# Supplementary material for: AP-4 vesicles contribute to spatial control of autophagy via RUSC-dependent peripheral delivery of ATG9A
Source: Nat Commun. 2018 Sep 27;9:3958. doi: 10.1038/s41467-018-06172-7 (PMC6160451; doi:10.1038/s41467-018-06172-7)
Supplement: Supplementary file 3 — Supplementary Data 1 [file 41467_2018_6172_MOESM3_ESM.xlsx]

## Sheet: DynamicOrganellarMaps profiles
Majority protein IDs	Lead protein ID	Protein names	Gene names	Class	nRatio H/L AP4B1_1_03K	nRatio H/L AP4B1_1_06K	nRatio H/L AP4B1_1_12K	nRatio H/L AP4B1_1_24K	nRatio H/L AP4B1_1_80K	nRatio H/L AP4B1_2_03K	nRatio H/L AP4B1_2_06K	nRatio H/L AP4B1_2_12K	nRatio H/L AP4B1_2_24K	nRatio H/L AP4B1_2_80K	nRatio H/L AP4E1_1_03K	nRatio H/L AP4E1_1_06K	nRatio H/L AP4E1_1_12K	nRatio H/L AP4E1_1_24K	nRatio H/L AP4E1_1_80K	nRatio H/L AP4E1_2_03K	nRatio H/L AP4E1_2_06K	nRatio H/L AP4E1_2_12K	nRatio H/L AP4E1_2_24K	nRatio H/L AP4E1_2_80K	nRatio H/L WT_1_03K	nRatio H/L WT_1_06K	nRatio H/L WT_1_12K	nRatio H/L WT_1_24K	nRatio H/L WT_1_80K	nRatio H/L WT_2_03K	nRatio H/L WT_2_06K	nRatio H/L WT_2_12K	nRatio H/L WT_2_24K	nRatio H/L WT_2_80K
Q92887	Q92887	Canalicular multispecific organic anion transporter 1	ABCC2	Plasma membrane	0.930283	0.947163	0.873514	1.53737	3.65642	0.921042	1.05358	0.836193	1.29275	2.99213	0.835763	0.937917	0.914745	1.58039	3.52097	0.919401	0.999433	0.909223	1.62096	3.18556	0.997435	0.966845	0.854982	1.74146	3.96322	1.08255	1.03084	0.962262	1.8851	3.67705
P78536;P78536-2	P78536	Disintegrin and metalloproteinase domain-containing protein 17	ADAM17	Plasma membrane	0.883187	0.852393	0.962696	2.52981	6.24615	0.77169	0.85756	0.931688	1.9786	10.7866	0.793607	0.801776	1.0115	2.74436	9.10349	0.820787	0.902733	1.0133	2.20225	6.5652	0.745307	0.769652	1.03834	2.63806	3.61939	0.815367	0.893995	1.08767	2.95929	7.28772
Q13443;Q13443-2	Q13443	Disintegrin and metalloproteinase domain-containing protein 9	ADAM9	Plasma membrane	1.14738	0.965235	0.854761	1.43821	2.34297	0.940045	1.01987	0.813591	1.16999	2.16976	1.11024	0.972554	0.877818	1.38072	2.27066	1.10162	1.03327	0.903253	1.37031	1.95128	1.03891	0.986726	0.877474	1.53895	2.53599	1.03399	0.968549	0.859279	1.41085	2.27313
P05187	P05187	Alkaline phosphatase, placental type	ALPP	Plasma membrane	0.690272	0.816455	0.83633	1.59316	6.84803	0.692197	0.816721	0.874987	1.63518	2.93443	0.825626	0.997995	0.904637	1.96185	4.88922	0.858302	1.00588	1.0133	1.63143	4.12174	0.631251	0.797176	0.755178	1.69566	5.44127	0.704866	0.969208	0.952899	1.92602	5.32331
Q4KMQ2;Q4KMQ2-3;Q4KMQ2-2;Q4KMQ2-4	Q4KMQ2	Anoctamin-6	ANO6	Plasma membrane	0.774705	0.841992	0.896256	2.02851	4.55255	0.739949	0.854408	0.844663	1.6665	4.8783	0.806036	0.875791	0.966863	2.0609	4.71632	0.809675	0.927535	0.917187	1.74893	4.36772	0.791243	0.843648	0.932973	2.44005	6.8451	0.785728	0.913392	0.980295	2.13358	5.02261
Q9H6X2;Q9H6X2-5;Q9H6X2-4;Q9H6X2-6;Q9H6X2-2;Q9H6X2-3	Q9H6X2	Anthrax toxin receptor 1	ANTXR1	Plasma membrane	1.06843	0.919369	0.835542	1.66902	3.14768	1.00126	0.917693	0.839162	1.52896	2.85124	1.02564	0.929867	0.995243	1.76967	3.08964	0.94099	0.821756	0.918693	1.56944	2.58215	0.899129	0.83688	0.849096	1.8497	3.60452	0.853129	0.833412	0.811088	1.70761	2.77935
O95782;O95782-2	O95782	AP-2 complex subunit alpha-1	AP2A1	Plasma membrane	0.604504	0.883285	1.10209	2.12136	3.8687	0.555874	1.03746	1.30399	2.55911	4.18549	0.560645	1.03909	1.31626	2.55704	4.40528	0.551983	1.06204	1.56789	3.05643	4.31323	0.575054	1.11307	1.34105	2.57774	3.99003	0.583151	1.16783	1.57203	2.7939	4.28648
O94973-2;O94973-3	O94973	AP-2 complex subunit alpha-2	AP2A2	Plasma membrane	0.604074	0.869255	1.03693	1.99492	2.9792	0.542019	1.00063	1.27292	2.30954	3.2714	0.563032	1.01296	1.23693	2.39429	3.81889	0.544186	1.05367	1.42736	2.8193	3.5243	0.577805	1.10899	1.24466	2.4564	3.26971	0.580529	1.13298	1.48401	2.78327	3.50432
Q96CW1;Q96CW1-2	Q96CW1	AP-2 complex subunit mu	AP2M1	Plasma membrane	0.583511	0.877413	0.971411	2.04624	3.23799	0.582882	0.995415	1.27223	2.19762	3.42714	0.556948	1.02316	1.26786	2.37222	3.86979	0.574056	1.03852	1.48257	2.53924	3.38223	0.591773	1.13535	1.32732	2.34986	3.70215	0.601295	1.14909	1.51536	2.39698	3.33659
P53680;P53680-2	P53680	AP-2 complex subunit sigma	AP2S1	Plasma membrane	0.588677	0.919547	1.1048	2.22635	3.92625	0.548316	1.02377	1.4025	2.5141	3.63336	0.525147	1.03316	1.28137	2.46496	4.09267	0.552491	1.02141	1.49353	2.65157	3.4831	0.596413	1.14651	1.29365	2.4471	3.67716	0.531939	1.03486	1.43362	2.631	3.5987
P05023;P05023-4;P05023-3;P05023-2	P05023	Sodium/potassium-transporting ATPase subunit alpha-1	ATP1A1	Plasma membrane	0.732646	0.85372	1.06139	2.76075	9.65544	0.658714	0.926849	1.06355	2.48541	9.41732	0.719377	0.944306	1.0909	2.69694	10.3559	0.750329	0.935971	1.07164	2.32587	7.59684	0.702457	0.937818	1.10457	3.05056	10.8228	0.703391	0.973789	1.18001	3.01186	9.665
P05026;P05026-2	P05026	Sodium/potassium-transporting ATPase subunit beta-1	ATP1B1	Plasma membrane	0.827081	0.837994	1.03499	2.6208	10.4922	0.709335	0.886992	0.998826	2.3851	9.0671	0.754043	0.963902	1.10132	2.68249	10.1599	0.762343	0.887203	0.963137	2.22672	6.72033	0.749194	0.905349	1.07757	2.98545	11.5539	0.731613	0.898676	1.08472	2.96913	9.2906
P54709;P54709-2	P54709	Sodium/potassium-transporting ATPase subunit beta-3	ATP1B3	Plasma membrane	0.812057	0.926775	1.12605	2.86662	9.94944	0.727601	0.954671	1.05805	2.60806	9.61571	0.753307	0.932603	1.14841	2.97017	10.25	0.765975	0.952934	1.12282	2.52125	7.6027	0.71938	0.915049	1.14832	3.24462	11.1475	0.747217	1.00774	1.27496	3.21252	9.0629
P20020;P20020-6;P20020-3;P20020-4;P20020-5;P20020-2	P20020	Plasma membrane calcium-transporting ATPase 1	ATP2B1	Plasma membrane	0.652819	0.889805	1.07489	2.70906	10.3518	0.597106	0.924434	1.11918	2.43109	10.4785	0.687167	0.957814	1.17076	2.6616	10.8114	0.740461	0.967851	1.08736	2.29482	8.25012	0.664677	0.975539	1.1416	3.08114	12.0895	0.649007	0.979128	1.23271	3.06431	10.5663
Q16720;Q16720-4;Q16720-2;Q16720-8;Q16720-7;Q16720-6;Q16720-3;Q16720-5	Q16720	Plasma membrane calcium-transporting ATPase 3	ATP2B3	Plasma membrane	0.617275	0.778924	0.951111	2.84207	10.7746	0.605469	0.981948	1.02943	2.00127	1.76917	0.680864	0.891548	1.07254	2.74265	10.0008	0.691579	0.947081	1.00594	2.07581	2.23047	0.661389	0.970287	1.09816	3.09819	2.5784	0.690573	0.999041	1.16846	2.71205	13.8125
P23634;P23634-6;P23634-7;P23634-8	P23634	Plasma membrane calcium-transporting ATPase 4	ATP2B4	Plasma membrane	0.712011	0.88535	1.05522	2.40362	8.2086	0.620642	0.932662	1.10044	2.40163	9.14939	0.678122	0.908423	1.14628	2.82186	9.06715	0.722795	0.937405	1.02556	2.24977	8.30832	0.668445	0.94288	1.06317	2.93697	9.04616	0.654462	0.994861	1.29554	3.38074	10.2635
P30530;P30530-2	P30530	Tyrosine-protein kinase receptor UFO	AXL	Plasma membrane	0.786199	0.911639	0.925632	1.81939	7.10547	0.651791	0.848677	0.910858	1.89603	6.64165	0.872257	0.951554	1.01315	1.90051	3.70659	0.709143	0.808705	0.852918	1.40947	4.09585	0.757099	1.04529	1.05906	2.57013	4.31448	0.694507	0.857834	1.04477	2.35516	5.97064
P80723;P80723-2	P80723	Brain acid soluble protein 1	BASP1	Plasma membrane	1.02456	0.91782	1.09165	1.93715	2.90889	0.789699	0.913914	1.01495	1.62785	2.68817	0.877059	0.900759	1.00012	1.79122	2.74764	0.926729	0.937912	1.0797	1.76658	2.76498	0.782214	0.896189	1.03676	1.92045	3.16855	0.821747	0.926848	1.14469	1.99442	3.06343
P50895	P50895	Basal cell adhesion molecule	BCAM	Plasma membrane	0.873344	0.91816	1.04208	2.3368	7.04865	0.708096	0.896435	0.950814	2.05219	7.49923	0.82815	0.941642	0.963646	1.99285	7.66441	0.843024	0.950545	0.958409	1.89102	5.6163	0.788923	0.954811	1.00299	2.37818	7.64964	0.804715	0.995934	1.07254	2.41801	7.92807
P35613;P35613-2;P35613-4	P35613	Basigin	BSG	Plasma membrane	0.745116	0.883019	1.09871	2.64857	7.69605	0.652283	0.962981	1.08754	2.35958	3.83687	0.741124	0.923679	1.09605	2.58883	8.59017	0.769061	0.903673	1.01294	2.1572	6.55495	0.732296	0.97195	1.11387	2.86693	9.4302	0.713376	0.980789	1.16945	2.77039	7.98991
Q9BY67;Q9BY67-5;Q9BY67-4;Q9BY67-3;Q9BY67-2	Q9BY67	Cell adhesion molecule 1	CADM1	Plasma membrane	0.708639	0.913454	1.23358	3.78493	14.4438	0.608249	0.896093	1.19282	2.67562	8.95611	0.678272	1.02693	1.29617	2.71914	10.5327	0.674193	1.02071	1.1646	2.68251	6.48437	0.622054	1.03931	1.33847	3.82088	11.1081	0.650622	1.04328	1.35187	2.90062	10.7944
Q6YHK3;Q6YHK3-4;Q6YHK3-2	Q6YHK3	CD109 antigen	CD109	Plasma membrane	0.880246	0.910297	1.0018	2.09694	7.12866	0.716514	0.909547	0.951758	1.8484	6.17843	0.796786	0.898109	0.973603	2.11594	6.86576	0.808176	0.883814	0.91201	1.67965	4.86665	0.789952	0.928191	0.960272	2.29828	7.64281	0.774901	0.96968	1.05589	2.23555	6.61738
P16070;P16070-10;P16070-16;P16070-17;P16070-6;P16070-4;P16070-3;P16070-5;P16070-18;P16070-12;P16070-14;P16070-13;P16070-11;P16070-8;P16070-7;P16070-9	P16070	CD44 antigen	CD44	Plasma membrane	0.619385	0.791995	1.05153	2.36184	8.86766	0.521129	0.846085	0.98405	2.10432	7.81805	0.61658	0.884816	1.00827	2.34122	9.31693	0.626252	0.84623	0.913793	1.89584	5.79473	0.627328	0.926164	1.11262	2.72431	9.60827	0.618642	0.98013	1.17154	2.65881	8.16183
P15529;P15529-15;P15529-12;P15529-14;P15529-11;P15529-13;P15529-10	P15529	Membrane cofactor protein	CD46	Plasma membrane	0.808627	0.935317	0.952219	1.87939	6.19265	0.729934	0.980938	0.874009	1.94805	3.69458	0.844781	0.936241	1.02301	2.09965	5.11262	0.817269	0.97145	0.97443	1.8241	4.32494	0.77859	0.979433	0.963629	2.10351	5.84385	0.775978	1.04478	1.02547	2.38297	4.85744
Q08722;Q08722-3;Q08722-4;Q08722-2	Q08722	Leukocyte surface antigen CD47	CD47	Plasma membrane	0.857444	0.926023	0.987774	1.88695	3.76624	0.762401	0.945638	1.02071	1.68862	4.08624	0.738709	0.811975	0.989401	1.76849	4.72943	0.874393	1.06837	1.0138	1.75223	3.96852	0.785312	0.914903	0.952094	2.37635	4.93668	0.784254	0.99393	1.08798	2.10362	4.13165
P08174-2;P08174-5;P08174;P08174-4;P08174-3	P08174	Complement decay-accelerating factor	CD55	Plasma membrane	0.91279	1.00488	1.06248	2.16884	7.11136	0.80897	1.03046	1.02904	1.87085	6.23954	0.837782	1.00933	1.00943	2.07469	6.30272	0.869592	0.998611	0.955265	1.7427	4.71254	0.839308	1.01801	1.05648	2.32435	7.61295	0.792892	1.05315	1.04729	2.2065	6.29331
P19256-3;P19256;P19256-2	P19256	Lymphocyte function-associated antigen 3	CD58	Plasma membrane	0.831572	0.924651	1.02103	2.00955	7.48475	0.694609	0.910066	0.958996	1.86406	6.12133	0.7989	0.980203	1.08412	2.17006	5.97082	0.829626	1.08311	0.963771	1.98888	4.5126	0.751825	1.04617	0.994713	2.51855	6.15196	0.74415	1.14689	1.16186	2.27184	5.74421
P13987	P13987	CD59 glycoprotein	CD59	Plasma membrane	0.802586	0.923043	0.981395	1.83538	4.19805	0.68619	0.992427	0.897037	1.53849	4.05323	0.837414	1.03921	0.957141	1.91969	4.2064	0.832153	1.05302	0.983847	1.62519	3.6935	0.768114	0.99259	0.983031	2.01571	5.3228	0.74854	1.02651	1.02787	2.07434	4.35378
P21926	P21926	CD9 antigen	CD9	Plasma membrane	0.828802	0.908807	1.08211	2.19747	5.19075	0.716581	0.947726	0.96223	1.7759	4.76109	0.815722	0.991233	0.948828	1.88829	5.94275	0.814805	1.02734	0.871105	1.63378	4.79393	0.823928	1.01183	0.948516	2.18553	6.28908	0.811528	1.03053	1.07079	2.21305	6.04538
P48960;P48960-3;P48960-2	P48960	CD97 antigen;CD97 antigen subunit alpha;CD97 antigen subunit beta	CD97	Plasma membrane	0.963516	0.942959	0.973614	1.74427	3.69777	0.782889	0.977377	0.872191	1.47629	3.4422	0.915054	1.02732	0.895854	1.60981	3.21151	0.897265	0.967851	0.903029	1.39865	2.77241	0.913145	0.999708	0.913646	1.91326	3.77771	0.877208	1.05228	0.944273	1.75927	3.23628
P14209;P14209-2;P14209-3	P14209	CD99 antigen	CD99	Plasma membrane	0.692037	0.814759	0.959266	2.0543	5.3499	0.603995	0.893255	0.904517	1.85102	5.12135	0.688627	0.923349	0.968493	2.04041	5.78874	0.699275	0.869912	0.917531	1.62508	4.29511	0.684817	0.893286	0.937528	2.02967	5.67821	0.676398	1.02227	1.01485	2.10758	5.42153
Q9H6B4	Q9H6B4	CXADR-like membrane protein	CLMP	Plasma membrane	0.767745	0.858382	0.979873	1.9462	1.80895	0.710898	0.905659	0.974671	1.88727	6.22499	0.638067	0.901146	0.999675	2.08047	4.73481	0.78712	0.89128	1.02535	1.96042	4.15608	0.701799	0.964613	1.01139	2.0618	5.80387	0.756909	0.969694	1.06087	2.39891	6.50463
Q9H8M5;Q9H8M5-2;Q9H8M5-3	Q9H8M5	Metal transporter CNNM2	CNNM2	Plasma membrane	0.860587	0.929254	1.07945	2.91372	7.34744	0.780265	0.94149	1.07278	2.64025	8.51327	0.768805	0.917576	1.25572	2.85654	11.8737	0.759218	1.01904	1.20508	3.16535	5.54819	0.852547	0.855376	1.33939	4.42659	9.90835	0.7856	0.981834	1.3061	3.21704	2.67892
Q8NE01;Q8NE01-2;Q8NE01-3	Q8NE01	Metal transporter CNNM3	CNNM3	Plasma membrane	0.908988	0.847023	1.03134	2.52238	7.40279	0.739848	0.873074	1.0039	2.22127	6.39147	0.78946	0.788626	1.0511	3.11571	9.64567	0.81097	0.890966	1.07202	2.72097	7.31991	0.781592	0.866709	0.988709	3.05831	9.09442	0.771998	0.892492	1.12687	2.91995	7.1079
Q6UVK1	Q6UVK1	Chondroitin sulfate proteoglycan 4	CSPG4	Plasma membrane	0.658789	0.842287	1.00095	2.3011	8.5674	0.597073	0.907037	0.977502	1.97072	8.02457	0.70568	0.918837	0.965883	2.07706	6.72408	0.67888	0.84184	0.837135	1.56297	4.89333	0.68508	0.980746	0.972605	2.46894	8.06574	0.660619	0.982063	1.03008	2.35583	8.33025
P78310;P78310-7;P78310-2;P78310-6;P78310-5	P78310	Coxsackievirus and adenovirus receptor	CXADR	Plasma membrane	0.813822	0.865345	0.965712	2.1852	5.56599	0.71542	1.0068	0.946522	1.81215	5.83202	0.802952	0.914711	0.919427	1.94136	5.492	0.842212	0.962102	0.976213	1.64484	4.34881	0.79293	0.914174	1.01703	2.16594	6.39658	0.736916	0.94971	1.08026	2.14319	5.31855
P98082;P98082-3;P98082-2	P98082	Disabled homolog 2	DAB2	Plasma membrane	0.641985	0.868606	1.10725	2.41763	5.89582	0.583262	0.979014	1.27936	2.81032	6.50567	0.614697	1.00271	1.30444	2.93575	7.78628	0.564493	0.995267	1.36661	3.21193	7.73768	0.574803	1.00989	1.27882	2.48374	5.1245	0.559529	0.948307	1.29015	2.59527	4.74062
Q14118	Q14118	Dystroglycan;Alpha-dystroglycan;Beta-dystroglycan	DAG1	Plasma membrane	0.729073	0.847023	1.02002	2.41775	9.11295	0.694653	0.918116	0.953887	2.07333	7.69692	0.747181	0.904856	0.985631	2.15154	6.80896	0.84131	0.89222	0.918746	1.81621	4.66548	0.71993	0.906968	1.00098	2.42469	7.62173	0.730162	0.884275	1.00914	2.48075	7.36246
Q08345;Q08345-5;Q08345-2;Q08345-6	Q08345	Epithelial discoidin domain-containing receptor 1	DDR1	Plasma membrane	0.89735	0.86598	1.00121	2.32094	5.72968	0.78376	0.958929	0.970297	1.94071	3.94475	0.908928	0.941026	1.05319	2.09137	3.85326	0.87598	1.01522	1.00852	1.7534	3.12432	0.821309	0.951121	0.922711	2.09492	6.50176	0.862693	1.03441	1.10376	1.85231	5.26217
Q16832	Q16832	Discoidin domain-containing receptor 2	DDR2	Plasma membrane	1.13102	0.956708	0.880721	1.5608	2.86361	0.925397	0.919113	0.790805	1.26614	2.77617	1.0502	0.991706	0.879807	1.51103	2.7929	1.07756	1.00236	0.88673	1.44123	2.29396	1.03154	0.917601	0.841377	1.59729	2.74916	1.0363	1.00726	0.902243	1.6174	2.77319
P11532;P11532-4;P11532-3;P11532-2	P11532	Dystrophin	DMD	Plasma membrane	0.666738	0.823772	1.05408	1.96306	8.00466	0.57059	0.952502	1.08827	2.29826	2.36253	0.615802	0.961395	0.977759	2.12316	4.02327	0.64139	0.899642	0.973532	2.03088	6.28995	0.654644	0.965897	1.01363	2.71289	9.24458	0.646162	0.944528	1.204	2.80193	7.47266
Q02487;Q02487-2	Q02487	Desmocollin-2	DSC2	Plasma membrane	0.636475	0.923353	1.0782	2.39222	4.10369	0.633928	1.07226	1.24368	2.20594	6.96457	0.69111	0.987222	1.14603	2.39915	7.53899	0.692849	1.11127	1.26602	2.04581	6.21554	0.678813	0.996922	1.07421	2.40792	6.84595	0.78622	1.10168	1.13589	2.39597	4.5551
Q14126	Q14126	Desmoglein-2	DSG2	Plasma membrane	0.661946	0.905	1.11048	2.50589	7.91987	0.637646	1.05961	1.22941	2.41784	8.13385	0.689241	0.995044	1.05675	2.19804	7.15869	0.690792	1.0429	1.12595	2.13309	5.92318	0.713675	1.04459	1.11639	2.43808	7.8544	0.710052	1.16299	1.19464	2.35855	7.19938
Q14156;Q14156-2;Q14156-3	Q14156	Protein EFR3 homolog A	EFR3A	Plasma membrane	0.630176	0.820645	1.01969	2.65687	8.04516	0.649558	1.00632	1.03391	2.749	4.46155	0.760319	1.0841	1.02074	2.13735	7.20251	0.684188	1.03475	1.01561	2.15215	5.03383	0.714608	0.971688	1.09412	2.25628	8.28513	0.66763	1.04391	1.17979	2.6726	3.60544
P00533;P00533-4;P00533-3	P00533	Epidermal growth factor receptor	EGFR	Plasma membrane	0.868881	0.904322	0.985786	2.05938	6.50064	0.725535	0.931379	0.946441	1.8196	5.64848	0.823853	0.964017	0.996858	2.14917	7.2643	0.805547	0.948947	0.924082	1.77105	4.93262	0.8251	0.990738	0.979112	2.33872	7.52849	0.767971	0.963668	1.02586	2.2975	6.19277
P29317	P29317	Ephrin type-A receptor 2	EPHA2	Plasma membrane	0.905774	0.802366	0.883483	1.89277	4.54936	0.733831	0.803035	0.805489	1.74053	4.4476	0.905368	0.882295	0.853969	1.95726	4.95874	0.843126	0.838226	0.839948	1.57803	3.71264	0.873799	0.878583	0.904359	2.21597	5.28173	0.754954	0.783795	0.815291	1.84915	4.72446
P54760	P54760	Ephrin type-B receptor 4	EPHB4	Plasma membrane	0.773671	0.850357	0.983143	2.19202	8.28407	0.667467	0.882448	0.948593	1.95528	6.1701	0.766676	0.925326	0.93564	2.21065	8.46987	0.770636	0.910452	0.937514	1.74188	5.55292	0.706691	0.864492	0.926822	2.3204	8.84871	0.738215	0.938201	1.03058	2.18434	7.73093
Q9UBC2;Q9UBC2-2;Q9UBC2-3;Q9UBC2-4	Q9UBC2	Epidermal growth factor receptor substrate 15-like 1	EPS15L1	Plasma membrane	0.63461	0.895308	1.05883	2.37697	6.08933	0.562774	0.948367	1.20041	2.58429	6.14231	0.584138	0.993167	1.23403	2.57333	8.17287	0.569839	1.01453	1.381	2.76967	6.74419	0.605239	1.05156	1.28091	2.35268	6.03873	0.56846	1.04803	1.42801	2.86817	6.29982
Q9Y624;Q9Y624-2	Q9Y624	Junctional adhesion molecule A	F11R	Plasma membrane	0.725887	0.878932	0.982556	1.58374	4.17621	0.675438	0.967566	1.00374	1.6411	4.19522	0.756267	1.04806	0.938181	1.99285	3.99376	0.790333	0.923533	1.09171	1.83515	4.04992	0.66152	0.800633	1.06318	2.05658	5.06831	0.768357	1.02283	1.1799	2.48539	5.21149
Q9Y4F1;Q9Y4F1-2	Q9Y4F1	FERM, RhoGEF and pleckstrin domain-containing protein 1	FARP1	Plasma membrane	0.721869	0.92319	1.14304	2.82707	8.48383	0.650329	1.0352	1.29305	2.97568	11.8082	0.707044	0.953517	1.08124	2.43396	8.94896	0.802703	1.0664	1.07679	2.23025	7.44914	0.687699	1.02289	1.18421	3.0569	14.8756	0.704175	1.08041	1.27661	3.13508	6.93459
P25445;P25445-6	P25445	Tumor necrosis factor receptor superfamily member 6	FAS	Plasma membrane	0.794851	0.913675	1.15574	2.36184	5.11933	0.647538	0.923111	1.02971	1.98922	5.15777	0.753484	0.950938	1.05015	2.25965	5.70085	0.709385	0.917963	1.04048	1.8428	4.65389	0.707265	0.98836	1.0406	2.35028	6.66752	0.696567	0.998368	1.16263	2.18095	5.39991
Q0JRZ9;Q0JRZ9-3	Q0JRZ9	F-BAR domain only protein 2	FCHO2	Plasma membrane	0.646506	0.935951	1.3974	3.71142	2.96484	0.570835	1.05563	1.47511	4.7011	15.0254	0.591355	1.08944	1.60304	3.75714	8.48758	0.623928	1.08398	1.82479	5.10424	13.3684	0.596808	1.20141	1.63111	4.28397	14.3491	0.5933	1.14135	1.75599	5.01894	11.1822
O95466;O95466-2;O95466-3	O95466	Formin-like protein 1	FMNL1	Plasma membrane	0.868049	1.05307	1.28191	1.8355	2.24738	0.705148	0.920695	1.20157	1.87413	2.30493	0.822925	1.1845	1.22559	2.08126	2.89247	0.825003	0.985202	1.21411	1.92196	2.28304	0.814815	1.04695	1.25517	2.13677	2.37912	0.750284	1	1.16021	1.85423	3.07703
P15328	P15328	Folate receptor alpha	FOLR1	Plasma membrane	1.00623	0.962978	1.01237	1.74414	4.65415	0.814385	1.09891	1.07595	1.74184	4.34404	0.889952	1.01394	0.960414	1.74432	4.2657	0.953474	1.16476	0.956771	1.68918	3.81801	0.869733	1.03588	0.917387	1.93327	5.13632	0.913788	1.1644	1.09932	2.2031	4.40306
P06241;P06241-3	P06241	Tyrosine-protein kinase Fyn	FYN	Plasma membrane	0.744025	0.920343	1.04121	2.22511	5.86846	0.706253	0.976217	1.01501	2.04792	5.00926	0.772161	1.02763	1.02781	2.2071	6.40071	0.835544	1.01968	1.06692	1.99806	4.87802	0.767911	0.99278	1.07129	2.43554	7.37638	0.743565	1.02781	1.0656	2.27421	6.13372
P63092;P63092-4;Q5JWF2	P63092	Guanine nucleotide-binding protein G(s) subunit alpha isoforms short;Guanine nucleotide-binding protein G(s) subunit alpha isoforms XLas	GNAS	Plasma membrane	0.736391	0.847111	0.968689	2.24321	8.13608	0.690857	0.955831	1.04761	2.19795	7.42809	0.747822	0.934737	0.955898	2.07233	7.28292	0.796721	0.970882	1.01128	1.95419	5.72426	0.702672	0.974386	1.00706	2.41891	8.06014	0.759356	1.00993	1.12093	2.50404	6.77477
Q8IZP9;Q8IZP9-8;Q8IZP9-7;Q8IZP9-5;Q8IZP9-6;Q8IZP9-3;Q8IZP9-4;Q8IZP9-2;Q8IZP9-10	Q8IZP9	G-protein coupled receptor 64	GPR64	Plasma membrane	1.03997	0.919738	0.861849	1.49498	2.67612	0.822982	0.92734	0.822096	1.2277	2.41652	0.99811	1.02193	0.835201	1.56594	2.44539	0.962656	0.981484	0.93128	1.3349	2.27561	0.954106	0.971046	0.910939	1.70666	3.08372	0.88024	0.984983	0.859015	1.575	2.63138
Q7Z2K8;Q7Z2K8-2	Q7Z2K8	G protein-regulated inducer of neurite outgrowth 1	GPRIN1	Plasma membrane	0.721439	0.935155	1.05385	2.42544	5.86208	0.639979	0.938502	1.08631	2.63368	2.52008	0.682747	0.953388	1.05241	2.12513	5.32763	0.703124	0.907212	1.07159	2.11533	5.3863	0.751048	0.975568	1.00234	2.49586	6.89983	0.697597	1.03701	1.13809	2.37211	4.82198
P98160	P98160	Basement membrane-specific heparan sulfate proteoglycan core protein;Endorepellin;LG3 peptide	HSPG2	Plasma membrane	0.94192	0.843231	1.08787	1.91422	3.37775	0.901738	0.792105	0.887611	1.56313	1.721	0.941412	0.842114	1.23726	2.55218	4.10552	0.916213	0.724892	1.02977	2.17261	2.70137	0.929625	0.836574	1.30659	3.15766	4.75959	0.824732	0.714323	0.998636	2.01646	3.09388
P05362	P05362	Intercellular adhesion molecule 1	ICAM1	Plasma membrane	0.653881	0.839572	0.958719	2.4118	9.97754	0.545971	0.855813	0.992612	2.01266	7.94318	0.692065	0.929136	0.926981	2.17768	9.47868	0.608561	0.840212	0.847424	1.52169	5.60335	0.686156	0.890485	0.993131	2.51108	10.1555	0.619263	0.939718	0.983089	2.25047	8.18926
P08069	P08069	Insulin-like growth factor 1 receptor;Insulin-like growth factor 1 receptor alpha chain;Insulin-like growth factor 1 receptor beta chain	IGF1R	Plasma membrane	0.927628	0.899099	0.831458	1.6808	4.13596	0.776759	0.944711	0.872685	1.49096	4.26777	0.875095	0.981679	1.02901	2.06261	5.38535	0.853679	0.974601	0.938782	1.96842	4.34937	0.858933	0.976589	0.962535	2.25783	6.62815	0.848997	0.93853	1.04854	2.08124	4.77514
Q969P0;Q969P0-3	Q969P0	Immunoglobulin superfamily member 8	IGSF8	Plasma membrane	0.883747	0.999993	0.990978	1.90653	3.88318	0.79852	1.01023	0.943886	1.6895	3.77235	0.789023	1.01732	0.993088	1.99771	4.42286	0.853159	1.03475	0.967628	1.66025	4.43391	0.826153	0.988287	0.985249	2.1992	6.03544	0.809842	0.903772	0.920056	2.20819	4.40086
Q9NPH3;Q9NPH3-5;Q9NPH3-2	Q9NPH3	Interleukin-1 receptor accessory protein	IL1RAP	Plasma membrane	0.953199	0.817311	0.967354	2.07165	6.44457	0.894894	0.946962	0.890385	1.73265	6.20783	0.892434	1.00145	1.11594	2.42752	2.44408	1.10051	0.976377	1.05965	2.03982	5.4355	0.96127	1.03629	1.04811	2.60268	7.12104	0.813717	0.899878	0.991297	2.66864	5.06689
P40189;P40189-3	P40189	Interleukin-6 receptor subunit beta	IL6ST	Plasma membrane	1.20462	0.81436	0.873754	2.11541	5.85962	0.942579	0.906559	0.856977	2.19116	5.24488	1.06515	0.89417	0.975867	2.21288	4.03744	1.02387	0.887532	0.892991	2.02064	5.08314	1.03527	0.845515	0.922001	2.52517	6.40803	0.938183	0.836862	0.870875	2.36669	5.50755
P06213;P06213-2	P06213	Insulin receptor;Insulin receptor subunit alpha;Insulin receptor subunit beta	INSR	Plasma membrane	0.9952	0.923146	1.01275	1.88769	4.47181	0.748546	0.91184	0.959526	1.73067	6.09785	0.883676	0.994284	1.01654	1.93808	6.99826	0.874431	1.01212	1.01979	1.85726	4.68484	0.8121	1.00319	1.03982	2.27897	6.85875	0.87029	1.01188	1.10321	2.06405	5.90764
P46940	P46940	Ras GTPase-activating-like protein IQGAP1	IQGAP1	Plasma membrane	0.578675	0.851758	0.972092	1.48593	2.96484	0.499827	0.901088	0.944646	1.58328	2.99715	0.597862	0.935869	0.947336	1.57145	3.43609	0.583669	0.909885	0.938967	1.49969	3.07197	0.623011	0.90567	0.982395	1.52627	2.95855	0.605614	0.952988	1.00058	1.53973	2.78946
P26006;P26006-1	P26006	Integrin alpha-3;Integrin alpha-3 heavy chain;Integrin alpha-3 light chain	ITGA3	Plasma membrane	0.987509	0.766753	0.874074	2.21545	6.37683	0.875724	0.802994	0.82121	1.9936	5.66645	0.830783	0.779086	0.885013	2.24782	6.13992	0.854848	0.760938	0.866456	1.97818	5.14978	0.888652	0.78946	0.856327	2.54533	7.53117	0.832972	0.840956	0.949664	2.37166	7.23995
P23229-2;P23229-4;P23229-6;P23229-9;P23229-7	P23229	Integrin alpha-6;Integrin alpha-6 heavy chain;Integrin alpha-6 light chain;Processed integrin alpha-6	ITGA6	Plasma membrane	1.04113	0.789576	0.805325	1.88744	4.06663	0.808724	0.872815	0.830151	1.79682	4.26797	0.814971	0.860149	0.862351	2.0161	4.74124	0.889467	0.913752	0.940288	1.89879	3.90481	0.828066	0.821331	0.839351	2.32393	5.12816	0.827412	0.855744	0.906127	2.26178	4.9474
P06756;P06756-3;P06756-2	P06756	Integrin alpha-V;Integrin alpha-V heavy chain;Integrin alpha-V light chain	ITGAV	Plasma membrane	0.819317	0.857497	0.967901	1.94013	4.72434	0.725066	0.947044	0.940653	1.572	3.78098	0.707399	0.907907	1.04711	2.10109	5.23134	0.765911	0.975467	1.0809	1.70024	3.28339	0.765375	0.920431	1.02096	2.12987	5.22042	0.767831	0.990022	1.06567	2.12397	4.27683
P18084	P18084	Integrin beta-5	ITGB5	Plasma membrane	0.918372	0.831562	0.913033	2.04264	5.28793	0.863945	0.939989	0.955993	1.75258	4.93971	0.753197	0.828979	1.01844	2.49819	6.00966	0.895957	0.943303	1.06737	2.0751	4.01738	0.827576	0.868781	1.02788	2.31787	6.74321	0.821993	0.987116	1.13501	2.44424	5.03528
Q15811;Q15811-8;Q15811-9;Q15811-4;Q15811-6;CON__ENSEMBL:ENSBTAP00000001528;Q15811-13;Q15811-5	Q15811	Intersectin-1	ITSN1	Plasma membrane	0.638384	0.905856	1.01551	2.51035	7.11455	0.570355	0.932512	1.27925	2.93494	6.82137	0.581232	0.97963	1.31399	3.07473	10.1627	0.595734	1.05068	1.67422	3.72206	7.01629	0.587025	1.03384	1.37856	2.71515	8.23833	0.576338	1.09468	1.53671	3.24158	8.0514
Q96J84-2	Q96J84	Kin of IRRE-like protein 1	KIRREL	Plasma membrane	0.977708	0.864165	0.92953	2.15619	4.59415	0.787031	0.927259	0.929846	1.71074	5.60373	0.883076	0.985432	0.98222	1.77125	4.35176	0.898814	0.929222	0.934265	1.75258	3.02154	0.905037	0.900944	0.975563	2.06264	4.94339	0.873064	0.931143	0.955682	2.25511	3.40587
P32004-2;P32004-3;P32004	P32004	Neural cell adhesion molecule L1	L1CAM	Plasma membrane	0.826851	0.884834	0.99286	2.38317	8.20357	0.704154	0.927982	1.00511	2.11877	7.99195	0.79328	0.967999	1.0417	2.31849	8.65458	0.821917	0.938883	0.955067	1.88914	6.12683	0.796745	0.972694	1.07478	2.59127	9.20533	0.771904	0.964612	1.10244	2.47001	7.93807
Q9NUP9	Q9NUP9	Protein lin-7 homolog C	LIN7C	Plasma membrane	0.629501	0.932411	1.25563	2.49473	5.62918	0.577958	0.974989	1.18085	2.43963	6.0557	0.642924	0.977697	1.2174	2.64821	6.05347	0.648324	0.959997	1.17111	2.12121	3.77669	0.59682	1.05528	1.22782	2.74869	7.32799	0.590104	1.04127	1.27265	2.7133	5.9303
Q8IWT6	Q8IWT6	Volume-regulated anion channel subunit LRRC8A	LRRC8A	Plasma membrane	0.902387	0.822577	1.00735	2.32466	6.33438	0.814921	0.861613	0.971943	2.30724	6.51952	0.767031	0.911961	1.12532	3.16878	7.38512	0.766953	0.962939	1.07659	2.65616	7.20125	0.729031	0.838922	1.19234	3.31184	7.1531	0.714909	0.930442	1.08396	2.94245	7.73431
Q86X29;Q86X29-4;Q86X29-6;Q86X29-5;Q86X29-3;Q86X29-2	Q86X29	Lipolysis-stimulated lipoprotein receptor	LSR	Plasma membrane	0.774403	0.872028	0.944905	2.14194	2.43217	0.62906	0.86355	0.840175	1.69596	5.13198	0.818791	0.977654	0.941371	1.94438	5.22793	0.749287	0.88032	0.888896	1.62978	4.69621	0.748477	0.884942	0.860912	2.02516	6.04361	0.7622	0.907494	0.961668	2.5756	5.88125
O95274	O95274	Ly6/PLAUR domain-containing protein 3	LYPD3	Plasma membrane	0.813061	0.846491	0.937191	2.07748	6.19375	0.725892	0.984104	0.94323	1.77568	6.29815	0.767195	0.934078	0.88395	1.93952	5.86404	0.808722	0.957892	0.933988	1.68848	4.94174	0.739376	0.930379	0.897201	2.09816	7.22732	0.723256	0.935652	0.994576	2.07796	6.22125
P43121	P43121	Cell surface glycoprotein MUC18	MCAM	Plasma membrane	0.75219	0.808031	0.926687	2.12099	7.11013	0.667344	0.908388	0.961172	2.01956	6.61104	0.761028	0.931142	0.985645	2.23745	7.80897	0.814069	0.956354	0.956612	1.86573	5.62755	0.734927	0.924501	0.978106	2.36649	8.40835	0.707851	0.955436	1.04544	2.34916	7.36862
P08581;P08581-2	P08581	Hepatocyte growth factor receptor	MET	Plasma membrane	0.83813	0.86983	0.940941	2.21036	5.31775	0.749595	0.900978	0.972116	1.88464	4.64218	0.803757	0.975276	1.04035	2.12763	5.63014	0.801623	0.949186	0.974403	1.90961	4.40025	0.757578	0.889581	0.970505	2.32731	6.17999	0.776188	0.920693	1.01885	2.28201	4.72446
P08582	P08582	Melanotransferrin	MFI2	Plasma membrane	0.871607	0.852319	0.920988	1.99008	6.86987	0.695814	0.8059	0.815064	1.61722	5.5384	0.827004	0.903065	0.955139	2.16021	7.10806	0.781024	0.794714	0.851994	1.6519	4.42997	0.829729	0.899529	0.921646	2.32759	8.02065	0.792752	0.901854	0.980889	2.18174	6.25751
Q04721	Q04721	Neurogenic locus notch homolog protein 2;Notch 2 extracellular truncation;Notch 2 intracellular domain	NOTCH2	Plasma membrane	0.742131	0.75709	0.860941	1.99926	5.77177	0.644758	0.72081	0.781173	1.92845	5.9958	0.752679	0.775118	0.890993	2.51947	6.97215	0.739153	0.732179	0.849854	2.27412	6.02607	0.743992	0.721239	0.876587	2.60931	7.13433	0.688864	0.704703	0.848728	2.37731	6.19451
P16066	P16066	Atrial natriuretic peptide receptor 1	NPR1	Plasma membrane	0.987954	0.822651	1.00298	2.567	10.3167	0.854087	0.895739	0.98321	2.22084	7.71037	0.879269	0.857084	0.991307	2.86639	10.3871	0.898167	0.864014	0.976622	2.34516	7.05175	0.866492	0.861006	1.01505	2.91174	10.7915	0.869751	0.880324	1.05715	2.85856	8.93411
P17342;P17342-2	P17342	Atrial natriuretic peptide receptor 3	NPR3	Plasma membrane	0.943757	0.989474	1.01179	1.8293	3.96466	0.783358	0.989398	0.956937	1.42799	3.26157	0.933704	1.06373	0.918888	1.66078	2.90716	0.912378	0.99882	0.93375	1.51251	2.48714	0.859579	0.966305	0.891789	1.6469	3.34077	0.797141	0.957226	0.923841	1.63074	2.83944
Q9Y639;Q9Y639-1;Q9Y639-3;Q9Y639-4;Q9Y639-5	Q9Y639	Neuroplastin	NPTN	Plasma membrane	0.813764	0.840649	1.02507	2.81889	9.99386	0.663637	0.886665	0.97459	2.3667	8.8958	0.755203	0.891405	1.06772	2.96124	10.4507	0.778548	0.853054	1.0599	2.50854	7.94403	0.786735	0.834721	1.09138	3.23518	11.8932	0.724403	0.872235	1.13039	3.059	9.78403
P78380;P78380-3;P78380-2	P78380	Oxidized low-density lipoprotein receptor 1;Oxidized low-density lipoprotein receptor 1, soluble form	OLR1	Plasma membrane	1.0632	0.87821	0.954768	2.88248	6.11792	0.840477	0.975603	0.830968	1.90523	7.16658	0.927701	0.870549	0.981571	2.22497	6.8899	0.826121	0.78017	0.820295	1.6993	4.71468	0.933596	0.818341	0.879249	2.29715	7.18393	0.720516	0.645537	0.693318	1.93812	5.17162
O75781	O75781	Paralemmin-1	PALM	Plasma membrane	0.6581	0.884347	1.25018	2.68551	9.36659	0.638438	1.02778	1.27246	2.60061	9.84692	0.642296	0.977467	1.15379	2.52736	10.5596	0.685369	1	1.10132	2.29717	6.78573	0.642959	1.09852	1.25943	3.25956	11.504	0.66941	1.0942	1.45947	3.09405	11.9887
O14917;O14917-2	O14917	Protocadherin-17	PCDH17	Plasma membrane	0.761589	0.857659	0.984131	2.48395	9.92012	0.708163	0.903817	0.983704	2.38641	7.73295	0.778737	0.909067	1.01053	2.48453	7.89109	0.808849	0.938988	0.988958	2.22884	6.65031	0.723314	0.882798	0.978417	2.89835	8.68039	0.759906	0.93037	1.02808	2.5548	8.76951
O60245;O60245-2	O60245	Protocadherin-7	PCDH7	Plasma membrane	0.787691	0.89308	0.991098	2.12545	6.9727	0.644166	0.931598	1.069	2.19192	9.21913	0.764794	0.894485	0.904982	2.09479	6.40255	0.771537	0.984366	0.994875	1.71459	5.64028	0.689816	0.980294	0.980162	2.23909	7.18162	0.721453	0.966144	1.03783	2.30541	7.58564
Q03405;Q03405-3	Q03405	Urokinase plasminogen activator surface receptor	PLAUR	Plasma membrane	0.925763	0.823522	0.906907	2.02293	5.02374	0.881809	0.906163	0.901732	1.87983	4.51524	0.84564	0.847056	0.897096	2.0161	5.07825	0.870469	0.907033	0.926855	1.79622	3.78075	0.851363	0.847382	1.00119	2.15397	5.64128	0.919524	0.896328	1.04729	1.98594	4.71423
Q9UIW2	Q9UIW2	Plexin-A1	PLXNA1	Plasma membrane	0.886244	0.903525	0.926366	1.87641	6.51144	0.754999	0.866716	0.837666	1.65073	5.17483	0.877332	0.957399	0.903891	1.78701	8.69315	0.888134	0.912125	0.836976	1.47076	4.70376	0.855656	0.937964	0.885046	2.14044	7.64501	0.806014	0.93518	0.864208	1.80461	5.41584
O15031	O15031	Plexin-B2	PLXNB2	Plasma membrane	0.919305	0.824112	0.91645	2.20553	8.66421	0.779048	0.888138	0.884194	1.96108	7.57921	0.864317	0.921473	0.977594	2.27515	8.59109	0.906447	0.909362	0.922563	1.86973	6.34781	0.862031	0.901454	0.948323	2.46035	9.60169	0.839176	0.901109	1.00766	2.35289	8.16775
Q9Y4D7;Q9Y4D7-2	Q9Y4D7	Plexin-D1	PLXND1	Plasma membrane	0.880934	0.845193	0.928235	2.35019	9.53715	0.772919	0.878532	0.919178	1.77798	8.11839	0.807673	0.943891	0.977373	2.28762	8.41202	0.865935	0.90118	0.961671	1.81069	5.64714	0.877291	0.949998	0.931672	2.38749	7.79419	0.826792	0.882084	0.98595	2.38997	9.35512
Q12913	Q12913	Receptor-type tyrosine-protein phosphatase eta	PTPRJ	Plasma membrane	0.990106	0.824422	0.878212	1.86253	4.79036	0.981891	0.947753	0.869716	1.50454	3.92799	0.995668	0.97668	0.889708	2.01505	4.76249	1.08203	0.998761	0.904838	1.65542	3.70645	1.12302	0.92787	0.897749	1.98429	5.17277	1.01435	0.921008	0.870578	1.90545	4.76514
Q15262-2;Q15262-3;Q15262;Q15262-4	Q15262	Receptor-type tyrosine-protein phosphatase kappa	PTPRK	Plasma membrane	0.709443	0.875407	1.07908	2.23578	4.36653	0.670158	0.989289	1.11947	2.23639	2.07343	0.727249	1.00298	1.17941	2.223	5.71646	0.713398	0.960714	1.07414	2.01641	4.25525	0.648197	0.920037	1.08783	2.38509	5.52476	0.710227	1.01474	1.1711	2.36567	4.34704
P15151;P15151-3;P15151-2;P15151-4	P15151	Poliovirus receptor	PVR	Plasma membrane	0.797018	0.930272	0.941702	2.2002	7.02141	0.689149	0.918949	1.01729	1.98134	6.22269	0.778286	0.93806	1.06245	2.09269	7.12865	0.824965	0.981738	1.03025	1.86785	5.43696	0.800309	0.992955	1.04962	2.52235	8.33937	0.733884	0.962895	1.05523	2.34826	6.19265
Q92692	Q92692	Nectin-2	PVRL2	Plasma membrane	0.75384	0.823359	0.882669	2.05194	5.41837	0.668594	0.907405	0.946372	1.84708	5.35667	0.759951	0.963014	0.937241	2.07114	5.5959	0.769353	0.963267	0.979079	1.66095	4.35061	0.741229	0.912584	0.967134	2.05813	5.72781	0.743717	0.93057	0.964055	2.35866	5.4127
Q01974	Q01974	Tyrosine-protein kinase transmembrane receptor ROR2	ROR2	Plasma membrane	0.827497	0.859326	1.04582	2.16772	5.97767	0.726786	1.01281	1.07473	2.03193	5.77834	0.801493	0.957026	1.00665	2.07259	6.80135	0.902282	1.02062	0.986964	1.8308	5.41366	0.814409	0.968304	0.999623	2.33872	7.49729	0.780274	1.03106	1.096	2.43678	6.0799
Q86UN3	Q86UN3	Reticulon-4 receptor-like 2	RTN4RL2	Plasma membrane	0.788064	0.768406	0.951525	1.93728	6.04086	0.64842	0.811385	0.850843	1.68424	5.92555	0.78373	0.906819	0.914621	1.90366	5.4188	0.860563	0.864208	0.822078	1.66319	4.38978	0.759922	0.873988	0.879545	2.22612	5.59838	0.749628	0.904001	0.985598	1.96378	5.03911
P53985	P53985	Monocarboxylate transporter 1	SLC16A1	Plasma membrane	0.740251	0.90143	1.15637	2.94062	11.2589	0.647694	0.971809	1.13239	2.60652	10.7816	0.708709	0.959418	1.11228	2.76919	9.03855	0.77028	0.971868	1.10602	2.46726	8.70369	0.720946	1.0071	1.17127	3.12102	11.3832	0.721324	0.994775	1.21214	3.19048	9.44427
O15427	O15427	Monocarboxylate transporter 4	SLC16A3	Plasma membrane	0.790948	0.88895	1.09377	2.37498	7.12363	0.688367	0.9133	1.07415	2.14046	6.6295	0.774944	0.956138	1.03479	2.4132	6.93266	0.753885	0.949007	1.04575	2.13932	5.87061	0.753739	0.979477	1.04677	2.86876	8.23077	0.707195	0.999384	1.14623	2.70244	7.17881
Q15758	Q15758	Neutral amino acid transporter B(0)	SLC1A5	Plasma membrane	0.750052	0.911123	1.12787	2.73807	10.9717	0.627218	0.945352	1.13799	2.48092	10.2036	0.750428	0.953775	0.96812	2.27081	10.5485	0.76045	0.902777	0.934569	1.87597	6.42245	0.746647	1.00912	1.11896	2.96248	11.9366	0.67888	0.963238	1.03262	2.77966	4.44503
Q99808;Q99808-2	Q99808	Equilibrative nucleoside transporter 1	SLC29A1	Plasma membrane	0.742705	0.902891	1.0467	2.76125	7.75189	0.679324	0.92221	1.09555	2.49932	7.59116	0.774821	0.817705	1.09869	2.6419	8.84309	0.812291	0.93957	1.03483	2.16261	6.97002	0.771917	0.922663	1.08186	2.56943	9.29004	0.692376	0.930284	1.03703	2.91452	8.24656
P11166	P11166	Solute carrier family 2, facilitated glucose transporter member 1	SLC2A1	Plasma membrane	0.787763	0.918529	1.06931	2.40684	5.35947	0.663258	0.881179	0.932424	2.01715	5.28632	0.705107	0.91994	0.996306	2.44736	4.65623	0.729831	0.960968	0.95339	2.02746	4.33293	0.713627	0.969383	1.03392	2.4285	6.98551	0.721008	0.931759	1.01149	2.2542	5.63402
P11169;Q8TDB8;Q8TDB8-4;Q8TDB8-2;Q8TDB8-5	P11169	Solute carrier family 2, facilitated glucose transporter member 3;Solute carrier family 2, facilitated glucose transporter member 14	SLC2A3;SLC2A14	Plasma membrane	0.813578	0.947591	1.21799	2.74811	9.49347	0.715509	1.07707	1.17337	2.46263	8.15311	0.680973	1.02013	1.17761	2.55547	8.54911	0.836776	1.07103	1.13225	2.12415	6.10195	0.747185	1.06583	1.19416	3.0538	9.53685	0.687027	1.07039	1.27199	2.7896	8.53913
Q9Y6M5	Q9Y6M5	Zinc transporter 1	SLC30A1	Plasma membrane	0.746551	0.824171	1.01507	2.3554	8.07375	0.637914	0.924052	1.0377	2.20299	8.54488	0.695203	0.937788	1.10394	2.46181	8.4094	0.743153	0.969613	1.03389	2.19108	6.8239	0.700783	0.980571	1.10287	2.82944	10.1026	0.687343	0.989936	1.10068	2.69645	8.13218
Q15043;Q15043-2;Q15043-3	Q15043	Zinc transporter ZIP14	SLC39A14	Plasma membrane	0.949769	0.965235	0.951245	2.06644	4.23032	0.856934	0.940221	0.94903	1.82704	3.49859	0.897496	0.969789	0.987081	2.17282	3.79711	0.944559	0.954711	1.06465	1.88455	3.68472	0.923944	0.954505	0.991889	2.37212	4.7318	0.886771	0.957054	0.980438	2.21882	5.12036
Q13433;Q13433-2	Q13433	Zinc transporter ZIP6	SLC39A6	Plasma membrane	0.792584	0.862601	0.999973	1.87802	5.0516	0.657619	0.961521	0.90515	1.80733	3.788	0.814794	0.935339	0.849688	1.9386	5.93987	0.757618	0.812886	0.921018	1.51933	3.97033	0.781891	0.98906	0.88994	2.23556	5.35778	0.76824	1.02789	1.02434	1.93665	4.02146
P08195-2	P08195	4F2 cell-surface antigen heavy chain	SLC3A2	Plasma membrane	0.719473	0.925949	1.23633	3.00198	10.2646	0.609309	0.939648	1.19374	2.67639	9.50442	0.726403	1.00739	1.20055	2.96189	9.87747	0.742594	0.994236	1.16003	2.4709	7.79554	0.685738	1.05906	1.27987	3.3692	11.6792	0.653115	1.04793	1.31006	3.20619	9.80937
Q9Y6M7-6;Q9Y6M7-9;Q9Y6M7-12;Q9Y6M7-11	Q9Y6M7	Sodium bicarbonate cotransporter 3	SLC4A7	Plasma membrane	0.687947	0.839941	1.20926	2.92302	7.94822	0.581341	0.894865	1.14936	2.55823	6.35485	0.692542	0.945724	1.22883	3.09233	8.90029	0.621312	0.868583	1.13368	2.6731	7.23131	0.699551	0.984641	1.22242	3.56847	9.79158	0.671446	1.00142	1.27375	3.53324	10.6149
P30825	P30825	High affinity cationic amino acid transporter 1	SLC7A1	Plasma membrane	1.08813	0.984075	0.841041	1.36779	1.89926	0.875468	0.968999	0.866517	1.18236	1.89701	1.00814	1.06605	0.924509	1.44811	2.00645	1.01818	1.10621	0.927978	1.53204	1.87551	0.958674	0.946891	0.88373	1.66832	2.44945	0.932915	0.930041	0.873076	1.58868	2.09029
Q01650	Q01650	Large neutral amino acids transporter small subunit 1	SLC7A5	Plasma membrane	0.758059	0.919974	1.21679	3.14404	9.81987	0.682115	0.923438	1.09997	2.60072	9.04693	0.735407	1.01504	1.2384	2.78285	10.2727	0.738556	1.0089	1.11973	2.56124	8.48495	0.715612	1.05089	1.22308	3.21277	11.0672	0.711737	0.969795	1.18892	3.07211	8.41569
Q96BD0;Q96BD0-4;Q96BD0-3;Q96BD0-2	Q96BD0	Solute carrier organic anion transporter family member 4A1	SLCO4A1	Plasma membrane	0.869196	0.912923	1.08997	1.96021	3.31603	0.75127	1.02688	1.06862	1.72958	2.99674	0.864385	1.07665	0.980949	2.04566	2.33809	0.880628	1.09987	1.07502	1.71094	2.37062	0.850777	1.04218	1.04749	2.03573	3.85876	0.796825	1.05775	1.10816	2.03104	2.89954
O00161;O00161-2	O00161	Synaptosomal-associated protein 23	SNAP23	Plasma membrane	0.787734	0.910179	1.12936	2.11132	7.16927	0.670906	0.977977	1.00417	1.88804	6.53839	0.787113	1.02206	1.07298	2.24927	6.87875	0.802106	1.02438	0.991349	1.9516	5.52049	0.781951	1.02417	1.10293	2.48163	8.36679	0.713458	1.02412	1.19057	2.33967	6.24042
Q13277;Q13277-2;Q13277-3	Q13277	Syntaxin-3	STX3	Plasma membrane	0.96287	0.871364	0.973493	1.82211	3.59948	0.88968	0.89492	0.954451	1.62347	3.3566	0.834876	0.878828	0.901364	1.95292	3.67839	0.868005	1.03345	1.02479	1.98865	2.02186	0.890494	0.896086	0.939569	1.79953	4.05292	0.909843	1.11272	1.08947	2.43486	3.48502
Q12846;Q12846-2	Q12846	Syntaxin-4	STX4	Plasma membrane	0.778163	0.899055	1.07063	2.64782	7.38168	0.672804	0.854272	0.996317	2.13323	6.79026	0.777618	0.908337	1.11351	3.08524	8.3215	0.755548	0.903136	1.00396	2.24401	6.41784	0.671997	0.981679	1.12405	3.08706	9.37987	0.689672	0.934149	1.17484	2.82318	7.3126
O00186	O00186	Syntaxin-binding protein 3	STXBP3	Plasma membrane	0.745546	0.843364	0.988789	1.90058	2.99147	0.677046	0.953812	1.02312	1.79331	3.68173	0.822489	1.02474	1.05625	1.69335	2.59219	0.832661	0.979827	1.0229	1.67965	2.68212	0.739292	1.01396	1.06698	1.78149	2.5968	0.78828	1.0281	1.09909	1.79194	2.74901
Q03167;Q03167-2	Q03167	Transforming growth factor beta receptor type 3	TGFBR3	Plasma membrane	0.895514	0.906594	1.04298	2.44825	8.36628	0.736655	0.917352	0.931331	2.1974	7.90104	0.871998	0.829724	0.927658	2.34424	8.9992	0.865693	0.857697	0.935322	1.90914	5.414	0.759922	0.847543	0.900455	2.57238	8.26807	0.784663	0.828402	0.873934	2.63473	7.45475
Q8TAA9;Q8TAA9-2	Q8TAA9	Vang-like protein 1	VANGL1	Plasma membrane	0.713776	0.875952	1.1443	3.08181	9.56844	0.616176	0.912536	1.11528	2.551	7.2019	0.696035	0.944951	1.10589	2.72413	9.00996	0.714363	0.968777	1.11443	2.30941	7.33004	0.686372	0.904897	1.14935	3.10355	8.64614	0.643224	0.975306	1.19035	3.08704	7.49393
Q9C0B5;Q9C0B5-2	Q9C0B5	Palmitoyltransferase ZDHHC5	ZDHHC5	Plasma membrane	0.741184	0.907567	1.08129	2.44366	9.76956	0.671955	1.05076	1.18522	2.29344	7.82156	0.735735	1.02805	1.11547	2.34608	6.84792	0.789431	1.09724	1.06978	2.20802	6.0371	0.724414	1.09773	1.12109	2.92344	10.8345	0.743179	1.08407	1.33008	2.60398	8.36931
P33897	P33897	ATP-binding cassette sub-family D member 1	ABCD1	Peroxisome	1.95212	0.683622	0.847928	3.32937	12.7198	1.54934	0.665984	0.725565	3.1533	15.9947	1.65472	0.700272	0.917728	3.2007	15.7617	1.67205	0.727146	0.825591	2.64898	13.7872	1.25203	0.63499	0.875744	3.38611	15.0304	1.30518	0.671978	0.955517	3.26939	13.9647
P28288;P28288-2	P28288	ATP-binding cassette sub-family D member 3	ABCD3	Peroxisome	1.99029	0.734873	0.910163	3.48655	18.5054	1.61142	0.690736	0.760193	3.04544	15.0213	1.5659	0.675734	0.949574	3.25023	18.7291	1.6958	0.767627	0.884089	2.73555	14.063	1.28109	0.648847	0.945928	3.40993	17.4095	1.29324	0.696801	0.891945	3.1872	13.8101
P09110;P09110-2	P09110	3-ketoacyl-CoA thiolase, peroxisomal	ACAA1	Peroxisome	1.9016	0.671879	0.905812	3.30408	13.2339	1.45321	0.680462	0.751447	2.77046	12.3029	1.63398	0.689744	0.993433	3.33837	13.689	1.68056	0.768538	0.915404	2.71909	11.7045	1.29639	0.615415	0.929365	3.37456	11.9168	1.33585	0.703171	0.926801	2.72833	10.6863
Q5T8D3	Q5T8D3	Acyl-CoA-binding domain-containing protein 5	ACBD5	Peroxisome	1.90534	0.708658	0.965579	3.9731	18.7091	1.54142	0.68708	0.800046	3.42795	15.0203	1.57436	0.67774	1.0658	4.26971	22.6699	1.6478	0.739152	0.906489	3.2598	27.2659	1.26279	0.668043	1.00378	4.40715	9.58792	1.2065	0.675299	0.952062	3.76488	14.511
Q15067;Q15067-2;Q15067-3	Q15067	Peroxisomal acyl-coenzyme A oxidase 1	ACOX1	Peroxisome	1.92342	0.702565	0.873887	3.49498	18.6981	1.62314	0.678374	0.728442	2.97436	17.1849	1.50506	0.677381	0.992329	3.36937	18.7684	1.65465	0.765358	0.864871	2.72015	15.048	1.25167	0.641408	0.927739	3.5851	18.4699	1.31361	0.666051	0.918967	3.30963	12.7733
O00116	O00116	Alkyldihydroxyacetonephosphate synthase, peroxisomal	AGPS	Peroxisome	1.97378	0.729488	0.901275	3.52696	17.0624	1.57446	0.698951	0.757098	2.99408	17.5572	1.57423	0.690417	0.963107	3.31459	18.2109	1.73238	0.777497	0.877762	2.80836	13.4697	1.30728	0.674621	0.943917	3.62837	18.3578	1.30916	0.694639	0.924303	3.36062	14.1844
P04040	P04040	Catalase	CAT	Peroxisome	1.86501	0.678149	0.863891	3.52597	19.0846	1.45757	0.686943	0.711261	3.09833	20.1392	1.51665	0.656296	0.937766	3.45147	18.8445	1.69009	0.745991	0.879268	2.75496	15.2405	1.27032	0.621089	0.881556	3.70363	15.7934	1.27662	0.671405	0.897666	3.42155	17.0927
Q9NUI1;Q9NUI1-3;Q9NUI1-2	Q9NUI1	Peroxisomal 2,4-dienoyl-CoA reductase	DECR2	Peroxisome	1.71133	0.626471	0.767528	2.29627	14.5408	1.46795	0.63834	0.712458	2.80244	6.28872	1.49264	0.650007	0.959682	3.04268	18.0456	1.61414	0.716813	0.827956	2.58817	11.709	1.12108	0.590297	0.804362	3.00574	15.0073	1.28856	0.683616	0.997745	2.99027	1.83446
Q8WVX9	Q8WVX9	Fatty acyl-CoA reductase 1	FAR1	Peroxisome	1.79441	0.643672	0.859726	3.41143	14.9187	1.58306	0.685292	0.724921	2.94732	18.1031	1.47	0.623736	0.897994	3.12583	15.7617	1.66697	0.746812	0.827797	2.58488	12.1391	1.18736	0.607728	0.859063	3.4267	15.5557	1.28891	0.695126	0.889877	3.20076	12.9558
O15228;O15228-2	O15228	Dihydroxyacetone phosphate acyltransferase	GNPAT	Peroxisome	1.92198	0.713895	0.902062	3.38639	16.6575	1.57033	0.748223	0.771506	2.87482	15.0083	1.53835	0.723421	1.0354	3.26323	13.9671	1.76781	0.774601	0.910517	2.9788	8.87086	1.35404	0.668772	1.00226	3.87951	19.3316	1.32309	0.714408	0.947067	3.0694	15.0097
Q9UJ83;Q9UJ83-2;Q9UJ83-3;Q9UJ83-4	Q9UJ83	2-hydroxyacyl-CoA lyase 1	HACL1	Peroxisome	1.82512	0.667837	0.831271	3.2452	17.8858	1.46516	0.624094	0.699822	2.88457	15.8954	1.43835	0.654219	0.908006	3.0943	15.6069	1.65046	0.717471	0.844835	2.66228	14.3838	1.22715	0.623656	0.868483	3.42754	13.2741	1.27662	0.640369	0.873934	3.15362	11.6138
P51659;P51659-3;P51659-2	P51659	Peroxisomal multifunctional enzyme type 2;(3R)-hydroxyacyl-CoA dehydrogenase;Enoyl-CoA hydratase 2	HSD17B4	Peroxisome	1.99272	0.718999	0.916063	3.46399	16.6194	1.58094	0.699033	0.765947	3.14498	16.7283	1.61079	0.702048	0.986114	3.27926	16.6275	1.76387	0.784336	0.907783	2.90223	14.4401	1.34351	0.667824	0.979127	3.77649	17.2499	1.38243	0.72075	0.981252	3.36197	14.1972
O43933;O43933-2	O43933	Peroxisome biogenesis factor 1	PEX1	Peroxisome	1.80948	0.69417	0.825879	2.65303	4.8176	1.45277	0.651111	0.716693	2.97677	9.19705	1.46754	0.67933	0.891407	2.61326	14.1062	1.67777	0.745274	0.814101	2.58723	10.0036	1.14852	0.655105	0.763666	3.38893	13.3472	1.23014	0.659752	0.926867	2.70866	8.48148
O96011;O96011-2	O96011	Peroxisomal membrane protein 11B	PEX11B	Peroxisome	1.99861	0.713496	0.876143	3.68662	19.6576	1.57558	0.750501	0.738247	2.92103	14.3781	1.62852	0.687323	0.892015	3.21108	12.9373	1.66329	0.74275	0.878805	2.77531	18.3386	1.30991	0.676984	0.913616	4.04059	18.6625	1.3774	0.715368	0.93272	3.2773	10.9162
Q92968	Q92968	Peroxisomal membrane protein PEX13	PEX13	Peroxisome	1.81637	0.655828	0.853347	3.20813	12.5357	1.53371	0.684487	0.723379	3.16272	10.6692	1.44721	0.632918	0.876368	3.53856	10.7299	1.50416	0.653203	0.84185	2.39927	9.53202	1.17443	0.617297	0.858753	3.26914	8.86065	1.1818	0.703157	0.873879	2.81267	5.9582
O75381;O75381-2	O75381	Peroxisomal membrane protein PEX14	PEX14	Peroxisome	1.97378	0.703347	0.867855	3.58721	19.5484	1.54555	0.682795	0.705725	3.17236	14.3049	1.53221	0.661367	0.9716	3.44543	20.4909	1.60843	0.744886	0.877009	2.83306	14.9523	1.19231	0.639716	0.935103	3.61273	18.2481	1.25274	0.668614	0.921509	3.45196	15.4665
P56589	P56589	Peroxisomal biogenesis factor 3	PEX3	Peroxisome	1.84923	0.692341	0.875756	3.17156	20.9792	1.54666	0.659517	0.717095	3.14903	12.8839	1.47272	0.618307	0.923625	3.62013	1.40498	1.56982	0.674615	0.833569	2.70403	9.03624	1.16616	0.599326	0.863455	3.53564	17.4888	1.16856	0.683416	0.853921	3.1413	15.8234
O43808	O43808	Peroxisomal membrane protein PMP34	SLC25A17	Peroxisome	1.81264	0.708274	0.824451	3.55014	23.0174	1.71927	0.688594	0.710329	2.73914	18.0539	1.36672	0.667856	0.906611	3.14763	17.4566	1.71955	0.766283	0.87479	2.91693	20.6779	1.25753	0.594717	0.883227	3.56692	16.0481	1.2916	0.720822	0.920243	3.31653	15.2666
Q2T9J0;Q2T9J0-2	Q2T9J0	Peroxisomal leader peptide-processing protease;Peroxisomal leader peptide-processing protease, 15 kDa form;Peroxisomal leader peptide-processing protease, 45 kDa form	TYSND1	Peroxisome	1.91954	0.707035	0.95047	3.93926	2.64458	1.33732	0.703344	0.737085	3.61729	2.33855	1.4026	0.588397	0.909801	2.82751	40.0084	1.66596	0.839585	0.839037	2.84941	11.7034	1.29173	0.625552	1.0203	3.36159	4.05377	1.25672	0.677876	0.943591	2.72019	1.66394
P57740;P57740-2;P57740-3	P57740	Nuclear pore complex protein Nup107	NUP107	Nuclear pore complex	0.68964	0.776269	0.988215	2.26032	5.67409	1.03499	0.944533	0.921342	2.16718	5.99389	0.81298	0.80371	1.19964	2.4555	4.03101	0.746049	0.768882	0.907651	1.70165	3.00713	1.0055	0.757837	1.1723	2.81098	5.68686	0.909164	0.765113	1.02052	2.57221	4.92416
Q8WUM0	Q8WUM0	Nuclear pore complex protein Nup133	NUP133	Nuclear pore complex	0.724237	0.810672	0.93691	2.28362	5.63127	1.03247	0.904963	0.949905	2.25818	6.31992	0.797482	0.794127	1.12309	2.79769	4.79266	0.75786	0.791653	0.963996	2.19249	4.08763	0.905766	0.752833	1.14067	3.13328	6.90129	0.886081	0.758729	1.0888	2.67407	5.03865
O75694;O75694-2	O75694	Nuclear pore complex protein Nup155	NUP155	Nuclear pore complex	0.942638	0.830632	0.937538	1.64745	3.03884	1.01943	0.914582	0.827355	1.44683	2.69951	0.911207	0.792952	0.970205	1.72304	2.54352	0.991205	0.840122	0.903029	1.49346	2.13782	0.944957	0.77906	1.0428	1.92002	2.96257	0.932482	0.831265	1.00724	1.75758	2.68426
Q12769	Q12769	Nuclear pore complex protein Nup160	NUP160	Nuclear pore complex	0.716689	0.79707	0.965659	1.78976	3.09283	1.03389	0.947917	0.882847	1.73462	4.00365	0.793089	0.812892	1.10344	2.01663	2.72573	0.684341	0.779528	0.864462	1.76717	2.27381	0.88467	0.751025	1.06114	2.15791	3.91593	0.874293	0.765128	1.04649	2.32395	3.3503
Q5SRE5;Q5SRE5-2	Q5SRE5	Nucleoporin NUP188 homolog	NUP188	Nuclear pore complex	0.836566	0.90084	0.957958	1.60109	1.8125	1.12642	1.08772	0.924242	1.58831	2.31808	0.979024	1.03541	1.038	1.36535	1.62156	0.961399	1.05261	0.902329	1.3489	1.33819	0.991048	0.875199	1.03742	1.70215	2.17692	0.993211	0.844979	0.974331	1.48852	1.89827
Q92621	Q92621	Nuclear pore complex protein Nup205	NUP205	Nuclear pore complex	0.771404	0.790166	0.913754	1.9317	6.34591	1.01843	0.844338	0.862432	2.13542	7.09884	0.897059	0.765377	1.0147	2.36368	5.25889	0.829931	0.726743	0.891076	2.0938	5.14809	0.950159	0.714471	1.05635	2.9288	7.51764	0.893245	0.713077	0.986874	2.4872	6.00842
Q8TEM1	Q8TEM1	Nuclear pore membrane glycoprotein 210	NUP210	Nuclear pore complex	1.23835	0.718793	0.90313	2.90988	12.3235	1.33286	0.775745	0.792301	2.36451	10.6531	1.11976	0.721716	1.06607	4.16554	13.3873	1.11947	0.737285	0.903702	3.04584	10.9293	1.00255	0.693292	0.996636	3.78635	17.217	1.0424	0.716742	0.984916	3.33337	12.2793
P35658;P35658-2;P35658-5	P35658	Nuclear pore complex protein Nup214	NUP214	Nuclear pore complex	0.913379	0.703981	0.778939	1.79422	2.93049	1.05057	0.707506	0.743	1.60156	3.40416	0.973172	0.735067	0.986266	1.66117	2.23603	0.949004	0.70436	0.864079	1.45276	1.87675	0.906173	0.689951	0.950512	2.01191	3.25545	0.927343	0.673452	0.844415	1.73938	2.85525
Q8NFH4	Q8NFH4	Nucleoporin Nup37	NUP37	Nuclear pore complex	0.571012	0.588542	0.939179	1.27941	2.98227	0.743109	0.74593	0.719017	1.29987	3.32137	0.601723	0.762427	0.795111	1.39819	2.36419	0.621629	0.616604	0.747111	1.25668	2.05462	0.727452	0.554385	0.754734	1.38807	3.20682	0.724403	0.724429	0.852303	1.413	3.19675
Q7Z3B4;Q7Z3B4-3;Q7Z3B4-2	Q7Z3B4	Nucleoporin p54	NUP54	Nuclear pore complex	0.804666	0.783985	0.937845	2.45159	7.83496	1.08304	0.879024	0.841096	2.03412	3.68946	0.860251	0.718121	1.02866	2.76669	7.5243	0.742277	0.783216	0.818142	2.12121	6.49124	0.995784	0.685167	1.08967	3.15442	7.8945	0.863278	0.699234	0.986456	2.60884	6.04003
P37198	P37198	Nuclear pore glycoprotein p62	NUP62	Nuclear pore complex	0.840756	0.735478	0.908268	1.59353	3.25149	0.984715	0.834527	0.781426	1.69651	3.71374	0.772979	0.732417	0.990602	1.65487	2.48947	0.770686	0.666687	0.751417	1.39407	2.60827	0.838925	0.655075	1.00974	1.99345	3.32614	0.937831	0.596264	0.877818	1.98345	3.26115
Q9BW27;Q9BW27-3;Q9BW27-2	Q9BW27	Nuclear pore complex protein Nup85	NUP85	Nuclear pore complex	0.732732	0.772773	0.975656	1.96715	3.6882	0.952672	0.943196	0.907359	2.0488	3.82543	0.760728	0.759991	1.11988	2.03699	3.40894	0.69003	0.749769	0.894179	1.4764	2.12318	0.873213	0.738597	1.05083	2.51897	4.36616	0.879877	0.766516	1.043	2.40693	3.44457
Q99567	Q99567	Nuclear pore complex protein Nup88	NUP88	Nuclear pore complex	0.916737	0.761664	0.827227	1.59105	2.66483	1.0224	0.767176	0.754957	1.45723	2.75651	0.945232	0.755536	0.960166	1.51563	2.03938	0.928176	0.724011	0.773394	1.40559	1.72939	0.863119	0.687749	0.927236	1.72596	2.51527	0.893069	0.699148	0.872075	1.55725	2.28232
Q8N1F7;Q8N1F7-2	Q8N1F7	Nuclear pore complex protein Nup93	NUP93	Nuclear pore complex	0.793043	0.823654	0.928836	1.96851	4.38775	1.01552	0.892737	0.847862	1.90195	4.14244	0.849719	0.776522	1.03754	1.90156	2.95281	0.818806	0.75934	0.904164	1.692	2.52001	0.896007	0.713465	1.06536	2.47937	4.34544	0.872889	0.753504	0.992815	2.21136	4.16083
P52948;P52948-5;P52948-6;P52948-2	P52948	Nuclear pore complex protein Nup98-Nup96;Nuclear pore complex protein Nup98;Nuclear pore complex protein Nup96	NUP98	Nuclear pore complex	0.788724	0.828346	0.914515	1.83302	2.7852	1.13267	0.957864	0.909419	1.81992	3.11897	0.871138	0.883555	1.09982	1.62006	2.21491	0.869707	0.838435	0.880483	1.27927	1.83048	0.919938	0.745001	1.06858	2.2054	3.19902	0.905313	0.803922	0.960292	1.80268	2.32195
P49792	P49792	E3 SUMO-protein ligase RanBP2	RANBP2	Nuclear pore complex	1.11904	0.816337	0.918145	2.08876	3.54157	1.27513	0.847313	0.823661	1.90468	3.60717	1.11743	0.759204	1.03739	2.22825	3.40277	1.09778	0.794848	0.861794	1.74635	2.46642	1.06795	0.718234	1.04368	2.92978	5.60325	1.0433	0.714752	0.947562	2.33345	4.38481
Q5JTZ9	Q5JTZ9	Alanine--tRNA ligase, mitochondrial	AARS2	Mitochondrion	0.655402	0.826649	14.0954	106.796	17.6416	0.463508	0.840899	13.0295	7.2509	1.21493	0.490249	0.887222	16.1823	1.32594	16.1094	0.540515	0.879364	11.507	24.6432	4.12073	0.447077	0.844524	12.7342	9.96864	17.5814	0.491227	0.809377	8.77708	21.2657	20.0649
P11310;P11310-2	P11310	Medium-chain specific acyl-CoA dehydrogenase, mitochondrial	ACADM	Mitochondrion	0.663223	0.820394	14.7014	61.2235	58.6232	0.477843	0.812013	13.4265	33.7626	36.7952	0.463127	0.812964	15.1756	49.8732	70.7487	0.524006	0.834374	11.8276	27.3579	30.8176	0.445319	0.797628	12.5299	50.2935	53.5071	0.473996	0.821359	10.0792	31.0772	40.59
P24752	P24752	Acetyl-CoA acetyltransferase, mitochondrial	ACAT1	Mitochondrion	0.683843	0.911418	14.6854	37.91	49.5932	0.500475	0.898727	12.9352	30.4456	31.4356	0.495447	0.885188	14.1661	45.8405	49.632	0.576862	0.93621	11.0684	32.2934	35.189	0.453774	0.838514	12.474	41.6616	51.1378	0.51424	0.858478	10.3396	31.6074	39.1615
Q9NPJ3;Q9NPJ3-2	Q9NPJ3	Acyl-coenzyme A thioesterase 13;Acyl-coenzyme A thioesterase 13, N-terminally processed	ACOT13	Mitochondrion	0.720721	0.931658	5.70464	5.59663	5.35542	0.531457	0.900665	5.78019	5.03521	4.72978	0.538585	0.968615	4.53444	4.16278	4.68601	0.602452	0.981051	4.4147	4.15409	4.21067	0.473926	0.855332	4.64742	5.36927	5.60313	0.519109	0.87265	4.43222	4.11952	4.12909
P54819;P54819-2;P54819-5;P54819-3;P54819-6;P54819-4	P54819	Adenylate kinase 2, mitochondrial;Adenylate kinase 2, mitochondrial, N-terminally processed	AK2	Mitochondrion	0.424862	0.913513	3.75562	3.70993	6.36149	0.260978	0.711531	2.19759	2.90045	4.6498	0.308283	1.09388	4.8029	4.40172	7.44808	0.342945	1.03809	3.40008	3.71618	5.80047	0.35017	1.15037	4.88905	4.68125	8.23942	0.282246	0.886823	2.68921	2.85449	4.76642
P27144	P27144	Adenylate kinase 4, mitochondrial	AK4	Mitochondrion	0.630922	0.833612	15.5275	48.4083	58.5103	0.45442	0.836096	12.4564	34.1831	35.57	0.452554	0.817791	16.8051	45.9403	47.0569	0.511115	0.862446	11.2608	34.767	37.3741	0.422919	0.810902	12.6155	48.4093	68.7533	0.462606	0.817722	9.95786	36.9954	43.5099
Q92667;Q92667-2	Q92667	A-kinase anchor protein 1, mitochondrial	AKAP1	Mitochondrion	0.746307	0.817798	3.18652	9.37895	17.8723	0.55641	0.841936	2.73111	7.44724	21.1286	0.535392	0.888454	4.17179	10.9379	20.1564	0.597169	0.956085	3.8601	9.47393	18.2756	0.472263	0.844815	3.74446	10.4695	19.4376	0.495008	0.821101	3.65039	9.50744	17.6553
P30837	P30837	Aldehyde dehydrogenase X, mitochondrial	ALDH1B1	Mitochondrion	0.511907	0.693507	7.20561	13.8837	13.8303	0.391037	0.672984	6.364	2.57269	0.856926	0.442636	0.810543	16.7692	13.7954	16.415	0.470705	0.780469	10.4967	7.97495	14.4075	0.394922	0.715623	13.9189	17.6542	15.8629	0.412015	0.689843	9.42039	8.97272	8.6835
P30038;P30038-2;P30038-3	P30038	Delta-1-pyrroline-5-carboxylate dehydrogenase, mitochondrial	ALDH4A1	Mitochondrion	0.684876	0.866939	0.905105	20.7686	2.61206	0.510947	0.881589	2.74377	1.42755	2.41421	0.503223	0.878126	2.59527	6.75687	5.46655	0.602198	0.976587	10.0025	1.77293	10.9595	0.437856	0.868358	13.9485	7.40796	5.42701	0.499596	0.835516	8.12629	7.16393	7.87437
P51649;P51649-2	P51649	Succinate-semialdehyde dehydrogenase, mitochondrial	ALDH5A1	Mitochondrion	0.733349	0.919856	17.3867	2.46163	11.2278	0.528063	0.934258	16.0182	40.712	37.8559	0.503973	0.871308	15.4145	52.1431	22.3275	0.59501	0.929431	14.3542	42.1137	13.0194	0.486327	0.863661	15.2937	148.046	13.0913	0.502593	0.834056	10.1869	9.79787	41.1259
P49419-2;P49419;P49419-4	P49419	Alpha-aminoadipic semialdehyde dehydrogenase	ALDH7A1	Mitochondrion	0.676467	0.851389	6.72886	7.93306	11.5452	0.47561	0.846849	4.97831	7.32657	9.80005	0.504219	0.841842	6.8861	9.21841	12.7794	0.568658	0.901448	6.30248	9.06143	10.5057	0.433515	0.768849	6.37303	8.2455	11.3968	0.488113	0.836218	5.54886	7.73201	11.6388
Q8NCW5;Q8NCW5-2	Q8NCW5	NAD(P)H-hydrate epimerase	APOA1BP	Mitochondrion	0.653982	0.744802	2.24518	2.75431	6.75403	0.522358	0.819709	1.61954	2.99386	4.72075	0.480808	0.712978	2.70437	3.40037	7.807	0.623115	0.855338	2.66203	4.01353	6.00221	0.45485	0.701402	2.41576	3.03787	5.83154	0.529399	0.784382	2.35496	3.15656	5.78245
P25705;P25705-2;P25705-3	P25705	ATP synthase subunit alpha, mitochondrial	ATP5A1	Mitochondrion	0.628439	0.880659	13.623	38.0947	45.0052	0.454833	0.882599	11.0431	26.0992	29.9143	0.468312	0.863243	14.1288	35.5301	48.3595	0.523942	0.949664	10.8478	24.2315	28.5853	0.417059	0.848491	12.5936	41.0668	44.2722	0.44554	0.862014	10.6962	26.1426	33.5867
P06576	P06576	ATP synthase subunit beta, mitochondrial	ATP5B	Mitochondrion	0.625584	0.891251	13.2894	31.4689	45.8286	0.462871	0.886788	10.8624	23.5498	30.0246	0.465706	0.867755	13.4814	31.5302	45.6952	0.517935	0.946961	10.6823	22.9541	29.7628	0.412777	0.870458	13.2227	36.4486	44.9913	0.453242	0.851406	10.4029	26.0522	32.2581
P36542;P36542-2	P36542	ATP synthase subunit gamma, mitochondrial	ATP5C1	Mitochondrion	0.641124	0.897772	14.2649	39.5748	55.0144	0.480054	0.89024	10.9906	25.544	36.4922	0.485365	0.904555	14.3221	40.4915	19.2919	0.531905	0.965044	10.8868	27.4097	36.2415	0.417513	0.88274	13.9882	39.4109	54.0617	0.462442	0.857233	10.3566	29.8032	36.8681
P24539	P24539	ATP synthase F(0) complex subunit B1, mitochondrial	ATP5F1	Mitochondrion	0.641813	0.906977	12.5088	38.7616	45.5218	0.479194	0.912099	10.5491	24.968	32.2725	0.467179	0.892551	10.1458	32.3302	49.2345	0.52299	0.959131	10.6101	23.9998	33.8527	0.431829	0.824876	13.4846	36.0751	15.847	0.458907	0.882371	10.6073	26.0556	36.8786
O75947;O75947-2	O75947	ATP synthase subunit d, mitochondrial	ATP5H	Mitochondrion	0.640407	0.899055	13.8899	36.2241	51.4032	0.450155	0.899887	11.6716	25.7159	33.6864	0.475187	0.901533	14.0984	37.6358	53.2107	0.517808	0.976168	12.0563	25.6806	33.023	0.434292	0.865032	13.3805	39.6857	48.1943	0.455934	0.869387	11.0574	17.6515	34.6247
P56385	P56385	ATP synthase subunit e, mitochondrial	ATP5I	Mitochondrion	0.616371	0.868104	12.7126	41.4442	34.8254	0.476839	0.906941	11.6554	26.8077	38.0145	0.482841	0.864547	13.2454	39.5274	50.6002	0.506175	0.910617	11.0443	29.4116	40.3404	0.414619	0.85504	13.2786	47.9681	41.5408	0.428426	0.830034	10.6983	30.3436	25.8372
O75964	O75964	ATP synthase subunit g, mitochondrial	ATP5L	Mitochondrion	0.649949	0.880304	13.0624	40.2306	53.3333	0.484654	0.873252	10.6212	25.8714	29.0151	0.473291	0.905587	14.1426	36.9501	37.2142	0.552631	0.958713	10.3279	18.1915	27.088	0.440595	0.875388	12.9115	38.7725	49.1743	0.454717	0.882628	11.1587	30.0406	40.0263
P48047	P48047	ATP synthase subunit O, mitochondrial	ATP5O	Mitochondrion	0.628124	0.883078	15.2326	36.7857	48.1723	0.463005	0.884973	11.5737	25.0326	35.7887	0.477643	0.859948	15.3275	40.2919	47.9831	0.538953	0.99019	11.3762	28.0813	36.0637	0.43837	0.893826	14.0569	40.1423	48.393	0.457362	0.881741	11.7319	29.9773	34.29
Q9UII2;Q9UII2-3;Q9UII2-2	Q9UII2	ATPase inhibitor, mitochondrial	ATPIF1	Mitochondrion	0.641612	0.808592	14.1782	43.2131	48.2717	0.433597	0.887756	1.28097	31.994	34.3347	0.476006	0.884916	16.9487	40.2131	25.8615	0.551755	0.894863	12.1967	29.9421	36.6828	0.406248	0.792771	15.0083	45.0946	57.4829	0.482272	0.793916	10.7145	4.34007	2.54025
P12694;P12694-2	P12694	2-oxoisovalerate dehydrogenase subunit alpha, mitochondrial	BCKDHA	Mitochondrion	0.592336	0.794783	12.9215	7.08504	14.3408	0.425324	0.830652	10.8236	12.6209	11.8995	0.450644	0.82365	16.0967	23.3176	13.2666	0.513059	0.869359	11.6487	18.0422	28.0562	0.404214	0.769214	13.6341	35.6086	15.0694	0.445832	0.801904	10.2202	10.7711	17.2066
Q9HA77	Q9HA77	Probable cysteine--tRNA ligase, mitochondrial	CARS2	Mitochondrion	0.667456	0.915622	16.4845	5.53713	0.784797	0.534371	0.866129	12.7948	25.6984	29.6212	0.502145	0.817705	5.35847	24.2371	20.7664	0.568011	0.866791	12.3905	25.6218	32.9588	0.450126	0.853421	13.3327	9.59673	7.71204	0.475518	0.828688	9.93101	29.9106	28.413
Q9NX63	Q9NX63	MICOS complex subunit MIC19	CHCHD3	Mitochondrion	0.5938	0.916183	13.4615	35.6861	46.3035	0.455759	0.956159	9.6612	25.4947	35.1124	0.45868	0.928921	15.3661	39.9911	68.8517	0.519396	1.01269	11.3303	25.443	29.9013	0.416126	0.912511	14.4453	38.733	53.0025	0.440061	0.889972	9.91924	25.6192	44.8571
Q9NZ45	Q9NZ45	CDGSH iron-sulfur domain-containing protein 1	CISD1	Mitochondrion	0.692424	0.93455	6.41695	16.1522	33.4573	0.507307	0.867821	5.45221	12.0624	25.8932	0.516402	0.926171	7.32788	19.5502	35.8079	0.554447	0.998238	6.4866	15.9497	27.133	0.462839	0.873798	7.48257	20.5771	13.563	0.48617	0.872006	6.63986	16.9721	27.9934
Q16740	Q16740	ATP-dependent Clp protease proteolytic subunit, mitochondrial	CLPP	Mitochondrion	0.608508	0.844574	16.1935	58.5286	77.3311	0.491777	0.8129	14.2287	37.2384	32.0106	0.475392	0.852901	15.902	50.8269	75.2312	0.567312	0.895386	12.8896	30.8078	34.9424	0.440487	0.780343	13.8608	56.7734	20.9685	0.483852	0.777081	9.33644	34.3523	47.6305
O76031	O76031	ATP-dependent Clp protease ATP-binding subunit clpX-like, mitochondrial	CLPX	Mitochondrion	0.647883	0.849103	13.9726	31.6313	37.7189	0.482008	0.86456	12.8546	28.2105	26.4642	0.476456	0.840811	14.6522	35.0099	33.4899	0.56575	0.854039	11.5704	27.5661	27.2422	0.426399	0.776361	11.6347	32.3969	34.7654	0.489986	0.815174	10.103	26.4648	28.2305
Q9Y2R0	Q9Y2R0	Cytochrome c oxidase assembly factor 3 homolog, mitochondrial	COA3	Mitochondrion	0.684274	0.884258	10.5361	35.2052	21.8504	0.4988	0.892286	9.65671	26.0379	40.9618	0.487902	0.821601	10.8063	33.7462	49.2778	0.565953	0.889115	9.36114	48.9829	24.2714	0.444231	0.814315	10.0891	28.4973	13.1205	0.490208	0.839525	7.33554	4.76073	29.9404
Q96BR5	Q96BR5	Cytochrome c oxidase assembly factor 7	COA7	Mitochondrion	0.498748	0.984989	2.77504	2.27358	3.71434	0.351714	0.808957	1.71299	1.65446	2.33524	0.385419	1.1742	3.5179	3.03493	4.43899	0.454513	1.25749	2.43644	2.35587	3.20875	0.409668	1.24582	4.07912	3.58172	4.86465	0.359421	1.08669	2.07814	2.03195	2.68299
P13073	P13073	Cytochrome c oxidase subunit 4 isoform 1, mitochondrial	COX4I1	Mitochondrion	0.677945	0.850401	11.028	37.5418	48.3882	0.492235	0.891536	9.43265	24.8355	33.3412	0.478816	0.852872	11.4692	38.2085	52.505	0.54129	0.89664	8.43818	23.3293	34.2084	0.43794	0.82632	11.1311	40.1719	56.0898	0.45865	0.823091	8.56341	29.6856	41.2595
P20674	P20674	Cytochrome c oxidase subunit 5A, mitochondrial	COX5A	Mitochondrion	0.650868	0.845798	11.7432	38.6748	49.3613	0.485614	0.806009	9.01387	22.2992	31.0853	0.478694	0.857599	11.0898	32.3985	57.1069	0.473448	0.887875	9.13634	20.9063	34.8073	0.431195	0.702321	10.817	38.6302	48.3686	0.454506	0.857533	7.68289	21.3448	35.951
P09669	P09669	Cytochrome c oxidase subunit 6C	COX6C	Mitochondrion	0.660468	0.918838	13.1678	35.9948	47.1342	0.513682	0.891604	10.0804	27.8316	32.8404	0.493359	0.873585	12.6379	42.6892	57.7562	0.544135	0.963984	8.34269	18.9479	43.3597	0.424964	0.835874	10.5447	41.6658	73.3628	0.507615	0.858636	9.78809	32.1094	29.4289
P31327;P31327-3;P31327-2	P31327	Carbamoyl-phosphate synthase [ammonia], mitochondrial	CPS1	Mitochondrion	0.605179	0.787274	14.0033	40.9198	48.9147	0.475153	0.826013	12.2619	29.8959	31.2589	0.460126	0.764991	14.4864	39.5812	50.1843	0.563032	0.850261	11.7484	26.8803	30.5655	0.393164	0.70321	11.7686	41.8462	45.3874	0.485105	0.803135	10.0461	27.5806	34.9665
P50416;P50416-2	P50416	Carnitine O-palmitoyltransferase 1, liver isoform	CPT1A	Mitochondrion	0.727595	0.842567	2.69323	7.41614	17.3434	0.59005	0.856823	2.33143	6.06218	16.6952	0.538694	0.868185	4.06587	10.9589	25.0351	0.580494	0.926131	3.47179	8.91205	17.7645	0.496768	0.846084	3.53788	10.5642	22.7882	0.508235	0.790867	3.45597	8.67405	18.7037
O75390	O75390	Citrate synthase, mitochondrial	CS	Mitochondrion	0.641526	0.859282	14.0968	45.2473	47.5968	0.47982	0.87216	12.8661	31.9897	31.1024	0.479007	0.828907	14.8828	44.6307	51.2364	0.560073	0.887801	11.4548	30.1173	28.6089	0.430537	0.775005	12.4232	43.9869	47.5764	0.486404	0.815561	10.1389	29.2752	35.8127
P99999	P99999	Cytochrome c	CYCS	Mitochondrion	0.652834	0.951014	2.11839	2.10165	1.96441	0.659383	1.04945	2.16836	1.61821	1.70906	0.601518	1.02616	1.94814	1.86833	1.95451	0.631636	1.08366	1.85147	1.27433	1.20254	0.459849	0.935018	2.19365	2.01811	2.05699	0.56949	1.03895	1.73662	1.66556	1.36253
P51398;P51398-2;P51398-3	P51398	28S ribosomal protein S29, mitochondrial	DAP3	Mitochondrion	0.664586	0.874212	13.4241	5.70943	30.5614	0.486105	0.878382	11.5438	23.1206	22.4844	0.478721	0.870678	13.7199	35.0086	28.8998	0.554269	0.889339	9.33855	24.7561	19.7593	0.43251	0.787462	11.5015	39.2587	10.61	0.47876	0.821487	9.57179	22.8755	26.3393
Q6PI48	Q6PI48	Aspartate--tRNA ligase, mitochondrial	DARS2	Mitochondrion	0.665361	0.887504	9.99586	13.8168	13.8708	0.516652	0.892887	9.93912	12.3964	12.1253	0.487411	0.889772	9.80383	15.5687	14.2623	0.575897	0.915918	10.0026	14.35	12.7121	0.451251	0.826072	9.49048	16.9284	14.0017	0.502312	0.841858	7.77839	11.5016	10.489
P11182	P11182	Lipoamide acyltransferase component of branched-chain alpha-keto acid dehydrogenase complex, mitochondrial	DBT	Mitochondrion	0.705396	0.899291	12.0183	25.3576	21.1338	0.496913	0.905345	11.4819	18.7205	14.921	0.532664	0.903209	12.6718	25.5625	31.9563	0.564074	0.965014	10.4666	18.6197	25.3116	0.464645	0.897312	11.8943	30.5817	23.1867	0.482518	0.865464	9.49466	16.9823	19.0559
P10515	P10515	Dihydrolipoyllysine-residue acetyltransferase component of pyruvate dehydrogenase complex, mitochondrial	DLAT	Mitochondrion	0.699656	0.853986	13.9967	45.5994	12.7431	0.522346	0.862158	12.9271	31.2581	12.5758	0.506797	0.843776	15.0554	46.0638	11.793	0.568722	0.910273	12.0788	29.8621	10.6721	0.454826	0.810989	13.1334	43.5472	15.5813	0.517939	0.828416	9.53163	26.9295	13.6962
P09622;P09622-2;P09622-3	P09622	Dihydrolipoyl dehydrogenase, mitochondrial	DLD	Mitochondrion	0.690831	0.879464	14.297	44.4217	28.922	0.48605	0.861722	11.6094	27.9127	22.2566	0.504505	0.86267	14.8648	46.7088	30.1578	0.570843	0.917142	11.8076	31.9322	22.1257	0.458534	0.823519	13.0057	47.3438	32.8714	0.499163	0.808933	10.001	33.4117	27.4947
P36957;P36957-2	P36957	Dihydrolipoyllysine-residue succinyltransferase component of 2-oxoglutarate dehydrogenase complex, mitochondrial	DLST	Mitochondrion	0.64487	0.826266	13.0233	47.1489	20.4663	0.472763	0.807756	11.7786	31.9809	17.0876	0.480658	0.80732	14.9173	44.3036	19.5765	0.530254	0.848514	10.6402	30.6984	14.5268	0.442329	0.776245	11.7601	3.22165	19.2975	0.480305	0.768449	9.51765	32.929	16.336
Q96EY1	Q96EY1	DnaJ homolog subfamily A member 3, mitochondrial	DNAJA3	Mitochondrion	0.711983	0.917363	9.55075	16.8216	10.0776	0.531915	0.904062	9.36475	4.3833	8.08538	0.513537	0.878757	10.9815	17.7125	18.4943	0.570462	0.905689	8.77273	11.727	13.8761	0.463318	0.853115	9.51355	21.9681	21.1086	0.487879	0.837864	8.04267	15.2775	17.7215
Q9Y5T4	Q9Y5T4	DnaJ homolog subfamily C member 15	DNAJC15	Mitochondrion	0.602122	0.784471	7.45425	12.5301	16.7016	0.502819	0.975262	10.1241	13.9262	6.73286	0.457097	0.83097	6.24947	9.96703	13.1118	0.51396	0.813558	8.0294	9.2061	11.7563	0.402923	0.809925	9.28537	41.5051	9.29821	0.450386	0.818453	6.51399	15.0661	7.76395
P23919;P23919-2	P23919	Thymidylate kinase	DTYMK	Mitochondrion	0.716316	0.882665	3.29409	2.73695	4.94263	0.540177	0.887497	2.22544	2.89201	4.20245	0.538721	0.884128	3.28217	3.73534	6.33066	0.618238	0.86597	3.25492	3.8318	6.16105	0.527994	0.857374	3.04189	2.67428	5.11853	0.523288	0.833842	2.51516	2.56543	4.12456
Q5JPH6;Q5JPH6-2	Q5JPH6	Probable glutamate--tRNA ligase, mitochondrial	EARS2	Mitochondrion	0.630908	0.853322	11.8241	20.719	24.1463	0.465808	0.895275	10.9846	14.8724	14.4985	0.53115	0.821071	14.1564	14.1973	33.8493	0.593194	0.927191	10.8067	14.9616	14.1587	0.414583	0.789752	11.6168	8.23267	13.5264	0.488827	0.834056	9.96336	14.9496	5.96889
P30084	P30084	Enoyl-CoA hydratase, mitochondrial	ECHS1	Mitochondrion	0.682351	0.854561	15.7784	55.0601	56.5016	0.486027	0.838689	13.1883	37.4969	30.2785	0.485215	0.843432	14.8994	57.7207	59.6532	0.553457	0.880768	12.571	33.9836	39.146	0.438777	0.809122	13.5785	52.3933	9.30052	0.489693	0.851235	10.7988	34.8101	35.6
P42126;P42126-2	P42126	Enoyl-CoA delta isomerase 1, mitochondrial	ECI1	Mitochondrion	0.669924	0.86834	13.4161	49.7446	64.6886	0.49161	0.879747	13.9927	37.8987	33.3001	0.477029	0.862312	16.482	51.1487	66.3934	0.569357	0.875213	12.6176	31.9593	35.198	0.418123	0.773313	12.9688	53.673	51.49	0.486568	0.79884	10.5842	32.3954	42.4661
Q9BQ52;Q9BQ52-4;Q9BQ52-3	Q9BQ52	Zinc phosphodiesterase ELAC protein 2	ELAC2	Mitochondrion	0.644195	0.804564	4.32059	4.35689	5.6428	0.47973	0.817034	3.37914	4.03966	5.01287	0.48823	0.855508	3.44485	4.0753	5.39939	0.551082	0.87469	4.07948	4.12715	5.2994	0.435739	0.79493	4.21324	4.2369	5.73781	0.489693	0.796249	3.5364	4.09385	5.76827
P13804;P13804-2	P13804	Electron transfer flavoprotein subunit alpha, mitochondrial	ETFA	Mitochondrion	0.682494	0.86837	15.2392	45.5014	54.088	0.496109	0.893747	14.8881	29.6352	30.6177	0.481777	0.847443	15.9903	35.2897	46.6148	0.560518	0.904226	11.8787	11.3534	10.2273	0.449863	0.820529	14.0242	46.9676	48.4698	0.497829	0.826641	11.1488	37.3922	33.8506
P38117;P38117-2	P38117	Electron transfer flavoprotein subunit beta	ETFB	Mitochondrion	0.628526	0.852274	13.5709	32.98	4.84606	0.462123	0.829288	12.0755	27.3279	25.2831	0.462909	0.822003	14.9726	34.6973	34.3452	0.516449	0.85268	10.179	21.6944	24.34	0.422106	0.778885	11.9138	35.1041	32.8531	0.473188	0.79781	9.69237	24.4593	25.8325
O95363	O95363	Phenylalanine--tRNA ligase, mitochondrial	FARS2	Mitochondrion	0.594704	0.838628	11.2352	93.9482	6.69808	0.494144	0.836738	16.5096	5.61845	28.125	0.492213	0.834451	16.3881	32.5325	25.7395	0.555527	0.905226	13.1955	20.3535	15.8045	0.411402	0.832373	15.9059	44.6803	50.5405	0.457491	0.818123	10.9321	25.1772	26.1301
P22570;P22570-7;P22570-5;P22570-3;P22570-4;P22570-2	P22570	NADPH:adrenodoxin oxidoreductase, mitochondrial	FDXR	Mitochondrion	0.649806	0.841844	14.3891	41.7194	26.1893	0.454062	0.78299	13.1458	27.9773	22.1913	0.472773	0.861152	15.2073	19.5489	20.5801	0.549024	0.858967	12.7586	22.3566	8.32701	0.443585	0.780373	12.0846	26.4257	31.9061	0.456098	0.82332	9.9418	14.2883	19.4999
P07954-2;P07954	P07954	Fumarate hydratase, mitochondrial	FH	Mitochondrion	0.649275	0.875893	11.1521	18.6637	27.4581	0.486038	0.87594	8.78497	16.2106	20.1392	0.484464	0.849004	11.7923	21.2802	31.6795	0.571363	0.908347	9.11046	18.448	26.3484	0.434591	0.797716	9.96769	16.8918	28.0571	0.496904	0.848615	7.59795	15.8167	25.363
Q92947;Q92947-2	Q92947	Glutaryl-CoA dehydrogenase, mitochondrial	GCDH	Mitochondrion	0.652647	0.830942	14.4278	25.696	14.7911	0.462001	0.86385	13.7235	34.9935	30.0276	0.480631	0.844091	16.3825	34.8326	25.7146	0.542471	0.898283	11.2702	15.2416	39.7168	0.470816	0.788322	12.497	17.3033	30.9737	0.49331	0.8068	8.82637	30.0971	5.37492
P00367;P00367-3;P00367-2;P49448	P00367	Glutamate dehydrogenase 1, mitochondrial;Glutamate dehydrogenase 2, mitochondrial	GLUD1;GLUD2	Mitochondrion	0.710318	0.894201	7.28368	9.46982	9.94809	0.51471	0.883526	6.60878	8.43611	9.97837	0.527548	0.87943	8.03673	9.08259	10.4733	0.586362	0.926803	6.88798	7.96201	8.71326	0.481173	0.841271	7.14895	10.1042	10.9675	0.509288	0.842975	5.92272	7.21492	7.74895
P00505;P00505-2	P00505	Aspartate aminotransferase, mitochondrial	GOT2	Mitochondrion	0.633117	0.830293	14.7801	41.2904	54.2389	0.451841	0.852771	12.8028	32.6193	34.3316	0.479689	0.822389	16.7789	47.5613	53.8994	0.534547	0.869449	12.0554	26.8086	33.6174	0.434591	0.78717	13.0389	43.8868	50.0165	0.460523	0.799112	10.0458	29.9942	37.5167
Q9HAV7	Q9HAV7	GrpE protein homolog 1, mitochondrial	GRPEL1	Mitochondrion	0.664572	0.858323	15.4208	52.4086	56.0083	0.46794	0.847135	12.9984	37.3282	38.0767	0.491572	0.84008	18.193	46.3476	54.2667	0.545926	0.88132	12.6596	17.9669	46.3587	0.439375	0.784792	13.9502	58.7197	51.7862	0.472006	0.800487	11.5041	39.9154	43.9702
Q8TAA5	Q8TAA5	GrpE protein homolog 2, mitochondrial	GRPEL2	Mitochondrion	0.634394	0.817119	12.036	23.5255	9.32094	0.467683	0.791232	21.6042	15.1231	6.5699	0.448475	0.876622	16.7982	10.6723	9.44667	0.540935	0.92419	14.0082	2.65275	27.7984	0.426447	0.790335	15.4623	22.3289	6.90044	0.450187	0.764097	11.4447	14.2159	12.6896
P00390;P00390-2;P00390-3;P00390-4;P00390-5	P00390	Glutathione reductase, mitochondrial	GSR	Mitochondrion	0.664041	0.859164	2.81281	2.76398	5.01	0.483917	0.834773	1.99505	2.49734	4.19733	0.486947	0.827947	2.73723	3.07329	5.23488	0.570614	0.873212	2.96964	3.33978	5.57858	0.441265	0.782911	2.69304	2.42948	4.62272	0.506385	0.796364	2.48215	2.44752	5.20998
Q16836;Q16836-3;Q16836-2	Q16836	Hydroxyacyl-coenzyme A dehydrogenase, mitochondrial	HADH	Mitochondrion	0.725156	0.940938	14.66	33.9011	29.1564	0.525975	0.938543	14.3334	27.5305	25.5771	0.512814	0.863171	15.3634	31.7128	31.8724	0.589359	0.953427	11.6983	22.3883	24.707	0.462911	0.85275	13.0224	35.0393	31.0542	0.526297	0.876015	10.3417	20.3037	25.8384
Q16775;Q16775-2	Q16775	Hydroxyacylglutathione hydrolase, mitochondrial	HAGH	Mitochondrion	0.72253	0.922822	2.88715	2.75294	3.49224	0.509161	0.919576	2.5334	2.31217	2.61401	0.57628	0.960736	3.23881	3.05148	3.20705	0.669355	0.939271	2.81682	2.2733	2.72569	0.492893	0.848914	2.89918	2.74671	2.98731	0.558464	0.871133	2.92269	2.33775	3.03832
P49590;P49590-2	P49590	Probable histidine--tRNA ligase, mitochondrial	HARS2	Mitochondrion	0.626072	0.879818	16.2896	10.8241	2.93773	0.526209	0.869909	13.5071	18.1105	9.79734	0.481081	0.795717	16.9087	22.3442	5.47561	0.547551	0.919247	14.1706	21.4262	17.1532	0.410075	0.754044	15.5436	7.43868	23.0929	0.474464	0.879221	11.1873	16.9291	5.76676
P53701	P53701	Cytochrome c-type heme lyase	HCCS	Mitochondrion	0.6132	0.80157	8.0307	25.7233	32.6106	0.432548	0.739108	7.76259	23.3932	31.7828	0.473605	0.788626	9.82206	36.0266	54.5685	0.519434	0.836628	8.16121	21.2533	33.7851	0.422261	0.74274	9.06414	27.9984	90.1142	0.434326	0.745816	6.64811	26.0149	36.3764
Q92506	Q92506	Estradiol 17-beta-dehydrogenase 8	HSD17B8	Mitochondrion	0.689023	0.837419	12.4474	19.4223	17.3655	0.486184	0.85363	10.4209	13.4312	11.473	0.464301	0.854777	13.8153	15.5516	9.43552	0.524819	0.889906	9.93819	13.8101	16.2695	0.434029	0.779249	11.9562	16.5479	22.0337	0.491636	0.848186	8.83748	10.8544	12.1212
P38646	P38646	Stress-70 protein, mitochondrial	HSPA9	Mitochondrion	0.68192	0.893493	14.2369	39.6616	50.3614	0.491342	0.860958	12.3828	32.1857	31.852	0.488926	0.847615	14.6453	42.0652	52.7371	0.559959	0.880379	11.0771	29.2704	28.4457	0.442855	0.812681	12.2477	43.1399	45.9724	0.493322	0.814902	9.37275	30.9936	36.6833
P10809	P10809	60 kDa heat shock protein, mitochondrial	HSPD1	Mitochondrion	0.667743	0.878151	15.0884	49.2166	53.4364	0.495417	0.856932	12.789	35.1304	36.0266	0.499349	0.824166	16.0911	51.1146	55.5668	0.573929	0.876616	12.2745	31.964	38.8826	0.453367	0.809079	13.1314	49.4056	53.9033	0.490653	0.824937	9.99186	35.251	40.8922
P61604	P61604	10 kDa heat shock protein, mitochondrial	HSPE1	Mitochondrion	0.678534	0.89609	15.1605	48.4232	55.1064	0.495294	0.88953	13.9617	34.2455	35.0431	0.4916	0.823234	16.4764	50.5931	56.102	0.575554	0.866985	12.8307	33.7213	37.5913	0.45155	0.81538	12.8738	48.6277	52.4748	0.485163	0.828044	10.2883	32.3784	39.9403
Q9NSE4	Q9NSE4	Isoleucine--tRNA ligase, mitochondrial	IARS2	Mitochondrion	0.666982	0.857807	14.6026	40.5492	51.7124	0.470329	0.842414	12.6497	32.3554	30.9177	0.496497	0.821673	15.4034	45.0471	55.635	0.557393	0.907869	11.4254	29.5222	34.6182	0.440093	0.792275	12.6103	39.9112	50.3955	0.4907	0.813385	10.1558	31.1677	36.2067
O43837;O43837-2	O43837	Isocitrate dehydrogenase [NAD] subunit beta, mitochondrial	IDH3B	Mitochondrion	0.643851	0.844928	15.964	43.2466	60.3399	0.482075	0.864778	12.8178	36.5814	43.5739	0.488175	0.835754	15.9116	32.1581	37.5972	0.55893	0.881977	12.2106	33.3261	37.9234	0.423529	0.790364	13.863	36.6247	36.395	0.481921	0.795376	10.2491	36.4957	35.5581
Q16891-2	Q16891	MICOS complex subunit MIC60	IMMT	Mitochondrion	0.616013	0.919325	13.4214	37.6931	56.9937	0.461677	0.922114	10.1679	24.6887	28.3317	0.455897	0.929638	13.9313	39.9201	62.5943	0.501476	1.00036	12.8551	26.905	38.7452	0.417035	0.905174	13.5201	42.2408	54.4542	0.436433	0.908782	11.7088	28.7156	32.4139
P26440;P26440-2	P26440	Isovaleryl-CoA dehydrogenase, mitochondrial	IVD	Mitochondrion	0.634811	0.848306	14.8041	10.8509	2.34628	0.491286	0.887279	13.88	29.9178	25.9785	0.499403	0.827661	14.7861	45.1272	15.3669	0.564582	0.934553	12.8727	32.4486	31.7385	0.453212	0.787695	13.3618	29.5881	12.2198	0.500755	0.807315	10.5039	33.839	30.1136
O15091;O15091-2;O15091-4	O15091	Mitochondrial ribonuclease P protein 3	KIAA0391	Mitochondrion	0.61551	0.798413	11.1229	16.5452	10.7101	0.491945	0.84689	10.9177	14.1387	13.9336	0.487207	0.80828	12.0526	17.6902	17.5616	0.541531	0.913514	8.71924	14.9275	13.7568	0.424354	0.779497	10.8838	15.677	17.9885	0.456672	0.807745	8.35888	13.8078	13.5347
Q15031	Q15031	Probable leucine--tRNA ligase, mitochondrial	LARS2	Mitochondrion	0.647237	0.852333	17.4575	0.671625	0.998417	0.475867	0.873825	12.7614	9.72327	12.2708	0.491791	0.861667	15.9876	45.6763	42.3133	0.54317	0.927042	13.7255	10.7213	33.3011	0.454504	0.817218	13.6276	0.583448	0.886175	0.50683	0.832682	10.367	7.51201	22.5593
O95202	O95202	LETM1 and EF-hand domain-containing protein 1, mitochondrial	LETM1	Mitochondrion	0.681619	0.860551	10.3106	34.9151	47.6176	0.491453	0.848049	10.0238	25.325	37.3391	0.508762	0.838017	11.9612	36.2447	59.6702	0.550091	0.902942	8.51214	23.8469	37.8007	0.448524	0.808772	9.88044	37.3111	56.1983	0.48061	0.806828	8.10912	26.8956	37.6736
P36776;P36776-2;P36776-3	P36776	Lon protease homolog, mitochondrial	LONP1	Mitochondrion	0.672607	0.894364	14.2729	39.8872	48.7846	0.492927	0.86834	12.5738	32.5241	27.9022	0.498871	0.866036	15.7859	30.7841	47.3075	0.544084	0.884426	11.6022	28.1248	33.4924	0.464059	0.822308	14.0325	47.8892	49.0646	0.496143	0.828058	10.1961	29.4765	32.0094
Q5U5X0	Q5U5X0	Complex III assembly factor LYRM7	LYRM7	Mitochondrion	0.698996	0.841623	13.679	46.8129	33.9935	0.46765	0.838825	3.66626	34.7821	58.6123	0.504983	0.824309	3.64481	57.1348	55.2887	0.539969	0.865477	11.8562	26.9356	40.31	0.430812	0.77305	14.3276	59.3383	49.0085	0.473844	0.819598	9.58224	29.0921	33.8727
Q5VT66;Q5VT66-2;Q5VT66-3	Q5VT66	Mitochondrial amidoxime-reducing component 1	MARC1	Mitochondrion	0.746508	0.854148	3.03917	7.35118	7.74244	0.586354	0.846767	2.48461	7.01808	17.0855	0.616566	0.803467	3.04036	9.30537	14.0262	0.625096	0.888204	2.93107	8.18314	16.2244	0.489413	0.800983	3.05224	9.39281	24.046	0.503553	0.782406	2.756	7.63433	17.6064
Q969Z3;Q969Z3-2	Q969Z3	Mitochondrial amidoxime reducing component 2	MARC2	Mitochondrion	0.663983	0.862321	5.11738	12.5821	9.22167	0.52238	0.944683	4.10714	11.3166	15.9345	0.494369	0.889214	6.94314	17.0097	18.0771	0.558663	1.02546	4.95318	13.2302	22.9722	0.47627	0.865718	5.1996	14.7905	16.4235	0.514802	0.889414	5.29965	11.4033	22.2606
Q7Z434	Q7Z434	Mitochondrial antiviral-signaling protein	MAVS	Mitochondrion	0.689023	0.8937	5.97424	1.52213	28.2938	0.488897	0.835878	4.74285	11.1195	21.6645	0.491968	0.843131	6.45303	16.5605	21.8526	0.499978	0.900986	5.62651	15.6756	17.6767	0.444793	0.832825	6.43883	18.3927	23.2403	0.472322	0.868914	5.95936	7.6878	30.0357
Q8IVS2	Q8IVS2	Malonyl-CoA-acyl carrier protein transacylase, mitochondrial	MCAT	Mitochondrion	0.710634	0.863221	8.41748	17.9993	19.9374	0.47848	0.866729	13.1227	7.07393	4.59812	0.504806	0.819653	12.7358	4.59824	17.3267	0.519866	0.86591	11.1765	22.7483	14.7125	0.455831	0.81115	7.18991	25.2235	17.8617	0.489108	0.797352	3.30964	19.8175	14.5052
Q9HCC0;Q9HCC0-2	Q9HCC0	Methylcrotonoyl-CoA carboxylase beta chain, mitochondrial	MCCC2	Mitochondrion	0.678677	0.857128	17.0531	50.2256	44.0542	0.482488	0.849973	13.5865	30.0941	25.6795	0.491422	0.846254	15.7349	45.3046	25.7658	0.589372	0.910781	12.676	28.9129	32.4286	0.449684	0.824176	14.5271	46.7308	43.4824	0.508446	0.859609	11.2005	29.4267	36.9413
P40926;P40926-2	P40926	Malate dehydrogenase, mitochondrial	MDH2	Mitochondrion	0.672277	0.879832	10.9784	16.7683	15.3457	0.485313	0.848268	10.7147	14.097	12.9331	0.493905	0.859891	11.6401	15.9746	15.254	0.550586	0.893549	9.24214	13.329	12.7909	0.444099	0.821112	10.2524	17.9149	16.7136	0.492631	0.837936	8.57849	13.0436	13.1232
P23368;P23368-2	P23368	NAD-dependent malic enzyme, mitochondrial	ME2	Mitochondrion	0.651054	0.860108	15.3927	40.6037	47.0078	0.478614	0.817758	11.2431	28.2335	28.975	0.484928	0.834193	15.8439	35.9715	10.0089	0.537175	0.839794	10.6815	25.4406	27.0407	0.425813	0.755357	13.1041	4.70831	43.5506	0.474265	0.803607	9.76598	25.3445	24.7097
Q9GZY8;Q9GZY8-5;Q9GZY8-3;Q9GZY8-4	Q9GZY8	Mitochondrial fission factor	MFF	Mitochondrion	0.971652	0.822356	2.57618	8.567	9.39812	0.667065	0.957687	2.50337	5.83232	10.8759	0.641819	0.904899	3.58377	8.06691	7.56772	0.665138	1.10862	3.08758	8.32758	12.9991	0.536413	0.869685	3.70749	9.31713	15.2437	0.494141	0.76142	3.01357	7.47504	9.76369
Q8IWA4;Q8IWA4-3;Q8IWA4-2	Q8IWA4	Mitofusin-1	MFN1	Mitochondrion	0.692769	0.891856	5.59386	12.8957	18.4183	0.533679	0.921623	4.68301	10.3529	19.0283	0.51366	0.919567	7.14669	19.7157	11.7623	0.576811	0.964701	6.04467	10.4293	17.1476	0.475361	0.908923	6.84816	12.7683	15.1803	0.457198	0.852509	5.4132	12.6751	20.0428
O95140;O95140-2	O95140	Mitofusin-2	MFN2	Mitochondrion	0.699211	0.890941	5.6658	12.0471	18.8551	0.504148	0.846671	5.69607	10.378	1.31659	0.49943	0.86141	7.6473	14.753	19.2486	0.535461	0.932492	6.70743	15.2075	15.5388	0.455676	0.841242	7.0447	15.0682	14.3345	0.433541	0.807544	6.16268	11.2533	16.5127
Q8IYU8	Q8IYU8	Calcium uptake protein 2, mitochondrial	MICU2	Mitochondrion	0.677128	0.942575	4.99459	7.04339	6.87564	0.520828	1.02781	4.85529	5.15282	5.07519	0.500344	1.01815	5.48262	7.17446	7.13862	0.534648	1.04076	4.56883	4.76267	4.98835	0.464131	0.893928	5.91519	7.47687	8.07842	0.476829	1.00047	4.13262	5.35481	5.41293
Q99797	Q99797	Mitochondrial intermediate peptidase	MIPEP	Mitochondrion	0.633892	0.829983	4.11318	10.714	17.4489	0.45922	0.860262	12.3114	27.2074	27.551	0.470808	0.789013	13.377	13.0394	35.8236	0.526711	0.876587	11.2514	17.7646	24.2038	0.422931	0.765144	10.7701	4.3302	0.535376	0.496038	0.777668	11.1763	3.43003	18.0121
Q96EY8	Q96EY8	Cob(I)yrinic acid a,c-diamide adenosyltransferase, mitochondrial	MMAB	Mitochondrion	0.652862	0.905782	15.1365	15.5374	27.3612	0.539741	0.954153	15.6925	36.1565	41.5127	0.49119	0.8367	16.1657	32.9069	28.9667	0.564747	0.922428	13.0165	26.9897	31.1711	0.460746	0.890135	15.7581	32.8662	29.9743	0.485959	0.868928	11.3721	0.964604	36.8216
Q9BYD6	Q9BYD6	39S ribosomal protein L1, mitochondrial	MRPL1	Mitochondrion	0.712585	0.939507	12.634	12.1235	22.8149	0.514899	0.915183	10.9803	30.9614	20.2586	0.49954	0.889457	14.5224	27.7116	25.3001	0.602935	0.938525	10.4971	28.3953	22.4206	0.473316	0.854544	12.0976	38.1595	31.371	0.522937	0.858979	9.48817	27.8452	22.2955
Q7Z7H8;Q7Z7H8-2	Q7Z7H8	39S ribosomal protein L10, mitochondrial	MRPL10	Mitochondrion	0.685465	0.781521	11.6382	17.6906	20.2724	0.492559	0.881698	9.80505	4.9084	14.2697	0.479335	0.809956	9.87882	20.6156	15.9939	0.590883	0.853726	9.38135	15.8191	6.68746	0.441982	0.7914	9.90233	26.0635	28.023	0.528064	0.815317	8.51764	16.3469	5.59984
Q9Y3B7;Q9Y3B7-2;Q9Y3B7-3	Q9Y3B7	39S ribosomal protein L11, mitochondrial	MRPL11	Mitochondrion	0.671904	0.870258	12.1256	22.7817	20.3632	0.484699	0.883199	10.9282	23.9167	20.6239	0.479157	0.848403	12.1305	31.4803	24.2545	0.558867	0.867433	9.79396	20.2641	18.3499	0.432702	0.794959	9.75814	16.9439	19.139	0.487586	0.845451	9.06138	23.0293	20.9529
Q9BYD1	Q9BYD1	39S ribosomal protein L13, mitochondrial	MRPL13	Mitochondrion	0.648974	0.810702	11.5726	23.0395	28.9895	0.503902	0.832044	10.9183	11.8094	24.0458	0.486074	0.878542	12.028	22.2497	24.9944	0.553584	0.912886	9.26618	19.923	21.2667	0.437258	0.776755	10.8381	25.6337	25.0369	0.477508	0.80063	7.71623	26.6016	25.3653
Q6P1L8	Q6P1L8	39S ribosomal protein L14, mitochondrial	MRPL14	Mitochondrion	0.651241	0.794577	12.1169	36.9555	19.6429	0.469816	0.830707	10.4731	20.1211	18.8447	0.478066	0.831944	12.7336	29.9657	25.3945	0.551869	0.828625	9.11983	24.0433	20.2389	0.412849	0.753986	11.2251	38.8923	28.2679	0.472556	0.812497	9.31686	25.9177	19.2686
Q9P015	Q9P015	39S ribosomal protein L15, mitochondrial	MRPL15	Mitochondrion	0.644382	0.852643	11.8051	28.7877	26.0924	0.471759	0.843028	10.6226	20.1102	17.9345	0.475133	0.813379	10.4316	17.455	12.956	0.543817	0.87908	9.91389	16.6154	16.0421	0.434687	0.764546	9.61514	33.4693	26.3605	0.484449	0.812283	8.33126	19.3032	19.386
Q9NRX2	Q9NRX2	39S ribosomal protein L17, mitochondrial	MRPL17	Mitochondrion	0.629272	0.800021	11.7073	31.0152	21.1044	0.466623	0.833026	11.3912	22.2423	20.8065	0.495788	0.79374	13.8263	28.3132	17.9984	0.513033	0.846782	8.17812	22.9776	13.857	0.422022	0.760185	12.325	16.6945	15.5387	0.481581	0.813385	8.67608	16.5662	19.8045
Q9H0U6	Q9H0U6	39S ribosomal protein L18, mitochondrial	MRPL18	Mitochondrion	0.646965	0.844131	10.9995	32.9094	19.8859	0.491431	0.80414	10.5178	26.1999	25.9725	0.502377	0.794327	14.2144	35.2188	25.287	0.516157	0.890025	9.97926	26.0088	20.5023	0.444817	0.829791	11.6309	42.8496	21.5291	0.476524	0.812397	8.47484	23.6363	27.9027
P49406	P49406	39S ribosomal protein L19, mitochondrial	MRPL19	Mitochondrion	0.639804	0.797719	12.1744	33.5379	24.2444	0.496221	0.858461	10.4743	30.1236	18.4955	0.465815	0.774688	13.0381	13.5694	22.7131	0.558575	0.898477	11.0232	14.4417	19.9721	0.400531	0.7602	11.1189	38.3962	26.1618	0.480855	0.769351	8.32543	24.5916	23.9297
Q5T653	Q5T653	39S ribosomal protein L2, mitochondrial	MRPL2	Mitochondrion	0.638671	0.846919	12.2795	29.0009	13.9002	0.490448	0.895807	10.7655	18.1543	17.1287	0.474874	0.824638	11.56	30.411	20.4974	0.51429	0.883903	8.42999	19.2196	17.3851	0.422692	0.775734	10.2827	35.8412	20.9331	0.482611	0.807329	8.25039	22.5217	14.7203
Q9BYC9	Q9BYC9	39S ribosomal protein L20, mitochondrial	MRPL20	Mitochondrion	0.68337	0.791449	9.9669	12.8883	16.1298	0.477363	0.843328	9.66304	10.4297	13.4318	0.51602	0.885475	11.2066	25.154	28.2937	0.549596	0.855906	7.42831	15.905	11.2276	0.428923	0.772438	10.3284	8.90378	19.9093	0.466411	0.821015	9.61062	19.8469	16.4813
Q9NWU5;Q9NWU5-2;Q9NWU5-3	Q9NWU5	39S ribosomal protein L22, mitochondrial	MRPL22	Mitochondrion	0.677558	0.839263	12.5676	11.8291	9.96846	0.446727	0.784409	8.09183	12.139	16.9982	0.481695	0.824223	10.955	8.23729	16.356	0.571795	0.841899	8.63973	16.1673	18.7686	0.423278	0.759426	9.84214	18.318	20.1287	0.459797	0.835001	7.1748	22.3679	17.7657
Q96A35	Q96A35	39S ribosomal protein L24, mitochondrial	MRPL24	Mitochondrion	0.647381	0.810244	7.06547	17.2034	24.8936	0.455257	0.803444	10.696	16.0912	15.5462	0.458666	0.809297	12.9577	17.7913	23.213	0.519523	0.908183	9.37725	16.8118	18.9533	0.423337	0.814578	9.3633	30.6028	23.4817	0.459551	0.793215	7.34764	25.9539	16.9276
Q13084	Q13084	39S ribosomal protein L28, mitochondrial	MRPL28	Mitochondrion	0.659836	0.82901	11.748	23.5788	20.6651	0.480132	0.875517	9.27027	12.6296	6.69553	0.500099	0.853775	13.4234	28.3224	20.9959	0.555616	0.878259	6.32243	11.827	16.2818	0.469632	0.816853	10.314	19.4384	89.1221	0.482049	0.807344	8.60753	23.0971	8.73871
P09001	P09001	39S ribosomal protein L3, mitochondrial	MRPL3	Mitochondrion	0.646147	0.823448	11.157	28.3997	21.3559	0.468119	0.849237	11.0991	24.0207	18.0308	0.490385	0.851067	12.5583	31.3686	23.129	0.567604	0.960296	9.18891	20.0782	18.1979	0.428731	0.790364	10.885	29.1907	22.1678	0.49269	0.811238	9.14302	23.8828	18.7502
Q8TCC3;Q8TCC3-2;Q8TCC3-3	Q8TCC3	39S ribosomal protein L30, mitochondrial	MRPL30	Mitochondrion	0.672478	0.75681	5.98478	18.5806	21.3252	0.477263	0.779579	10.3881	21.4823	21.4879	0.519949	0.89225	7.96106	36.5889	22.2055	0.525123	0.868673	6.2272	28.1824	23.4541	0.434065	0.805709	10.3474	26.771	22.4042	0.494059	0.815045	7.94761	10.7239	16.3232
Q9BYC8	Q9BYC8	39S ribosomal protein L32, mitochondrial	MRPL32	Mitochondrion	0.657139	0.826723	12.9483	17.9447	21.6651	0.485123	0.813719	10.9981	23.3615	22.1863	0.502868	0.884472	12.0838	30.7723	24.631	0.555387	0.805928	8.4049	16.6272	20.9357	0.446754	0.811354	11.05	13.0348	9.52405	0.48713	0.757469	8.57023	22.6415	18.9827
Q9BZE1	Q9BZE1	39S ribosomal protein L37, mitochondrial	MRPL37	Mitochondrion	0.635356	0.826413	10.6628	21.3574	23.2014	0.484855	0.812982	9.31319	24.2803	21.239	0.490208	0.816258	12.0808	36.246	26.9005	0.544948	0.815007	9.02857	18.2257	24.0901	0.433778	0.822731	9.97242	37.3068	32.5301	0.486076	0.840498	8.62316	25.2258	22.3524
Q96DV4	Q96DV4	39S ribosomal protein L38, mitochondrial	MRPL38	Mitochondrion	0.615338	0.805214	11.8453	14.4564	24.3033	0.473768	0.846958	10.2991	23.6637	21.6745	0.48576	0.821444	13.2618	29.506	22.5032	0.565318	0.864223	8.78621	17.9257	20.9414	0.429616	0.80285	10.7109	31.02	30.0828	0.490782	0.859552	8.74462	8.4848	5.45792
Q9NYK5;Q9NYK5-2	Q9NYK5	39S ribosomal protein L39, mitochondrial	MRPL39	Mitochondrion	0.636676	0.812295	12.6899	8.80736	29.7613	0.49161	0.847122	11.7912	31.2768	19.7829	0.492254	0.847243	13.8471	25.0857	30.062	0.534661	0.875511	9.73201	22.1743	19.0535	0.438466	0.813338	11.554	36.092	29.8317	0.478865	0.823878	8.94696	30.0225	3.56151
Q9BYD3;Q9BYD3-2	Q9BYD3	39S ribosomal protein L4, mitochondrial	MRPL4	Mitochondrion	0.645429	0.840266	12.0326	25.1977	17.9508	0.478402	0.85011	10.2585	17.505	17.3886	0.47737	0.790804	11.9072	32.3105	20.748	0.52906	0.879483	8.48467	18.1351	15.6886	0.443369	0.785142	8.17065	14.7581	18.5211	0.467101	0.847513	7.44414	19.5982	18.4364
Q8N983-4	Q8N983	39S ribosomal protein L43, mitochondrial	MRPL43	Mitochondrion	0.67664	0.816337	10.6521	24.1577	19.5129	0.475588	0.853862	9.71069	28.3277	15.484	0.469608	0.856439	12.5763	31.9361	24.0486	0.545253	0.77257	9.3095	20.404	16.1693	0.425992	0.796943	9.54579	28.5777	19.4401	0.469536	0.819226	9.25602	16.4181	20.4752
Q9H9J2	Q9H9J2	39S ribosomal protein L44, mitochondrial	MRPL44	Mitochondrion	0.649619	0.829231	13.2597	37.8555	21.7338	0.482287	0.880429	11.2855	26.0981	20.1111	0.474969	0.845266	13.9879	30.26	27.0291	0.542344	0.876945	9.48992	27.1815	20.589	0.429126	0.813075	12.576	40.9301	29.9304	0.477812	0.818009	9.37902	25.4587	25.814
Q9BRJ2	Q9BRJ2	39S ribosomal protein L45, mitochondrial	MRPL45	Mitochondrion	0.680069	0.875362	13.0555	34.6461	28.025	0.480177	0.880265	11.8292	22.6913	17.215	0.503237	0.869746	13.6974	35.002	31.2138	0.544935	0.863402	9.93858	11.0577	17.751	0.463282	0.826699	11.7949	32.0544	31.6721	0.489202	0.797137	9.05214	26.0126	22.0851
Q9H2W6	Q9H2W6	39S ribosomal protein L46, mitochondrial	MRPL46	Mitochondrion	0.621293	0.817576	12.3198	45.4779	33.3812	0.513292	0.901947	11.144	30.3021	26.0869	0.4822	0.841498	13.7385	42.2439	30.6589	0.557216	0.861565	10.1173	29.8691	21.3872	0.460089	0.81433	12.1114	33.4891	14.911	0.501492	0.797724	8.86719	27.9673	27.7667
Q9HD33;Q9HD33-2;Q9HD33-3	Q9HD33	39S ribosomal protein L47, mitochondrial	MRPL47	Mitochondrion	0.655158	0.811749	12.9141	291.905	25.3942	0.45835	0.851911	11.515	27.1472	23.9615	0.477343	0.838404	12.9743	23.6381	30.6025	0.524222	0.840167	9.97741	25.2548	22.4139	0.420348	0.753796	11.6268	34.7236	29.0236	0.460851	0.831408	8.93155	28.0147	23.0161
Q96GC5;Q96GC5-3	Q96GC5	39S ribosomal protein L48, mitochondrial	MRPL48	Mitochondrion	0.639876	0.849708	11.3053	28.8781	6.29401	0.497114	0.916684	9.22838	23.0406	18.6279	0.483482	0.799341	12.7148	14.8607	30.9502	0.530749	0.878334	5.52507	4.71079	5.51261	0.434448	0.799889	11.866	11.74	32.4083	0.499901	0.835788	2.98881	8.74787	27.511
Q13405	Q13405	39S ribosomal protein L49, mitochondrial	MRPL49	Mitochondrion	0.64916	0.850858	11.7788	33.4201	27.9649	0.487769	0.823816	10.4919	22.2335	13.5613	0.508789	0.846798	13.0025	30.5266	20.0921	0.550244	0.878826	9.48107	20.2382	15.8428	0.448153	0.782283	10.6533	35.0999	26.1557	0.485116	0.810794	8.78621	24.7759	17.3879
Q8N5N7;Q8N5N7-2	Q8N5N7	39S ribosomal protein L50, mitochondrial	MRPL50	Mitochondrion	0.674502	0.81737	12.3366	36.6109	29.5932	0.478882	0.856537	10.9501	20.2361	21.5371	0.466661	0.77307	17.5426	50.3199	29.3038	0.570436	0.841123	9.99485	25.6394	22.5546	0.421161	0.761425	11.4493	27.1374	30.886	0.481324	0.826111	7.02868	20.5727	21.061
Q96EL3	Q96EL3	39S ribosomal protein L53, mitochondrial	MRPL53	Mitochondrion	0.639072	0.796878	12.5193	24.6858	15.1813	0.474818	0.772756	11.7153	19.6437	11.9326	0.438066	0.831199	12.0446	22.5794	26.3233	0.512716	0.818128	10.1668	1.405	13.9853	0.411079	0.822454	16.2002	28.1408	23.9204	0.49537	0.782435	7.71402	28.5709	26.5916
Q7Z7F7;Q7Z7F7-2	Q7Z7F7	39S ribosomal protein L55, mitochondrial	MRPL55	Mitochondrion	0.80613	0.816912	11.6773	41.7677	23.7462	0.4641	0.84618	8.93412	13.9383	29.6674	0.491791	0.882825	13.1198	38.6683	30.8793	0.562575	1.26218	10.3961	23.7375	22.093	0.44307	0.788424	11.5067	31.5245	23.5097	0.48912	0.818925	8.15742	26.8673	29.6277
Q9BYD2	Q9BYD2	39S ribosomal protein L9, mitochondrial	MRPL9	Mitochondrion	0.674516	0.868207	15.4635	0.860593	24.2604	0.501736	0.967143	10.2147	17.9879	16.2165	0.486879	0.901547	13.7224	12.4022	22.1622	0.549774	0.913737	8.6952	17.1718	4.74034	0.422823	0.810698	10.8227	14.0428	24.4592	0.50271	0.835445	6.88191	29.3736	19.9323
P82664	P82664	28S ribosomal protein S10, mitochondrial	MRPS10	Mitochondrion	0.670728	0.940156	12.3064	46.8043	40.2368	0.505644	0.878655	11.1861	32.6708	27.9966	0.500276	0.889787	13.6511	43.1358	49.8747	0.562067	0.897118	11.0822	30.1867	30.2018	0.452459	0.842613	13.4933	37.2744	31.354	0.524658	0.839224	11.6494	34.1985	26.7799
P82912;P82912-2;P82912-3	P82912	28S ribosomal protein S11, mitochondrial	MRPS11	Mitochondrion	0.628511	0.854502	11.5431	23.518	16.1286	0.516105	0.874684	9.4338	17.2695	14.7614	0.505952	0.91825	11.4819	28.6758	12.708	0.529924	0.92746	9.03332	25.6877	18.575	0.447926	0.825809	11.4435	17.8149	21.4487	0.479392	0.783609	8.04223	20.4664	20.9366
O60783	O60783	28S ribosomal protein S14, mitochondrial	MRPS14	Mitochondrion	0.658	0.836032	15.5609	41.1367	22.7118	0.459142	0.863973	10.7087	22.6551	19.802	0.515065	0.824051	12.5607	29.3142	14.3292	0.54491	0.898701	8.79704	25.3842	13.0025	0.446646	0.727934	12.0305	44.521	36.6985	0.47368	0.783008	9.09384	23.5448	31.756
P82914	P82914	28S ribosomal protein S15, mitochondrial	MRPS15	Mitochondrion	0.676941	0.836194	13.8752	13.9569	25.0788	0.503042	0.910175	9.34265	7.9039	8.04504	0.493428	0.828062	10.583	22.6713	24.0879	0.530457	0.924937	9.29616	17.1329	18.2902	0.423015	0.800925	11.1886	24.3131	27.9523	0.487902	0.824894	10.0448	23.8093	12.7349
Q9Y3D3;Q9Y3D3-2	Q9Y3D3	28S ribosomal protein S16, mitochondrial	MRPS16	Mitochondrion	0.660324	0.864962	14.3103	44.775	29.0006	0.494144	0.874316	11.3758	27.8656	21.7247	0.483469	0.881722	13.568	36.8621	24.3634	0.526851	0.914514	10.2565	22.6059	21.296	0.42097	0.845413	7.11361	53.2896	30.9432	0.465767	0.870074	9.06028	25.9606	20.5717
Q9Y2R5	Q9Y2R5	28S ribosomal protein S17, mitochondrial	MRPS17	Mitochondrion	0.661185	0.897388	12.362	22.1321	30.0301	0.510992	0.86501	14.9652	25.4104	21.4227	0.476852	0.8788	13.1357	41.2666	42.2779	0.562727	0.890399	11.1929	23.7951	19.8471	0.441994	0.81608	11.8771	36.5275	27.4331	0.486263	0.831938	8.9288	24.8437	23.5206
Q9Y676	Q9Y676	28S ribosomal protein S18b, mitochondrial	MRPS18B	Mitochondrion	0.644324	0.796716	12.1175	25.9712	19.9828	0.485603	0.883908	10.6035	20.9764	16.9531	0.472432	0.835883	3.91645	20.7995	15.275	0.541493	0.875825	10.6711	22.7071	17.8647	0.455281	0.803915	10.641	17.9995	10.7793	0.493638	0.778713	8.58256	19.8876	6.24356
Q9Y399	Q9Y399	28S ribosomal protein S2, mitochondrial	MRPS2	Mitochondrion	0.647467	0.817252	12.2294	35.2758	24.7966	0.481807	0.862199	9.88998	24.1686	21.5772	0.480617	0.828492	14.6315	33.808	33.3088	0.573929	0.882679	9.51818	11.4424	15.4251	0.430991	0.797191	12.3114	30.1871	31.9573	0.472568	0.78401	9.18626	23.0575	22.1397
P82650	P82650	28S ribosomal protein S22, mitochondrial	MRPS22	Mitochondrion	0.645114	0.822282	12.7206	37.7352	27.2201	0.486742	0.84824	11.0927	20.3325	21.7428	0.477111	0.848088	14.6287	36.7688	29.8167	0.546294	0.867762	10.103	25.9464	24.6654	0.43306	0.783407	12.611	40.7878	34.735	0.461143	0.80962	9.40114	27.9853	21.2633
Q9Y3D9	Q9Y3D9	28S ribosomal protein S23, mitochondrial	MRPS23	Mitochondrion	0.67443	0.819804	13.9126	35.2126	24.8874	0.484743	0.838812	12.5335	25.5133	23.2069	0.462377	0.824696	12.6045	28.0518	28.3908	0.548999	0.872704	10.1923	24.5291	24.1779	0.422692	0.756524	11.508	38.0157	34.7947	0.469349	0.770868	8.19164	22.1158	22.1013
Q96EL2	Q96EL2	28S ribosomal protein S24, mitochondrial	MRPS24	Mitochondrion	0.711724	0.905428	12.7321	15.0006	5.05135	0.507687	0.874684	4.01554	22.1635	5.30539	0.486279	0.797379	1.96651	17.2593	5.2606	0.620169	0.83954	6.05008	7.63443	6.42628	0.419128	0.756188	8.74738	16.5183	15.4399	0.468646	0.820428	10.6623	6.27265	18.498
P82663;P82663-2	P82663	28S ribosomal protein S25, mitochondrial	MRPS25	Mitochondrion	0.659549	0.850784	11.7786	6.52547	10.149	0.463753	0.891154	11.223	23.851	20.8396	0.452622	0.843618	16.2431	74.402	15.8745	0.53602	0.906047	12.1015	27.165	13.9211	0.42921	0.784719	11.8163	87.4932	15.7812	0.464222	0.80408	9.69336	16.304	11.3768
Q9BYN8	Q9BYN8	28S ribosomal protein S26, mitochondrial	MRPS26	Mitochondrion	0.639546	0.810023	16.5432	14.7217	34.8647	0.457836	0.847135	8.11497	21.9324	12.7003	0.45677	0.812033	13.8291	26.3678	12.559	0.495482	0.824847	9.14889	19.5513	16.9596	0.395735	0.732646	1.98336	34.2219	12.934	0.458931	0.764527	9.57762	16.7743	15.2247
Q92552;Q92552-2	Q92552	28S ribosomal protein S27, mitochondrial	MRPS27	Mitochondrion	0.668417	0.842331	13.0697	2.35255	32.9652	0.507319	0.927531	12.4392	28.6847	24.7603	0.47325	0.848947	14.1799	29.3352	29.9768	0.562981	0.887726	11.3101	22.6636	22.9452	0.444099	0.811325	12.8531	33.9936	32.5667	0.482424	0.820886	9.52348	26.6423	27.3274
Q9Y2Q9	Q9Y2Q9	28S ribosomal protein S28, mitochondrial	MRPS28	Mitochondrion	0.639833	0.810023	12.9766	22.2524	26.1918	0.511572	0.8844	11.3946	25.1081	12.1534	0.46501	0.838777	13.1829	33.3784	24.3647	0.544884	0.868344	9.3861	26.2734	24.286	0.409345	0.788891	11.5926	37.8396	29.1942	0.472146	0.831766	11.3589	24.309	22.8081
Q9NP92	Q9NP92	28S ribosomal protein S30, mitochondrial	MRPS30	Mitochondrion	0.657368	0.805332	8.90944	15.6341	7.47678	0.460337	0.865283	10.2381	15.4341	3.41139	0.460112	0.868429	11.4645	19.2757	23.9056	0.566956	0.91102	9.82526	16.4754	13.8817	0.45143	0.799583	11.6247	9.93313	9.89628	0.490852	0.824966	7.25203	17.9307	18.1586
Q92665	Q92665	28S ribosomal protein S31, mitochondrial	MRPS31	Mitochondrion	0.707391	0.879773	13.8178	40.9049	28.5441	0.488863	0.900692	10.8632	27.9094	23.5942	0.509485	0.891634	11.5354	42.6813	36.78	0.538293	0.92855	10.3878	26.6863	27.992	0.476413	0.830929	12.1041	37.8931	35.6296	0.506011	0.827829	9.2932	29.0514	29.1709
P82930	P82930	28S ribosomal protein S34, mitochondrial	MRPS34	Mitochondrion	0.656866	0.850652	11.7503	33.6184	25.1782	0.501781	0.826804	11.5864	14.7837	1.2351	0.475037	0.82842	13.5634	31.0324	23.4137	0.50488	0.902494	9.3552	10.3665	14.887	0.443621	0.815526	11.8441	28.9624	13.0901	0.467499	0.761878	8.67399	17.0919	19.2175
P82673;P82673-2	P82673	28S ribosomal protein S35, mitochondrial	MRPS35	Mitochondrion	0.649017	0.885719	12.9455	41.7181	30.6497	0.486329	0.905317	11.7383	27.5984	23.1788	0.502541	0.842501	13.8636	40.9369	41.4554	0.538674	0.905913	10.8244	27.065	27.0362	0.451944	0.818851	11.675	41.1655	32.8214	0.488687	0.837148	9.60952	25.5424	26.7613
P82675	P82675	28S ribosomal protein S5, mitochondrial	MRPS5	Mitochondrion	0.632256	0.846241	13.3428	31.8148	17.844	0.486887	0.813569	9.98665	25.7345	21.8512	0.484273	0.89142	13.1632	33.6162	30.1263	0.54576	0.856906	10.4335	21.7496	18.1866	0.414799	0.777674	11.3909	24.3991	28.8505	0.488909	0.787073	8.21618	24.0298	11.8364
P82932	P82932	28S ribosomal protein S6, mitochondrial	MRPS6	Mitochondrion	0.674301	0.856538	13.0789	16.7001	34.0818	0.439381	0.785569	10.8079	4.07996	4.13822	0.516074	0.849878	13.4666	18.2077	31.614	0.54063	0.902852	10.6542	1.4737	16.1749	0.427978	0.767653	11.0641	36.092	20.0665	0.491332	0.740462	8.16589	17.3757	15.8199
Q9Y2R9	Q9Y2R9	28S ribosomal protein S7, mitochondrial	MRPS7	Mitochondrion	0.652905	0.835604	12.6839	36.1064	25.8666	0.463184	0.818876	11.8488	30.3405	24.6258	0.467193	0.819782	12.7786	38.4581	29.9256	0.534051	0.860042	11.6172	30.3714	26.2865	0.420671	0.760331	11.8097	34.3346	32.2754	0.460101	0.811137	10.2856	30.4996	15.5444
P82933	P82933	28S ribosomal protein S9, mitochondrial	MRPS9	Mitochondrion	0.657799	0.822223	12.3706	32.8908	25.339	0.470508	0.852102	11.0695	21.9357	21.1076	0.477425	0.832545	12.5118	30.2035	27.2127	0.541341	0.879812	10.0687	24.0445	19.4441	0.437294	0.814184	11.9815	30.5436	30.8299	0.488932	0.798855	8.58069	22.7003	24.232
Q9NZJ7;Q9NZJ7-2	Q9NZJ7	Mitochondrial carrier homolog 1	MTCH1	Mitochondrion	0.657612	0.780149	6.81815	22.7941	9.30744	0.493441	0.915701	6.15893	14.4387	4.26777	0.514574	0.979387	8.97069	13.8059	8.75756	0.558295	1.00841	7.46649	16.0461	8.36281	0.430322	0.882769	6.95641	22.6234	10.3882	0.472743	0.871892	7.82405	13.671	11.5031
Q9Y6C9	Q9Y6C9	Mitochondrial carrier homolog 2	MTCH2	Mitochondrion	0.626674	0.866481	8.46767	22.5561	34.7199	0.469593	0.829997	7.07739	15.962	29.7748	0.470181	0.88334	11.0778	27.1861	42.413	0.540236	0.966507	8.28735	21.5238	32.1595	0.426519	0.876293	9.1962	23.6635	38.8009	0.452528	0.858808	8.89184	19.6887	29.2499
P00403	P00403	Cytochrome c oxidase subunit 2	MT-CO2	Mitochondrion	0.66991	0.874094	11.0396	34.4502	46.3844	0.477062	0.842878	5.23736	8.95967	24.5716	0.485951	1.03528	10.5514	34.4832	19.4939	0.551717	0.962207	7.92189	10.4167	14.3568	0.433611	0.824919	9.91963	9.84392	23.6657	0.503986	0.869129	9.25139	8.30358	32.4523
Q6UB35	Q6UB35	Monofunctional C1-tetrahydrofolate synthase, mitochondrial	MTHFD1L	Mitochondrion	0.668676	0.869727	10.2397	14.475	13.2855	0.487568	0.872433	9.42609	11.8664	9.66669	0.4925	0.8683	10.3022	13.7638	11.9949	0.553939	0.897029	9.02395	11.4808	10.0812	0.441898	0.80215	9.55924	15.1992	13.0096	0.473539	0.797509	7.40299	10.6404	10.0363
P22033	P22033	Methylmalonyl-CoA mutase, mitochondrial	MUT	Mitochondrion	0.636145	0.851434	15.5863	32.4321	21.0062	0.489622	0.835046	12.6693	17.7645	25.3614	0.476483	0.790832	14.5375	16.4396	22.7394	0.573751	0.898791	11.868	24.9407	9.78295	0.424581	0.759193	12.9806	23.0673	22.4652	0.478936	0.821588	7.92406	11.155	14.0287
Q96I59;Q96I59-2	Q96I59	Probable asparagine--tRNA ligase, mitochondrial	NARS2	Mitochondrion	0.65015	0.905177	16.5405	18.3563	11.4914	0.501245	0.857847	13.2965	20.88	31.1255	0.483414	0.903724	17.9872	4.23293	20.2954	0.549355	0.870061	12.6603	9.16458	21.3624	0.439172	0.873288	15.7167	24.2723	13.201	0.491824	0.797108	9.92474	11.3535	16.1767
O95299;O95299-2	O95299	NADH dehydrogenase [ubiquinone] 1 alpha subcomplex subunit 10, mitochondrial	NDUFA10	Mitochondrion	0.604662	0.828788	12.8726	32.8424	3.51727	0.455536	0.838075	12.0099	28.4175	64.5901	0.477711	0.847386	12.6075	50.2384	18.2017	0.520031	0.956682	9.07915	27.5308	22.523	0.415911	0.83602	12.2047	1.71751	45.9761	0.467956	0.851292	10.8684	14.4262	21.3377
Q16795	Q16795	NADH dehydrogenase [ubiquinone] 1 alpha subcomplex subunit 9, mitochondrial	NDUFA9	Mitochondrion	0.637322	0.867263	12.053	33.1883	48.8459	0.463564	0.900446	10.2333	25.1925	25.0031	0.485078	0.875978	14.2503	37.0631	26.9477	0.546332	0.947514	9.23025	24.2527	18.9465	0.429006	0.855099	11.9221	34.212	47.9177	0.447483	0.872965	8.87291	24.9421	38.4826
Q9BU61;Q9BU61-2	Q9BU61	NADH dehydrogenase [ubiquinone] 1 alpha subcomplex assembly factor 3	NDUFAF3	Mitochondrion	0.62788	0.77143	10.6887	28.7467	25.7721	0.446805	0.826477	10.9736	18.6931	19.3785	0.485992	0.840238	14.1771	10.5028	6.60707	0.508855	0.93842	8.39248	21.091	26.0073	0.435763	0.812156	9.06695	49.6988	7.56871	0.469899	0.780889	7.50234	24.8833	35.9254
Q9NX14;Q9NX14-2	Q9NX14	NADH dehydrogenase [ubiquinone] 1 beta subcomplex subunit 11, mitochondrial	NDUFB11	Mitochondrion	0.6453	0.848454	10.1467	20.4004	14.6978	0.476626	0.801329	9.58191	25.4564	31.1215	0.442581	0.761223	10.7278	1.55622	46.7565	0.526863	0.883829	8.33199	19.6877	1.86065	0.416569	0.799889	9.51015	27.8265	33.131	0.466036	0.798669	5.13814	11.6712	35.6023
O43676	O43676	NADH dehydrogenase [ubiquinone] 1 beta subcomplex subunit 3	NDUFB3	Mitochondrion	0.697131	0.89578	12.18	48.5298	70.5908	0.49497	0.942868	10.9521	25.8495	34.2955	0.491067	0.922174	13.3099	36.6427	95.5621	0.528641	0.917142	8.81883	28.8858	29.863	0.421017	0.793952	13.0307	56.104	65.2053	0.484578	0.859967	9.69479	30.7844	45.9904
O43674;O43674-2	O43674	NADH dehydrogenase [ubiquinone] 1 beta subcomplex subunit 5, mitochondrial	NDUFB5	Mitochondrion	0.67519	0.867853	10.4312	32.442	39.6859	0.490571	0.894033	8.88567	24.9964	41.5488	0.521695	0.881922	11.9876	35.5498	19.427	0.543563	0.903255	9.44118	15.3862	40.1952	0.435919	0.828829	10.107	33.8865	44.2892	0.49077	0.853182	8.46164	23.789	44.5153
P28331;P28331-2;P28331-4;P28331-5;P28331-3	P28331	NADH-ubiquinone oxidoreductase 75 kDa subunit, mitochondrial	NDUFS1	Mitochondrion	0.648758	0.881072	14.0407	36.027	36.8575	0.467963	0.897608	11.1075	23.4075	30.8856	0.471968	0.904512	13.5832	36.5705	56.8314	0.53823	0.969464	9.23593	22.2272	32.8226	0.43745	0.866987	11.4049	35.0675	46.1394	0.471339	0.854255	10.1475	25.9459	36.316
P19404	P19404	NADH dehydrogenase [ubiquinone] flavoprotein 2, mitochondrial	NDUFV2	Mitochondrion	0.616558	0.923294	11.9903	26.4411	55.3899	0.453314	0.888643	3.72875	0.921077	28.5656	0.484833	0.926773	13.2292	31.9545	40.0491	0.543906	0.91971	9.50854	19.0208	25.7664	0.440368	0.853786	11.9939	38.5949	46.6477	0.477461	0.853611	10.4393	21.5495	14.6505
Q9BYT8	Q9BYT8	Neurolysin, mitochondrial	NLN	Mitochondrion	0.575504	0.726331	4.88862	4.8303	9.74121	0.422968	0.803485	4.18263	5.65809	8.99665	0.476606	0.725326	4.59727	5.40492	8.0026	0.562219	0.80009	5.01288	6.17696	8.44961	0.412431	0.72455	4.5686	5.13547	10.1799	0.460687	0.785355	3.96484	5.11051	11.9364
P04181;P04181-2	P04181	Ornithine aminotransferase, mitochondrial;Ornithine aminotransferase, hepatic form;Ornithine aminotransferase, renal form	OAT	Mitochondrion	0.644138	0.824849	16.2082	50.1711	48.8508	0.477475	0.809775	11.591	31.5045	42.2553	0.46561	0.804254	16.5455	55.1841	65.1537	0.530572	0.852949	10.9058	36.5819	29.827	0.419929	0.768003	13.9859	52.9514	38.4304	0.472135	0.778427	9.03146	26.1924	42.4266
Q02218;Q02218-2	Q02218	2-oxoglutarate dehydrogenase, mitochondrial	OGDH	Mitochondrion	0.658086	0.834365	12.8595	34.1069	21.2884	0.494401	0.861094	12.1399	28.4098	20.361	0.497329	0.857814	14.8911	38.7445	21.7043	0.542547	0.87802	11.1104	26.8839	17.9288	0.457565	0.806234	12.2968	35.7073	22.8588	0.488476	0.804051	9.90538	26.1506	18.126
Q15070;Q15070-2	Q15070	Mitochondrial inner membrane protein OXA1L	OXA1L	Mitochondrion	0.672105	0.825853	10.4953	39.105	47.7514	0.497002	0.858556	8.93331	21.6291	24.9369	0.49104	0.837588	10.4345	33.6635	42.3645	0.564505	0.88786	7.83076	16.0108	30.239	0.425861	0.770818	9.82986	31.2708	46.7305	0.498238	0.824293	7.90547	23.5199	39.28
P55809	P55809	Succinyl-CoA:3-ketoacid coenzyme A transferase 1, mitochondrial	OXCT1	Mitochondrion	0.674415	0.894157	16.1602	49.5562	61.2099	0.48088	0.864983	12.7315	35.7162	39.0942	0.499458	0.886521	16.8051	56.5805	65.2022	0.562004	0.909318	11.8125	35.8056	42.0381	0.456872	0.840177	14.2868	50.9065	57.5585	0.495031	0.832897	10.5437	35.2567	44.4607
P11498	P11498	Pyruvate carboxylase, mitochondrial	PC	Mitochondrion	0.648959	0.849235	13.974	42.0119	47.0912	0.485659	0.868708	12.7614	30.8103	34.1821	0.488871	0.839851	14.2641	43.1345	46.0009	0.586019	0.912842	11.9336	28.1013	31.9907	0.439794	0.804907	13.337	47.5369	46.1236	0.515352	0.84266	10.0968	27.7321	33.6774
Q6L8Q7;Q6L8Q7-2	Q6L8Q7	2,5-phosphodiesterase 12	PDE12	Mitochondrion	0.637724	0.86654	5.5314	6.6358	8.96435	0.489354	0.828605	4.57357	6.16534	8.09341	0.524533	0.827145	6.01996	6.22801	9.58375	0.562118	0.832656	4.97761	6.6044	7.99255	0.435237	0.806686	4.95841	5.54149	6.89008	0.489974	0.771155	4.51375	6.10918	8.38977
P08559;P08559-4;P08559-3;P08559-2	P08559	Pyruvate dehydrogenase E1 component subunit alpha, somatic form, mitochondrial	PDHA1	Mitochondrion	0.629401	0.788115	11.949	25.375	15.077	0.472763	0.814769	10.8503	27.0344	13.0966	0.485406	0.794284	14.6549	37.3993	13.9658	0.556035	0.839017	11.0137	27.2567	12.2111	0.435153	0.77305	12.5511	34.5982	16.2858	0.480469	0.768664	8.93089	26.1223	13.9647
P11177;P11177-2;P11177-3	P11177	Pyruvate dehydrogenase E1 component subunit beta, mitochondrial	PDHB	Mitochondrion	0.678319	0.851537	13.1195	44.4366	15.4328	0.500262	0.820773	10.6381	40.2192	13.773	0.497534	0.806489	14.9698	45.0156	14.2006	0.578259	0.882903	12.7464	27.2662	11.9769	0.446216	0.794711	12.3605	48.4036	17.2742	0.503974	0.772271	9.58059	34.3557	15.4677
O00330;O00330-3	O00330	Pyruvate dehydrogenase protein X component, mitochondrial	PDHX	Mitochondrion	0.669278	0.817045	13.6003	186.377	15.1825	0.480389	0.80646	11.873	31.0249	15.203	0.502132	0.812061	13.5037	37.3875	14.9182	0.567655	0.864596	11.626	6.87576	11.2042	0.433347	0.779235	4.67271	30.7959	15.1974	0.49317	0.775578	9.8002	28.1447	17.4983
Q8NCN5	Q8NCN5	Pyruvate dehydrogenase phosphatase regulatory subunit, mitochondrial	PDPR	Mitochondrion	0.588476	0.799976	11.6791	7.73361	8.71722	0.446828	0.795544	14.3472	13.0217	12.5307	0.46295	0.793339	4.85248	12.2083	4.89263	0.550828	0.843303	6.9815	11.4655	9.10941	0.408627	0.705807	3.30319	9.98739	20.119	0.45707	0.796879	11.4502	6.74509	8.2511
P35232	P35232	Prohibitin	PHB	Mitochondrion	0.66173	0.897196	11.4745	38.2001	52.8486	0.485525	0.898454	9.37683	23.3494	32.8605	0.468844	0.831772	11.2175	36.0647	55.4317	0.53334	0.906421	8.5692	19.1737	31.5753	0.427021	0.831104	10.758	37.8381	50.8769	0.465743	0.839711	9.1669	24.4379	35.2512
Q5JRX3;Q5JRX3-2;Q5JRX3-3	Q5JRX3	Presequence protease, mitochondrial	PITRM1	Mitochondrion	0.622513	0.821958	14.1221	14.8469	18.1447	0.465272	0.833613	13.0376	27.4242	24.7523	0.48441	0.843547	15.1866	1.45678	5.18792	0.540706	0.876437	11.0618	22.5412	24.7104	0.438586	0.794084	13.2487	35.3789	18.0458	0.467113	0.784726	10.3443	31.3712	33.4891
Q10713;Q10713-2	Q10713	Mitochondrial-processing peptidase subunit alpha	PMPCA	Mitochondrion	0.614262	0.789605	12.1795	39.7136	51.2154	0.4481	0.80429	11.8522	35.2191	25.0222	0.477302	0.830397	15.8881	52.3533	43.8416	0.532261	0.855189	12.505	27.8884	36.058	0.434615	0.775296	13.3457	43.2879	49.663	0.460125	0.785269	9.73055	29.8936	44.1969
O75439	O75439	Mitochondrial-processing peptidase subunit beta	PMPCB	Mitochondrion	0.600616	0.785357	15.661	49.2562	50.2644	0.458316	0.829492	14.2828	37.3435	34.9026	0.469512	0.800902	15.5622	56.0839	62.1168	0.545392	0.864193	12.803	40.1164	39.1212	0.422441	0.75279	12.4562	34.3248	50.1737	0.466223	0.801832	9.86896	29.9253	43.7424
Q8TCS8	Q8TCS8	Polyribonucleotide nucleotidyltransferase 1, mitochondrial	PNPT1	Mitochondrion	0.633605	0.864342	12.5344	22.8251	22.2369	0.48615	0.873143	12.194	18.9855	20.3309	0.485774	0.857699	12.7765	22.2602	23.0962	0.53348	0.902867	10.7745	16.4119	17.6069	0.431362	0.820937	11.5002	24.2554	24.2446	0.478561	0.813099	8.97138	17.127	19.3454
P54098	P54098	DNA polymerase subunit gamma-1	POLG	Mitochondrion	0.665992	0.924459	5.37564	13.0829	4.07129	0.490895	0.87976	2.81466	14.695	11.0786	0.473687	0.82948	10.0854	8.69363	6.92322	0.525809	0.951127	10.6831	13.249	10.3178	0.45021	0.781992	11.726	17.0285	14.2784	0.437463	0.824794	6.86871	8.65709	6.21671
O00411	O00411	DNA-directed RNA polymerase, mitochondrial	POLRMT	Mitochondrion	0.624292	0.834321	10.9687	26.213	27.0188	0.477006	0.821728	11.124	19.3589	19.505	0.492623	0.8579	11.9066	23.9219	23.6865	0.537836	0.926654	10.2109	16.9859	19.7458	0.438956	0.80056	12.1356	37.3435	28.2338	0.45405	0.823477	10.2341	19.1223	17.9912
Q9H2U2;Q9H2U2-2;Q9H2U2-3;Q9H2U2-6	Q9H2U2	Inorganic pyrophosphatase 2, mitochondrial	PPA2	Mitochondrion	0.656335	0.861377	13.6643	27.4935	37.3557	0.472082	0.825986	11.387	22.4252	29.1988	0.499212	0.833734	14.2268	30.6317	40.6473	0.548605	0.902957	11.8237	23.4469	33.1311	0.447759	0.808174	11.6804	25.4547	34.7971	0.485994	0.844435	8.73417	22.2458	32.515
P30405	P30405	Peptidyl-prolyl cis-trans isomerase F, mitochondrial	PPIF	Mitochondrion	0.619127	0.850298	13.2388	22.6131	21.1584	0.475409	0.832849	11.3131	19.152	15.5472	0.488816	0.82332	13.1759	21.9081	22.4914	0.550002	0.882096	10.2609	18.8267	16.6714	0.42451	0.815701	11.8645	23.6296	15.6642	0.459668	0.805984	9.32555	18.4157	17.7471
P32322;P32322-3;P32322-2	P32322	Pyrroline-5-carboxylate reductase 1, mitochondrial	PYCR1	Mitochondrion	0.680959	1.00768	12.4052	14.8296	14.196	0.497717	0.966938	11.0696	11.7963	11.5683	0.489676	0.954376	12.4878	15.5188	13.1236	0.538623	0.990548	9.874	11.7591	11.3792	0.449648	0.929694	11.2043	15.3275	16.1261	0.488663	0.908911	8.3295	11.8917	10.851
Q8IXI2-7;Q8IXI2-5	Q8IXI2	Mitochondrial Rho GTPase 1	RHOT1	Mitochondrion	0.729059	0.875643	4.51171	12.9243	9.24204	0.516463	0.927941	3.74452	9.7294	13.2662	0.528435	0.923879	6.03874	3.25601	12.8445	0.57304	0.963551	5.31771	12.3304	16.3854	0.469465	0.867001	5.70712	13.4499	2.15803	0.506198	0.856675	4.96078	14.0317	9.48739
Q8IXI1	Q8IXI1	Mitochondrial Rho GTPase 2	RHOT2	Mitochondrion	0.668934	0.824687	6.05953	20.4921	11.0001	0.485826	0.87845	5.1194	12.8048	26.3348	0.48104	0.884945	8.00953	22.9446	28.0313	0.545075	0.945468	6.21835	14.6464	13.0712	0.412849	0.861531	6.93719	22.863	38.3768	0.456555	0.84296	6.78575	18.141	29.0837
Q9HC36	Q9HC36	rRNA methyltransferase 3, mitochondrial	RNMTL1	Mitochondrion	0.656191	0.846905	15.6129	20.8343	16.5114	0.476269	0.864151	12.8822	19.936	12.4604	0.477425	0.770176	15.6465	26.5688	18.9246	0.551145	0.870061	9.22695	10.0186	16.0139	0.42628	0.768601	11.4846	30.5112	17.7508	0.475611	0.803149	8.64197	3.52861	19.1361
Q9NP81;Q9NP81-2	Q9NP81	Serine--tRNA ligase, mitochondrial	SARS2	Mitochondrion	0.64388	0.796421	12.2248	7.2028	6.7209	0.461956	0.822629	12.0755	10.1046	6.92263	0.480945	0.812477	6.85586	15.6305	12.6395	0.51932	0.83515	10.9618	8.10127	7.29514	0.418087	0.778243	9.7228	38.5696	1.91951	0.454284	0.765342	8.481	15.0242	24.7039
P21912	P21912	Succinate dehydrogenase [ubiquinone] iron-sulfur subunit, mitochondrial	SDHB	Mitochondrion	0.650251	0.792467	11.1991	19.0467	18.2539	0.473489	0.805463	9.24806	22.8085	17.9275	0.523305	0.858315	11.4875	29.4547	46.4102	0.563146	0.890503	8.24614	14.3994	27.9143	0.427356	0.782313	10.183	45.8035	44.4416	0.496096	0.808704	8.04421	18.2518	36.6856
P34897;P34897-3;P34897-2	P34897	Serine hydroxymethyltransferase, mitochondrial	SHMT2	Mitochondrion	0.668905	0.889953	15.9867	51.4677	54.9764	0.482633	0.869786	13.7741	33.0563	33.3633	0.476443	0.850895	16.7941	53.1769	58.7952	0.533912	0.859758	11.5975	30.8666	32.0267	0.432558	0.800195	12.9994	50.6599	50.8696	0.478877	0.810579	10.138	31.4187	41.313
P53007	P53007	Tricarboxylate transport protein, mitochondrial	SLC25A1	Mitochondrion	0.691219	0.841181	10.861	25.8634	48.9085	0.463999	0.809448	9.47523	19.7444	20.5155	0.49984	0.824782	12.075	37.3691	49.4851	0.528578	0.905465	8.23808	22.2401	32.9915	0.427595	0.786105	10.2433	19.9401	54.069	0.491344	0.850676	8.03849	24.1507	39.9565
Q9UBX3;Q9UBX3-2	Q9UBX3	Mitochondrial dicarboxylate carrier	SLC25A10	Mitochondrion	0.681016	0.827785	10.0296	35.1531	43.5241	0.502261	0.857956	9.51228	25.8178	38.1289	0.482132	0.855952	11.3442	30.2889	64.6985	0.553558	0.931731	8.38073	24.7949	2.87778	0.437462	0.806424	10.4007	35.3705	33.181	0.479872	0.825567	7.7763	28.7473	40.8469
Q02978;Q02978-2	Q02978	Mitochondrial 2-oxoglutarate/malate carrier protein	SLC25A11	Mitochondrion	0.667485	0.880924	9.58839	35.7184	56.6734	0.496902	0.874916	9.2911	27.122	36.6036	0.489526	0.824653	10.8053	38.1993	53.6266	0.540046	0.860057	8.4885	23.4469	35.8284	0.423134	0.800429	10.1707	27.4897	54.1616	0.482916	0.823177	8.11451	26.4795	41.8779
Q9UJS0;Q9UJS0-2	Q9UJS0	Calcium-binding mitochondrial carrier protein Aralar2	SLC25A13	Mitochondrion	0.628396	0.801983	10.6269	32.1507	53.5223	0.480903	0.837788	9.03942	23.9583	35.9964	0.481122	0.833477	11.0636	34.7682	51.2863	0.576646	0.89773	8.17112	20.0747	30.3707	0.448093	0.768135	9.43784	42.5085	54.7991	0.4837	0.808074	7.26028	24.8053	35.5418
Q9H936	Q9H936	Mitochondrial glutamate carrier 1	SLC25A22	Mitochondrion	0.637508	0.808326	10.0541	6.57791	30.1822	0.458327	0.813582	8.81121	24.4489	39.5829	0.466975	0.856224	11.877	38.4568	24.5025	0.537556	0.880857	9.18733	23.4858	15.1347	0.434221	0.793179	10.1786	8.59289	23.06	0.46174	0.755422	8.15621	25.4056	36.5357
Q6NUK1;Q6NUK1-2	Q6NUK1	Calcium-binding mitochondrial carrier protein SCaMC-1	SLC25A24	Mitochondrion	0.683283	0.860359	10.8407	33.4846	46.847	0.500497	0.893924	8.72386	26.5307	35.854	0.493701	0.86532	11.164	36.8805	58.6666	0.572862	0.947693	7.85823	22.4824	36.6603	0.445115	0.818779	9.74705	39.4166	50.6295	0.484484	0.820356	7.49431	27.6982	42.4022
Q00325-2;Q00325	Q00325	Phosphate carrier protein, mitochondrial	SLC25A3	Mitochondrion	0.676754	0.86598	10.3445	29.3071	50.3098	0.525439	0.893992	8.79015	23.9057	34.1229	0.495351	0.84826	11.1809	36.6138	48.6442	0.548262	0.928879	8.57686	22.6977	34.8535	0.462624	0.829908	9.80576	34.3332	52.0592	0.488125	0.837234	7.95465	21.5698	37.4284
P05141	P05141	ADP/ATP translocase 2;ADP/ATP translocase 2, N-terminally processed	SLC25A5	Mitochondrion	0.661702	0.871305	10.051	33.8118	53.6327	0.498543	0.919672	9.50791	27.0311	33.7275	0.489703	0.859791	10.89	37.6647	47.1855	0.56895	0.909975	9.4919	4.30347	32.8969	0.445833	0.811281	10.5018	39.4123	52.9599	0.456742	0.811882	8.41994	27.2912	37.5946
P12236	P12236	ADP/ATP translocase 3;ADP/ATP translocase 3, N-terminally processed	SLC25A6	Mitochondrion	0.656321	0.836224	10.3764	31.0289	47.0826	0.483136	0.876267	9.40906	24.2857	32.7471	0.479294	0.848002	11.0031	36.0043	53.8798	0.555146	0.891787	8.39103	22.9553	35.8261	0.442305	0.814928	10.1463	35.2958	53.1147	0.467335	0.810164	8.06368	26.7056	38.12
P04179;P04179-4;P04179-2;P04179-3	P04179	Superoxide dismutase [Mn], mitochondrial	SOD2	Mitochondrion	0.66638	0.885438	17.3694	37.5617	60.0184	0.485871	0.837816	12.4679	37.7739	44.6335	0.478339	0.862541	5.41012	2.54745	218.644	0.548046	0.866925	11.8578	31.2642	49.3386	0.437402	0.764692	12.8799	29.9856	42.0929	0.466762	0.786501	9.6718	32.2609	43.1298
Q04837	Q04837	Single-stranded DNA-binding protein, mitochondrial	SSBP1	Mitochondrion	0.711753	0.885173	12.4929	27.1687	21.875	0.495495	0.864205	10.5639	20.2832	20.941	0.481504	0.823707	13.8899	25.1619	18.388	0.551729	0.904315	10.6131	20.0959	20.0892	0.44954	0.811894	12.0263	27.3149	23.0063	0.49818	0.816677	9.14709	20.3579	19.407
Q9P2R7;Q9P2R7-2	Q9P2R7	Succinyl-CoA ligase [ADP-forming] subunit beta, mitochondrial	SUCLA2	Mitochondrion	0.690717	0.888359	15.9012	51.671	58.8355	0.494914	0.928091	13.8477	38.4485	39.2177	0.493237	0.841455	16.5358	50.266	55.3254	0.583809	0.924115	11.3879	34.3271	35.8126	0.462672	0.815394	14.6136	43.8615	52.9721	0.491472	0.856846	10.6983	35.2623	42.0616
P53597	P53597	Succinyl-CoA ligase [ADP/GDP-forming] subunit alpha, mitochondrial	SUCLG1	Mitochondrion	0.656464	0.82662	15.9867	48.1083	57.0256	0.473835	0.865815	13.6164	20.465	34.6307	0.488639	0.828936	16.4833	42.2413	56.9521	0.567261	0.887502	11.7444	31.003	25.8632	0.419738	0.766034	13.6327	42.4634	52.4041	0.479041	0.79635	10.0457	26.5508	29.2011
Q96I99;Q96I99-2	Q96I99	Succinyl-CoA ligase [GDP-forming] subunit beta, mitochondrial	SUCLG2	Mitochondrion	0.618323	0.792689	15.1832	45.344	47.5575	0.461554	0.816502	12.6141	33.6827	12.9411	0.479198	0.786578	16.0318	51.5888	58.4909	0.534635	0.855025	12.2074	32.2745	37.0915	0.396441	0.724988	13.54	47.7243	58.6079	0.477051	0.818238	9.68434	32.9618	39.7229
Q8IYB8	Q8IYB8	ATP-dependent RNA helicase SUPV3L1, mitochondrial	SUPV3L1	Mitochondrion	0.634323	0.84506	14.8869	29.3095	20.4602	0.465897	0.883827	10.208	20.4551	17.3525	0.484082	0.870105	13.5583	21.0543	21.215	0.550345	0.932806	10.9177	17.527	16.4046	0.447436	0.853742	12.5131	23.8636	22.6261	0.484999	0.841386	10.3169	16.8839	16.2569
Q9BW92;Q9BW92-2	Q9BW92	Threonine--tRNA ligase, mitochondrial	TARS2	Mitochondrion	0.689124	0.807751	13.6977	13.0619	20.1571	0.504695	0.85041	10.86	18.2211	2.45205	0.506729	0.861495	12.5463	14.6558	20.6273	0.602948	0.914872	10.1486	6.50537	10.371	0.431841	0.833569	11.2049	25.4321	19.2	0.493193	0.855128	8.24632	1.42182	17.5053
Q00059;Q00059-2	Q00059	Transcription factor A, mitochondrial	TFAM	Mitochondrion	0.6549	0.89814	13.6884	27.5927	38.3385	0.489924	0.895875	11.4278	21.3969	26.7562	0.476606	0.903896	15.0154	34.6329	38.892	0.558333	0.960699	12.0926	25.4171	27.3683	0.454755	0.858206	13.5266	32.6195	38.2378	0.456625	0.886565	10.5799	22.7365	26.4963
Q9H5Q4	Q9H5Q4	Dimethyladenosine transferase 2, mitochondrial	TFB2M	Mitochondrion	0.631568	0.823654	11.1058	20.0818	17.7974	0.490504	0.878423	11.9224	14.949	16.9049	0.475242	0.822031	11.2207	21.2211	17.9302	0.546408	0.915589	10.051	17.4341	15.2585	0.444326	0.816824	11.5433	20.8294	18.9647	0.488335	0.869057	8.83165	14.4341	12.8093
Q9BVV7	Q9BVV7	Mitochondrial import inner membrane translocase subunit Tim21	TIMM21	Mitochondrion	0.669694	0.881706	6.61448	4.82918	17.0047	0.477698	0.886378	9.45348	11.3473	8.93404	0.470358	0.888741	9.91597	18.2327	74.8705	0.546865	0.914798	9.1654	12.9562	37.7647	0.455209	0.858949	12.5961	29.8052	19.412	0.465088	0.843977	10.741	5.35085	26.7171
O14925;Q5SRD1	O14925	Mitochondrial import inner membrane translocase subunit Tim23;Putative mitochondrial import inner membrane translocase subunit Tim23B	TIMM23;TIMM23B	Mitochondrion	0.723505	0.952076	10.6648	35.758	51.3982	0.534047	0.930697	9.46441	28.7635	28.7843	0.514724	0.849219	10.8166	31.1243	53.5689	0.544681	0.924399	8.47939	24.1186	32.1494	0.475743	0.831542	10.49	44.5027	35.292	0.507685	0.859738	8.68917	19.752	35.3535
Q3ZCQ8-2;Q3ZCQ8;Q3ZCQ8-3	Q3ZCQ8	Mitochondrial import inner membrane translocase subunit TIM50	TIMM50	Mitochondrion	0.710662	0.8057	10.3909	30.4202	24.3868	0.501647	0.856632	8.3113	21.6093	33.005	0.483673	0.813379	10.927	21.7058	77.5781	0.56509	0.904181	7.59632	20.404	31.8882	0.453882	0.824686	8.69252	35.4719	19.8386	0.480961	0.803479	7.70236	27.6937	31.6944
Q9BUB7;Q9BUB7-2	Q9BUB7	Transmembrane protein 70, mitochondrial	TMEM70	Mitochondrion	0.758346	0.937309	10.1559	25.3948	44.8261	0.502272	0.893801	9.79078	7.54098	20.4984	0.53295	0.829494	10.3612	31.7758	38.6848	0.558346	0.947245	8.10165	16.0661	14.5031	0.447448	0.84906	9.21809	29.8291	49.1377	0.53867	0.82886	6.11306	22.4075	23.6647
Q9NS69	Q9NS69	Mitochondrial import receptor subunit TOM22 homolog	TOMM22	Mitochondrion	0.626875	0.877133	4.60127	23.3172	46.3157	0.472909	0.88133	6.58381	14.9184	25.2349	0.450085	0.849377	9.69846	31.3043	41.8568	0.51636	0.969524	8.2155	21.5356	31.4222	0.404059	0.830652	9.90928	26.6188	659.939	0.444978	0.837148	6.07576	18.1874	32.107
O96008;O96008-2	O96008	Mitochondrial import receptor subunit TOM40 homolog	TOMM40	Mitochondrion	0.624924	0.867381	9.34655	22.5871	38.1422	0.472763	0.839207	6.99545	15.6072	10.9652	0.455528	0.887122	12.1079	25.9514	60.3799	0.504943	0.941093	9.1127	5.96254	7.41909	0.401404	0.858001	9.87216	22.0456	41.7821	0.435157	0.835645	9.39641	11.401	8.37187
Q8N4H5;Q8N4H5-3;Q8N4H5-2	Q8N4H5	Mitochondrial import receptor subunit TOM5 homolog	TOMM5	Mitochondrion	0.596856	0.859164	11.137	26.3816	45.3341	0.523999	0.891645	7.93855	18.8979	19.9907	0.456156	0.883956	10.3021	28.9188	36.738	0.485411	0.937166	10.3723	22.8024	35.4186	0.412299	0.857622	6.14574	29.1315	24.1983	0.452692	0.808661	10.7111	24.465	38.7721
O94826	O94826	Mitochondrial import receptor subunit TOM70	TOMM70A	Mitochondrion	0.648084	0.877811	8.68001	19.2599	29.2693	0.484364	0.888029	7.52529	14.8811	22.4984	0.491149	0.906661	11.1311	24.4854	34.4213	0.529568	1.00149	9.19789	19.7195	29.9137	0.449768	0.887393	9.70875	23.7931	38.0709	0.462981	0.876473	9.12421	20.3624	28.32
Q12931;Q12931-2	Q12931	Heat shock protein 75 kDa, mitochondrial	TRAP1	Mitochondrion	0.663854	0.851847	14.9082	50.1525	54.0156	0.492458	0.852279	12.888	34.4799	35.7998	0.491409	0.845695	15.4711	53.6446	57.1607	0.552733	0.884993	11.8397	34.1283	38.8038	0.443979	0.808656	13.2966	52.4328	58.5177	0.504524	0.823492	10.2953	33.3484	39.5032
Q7L0Y3	Q7L0Y3	Mitochondrial ribonuclease P protein 1	TRMT10C	Mitochondrion	0.620906	0.827033	13.9353	33.5961	40.5657	0.488416	0.841909	12.6417	29.6987	26.9088	0.473823	0.831987	14.2586	38.3097	38.4184	0.548948	0.883605	11.6728	27.2179	29.1628	0.431039	0.799291	12.5414	35.875	37.9575	0.470543	0.840169	10.0424	29.0051	27.5052
Q16762	Q16762	Thiosulfate sulfurtransferase	TST	Mitochondrion	0.603371	0.81051	6.02216	19.0009	10.289	0.462201	0.764365	11.491	19.6754	16.7534	0.459608	0.773027	18.4347	17.0321	45.1075	0.507826	0.830626	12.7557	14.6993	25.1157	0.41267	0.739633	12.59	41.5178	29.3003	0.455396	0.74805	11.0321	16.5289	35.1036
P14927;P14927-2	P14927	Cytochrome b-c1 complex subunit 7	UQCRB	Mitochondrion	0.676252	0.95929	14.6787	11.855	35.0598	0.480434	0.922128	12.209	25.959	29.8069	0.490726	0.919711	12.108	38.198	50.5543	0.552542	0.971943	8.72954	20.7769	19.2696	0.444422	0.856091	11.5089	35.5114	16.6868	0.497864	0.874984	9.68698	26.9419	37.6957
P31930	P31930	Cytochrome b-c1 complex subunit 1, mitochondrial	UQCRC1	Mitochondrion	0.630721	0.872677	12.7596	35.82	48.1244	0.48308	0.874098	10.1806	26.6752	31.4787	0.476524	0.898066	13.3342	41.813	53.8771	0.54637	0.955532	9.28308	26.0193	33.1423	0.427057	0.82718	11.5104	38.5921	49.9311	0.488417	0.869258	9.40213	26.3382	38.4757
P22695	P22695	Cytochrome b-c1 complex subunit 2, mitochondrial	UQCRC2	Mitochondrion	0.681963	0.87669	12.1443	36.1126	53.2033	0.482086	0.882135	10.2333	24.0514	32.6207	0.489826	0.913608	12.9454	36.7228	49.9626	0.560441	0.990085	9.27833	23.9904	37.624	0.448213	0.85542	11.6137	34.0401	54.3664	0.491449	0.901081	9.66278	24.396	41.5757
O14949	O14949	Cytochrome b-c1 complex subunit 8	UQCRQ	Mitochondrion	0.622154	0.868679	10.7573	35.1333	48.0668	0.46449	0.869622	9.8001	20.5931	23.9655	0.482486	0.881378	12.7772	34.7091	51.7205	0.510417	0.906809	9.62939	18.6173	29.0052	0.429257	0.834255	11.323	38.7288	39.7041	0.480212	0.902613	8.84463	24.5803	32.7254
P21796	P21796	Voltage-dependent anion-selective channel protein 1	VDAC1	Mitochondrion	0.640278	0.861672	8.21288	20.0409	36.8526	0.479172	0.853849	6.93653	15.2808	27.4717	0.482459	0.880576	10.121	25.6873	43.9413	0.524234	0.949619	8.65558	19.6924	31.4132	0.424222	0.859883	8.9275	24.991	43.0375	0.4511	0.859938	8.53426	20.0041	31.2469
P45880;P45880-1	P45880	Voltage-dependent anion-selective channel protein 2	VDAC2	Mitochondrion	0.648184	0.885143	8.24198	20.2045	38.6183	0.481773	0.873238	7.18879	14.9655	27.7878	0.479539	0.898797	10.5614	27.4528	42.451	0.537925	0.973107	8.59773	19.5454	30.7129	0.441803	0.896218	9.35325	24.3385	42.678	0.468108	0.874812	8.80382	19.7	33.4438
Q9Y277	Q9Y277	Voltage-dependent anion-selective channel protein 3	VDAC3	Mitochondrion	0.648758	0.901224	8.20674	19.8599	36.444	0.511316	0.904226	7.67927	16.0124	30.0728	0.482977	0.922146	10.4479	26.4505	47.6105	0.546345	1.00106	8.97415	20.0465	32.1123	0.426172	0.857622	9.69426	22.0075	40.1514	0.456672	0.875256	8.96049	17.1699	32.644
Q9UGM6	Q9UGM6	Tryptophan--tRNA ligase, mitochondrial	WARS2	Mitochondrion	0.661702	0.893479	10.3566	9.76435	6.37475	0.472127	0.858747	10.2783	9.17233	2.46509	0.458898	0.861782	8.90785	6.97295	9.36271	0.505299	0.8505	3.68484	3.73276	7.29705	0.42909	0.8295	4.65777	4.95733	7.55494	0.47965	0.843204	7.3625	9.71579	7.22716
Q9Y2Z4	Q9Y2Z4	Tyrosine--tRNA ligase, mitochondrial	YARS2	Mitochondrion	0.653809	0.857408	11.6222	17.7811	14.6905	0.483057	0.832753	10.8261	13.5561	11.1699	0.497057	0.861653	11.8248	18.3864	13.5329	0.549494	0.881917	9.29206	13.0538	12.1458	0.456106	0.823607	9.23273	17.9121	17.507	0.492526	0.794775	7.55878	13.0448	11.8783
Q96TA2-3;Q96TA2-2;Q96TA2	Q96TA2	ATP-dependent zinc metalloprotease YME1L1	YME1L1	Mitochondrion	0.630348	0.858869	9.16303	23.0619	21.9609	0.47522	0.833313	7.96789	16.9487	16.7965	0.476661	0.881779	10.2667	23.805	2.29217	0.527689	0.916336	8.35233	19.9041	29.0153	0.42152	0.821419	9.54579	6.26643	5.82032	0.445341	0.858077	7.38725	12.9724	7.07117
P11117	P11117	Lysosomal acid phosphatase	ACP2	Lysosome	2.87924	0.68526	0.864691	3.06967	5.60844	2.11026	0.62681	0.717544	2.43022	5.11633	2.39715	0.679215	0.714918	2.35147	5.02656	2.32482	0.752964	0.787117	2.3474	4.8035	2.19096	0.589509	0.787726	2.43766	6.59756	1.93354	0.633842	0.737031	2.08361	5.8909
P15848;P15848-2	P15848	Arylsulfatase B	ARSB	Lysosome	2.61291	0.693418	0.888462	3.09173	5.42414	1.87156	0.681062	0.719431	2.58583	5.18055	2.04449	0.649119	0.824291	2.29248	4.90693	2.19617	0.657085	0.917821	2.8086	5.31133	2.12231	0.562335	0.850545	2.78195	5.54621	2.0486	0.662186	0.835723	2.12386	5.30158
Q13510;Q13510-2;Q13510-3	Q13510	Acid ceramidase;Acid ceramidase subunit alpha;Acid ceramidase subunit beta	ASAH1	Lysosome	2.86905	0.68048	0.83019	3.5168	4.40015	2.05355	0.575559	0.670672	2.44609	4.53631	2.18514	0.66648	0.759717	2.69602	4.16574	2.46071	0.756204	0.819582	2.25906	5.43798	2.06706	0.543985	0.803801	2.46852	5.59594	1.83181	0.680481	0.765461	2.22345	3.96799
P51798;P51798-2	P51798	H(+)/Cl(-) exchange transporter 7	CLCN7	Lysosome	2.95659	0.75144	0.789763	2.33247	5.07982	2.28254	0.6696	0.691018	2.05285	3.37275	2.45063	0.745982	0.70463	1.68744	4.26058	2.33079	0.784247	0.704925	1.65566	3.34283	2.04529	0.668801	0.699723	1.95131	4.89914	2.23074	0.704917	0.672051	1.51034	4.14141
P10619;P10619-2	P10619	Lysosomal protective protein;Lysosomal protective protein 32 kDa chain;Lysosomal protective protein 20 kDa chain	CTSA	Lysosome	2.98801	0.627946	0.851678	3.64026	7.8352	2.26947	0.59926	0.714471	2.67924	5.81717	2.40493	0.61123	0.692491	2.52722	6.71792	2.21002	0.662401	0.774332	1.89373	6.43742	2.04087	0.562627	0.716374	2.51249	6.69957	2.02425	0.597237	0.73559	2.22481	6.41699
P07858	P07858	Cathepsin B;Cathepsin B light chain;Cathepsin B heavy chain	CTSB	Lysosome	2.92301	0.682634	0.792913	3.56787	10.7701	1.99381	0.569364	0.634605	2.66347	7.64595	2.42566	0.624982	0.711673	2.73306	9.48589	1.91119	0.602897	0.687676	2.47243	6.71729	1.72813	0.530201	0.708418	2.3779	10.2875	1.8743	0.559216	0.662269	2.15449	7.5188
P53634	P53634	Dipeptidyl peptidase 1;Dipeptidyl peptidase 1 exclusion domain chain;Dipeptidyl peptidase 1 heavy chain;Dipeptidyl peptidase 1 light chain	CTSC	Lysosome	2.92473	0.63724	0.794221	3.31561	9.49985	2.01079	0.595617	0.672893	2.79652	6.89433	2.15977	0.646197	0.71721	2.4886	8.68029	2.20633	0.675765	0.795081	2.47243	6.7147	1.8189	0.530566	0.702947	2.41821	8.90514	1.79155	0.611839	0.70311	2.1849	8.31491
P07339	P07339	Cathepsin D;Cathepsin D light chain;Cathepsin D heavy chain	CTSD	Lysosome	3.19594	0.697741	0.882442	4.0983	9.78391	2.25329	0.660417	0.767961	3.14246	8.87212	2.40602	0.657742	0.7569	2.76617	8.41832	2.22818	0.699462	0.783776	2.80648	7.81862	2.04182	0.602258	0.775127	2.54533	7.51557	2.02847	0.637521	0.755966	2.27105	8.93027
P07711	P07711	Cathepsin L1;Cathepsin L1 heavy chain;Cathepsin L1 light chain	CTSL	Lysosome	2.00851	0.572653	0.687461	2.69419	6.69734	1.47264	0.751006	0.597123	1.72159	3.29017	1.28257	0.578284	0.648383	2.25978	6.05177	1.66799	0.591295	0.722954	2.41044	2.49704	1.41922	0.5045	0.636164	2.10239	4.77214	1.32953	0.614917	0.693582	1.7292	2.8728
Q9UBR2	Q9UBR2	Cathepsin Z	CTSZ	Lysosome	3.06105	0.710605	0.812733	2.89848	5.94687	2.22906	0.644753	0.731573	2.42419	4.63154	2.41107	0.68728	0.733119	2.4492	5.38352	2.31758	0.75816	0.832908	2.48725	5.08066	1.97927	0.606707	0.748656	2.15411	5.10305	2.02098	0.672851	0.733191	2.10091	4.43747
O00115;O00115-2	O00115	Deoxyribonuclease-2-alpha	DNASE2	Lysosome	2.91095	0.698582	0.843483	3.09458	4.04822	2.02072	0.618118	0.70416	2.43164	5.1069	2.26768	0.663945	0.728175	2.25846	5.15657	2.0768	0.670106	0.798106	2.32611	4.94838	1.69679	0.541301	0.725602	2.27615	5.9589	1.76135	0.627757	0.749849	2.15133	5.25962
P10253	P10253	Lysosomal alpha-glucosidase;76 kDa lysosomal alpha-glucosidase;70 kDa lysosomal alpha-glucosidase	GAA	Lysosome	2.87867	0.657422	0.838652	3.85844	9.02706	2.0541	0.561682	0.677105	2.66621	7.91298	2.18828	0.628062	0.713565	2.48795	6.98225	2.31365	0.650366	0.716403	2.49949	7.82278	1.78888	0.512362	0.70268	2.36071	7.743	1.79869	0.590538	0.738197	2.12092	7.69769
P04062;P04062-4;P04062-2;P04062-5;P04062-3	P04062	Glucosylceramidase	GBA	Lysosome	2.74608	0.654855	0.874261	3.92302	9.57985	2.01179	0.612155	0.736487	3.16929	8.3512	2.10233	0.650394	0.770709	2.90029	7.86367	2.04987	0.683814	0.83691	2.87188	7.2223	1.77441	0.578074	0.783911	2.9178	9.79061	1.83521	0.613872	0.799888	2.57436	8.58923
Q92820	Q92820	Gamma-glutamyl hydrolase	GGH	Lysosome	2.88799	0.689553	0.901195	3.74935	9.44475	2.10323	0.628884	0.726509	2.87263	8.46219	2.30329	0.653803	0.807167	3.04675	9.17354	2.24888	0.704778	0.873205	2.87682	8.51884	1.79223	0.585907	0.809538	2.73826	8.55095	1.91621	0.645938	0.774395	2.48019	8.2268
P06280	P06280	Alpha-galactosidase A	GLA	Lysosome	2.46124	0.655106	0.841722	3.72778	9.53089	2.22269	0.616494	0.703044	2.40963	8.19717	1.90683	0.602879	0.783111	3.08721	7.99341	1.98091	0.707615	0.808725	2.9261	8.99695	1.66917	0.560074	0.829103	2.56759	9.23678	1.57452	0.628001	0.840498	2.40671	10.4756
P16278;P16278-3;P16278-2	P16278	Beta-galactosidase	GLB1	Lysosome	3.07023	0.661198	0.851518	4.3409	10.3313	2.08883	0.626632	0.715081	2.99506	8.70554	2.54627	0.616344	0.719613	3.01036	11.0989	2.17179	0.671599	0.796402	3.23133	9.3116	2.00594	0.555815	0.740966	2.89779	10.1692	2.0294	0.62153	0.73384	2.58883	8.57807
P15586;P15586-2	P15586	N-acetylglucosamine-6-sulfatase	GNS	Lysosome	3.10238	0.68737	0.867067	3.03781	4.69513	2.20215	0.652148	0.726394	2.22949	4.00054	2.52335	0.648388	0.731324	2.50397	4.56178	2.32152	0.722831	0.798185	2.45514	4.51114	1.94196	0.618901	0.755252	2.36818	4.40479	1.99967	0.68416	0.737482	2.11029	4.01553
P06865	P06865	Beta-hexosaminidase subunit alpha	HEXA	Lysosome	2.74852	0.667837	0.854428	3.79286	8.91748	1.82299	0.694707	0.737373	2.64496	6.87426	2.18569	0.686807	0.784602	2.74922	7.44454	2.10613	0.755861	0.840041	2.56641	7.67992	1.62396	0.577242	0.815172	2.67456	8.06696	1.67601	0.63377	0.738461	2.26042	6.7757
P07686	P07686	Beta-hexosaminidase subunit beta;Beta-hexosaminidase subunit beta chain B;Beta-hexosaminidase subunit beta chain A	HEXB	Lysosome	3.05861	0.716816	0.86325	3.17317	7.78318	2.11495	0.620028	0.683906	2.46843	5.52957	2.33467	0.650967	0.771069	2.53957	6.56168	2.3713	0.71308	0.782323	2.48843	5.70602	1.86088	0.618814	0.776413	2.50488	6.46495	1.92721	0.647985	0.774637	2.09412	5.83464
P13284	P13284	Gamma-interferon-inducible lysosomal thiol reductase	IFI30	Lysosome	2.58464	0.780282	0.918198	3.65811	6.20713	1.48648	0.627396	0.712331	2.58178	2.80839	1.95977	0.746598	0.81015	2.50673	5.10934	2.08442	0.702688	0.828708	2.53748	5.68868	1.4948	0.582625	0.788214	2.56322	6.57794	2.02343	0.687653	0.820836	2.1797	4.3167
P11279;P11279-2	P11279	Lysosome-associated membrane glycoprotein 1	LAMP1	Lysosome	3.51321	0.738841	0.83342	2.96913	4.41561	2.3771	0.654454	0.721975	2.28074	4.26005	2.71994	0.687194	0.709201	1.91443	3.64074	2.55101	0.755174	0.828352	2.04276	3.55312	2.30254	0.599676	0.716063	2.09802	4.4867	2.30917	0.690173	0.74734	1.90793	4.11759
P13473;P13473-3	P13473	Lysosome-associated membrane glycoprotein 2	LAMP2	Lysosome	3.18503	0.738856	0.907147	3.1847	5.75078	2.2544	0.621802	0.72255	2.36254	5.38376	2.56086	0.647701	0.788579	2.16691	5.6552	2.51748	0.779244	0.758681	2.19767	4.35939	2.26833	0.655805	0.766771	2.34803	6.673	2.36711	0.676229	0.682657	1.88928	5.3626
Q6IAA8	Q6IAA8	Ragulator complex protein LAMTOR1	LAMTOR1	Lysosome	3.69573	0.776859	0.868775	2.53242	3.4688	2.55585	0.693738	0.722826	1.99744	3.09699	2.88228	0.767856	0.722928	1.92218	2.81494	2.66276	0.788935	0.822171	1.90361	2.83567	2.53419	0.705851	0.787711	1.9251	3.62707	2.34464	0.732947	0.722574	1.63424	3.08517
Q9Y2Q5;Q9Y2Q5-2	Q9Y2Q5	Ragulator complex protein LAMTOR2	LAMTOR2	Lysosome	3.70362	0.789148	0.812746	2.50279	3.76183	2.48987	0.691432	0.711871	2.26573	2.93132	2.83263	0.790589	0.684578	1.84954	3.11824	2.5651	0.800329	0.791079	1.90079	2.8699	2.64505	0.670902	0.743421	1.96681	4.44916	2.37683	0.915711	0.66326	1.6833	2.77888
Q9UHA4;Q9UHA4-2	Q9UHA4	Ragulator complex protein LAMTOR3	LAMTOR3	Lysosome	3.7659	0.677426	0.805219	2.50862	4.45463	2.41082	0.613342	0.67486	2.02284	2.43127	2.57669	0.698095	0.655039	1.84967	3.33534	2.62162	0.738988	0.785664	2.0137	3.69046	2.3072	0.600128	0.704085	1.81728	3.81976	2.41745	0.682457	0.676308	1.76221	4.01762
Q0VGL1	Q0VGL1	Ragulator complex protein LAMTOR4;Ragulator complex protein LAMTOR4, N-terminally processed	LAMTOR4	Lysosome	3.27629	0.767683	0.85703	2.18185	3.8606	2.34383	0.641396	0.701686	2.11122	3.76552	2.77137	0.778943	0.723591	1.81434	3.16494	2.4489	0.850978	0.8064	1.72553	3.38696	2.64362	0.699797	0.651189	1.64803	3.83951	2.17959	0.700293	0.695629	1.63616	3.37332
O43504	O43504	Ragulator complex protein LAMTOR5	LAMTOR5	Lysosome	3.32637	0.732277	0.835302	2.10438	4.14038	2.33669	0.691678	0.687865	1.85716	3.55298	2.45431	0.724882	0.723383	1.92586	3.17005	2.23605	0.780977	0.816689	1.90349	3.1841	2.31976	0.658532	0.686783	1.74893	3.8417	2.27791	0.697645	0.699689	1.59513	3.18606
P38571;P38571-2	P38571	Lysosomal acid lipase/cholesteryl ester hydrolase	LIPA	Lysosome	2.84007	0.706179	0.858859	2.89104	5.1359	1.94368	0.642379	0.708372	2.29278	4.64198	2.18896	0.702192	0.83585	2.47048	4.55273	1.8722	0.680633	0.723627	2.79519	4.01783	1.67754	0.617209	0.780657	2.24162	4.04841	1.75479	0.624894	0.700162	2.02584	3.9545
O00754;O00754-2	O00754	Lysosomal alpha-mannosidase;Lysosomal alpha-mannosidase A peptide;Lysosomal alpha-mannosidase B peptide;Lysosomal alpha-mannosidase C peptide;Lysosomal alpha-mannosidase D peptide;Lysosomal alpha-mannosidase E peptide	MAN2B1	Lysosome	3.33283	0.653394	0.805859	3.74216	9.47604	2.147	0.613765	0.682479	2.60598	7.69803	2.22007	0.615929	0.700735	2.48729	7.88729	2.37029	0.669419	0.765734	2.28329	7.46929	1.91422	0.548201	0.738142	2.36508	8.76169	1.95461	0.631122	0.710812	2.01793	7.04688
P17050	P17050	Alpha-N-acetylgalactosaminidase	NAGA	Lysosome	3.55841	0.637122	0.779713	3.95661	8.25364	2.12802	0.632431	0.680212	2.53195	8.16184	2.09483	0.609311	0.668628	2.59868	8.92456	2.19567	0.683067	0.794527	2.90881	7.73903	1.75276	0.551804	0.657873	2.4175	10.0871	1.71008	0.652065	0.708502	2.09808	6.55334
Q99519	Q99519	Sialidase-1	NEU1	Lysosome	3.28476	0.584883	0.779566	5.12917	15.3776	2.17681	0.535688	0.628218	3.3571	9.66538	2.40697	0.523779	0.704588	3.3892	9.36848	1.90941	0.542258	0.71388	3.43223	11.3037	1.74583	0.525169	0.730881	3.25716	15.4204	1.90497	0.533204	0.75184	3.05538	5.17976
O15118;O15118-2	O15118	Niemann-Pick C1 protein	NPC1	Lysosome	2.73833	0.691367	0.760093	2.70398	6.13019	1.92202	0.625254	0.672536	2.21843	5.66855	2.16277	0.641742	0.746736	2.14943	5.84607	2.12505	0.700015	0.740375	2.25754	5.40409	1.80252	0.586344	0.7104	2.03587	7.75824	1.58049	0.597566	0.684417	1.78347	5.00459
P61916;P61916-2	P61916	Epididymal secretory protein E1	NPC2	Lysosome	2.69284	0.71031	0.913487	3.4801	8.04528	2.09932	0.65616	0.735324	2.62832	7.47686	2.19047	0.609368	0.764219	2.74226	6.90131	2.12899	0.71541	0.810706	2.5583	6.82705	1.66271	0.572925	0.753965	2.45485	7.52654	1.71019	0.612555	0.782779	2.28563	6.56298
Q8NHP8;Q8NHP8-2	Q8NHP8	Putative phospholipase B-like 2;Putative phospholipase B-like 2 32 kDa form;Putative phospholipase B-like 2 45 kDa form	PLBD2	Lysosome	2.91899	0.693831	0.785973	2.74092	5.88122	2.33189	0.625718	0.718649	2.31863	4.83615	2.2962	0.637602	0.728852	2.33005	4.99954	2.32	0.683231	0.783974	2.52771	4.84268	1.99243	0.578438	0.741721	2.05503	4.61443	1.94044	0.664663	0.730594	1.96107	4.83384
P50897;P50897-2	P50897	Palmitoyl-protein thioesterase 1	PPT1	Lysosome	2.83088	0.672882	0.83003	3.89711	11.0954	1.96322	0.638572	0.757454	3.15472	8.96033	1.97368	0.59533	0.773278	3.11138	11.0865	1.88731	0.644079	0.808672	3.18723	8.37497	1.74894	0.569497	0.730777	2.73755	10.9479	1.77926	0.577296	0.7368	2.71488	10.4998
P42785;P42785-2	P42785	Lysosomal Pro-X carboxypeptidase	PRCP	Lysosome	2.74436	0.627754	0.816403	3.77501	11.0928	1.986	0.60974	0.742482	3.26588	8.62285	2.18296	0.627389	0.738477	2.51094	8.9912	2.25777	0.65604	0.786589	2.82459	8.06415	1.78362	0.579139	0.795475	2.73023	10.2728	1.85464	0.610465	0.748143	2.34713	7.7937
P07602;P07602-2;P07602-3	P07602	Prosaposin;Saposin-A;Saposin-B-Val;Saposin-B;Saposin-C;Saposin-D	PSAP	Lysosome	3.02259	0.835707	0.843564	2.91781	4.42506	2.20595	0.78898	0.713033	1.5766	3.65002	2.34163	0.731543	0.77535	2.61064	3.46535	2.0232	0.701493	0.751654	2.38868	3.09268	1.87965	0.618828	0.738689	2.15791	4.47841	1.7267	0.6898	0.714377	2.12578	3.00613
Q14108;Q14108-2	Q14108	Lysosome membrane protein 2	SCARB2	Lysosome	3.30499	0.633257	0.882496	3.87777	9.31812	2.25529	0.59211	0.712895	3.24507	8.09712	2.65595	0.642702	0.71826	2.75211	7.07408	2.42261	0.722443	0.797181	2.62758	6.9636	2.22683	0.569191	0.730467	2.82592	9.08638	2.08337	0.602491	0.728757	2.29603	7.89332
O14773;O14773-2	O14773	Tripeptidyl-peptidase 1	TPP1	Lysosome	2.96735	0.895514	1.01638	3.70324	5.45616	2.26813	0.727414	0.749963	2.31841	2.5263	2.56523	0.816387	0.884488	2.22457	5.17152	2.2998	0.803016	0.884181	1.98571	3.96053	1.66223	0.590151	0.877548	2.49107	6.0458	1.98703	0.667926	0.813564	2.35934	4.0404
P35573;P35573-2;P35573-3	P35573	Glycogen debranching enzyme;4-alpha-glucanotransferase;Amylo-alpha-1,6-glucosidase	AGL	Large Protein Complex	9.93306	4.93269	0.793714	0.409446	0.529259	8.96368	4.63356	0.797181	0.333848	0.438418	9.69038	4.0987	0.733244	0.414032	0.565808	9.99841	4.52397	0.90077	0.469903	0.540004	7.28708	3.76242	0.743466	0.41794	0.513255	8.41389	4.7872	0.867575	0.45794	0.468889
Q12904;Q12904-2	Q12904	Aminoacyl tRNA synthase complex-interacting multifunctional protein 1;Endothelial monocyte-activating polypeptide 2	AIMP1	Large Protein Complex	1.86975	0.900825	1.16035	2.3399	0.742254	1.53595	0.920627	0.917809	2.01748	0.738032	1.60274	0.913365	1.40473	2.22838	0.655446	1.67421	0.971943	1.24817	2.31364	0.635502	1.37772	0.793457	1.24373	2.27784	0.699733	1.26877	0.824637	1.2117	2.03048	0.719032
Q13155	Q13155	Aminoacyl tRNA synthase complex-interacting multifunctional protein 2	AIMP2	Large Protein Complex	1.89084	0.962403	1.11106	2.04673	0.647537	1.52478	0.933563	0.920398	1.77711	0.649674	1.62143	1.00772	1.38033	1.96882	0.577038	1.55471	1.00172	1.27345	2.17567	0.551948	1.41922	0.830448	1.19939	2.02501	0.628055	1.27123	0.8344	1.15041	1.89052	0.623415
Q10567;Q10567-2	Q10567	AP-1 complex subunit beta-1	AP1B1	Large Protein Complex	1.43194	1.63179	1.07513	0.923602	1.07262	1.1742	1.49917	1.037	0.812445	0.950352	1.19724	1.52385	1.12008	0.992407	1.05093	1.30325	1.40906	1.17067	1.0601	1.03319	1.13523	1.56177	1.02331	0.896072	1.05973	1.14632	1.45101	1.09008	0.998485	1.10159
O43747;O43747-2	O43747	AP-1 complex subunit gamma-1	AP1G1	Large Protein Complex	1.85597	1.64831	0.998105	0.83399	0.867243	1.44294	1.60533	0.950469	0.702958	0.787795	1.6629	1.63573	0.985714	0.870493	0.831652	1.69923	1.57802	1.07472	0.848096	0.79402	1.56704	1.47483	0.959089	0.817729	0.860117	1.54187	1.61434	0.990043	0.899872	0.911985
Q9BXS5;Q9BXS5-2	Q9BXS5	AP-1 complex subunit mu-1	AP1M1	Large Protein Complex	1.75682	1.84496	1.06505	0.88024	0.923333	1.46282	1.61079	0.929777	0.693945	0.79477	1.60097	1.77568	1.03832	0.859918	0.858322	1.73263	1.70061	1.0887	0.87262	0.817076	1.47818	1.72936	1.03726	0.802424	0.867917	1.48111	1.58371	1.03289	0.875047	0.905453
P61966;P61966-2	P61966	AP-1 complex subunit sigma-1A	AP1S1	Large Protein Complex	1.89185	1.54991	1.14939	0.911318	0.802037	1.36892	1.7557	0.95582	0.64379	0.870042	1.42252	1.686	1.03227	0.832976	0.706909	1.79537	1.68911	1.00808	0.850343	0.797026	1.51083	1.50284	0.92484	0.748857	0.856217	1.46508	1.55279	0.992804	0.895011	0.917692
P48444;P48444-2	P48444	Coatomer subunit delta	ARCN1	Large Protein Complex	1.1692	1.1994	1.30408	1.403	1.25885	1.05577	1.23645	1.13569	1.16134	1.17309	0.908956	1.1308	1.27547	1.27574	1.2026	1.11319	1.18707	1.26952	1.3616	1.14602	0.929697	1.14939	1.15541	1.2295	1.12985	0.912138	1.14602	1.19563	1.32211	1.08027
Q92747;Q92747-2	Q92747	Actin-related protein 2/3 complex subunit 1A	ARPC1A	Large Protein Complex	0.845118	1.48352	1.17953	1.1728	1.08673	0.726339	1.40612	1.27579	0.984592	0.970462	0.821534	1.35819	0.977055	1.01589	1.19095	0.777443	1.31811	1.14606	0.964954	0.912709	0.86123	1.66445	1.11254	0.948075	1.11663	0.920367	1.34513	1.05817	0.934205	0.899478
O15143	O15143	Actin-related protein 2/3 complex subunit 1B	ARPC1B	Large Protein Complex	0.90761	1.40333	1.13321	0.977798	0.905921	0.813871	1.52319	1.23448	0.984636	0.928235	0.904754	1.47114	1.11385	0.955206	0.991368	0.867167	1.42603	1.16025	0.960602	0.888359	0.950925	1.49438	1.08415	0.976881	0.951138	0.962507	1.55365	1.1173	0.939123	0.872732
O15144	O15144	Actin-related protein 2/3 complex subunit 2	ARPC2	Large Protein Complex	0.946383	1.36944	1.17253	1.03433	1.00406	0.79603	1.37937	1.18384	0.992192	0.938079	0.81684	1.38149	1.06048	0.966595	1.02946	0.814196	1.34157	1.08965	0.930044	0.910243	0.905682	1.47979	1.10639	1.02807	0.952613	0.93981	1.57512	1.13127	0.95582	0.900675
O15145	O15145	Actin-related protein 2/3 complex subunit 3	ARPC3	Large Protein Complex	0.899029	1.37219	1.09998	1.05915	0.986699	0.796421	1.47107	1.19547	0.970674	0.976624	0.84137	1.32349	1.01828	0.894781	0.995304	0.816723	1.3455	1.08648	0.960555	0.869086	0.840636	1.51844	1.03303	0.967297	0.940839	0.936567	1.48679	1.10993	0.919803	0.898513
P59998;P59998-3	P59998	Actin-related protein 2/3 complex subunit 4	ARPC4	Large Protein Complex	0.969414	1.31678	1.1367	1.07562	1.0042	0.737403	1.40557	1.20226	1.0056	0.979333	0.792802	1.40001	1.04155	0.963403	1.03441	0.768756	1.26401	1.08987	0.932161	0.967927	0.891547	1.46666	1.07713	0.968735	1.00561	0.861909	1.41505	1.08999	0.946494	0.881601
O15511;O15511-2	O15511	Actin-related protein 2/3 complex subunit 5	ARPC5	Large Protein Complex	1.00124	1.43577	1.12255	0.956279	0.971777	0.792401	1.43859	1.1308	0.914025	0.895109	0.812161	1.44277	1.03878	0.923917	0.994202	0.869884	1.33288	1.07112	0.90005	0.916784	0.917749	1.45349	1.0154	0.911052	0.922947	0.955718	1.446	1.06675	0.870943	0.836571
Q9BPX5	Q9BPX5	Actin-related protein 2/3 complex subunit 5-like protein	ARPC5L	Large Protein Complex	0.822202	1.3547	1.2183	1.11895	1.1041	0.720712	1.41239	1.23782	1.06372	1.00621	0.778668	1.40478	1.05334	1.04737	1.05537	0.7541	1.29374	1.09871	0.984903	0.988348	0.838638	1.48883	1.11819	1.07469	1.12055	0.814044	1.38875	1.16164	0.973219	0.953633
P78371;P78371-2	P78371	T-complex protein 1 subunit beta	CCT2	Large Protein Complex	0.67476	1.08134	1.18486	1.51072	1.06245	0.53685	0.966925	1.10207	1.43467	1.05086	0.708736	1.17957	1.20148	1.54282	1.12187	0.652286	0.924996	1.06868	1.47687	1.03592	0.672774	1.11981	1.15957	1.40271	1.13202	0.639045	1.01566	1.05301	1.43799	1.16109
P49368;P49368-2	P49368	T-complex protein 1 subunit gamma	CCT3	Large Protein Complex	0.693457	1.09425	1.19171	1.45209	1.06924	0.548171	0.96612	1.08844	1.44529	1.08077	0.706881	1.17118	1.13299	1.47819	1.09605	0.655322	0.943602	1.07762	1.45147	1.07253	0.71151	1.14162	1.11429	1.40712	1.18348	0.642124	0.999084	1.07015	1.41063	1.20247
P50991;P50991-2	P50991	T-complex protein 1 subunit delta	CCT4	Large Protein Complex	0.884149	1.36072	1.26894	1.16093	0.931542	0.710496	1.26052	1.19777	1.14886	0.878431	0.931193	1.45037	1.20906	1.20818	0.955175	0.841818	1.19649	1.15473	1.17788	0.899087	0.898076	1.3791	1.14012	1.11581	0.949565	0.828431	1.27995	1.04403	1.06737	0.914484
P48643;P48643-2	P48643	T-complex protein 1 subunit epsilon	CCT5	Large Protein Complex	0.700776	1.08374	1.2479	1.48221	1.10835	0.544084	0.991499	1.11321	1.45329	1.07625	0.715735	1.20394	1.19095	1.55319	1.14969	0.678321	0.960953	1.08647	1.49993	1.05999	0.680165	1.14557	1.15638	1.46257	1.16021	0.628557	1.00896	1.08122	1.50367	1.17562
P40227;P40227-2	P40227	T-complex protein 1 subunit zeta	CCT6A	Large Protein Complex	0.702081	1.12043	1.26509	1.52114	1.17275	0.554758	0.986833	1.11553	1.43533	1.07003	0.730564	1.18331	1.25141	1.5398	1.12323	0.682093	0.958086	1.1523	1.5064	1.13386	0.695353	1.14165	1.16869	1.47201	1.20407	0.629142	1.00324	1.08502	1.44194	1.22154
Q99832;Q99832-3;Q99832-4;Q99832-2	Q99832	T-complex protein 1 subunit eta	CCT7	Large Protein Complex	0.810421	1.20171	1.18894	1.2711	1.05571	0.637601	1.11937	1.12844	1.25902	1.01544	0.797331	1.2535	1.20521	1.40936	1.08749	0.756336	1.04572	1.15362	1.36842	1.03277	0.798084	1.22688	1.09335	1.24993	1.06423	0.730665	1.09999	1.02171	1.23947	1.06283
P50990;P50990-2;P50990-3	P50990	T-complex protein 1 subunit theta	CCT8	Large Protein Complex	0.701837	1.08836	1.23379	1.48234	1.10421	0.547233	0.972192	1.07427	1.45559	1.13245	0.714357	1.17508	1.17611	1.59247	1.13773	0.655766	0.952113	1.11397	1.60191	1.1378	0.685475	1.12836	1.16167	1.43438	1.19421	0.637079	0.974791	1.06423	1.50717	1.2571
P09496-2;P09496;P09496-4;P09496-3;P09496-5	P09496	Clathrin light chain A	CLTA	Large Protein Complex	0.910107	1.03268	0.796049	0.850254	1.26793	0.712684	0.980556	0.815858	0.904213	1.32201	0.698709	1.0583	0.857559	0.944882	1.27298	0.690551	1.03095	0.969147	1.00613	1.30048	0.699862	1.03208	0.820393	0.853243	1.19496	0.752883	1.11887	0.821882	0.98172	1.34324
P09497-2;P09497	P09497	Clathrin light chain B	CLTB	Large Protein Complex	0.881322	1.03763	0.833941	0.746337	1.18397	0.70076	1.01478	0.769262	0.813113	1.36245	0.711874	1.03673	0.794545	0.801582	1.03845	0.739724	1.0212	0.955635	0.950545	1.08499	0.795094	1.07494	0.789915	0.782003	1.0821	0.736588	1.05967	0.820374	0.857445	1.17295
Q00610;Q00610-2	Q00610	Clathrin heavy chain 1	CLTC	Large Protein Complex	0.804925	1.01418	0.823156	0.876757	1.34119	0.701933	1.02258	0.830036	0.903928	1.32713	0.737468	1.09142	0.871479	0.993064	1.33493	0.739496	1.10176	0.987175	1.09703	1.32806	0.740894	1.08384	0.850264	0.909756	1.34581	0.791523	1.14532	0.907921	0.991363	1.41995
A5YKK6;A5YKK6-4	A5YKK6	CCR4-NOT transcription complex subunit 1	CNOT1	Large Protein Complex	4.99638	3.10587	0.863197	0.516065	0.482484	3.94621	2.94745	0.88974	0.419122	0.432618	4.4767	2.87437	0.837963	0.521418	0.517782	4.29837	2.92952	0.938386	0.500297	0.467415	4.26698	2.88359	0.79478	0.528993	0.536034	3.99209	2.83602	0.819351	0.467934	0.436064
Q9H9A5;Q9H9A5-6;Q9H9A5-5	Q9H9A5	CCR4-NOT transcription complex subunit 10	CNOT10	Large Protein Complex	5.98162	3.41907	0.958025	0.57667	0.488631	4.52108	3.34439	0.917728	0.421247	0.445061	5.36252	2.96777	0.834676	0.536196	0.540477	5.34	3.19038	0.934106	0.501214	0.49736	4.79834	2.97563	0.824252	0.553035	0.57155	4.3827	3.05934	0.838187	0.477758	0.462147
Q9UKZ1	Q9UKZ1	CCR4-NOT transcription complex subunit 11	CNOT11	Large Protein Complex	5.42256	3.36449	0.911405	0.54625	0.521014	4.43065	3.46146	0.914851	0.452928	0.473881	4.49839	2.97178	0.813271	0.507612	0.551194	4.61777	3.07496	0.963916	0.521081	0.495064	4.39315	3.0824	0.795046	0.531431	0.55846	5.18161	3.08639	0.811451	0.480765	0.442736
Q9NZN8;Q9NZN8-4;Q9NZN8-5;Q9NZN8-2	Q9NZN8	CCR4-NOT transcription complex subunit 2	CNOT2	Large Protein Complex	5.79909	3.29471	0.811198	0.486612	0.460077	4.53415	2.98593	0.824973	0.404623	0.408032	4.64082	2.72382	0.816157	0.497655	0.515722	4.59986	3.15231	0.939667	0.466575	0.416238	4.84258	2.78323	0.757736	0.482105	0.520226	4.2523	2.87209	0.788511	0.469234	0.400623
O75175;O75175-2	O75175	CCR4-NOT transcription complex subunit 3	CNOT3	Large Protein Complex	5.5959	3.20265	0.848288	0.488868	0.469072	4.69503	3.25433	0.853237	0.410657	0.420014	5.10017	2.95989	0.849038	0.540623	0.49451	4.61917	2.9561	0.898155	0.460094	0.428295	4.81472	3.03733	0.786543	0.511109	0.515156	4.48747	3.00308	0.773427	0.466475	0.411445
Q96LI5;Q96LI5-2	Q96LI5	CCR4-NOT transcription complex subunit 6-like	CNOT6L	Large Protein Complex	5.75662	3.11502	0.860033	0.525115	0.470839	3.37736	3.52518	1.01437	0.430106	0.42473	3.75337	3.29408	0.752688	0.532807	0.527909	4.87253	3.16276	0.962226	0.466998	0.527395	3.53866	2.67048	0.820496	0.544424	0.515083	1.4467	2.82729	0.864582	0.478289	0.461043
Q9UIV1;Q9UIV1-2	Q9UIV1	CCR4-NOT transcription complex subunit 7	CNOT7	Large Protein Complex	5.94991	2.81067	0.884872	0.524235	0.517946	3.42448	3.02305	1.01785	0.406441	0.433019	4.60822	2.60736	0.849328	0.54639	0.501332	5.47119	2.87099	0.943867	0.47896	0.462281	3.64163	2.88738	0.84846	0.551203	0.560423	4.31785	2.73237	0.837065	0.4517	0.437645
Q9UFF9;Q9UFF9-3;Q9UFF9-2	Q9UFF9	CCR4-NOT transcription complex subunit 8	CNOT8	Large Protein Complex	2.23021	3.44474	0.936043	0.544019	0.512976	4.40631	3.80449	0.952356	0.428365	0.488783	4.06237	2.56181	0.835574	0.563309	0.519487	4.61472	3.30297	0.970177	0.527809	0.501244	4.33037	3.44195	0.789086	0.540859	0.549977	4.14449	2.99664	0.851907	0.522536	0.450849
P53621;P53621-2	P53621	Coatomer subunit alpha;Xenin;Proxenin	COPA	Large Protein Complex	1.41026	1.19625	1.16484	1.40263	1.34818	1.1991	1.24209	1.03666	1.19923	1.25216	1.16662	1.11924	1.15919	1.36115	1.29708	1.32611	1.19539	1.17598	1.40983	1.19454	1.09959	1.12544	1.13274	1.35071	1.33545	1.08817	1.11744	1.11422	1.25112	1.17748
P53618	P53618	Coatomer subunit beta	COPB1	Large Protein Complex	1.19899	1.17379	1.22659	1.41639	1.30769	1.02996	1.24849	1.06277	1.18116	1.21253	0.971657	1.09639	1.22439	1.42026	1.23549	1.117	1.18135	1.21191	1.32855	1.12925	0.917128	1.08555	1.16659	1.21529	1.19267	0.958796	1.14683	1.14843	1.22907	1.1626
P35606	P35606	Coatomer subunit beta	COPB2	Large Protein Complex	1.37915	1.21298	1.21158	1.44812	1.42573	1.15277	1.17635	1.05799	1.23132	1.33004	1.09252	1.08055	1.18105	1.47412	1.38871	1.33259	1.18057	1.19343	1.43582	1.27593	1.05257	1.07476	1.14588	1.38797	1.42041	1.08202	1.11179	1.14964	1.38757	1.26896
O14579;O14579-2;O14579-3	O14579	Coatomer subunit epsilon	COPE	Large Protein Complex	1.32395	1.18619	1.1367	1.40102	1.35996	1.12608	1.19646	0.997042	1.11206	1.19236	1.05658	1.0618	1.17436	1.38164	1.32732	1.26553	1.12886	1.14369	1.29679	1.15649	1.04737	1.09437	1.13146	1.31125	1.30474	1.02095	1.08635	1.10288	1.23303	1.11234
Q9Y678	Q9Y678	Coatomer subunit gamma-1	COPG1	Large Protein Complex	1.18195	1.22136	1.25771	1.343	1.23087	1.04659	1.2193	1.1197	1.21971	1.21102	0.956173	1.12431	1.22424	1.36719	1.20399	1.11971	1.141	1.21827	1.405	1.11649	0.919436	1.13727	1.19057	1.23317	1.16186	0.930551	1.12742	1.15933	1.29916	1.14792
Q9UBF2;Q9UBF2-2	Q9UBF2	Coatomer subunit gamma-2	COPG2	Large Protein Complex	1.16767	1.19148	1.32036	1.53737	1.29321	0.930778	1.18365	1.09948	1.28585	1.23229	0.894399	1.06869	1.2577	1.5725	1.40353	1.1206	1.10853	1.26437	1.39442	1.23901	0.842513	1.06188	1.21723	1.23577	1.24551	0.929848	1.08326	1.21654	1.32369	1.14167
P61201;P61201-2	P61201	COP9 signalosome complex subunit 2	COPS2	Large Protein Complex	0.893132	1.23611	0.745666	0.606409	0.686901	0.709257	1.09227	0.636573	0.572051	0.602881	0.820674	1.12631	0.730882	0.60822	0.585223	0.797521	1.06917	0.769987	0.614403	0.583165	0.75637	1.12534	0.693349	0.527259	0.607225	0.818223	1.0267	0.690028	0.626937	0.673292
Q9UNS2;Q9UNS2-2	Q9UNS2	COP9 signalosome complex subunit 3	COPS3	Large Protein Complex	0.894997	1.19191	0.664638	0.623528	0.649635	0.780008	1.01894	0.589585	0.650941	0.680642	0.766117	1.10808	0.759137	0.617862	0.6192	0.832509	0.958608	0.767015	0.661476	0.593207	0.8135	1.07067	0.732286	0.517098	0.633393	0.81333	1.05358	0.727019	0.559085	0.682777
Q9BT78;Q9BT78-2	Q9BT78	COP9 signalosome complex subunit 4	COPS4	Large Protein Complex	0.871392	1.17269	0.713393	0.655919	0.637794	0.735159	1.0071	0.61007	0.578786	0.613267	0.740346	1.1174	0.697987	0.568708	0.551837	0.852981	1.01417	0.652319	0.60631	0.568182	0.807436	0.953426	0.618685	0.468069	0.606031	0.857777	1.05443	0.696454	0.545892	0.637398
Q92905	Q92905	COP9 signalosome complex subunit 5	COPS5	Large Protein Complex	0.949296	1.1538	0.727875	0.673844	0.784588	0.777786	1.04736	0.598918	0.615143	0.630939	0.840947	1.25853	0.724405	0.548307	0.63872	0.849044	1.00781	0.738843	0.512694	0.510948	0.755401	1.09236	0.702754	0.487672	0.58202	0.787637	1.06153	0.707434	0.590773	0.656705
Q7L5N1	Q7L5N1	COP9 signalosome complex subunit 6	COPS6	Large Protein Complex	0.977321	1.18366	0.721695	0.610214	0.755028	0.785524	1.03591	0.592842	0.592146	0.597191	0.792106	1.06168	0.731158	0.672074	0.856957	0.843151	0.981783	0.72022	0.663169	0.694931	0.879491	0.981417	0.704795	0.586562	0.649433	0.872959	1.06267	0.717843	0.633313	0.738734
P61923;P61923-4;P61923-5	P61923	Coatomer subunit zeta-1	COPZ1	Large Protein Complex	1.13461	1.16584	1.16671	1.26863	1.36548	0.948709	1.11696	1.02055	1.13528	1.1765	0.951207	1.04542	1.21055	1.23294	1.17577	1.01019	1.0297	1.15687	1.27468	1.0658	0.872184	1.01717	1.173	1.11078	1.13775	0.916082	1.04504	1.13776	1.25903	1.12315
P68400;Q8NEV1;P68400-2	P68400	Casein kinase II subunit alpha;Casein kinase II subunit alpha 3	CSNK2A1;CSNK2A3	Large Protein Complex	0.835776	1.54401	0.857711	0.678034	0.642763	0.80811	1.32955	0.821877	0.765805	0.616318	0.716785	1.31117	0.872391	0.764065	0.657637	0.750341	1.34907	0.899727	0.769924	0.686634	0.771116	1.33934	0.856194	0.637015	0.595464	0.822074	1.38796	0.950357	0.817335	0.665644
P19784	P19784	Casein kinase II subunit alpha	CSNK2A2	Large Protein Complex	1.06383	1.60479	0.835556	0.648605	0.578809	0.908962	1.3641	0.914253	0.689795	0.534924	0.914686	1.39142	0.824816	0.708067	0.577825	0.870557	1.30058	0.91827	0.775629	0.574317	0.952683	1.31781	0.838197	0.646683	0.590247	1.04189	1.42927	0.914049	0.746125	0.679534
P67870	P67870	Casein kinase II subunit beta	CSNK2B	Large Protein Complex	0.868766	1.4603	0.944598	0.722921	0.600258	0.848259	1.50231	0.86013	0.690112	0.638616	0.808464	1.29648	0.885123	0.717472	0.650553	0.783399	1.25099	0.891366	0.695069	0.642786	0.892396	1.44028	0.873925	0.668738	0.609772	1.00136	1.40049	0.96038	0.789875	0.688845
P14868;P14868-2	P14868	Aspartate--tRNA ligase, cytoplasmic	DARS	Large Protein Complex	1.97249	0.944729	1.21176	2.26577	0.660531	1.5662	0.93782	0.96276	2.1133	0.653006	1.7715	0.974287	1.40459	2.47232	0.569167	1.75016	1.03979	1.31573	2.57665	0.552297	1.43309	0.836049	1.25609	2.4082	0.628835	1.31173	0.849588	1.22402	2.10407	0.63183
Q14204	Q14204	Cytoplasmic dynein 1 heavy chain 1	DYNC1H1	Large Protein Complex	2.80706	2.48995	0.94971	0.625276	0.514878	2.30822	2.45064	0.932908	0.51871	0.448874	2.64272	2.2312	0.843501	0.597068	0.523803	2.48725	2.17157	0.897177	0.550346	0.47856	2.61157	2.2024	0.80068	0.577627	0.534949	2.53638	2.18739	0.76677	0.504143	0.454232
Q13409-3;Q13409-6;Q13409-7;Q13409-2;Q13409;Q13409-5	Q13409	Cytoplasmic dynein 1 intermediate chain 2	DYNC1I2	Large Protein Complex	2.97524	2.64603	0.910324	0.627693	0.507945	2.47078	2.53428	0.919328	0.50605	0.441157	2.74176	2.29552	0.824457	0.582881	0.517074	2.57526	2.08093	0.879268	0.539865	0.475183	2.72781	2.28408	0.776369	0.536899	0.534438	2.66151	2.18467	0.762623	0.4958	0.430089
Q9Y6G9	Q9Y6G9	Cytoplasmic dynein 1 light intermediate chain 1	DYNC1LI1	Large Protein Complex	2.90191	2.41161	0.916717	0.664944	0.539935	2.16106	2.62161	0.946844	0.515851	0.451343	2.53713	2.13981	0.836886	0.578862	0.500308	2.52268	2.2422	0.905366	0.547993	0.462709	2.7308	2.03947	0.813782	0.568763	0.54136	2.50688	2.11452	0.736206	0.50134	0.459358
O43237;O43237-2	O43237	Cytoplasmic dynein 1 light intermediate chain 2	DYNC1LI2	Large Protein Complex	2.9243	2.47195	0.996009	0.648804	0.540769	2.38726	2.6328	0.944864	0.501889	0.456431	2.48283	2.19381	0.853002	0.599012	0.542221	2.52472	2.10348	0.899396	0.567601	0.489694	2.4177	2.09432	0.822759	0.585773	0.551111	2.22501	1.92399	0.746669	0.558486	0.503598
P51808	P51808	Dynein light chain Tctex-type 3	DYNLT3	Large Protein Complex	2.84739	2.74812	0.82644	0.54444	0.499712	2.32474	2.53565	0.909684	0.514362	0.399974	2.90807	2.2249	0.885911	0.571952	0.487387	2.79649	2.30222	0.866047	0.544794	0.479719	2.87969	2.28525	0.783556	0.578614	0.527332	2.83229	2.34128	0.745393	0.468047	0.429729
P68104;Q5VTE0;P68104-2	P68104	Elongation factor 1-alpha 1;Putative elongation factor 1-alpha-like 3	EEF1A1;EEF1A1P5	Large Protein Complex	3.35866	2.79607	0.997157	0.630829	0.552598	2.63981	2.69106	0.960723	0.539253	0.48767	2.96209	2.51855	0.883383	0.589292	0.543835	2.50833	2.4057	0.871647	0.5162	0.481543	3.21575	2.57217	0.869622	0.603277	0.56002	2.75047	2.41615	0.786311	0.491323	0.448036
P24534	P24534	Elongation factor 1-beta	EEF1B2	Large Protein Complex	3.29897	3.22198	0.91705	0.529466	0.418762	2.71305	3.08254	0.977881	0.464568	0.335509	3.05609	3.20541	0.839938	0.502594	0.412061	2.42642	2.96401	0.895064	0.457259	0.364948	4.00376	3.25787	0.864653	0.571018	0.451424	2.76838	2.95627	0.74624	0.424545	0.355186
P29692-2	P29692	Elongation factor 1-delta	EEF1D	Large Protein Complex	3.17326	2.91069	0.885058	0.523677	0.405927	2.40267	2.78358	0.944047	0.454461	0.34708	2.82021	2.89901	0.854618	0.517491	0.421231	2.16544	2.69942	0.859232	0.443626	0.366682	3.22365	2.89321	0.836719	0.536617	0.433873	2.55276	2.5918	0.708678	0.414292	0.3555
P26641;P26641-2	P26641	Elongation factor 1-gamma	EEF1G	Large Protein Complex	3.16839	3.19144	0.88953	0.521693	0.402381	2.5151	3.05798	0.933517	0.440214	0.349488	2.8505	2.96175	0.80145	0.51422	0.423553	2.30806	2.71823	0.885541	0.45146	0.355751	3.55935	3.09684	0.82162	0.544875	0.43959	2.72671	2.73023	0.735028	0.425732	0.355139
P13639	P13639	Elongation factor 2	EEF2	Large Protein Complex	3.41764	2.39302	0.876797	0.55877	0.448776	2.7049	2.35976	0.958237	0.542495	0.388323	3.1801	2.37029	0.832757	0.543907	0.463656	3.14878	2.50217	0.960377	0.541183	0.413333	3.23094	2.42236	0.837133	0.565775	0.46499	3.13383	2.46754	0.836207	0.492183	0.412874
Q9BY44;Q9BY44-3;Q9BY44-4;Q9BY44-2	Q9BY44	Eukaryotic translation initiation factor 2A;Eukaryotic translation initiation factor 2A, N-terminally processed	EIF2A	Large Protein Complex	5.71285	3.57751	0.992339	0.615966	0.521063	4.66913	3.77639	1.07725	0.529934	0.435739	4.83428	3.23994	0.882431	0.567341	0.517336	4.7294	3.29043	0.95586	0.533467	0.449831	4.78279	3.24854	0.866842	0.599345	0.520945	4.66387	3.27707	0.833687	0.510214	0.441167
P19525;P19525-2	P19525	Interferon-induced, double-stranded RNA-activated protein kinase	EIF2AK2	Large Protein Complex	5.93441	3.74024	1.07645	0.640635	0.53434	5.18137	3.87245	1.13149	0.5801	0.455808	4.98475	3.38906	0.935087	0.587518	0.532593	4.88002	3.43273	1.0124	0.561802	0.459433	5.00021	3.46792	0.932205	0.642807	0.539703	4.62606	3.41536	0.910088	0.534667	0.446142
Q9P2K8;Q9P2K8-2	Q9P2K8	Eukaryotic translation initiation factor 2-alpha kinase 4	EIF2AK4	Large Protein Complex	5.8839	2.88562	0.882482	0.561894	0.500018	4.63731	3.04815	0.902457	0.477644	0.452075	4.72077	2.67927	0.864561	0.577982	0.580107	4.17188	2.63058	0.957431	0.552333	0.531763	4.32199	2.89423	0.816636	0.569454	0.556998	4.01913	2.86952	0.848618	0.487208	0.468122
Q14232;Q14232-2	Q14232	Translation initiation factor eIF-2B subunit alpha	EIF2B1	Large Protein Complex	2.2724	2.37842	0.973774	0.675195	0.522584	1.72441	2.16546	0.865217	0.641688	0.449928	1.93767	2.07033	0.859672	0.620095	0.482664	1.79854	1.97103	1.02054	0.649972	0.466526	2.16907	2.21859	0.86906	0.585717	0.476556	1.93962	2.23391	0.849124	0.573872	0.443317
P49770	P49770	Translation initiation factor eIF-2B subunit beta	EIF2B2	Large Protein Complex	2.08557	2.75107	1.09859	0.758039	0.477404	1.81361	2.33166	1.0748	0.796478	0.388203	2.40711	2.32245	1.0092	0.700566	0.469205	2.19795	2.3521	1.11853	0.736566	0.479416	2.54495	2.73699	0.980118	0.738724	0.455897	2.03807	2.54771	1.05039	0.572199	0.42036
Q9NR50;Q9NR50-3;Q9NR50-2	Q9NR50	Translation initiation factor eIF-2B subunit gamma	EIF2B3	Large Protein Complex	2.51964	2.89757	1.05068	0.702802	0.444788	1.91533	2.83147	1.15043	0.604838	0.361199	2.23562	2.57728	1.00686	0.655654	0.421205	2.1916	2.66478	1.14493	0.703126	0.41921	2.46387	2.65473	0.938903	0.634182	0.416639	2.16601	2.46826	0.963175	0.577343	0.410433
Q9UI10	Q9UI10	Translation initiation factor eIF-2B subunit delta	EIF2B4	Large Protein Complex	2.82974	2.90184	1.08746	0.661299	0.433168	1.93699	2.80582	1.09882	0.5581	0.385764	2.6374	3.10772	0.978933	0.666781	0.414685	2.3026	2.63402	1.14377	0.675214	0.447455	2.85793	2.99751	0.966261	0.666963	0.471949	2.21517	2.79336	0.940708	0.588942	0.402553
Q13144	Q13144	Translation initiation factor eIF-2B subunit epsilon	EIF2B5	Large Protein Complex	2.72857	3.21209	1.08296	0.697347	0.4274	2.19355	3.26443	1.10274	0.594106	0.364109	2.36127	3.05429	1.02347	0.678958	0.474281	2.21116	2.78587	1.17741	0.671626	0.448862	2.66287	2.95783	1.06706	0.703041	0.467939	2.55862	2.86107	0.931796	0.597646	0.393939
Q14152;Q14152-2	Q14152	Eukaryotic translation initiation factor 3 subunit A	EIF3A	Large Protein Complex	4.53289	3.41951	1.22813	0.754742	0.404098	3.52183	3.05784	1.21641	0.620158	0.374736	3.49975	2.97293	1.09114	0.699161	0.421664	3.6475	2.90025	1.25173	0.687529	0.39146	3.68348	2.98423	1.10868	0.714244	0.42734	3.34488	2.8071	1.07726	0.627661	0.372819
P55884;P55884-2	P55884	Eukaryotic translation initiation factor 3 subunit B	EIF3B	Large Protein Complex	4.31449	3.35077	1.24937	0.777513	0.433879	3.32053	3.0139	1.23736	0.630682	0.381489	3.47642	2.88411	1.17288	0.752401	0.452387	3.50387	2.93266	1.29735	0.723239	0.406928	3.40854	2.92297	1.14509	0.70662	0.428657	3.12856	2.7988	1.09564	0.656488	0.391371
Q99613;Q99613-2;B5ME19	Q99613	Eukaryotic translation initiation factor 3 subunit C;Eukaryotic translation initiation factor 3 subunit C-like protein	EIF3C;EIF3CL	Large Protein Complex	4.60693	3.43397	1.2627	0.797558	0.446567	3.60334	3.24082	1.2705	0.652409	0.383727	3.56974	2.98525	1.14634	0.728979	0.435005	3.65703	2.94087	1.30394	0.73906	0.401333	3.66782	3.0277	1.14401	0.745728	0.443819	3.54739	2.89299	1.11092	0.663102	0.39788
O15371;O15371-3;O15371-2	O15371	Eukaryotic translation initiation factor 3 subunit D	EIF3D	Large Protein Complex	4.40604	3.39016	1.27863	0.776695	0.444469	3.54986	3.09141	1.2377	0.615099	0.383226	3.58474	2.98023	1.12003	0.720769	0.447953	3.74339	2.98805	1.24218	0.70195	0.398158	3.58853	2.93581	1.16625	0.724025	0.442039	3.31457	2.89256	1.12346	0.62921	0.387023
P60228	P60228	Eukaryotic translation initiation factor 3 subunit E	EIF3E	Large Protein Complex	4.51796	3.47616	1.29783	0.791695	0.441868	3.51647	3.2194	1.23103	0.640056	0.388032	3.29252	2.86248	1.13594	0.73577	0.436553	3.41281	2.90369	1.27864	0.708972	0.406444	3.51964	2.92939	1.17022	0.759285	0.436469	3.30462	2.84747	1.12456	0.662503	0.384966
O00303	O00303	Eukaryotic translation initiation factor 3 subunit F	EIF3F	Large Protein Complex	4.12191	3.26756	1.27586	0.772146	0.431855	3.38685	3.10587	1.18799	0.660129	0.390712	2.96359	2.7751	1.1399	0.731659	0.453935	3.2688	2.76154	1.25174	0.705231	0.416722	3.43796	2.91057	1.13595	0.729775	0.456994	3.07191	2.80452	1.10519	0.676498	0.402785
O75821	O75821	Eukaryotic translation initiation factor 3 subunit G	EIF3G	Large Protein Complex	4.60162	3.35519	1.23837	0.772468	0.426198	3.62366	3.18065	1.24564	0.645466	0.381871	3.37751	2.97622	1.10709	0.735626	0.446641	3.47631	2.82022	1.30964	0.730144	0.404913	3.61053	3.11522	1.14021	0.747757	0.451241	3.34453	2.84289	1.12302	0.663452	0.394218
O15372	O15372	Eukaryotic translation initiation factor 3 subunit H	EIF3H	Large Protein Complex	4.60879	3.40255	1.30378	0.809557	0.447193	3.62433	3.10369	1.26647	0.664717	0.395619	3.47642	3.08552	1.20275	0.766101	0.442207	3.63468	2.88577	1.26677	0.715782	0.417994	3.47683	3.10822	1.21692	0.748843	0.429096	3.32334	2.91389	1.13468	0.693851	0.394962
Q13347	Q13347	Eukaryotic translation initiation factor 3 subunit I	EIF3I	Large Protein Complex	4.33945	3.3847	1.24976	0.808243	0.413166	3.48878	3.08322	1.2362	0.646112	0.379633	3.32158	2.90933	1.14738	0.720717	0.428944	3.42462	2.94729	1.32302	0.713065	0.405701	3.55719	2.99692	1.1341	0.732678	0.439919	3.35612	2.87181	1.09465	0.673502	0.386186
Q9UBQ5;Q9UBQ5-2	Q9UBQ5	Eukaryotic translation initiation factor 3 subunit K	EIF3K	Large Protein Complex	4.4884	3.33055	1.27979	0.737573	0.4448	3.41476	3.07831	1.21802	0.632642	0.382192	3.4299	2.87781	1.20838	0.741892	0.441918	3.52114	3.07899	1.25735	0.699985	0.396661	3.63254	2.92384	1.11209	0.749195	0.425	3.25955	3.01324	1.08608	0.680851	0.390836
Q9Y262;Q9Y262-2	Q9Y262	Eukaryotic translation initiation factor 3 subunit L	EIF3L	Large Protein Complex	4.63046	3.5995	1.31638	0.793331	0.449107	3.72302	3.31778	1.25232	0.657468	0.393501	3.64054	3.02292	1.16165	0.758377	0.447454	3.75964	3.10706	1.3149	0.724945	0.406905	3.88643	3.16525	1.13439	0.774252	0.450924	3.59293	2.93322	1.14524	0.682185	0.40418
Q7L2H7;Q7L2H7-2	Q7L2H7	Eukaryotic translation initiation factor 3 subunit M	EIF3M	Large Protein Complex	4.28866	3.03432	1.1803	0.755014	0.447831	3.35849	3.07435	1.24161	0.652277	0.385524	3.146	2.77023	1.11015	0.723134	0.446641	3.26537	2.70882	1.22169	0.721804	0.432697	3.37972	2.99969	1.142	0.76629	0.462503	3.0403	2.80753	1.1283	0.668777	0.398961
P60842;P60842-2	P60842	Eukaryotic initiation factor 4A-I	EIF4A1	Large Protein Complex	2.77621	2.56932	0.995449	0.611479	0.449893	2.1681	2.36236	0.961563	0.510661	0.380004	2.05554	2.16101	0.907675	0.583761	0.44306	2.24418	2.16156	1.00268	0.556521	0.393284	2.31342	2.16346	0.87916	0.556291	0.444538	2.2531	2.14616	0.873824	0.512385	0.376434
Q14240;Q14240-2	Q14240	Eukaryotic initiation factor 4A-II;Eukaryotic initiation factor 4A-II, N-terminally processed	EIF4A2	Large Protein Complex	4.00827	3.43545	1.3037	0.767386	0.586073	3.04219	2.98157	1.2026	0.6401	0.477815	2.81134	2.81349	1.20848	0.759231	0.570596	2.76271	2.61565	1.20357	0.641009	0.474451	3.27053	2.87279	1.12056	0.772956	0.616244	2.67485	2.69873	0.996138	0.591236	0.43174
P38919	P38919	Eukaryotic initiation factor 4A-III;Eukaryotic initiation factor 4A-III, N-terminally processed	EIF4A3	Large Protein Complex	2.3783	3.7097	1.01241	0.631585	0.499466	3.07278	3.8674	1.18545	0.58367	0.469566	2.68542	2.93955	0.910202	0.588635	0.499784	2.78443	3.05077	1.07015	0.579187	0.440543	3.00981	3.28077	0.963821	0.631505	0.533219	3.0643	3.36998	1.02322	0.595329	0.495135
P23588;P23588-2	P23588	Eukaryotic translation initiation factor 4B	EIF4B	Large Protein Complex	3.04326	2.7555	1.00936	0.610834	0.399436	2.40848	2.3876	1.02207	0.528215	0.330532	2.3554	2.23449	0.891573	0.554219	0.380616	2.49767	2.19128	1.03645	0.548805	0.337863	2.55368	2.26804	0.880565	0.549005	0.383195	2.45537	2.12512	0.897589	0.503702	0.333682
P06730;P06730-2;P06730-3	P06730	Eukaryotic translation initiation factor 4E	EIF4E	Large Protein Complex	5.06497	3.53252	1.21662	0.709471	0.465341	3.68383	3.21953	1.13821	0.562031	0.397224	3.90071	3.01117	1.12982	0.657796	0.468063	3.75812	2.91832	1.18718	0.60911	0.424073	4.02887	3.1193	1.08254	0.657238	0.489427	3.59819	2.9222	1.00967	0.566298	0.386895
O60573;O60573-2	O60573	Eukaryotic translation initiation factor 4E type 2	EIF4E2	Large Protein Complex	5.10945	2.89196	0.864411	0.577141	0.619719	4.19786	2.69952	0.914909	0.510299	0.584999	4.62445	2.9437	0.765268	0.518357	0.616865	4.39806	2.80738	0.834705	0.502003	0.572763	4.60687	2.70694	0.770069	0.581658	0.707107	4.21918	2.79536	0.727745	0.447743	0.509003
Q9NRA8;Q9NRA8-3;Q9NRA8-2	Q9NRA8	Eukaryotic translation initiation factor 4E transporter	EIF4ENIF1	Large Protein Complex	6.94089	4.32459	1.35549	0.724978	0.431388	7.05137	4.77124	1.25611	0.603995	0.391404	5.93033	4.08523	1.38181	0.734509	0.48614	5.61305	3.81783	1.55205	0.789602	0.431323	4.96935	3.63712	1.21395	0.713963	0.452753	4.49613	2.9607	1.24228	0.69445	0.428357
P78344;P78344-2	P78344	Eukaryotic translation initiation factor 4 gamma 2	EIF4G2	Large Protein Complex	5.02364	2.89343	1.02914	0.639928	0.52267	3.73062	2.70253	1.01292	0.530263	0.459833	3.98325	2.66652	0.986984	0.625954	0.5362	3.96983	2.67881	1.07204	0.610545	0.486046	3.86861	2.6044	0.935961	0.611648	0.52944	3.65297	2.48486	0.924798	0.566185	0.449466
O43432;O43432-3;O43432-4	O43432	Eukaryotic translation initiation factor 4 gamma 3	EIF4G3	Large Protein Complex	5.98262	3.29338	1.04025	0.573398	0.525468	3.12325	2.9143	1.01613	0.485572	0.423265	4.93728	3.24123	0.918198	0.58455	0.525824	4.52646	2.8238	1.03841	0.548522	0.444337	4.62947	2.75143	0.946297	0.569341	0.543603	3.94667	3.05547	0.892704	0.51035	0.447199
Q15056;Q15056-2	Q15056	Eukaryotic translation initiation factor 4H	EIF4H	Large Protein Complex	2.25173	2.15123	0.771411	0.516388	0.500767	1.97227	2.0185	0.781115	0.449522	0.420596	1.98351	1.90102	0.696068	0.487843	0.482664	2.03158	1.93131	0.797155	0.472162	0.412489	2.02412	1.9715	0.685792	0.485572	0.482211	2.09004	1.83738	0.703275	0.47163	0.425637
P07814	P07814	Bifunctional glutamate/proline--tRNA ligase;Glutamate--tRNA ligase;Proline--tRNA ligase	EPRS	Large Protein Complex	1.77432	1.00914	1.12958	1.81183	0.63734	1.386	0.943169	0.903147	1.67428	0.62544	1.50124	1.02333	1.28461	1.78452	0.565402	1.55699	1.02046	1.21309	1.88044	0.547558	1.31326	0.86935	1.16661	1.72681	0.605397	1.26432	0.890645	1.13787	1.58947	0.60348
Q9NV70;Q9NV70-2	Q9NV70	Exocyst complex component 1	EXOC1	Large Protein Complex	0.883589	1.21584	1.11282	1.2416	1.31763	0.778479	1.18193	1.14572	1.17974	1.30756	1.04505	1.37052	1.18043	1.23386	1.28971	0.978582	1.26604	1.09099	1.18776	1.03564	0.893974	1.37586	1.14103	1.3232	1.31315	0.834026	1.27517	1.15537	1.14168	1.11941
Q96KP1	Q96KP1	Exocyst complex component 2	EXOC2	Large Protein Complex	0.839407	1.14051	1.07497	1.2473	1.30315	0.763105	1.16891	1.1591	1.17393	1.31659	1.04055	1.32566	0.989746	1.14644	1.21094	1.01707	1.31538	1.12026	1.12667	1.1031	0.861349	1.27274	1.09044	1.28824	1.37263	0.828559	1.33515	1.12599	1.12834	1.11983
O60645;O60645-3;O60645-2	O60645	Exocyst complex component 3	EXOC3	Large Protein Complex	0.903908	1.18262	1.10655	1.27507	1.28327	0.779338	1.26265	1.05911	1.13254	1.13957	0.975505	1.37992	1.09946	1.23059	1.21233	0.910308	1.22721	1.12942	1.05899	1.08722	0.854843	1.32309	1.10679	1.20521	1.358	0.811937	1.28188	1.13875	1.08384	1.14494
Q96A65	Q96A65	Exocyst complex component 4	EXOC4	Large Protein Complex	0.960732	1.14733	1.08802	1.22132	1.22169	0.805352	1.25991	1.08404	1.12947	1.17851	1.01374	1.39315	1.09351	1.14063	1.21513	0.974023	1.27799	1.08535	1.10008	1.05021	0.835397	1.35341	1.12125	1.25212	1.29633	0.802807	1.32778	1.11004	1.1038	1.03802
O00471	O00471	Exocyst complex component 5	EXOC5	Large Protein Complex	0.88247	1.23092	1.19355	1.29429	1.21021	0.777262	1.24143	1.06655	1.22102	1.25879	1.04804	1.39215	1.08695	1.18304	1.24323	0.936076	1.35797	1.10841	1.14876	1.05674	0.855967	1.35061	1.09918	1.3085	1.35422	0.831732	1.3586	1.11565	1.12949	1.07028
Q8TAG9;Q8TAG9-2	Q8TAG9	Exocyst complex component 6	EXOC6	Large Protein Complex	0.922146	1.26213	1.05201	1.10941	1.12171	0.944902	1.26462	0.996835	1.11874	1.04414	1.07776	1.41263	1.0615	1.12086	1.14148	1.07876	1.38902	1.15445	1.0932	0.879713	0.917666	1.32143	1.02884	1.27641	1.15585	0.894275	1.40908	1.06733	0.958861	0.976683
Q9Y2D4;Q9Y2D4-2	Q9Y2D4	Exocyst complex component 6B	EXOC6B	Large Protein Complex	0.890864	1.30444	0.955809	1.36234	1.79226	0.685889	1.27421	1.09006	1.18532	1.56817	0.840879	1.14042	1.0243	1.37192	1.76599	0.903678	1.18871	1.12627	1.15873	1.33053	0.923897	1.36818	1.08076	1.4458	1.59981	0.792073	1.29936	1.28618	1.25123	1.48249
Q9UPT5-6;Q9UPT5;Q9UPT5-5;Q9UPT5-1;Q9UPT5-2	Q9UPT5	Exocyst complex component 7	EXOC7	Large Protein Complex	0.908701	1.18124	1.06876	1.29243	1.26486	0.804057	1.25426	1.14246	1.05577	1.30455	1.0545	1.41495	1.06777	1.20839	1.20911	0.979496	1.29603	1.08407	1.07826	1.14084	0.868884	1.35019	1.08875	1.25314	1.31522	0.824521	1.3154	1.13171	1.12734	1.11929
Q8IYI6	Q8IYI6	Exocyst complex component 8	EXOC8	Large Protein Complex	0.835504	1.08863	1.05268	1.31139	1.37898	0.765047	1.22146	1.07201	1.1609	1.25698	1.0077	1.28908	1.04318	1.21505	1.20985	0.880298	1.26649	1.08626	1.13435	1.08576	0.841257	1.22708	1.13305	1.24365	1.31547	0.821068	1.32191	1.14898	0.993726	1.13263
Q01780;Q01780-2	Q01780	Exosome component 10	EXOSC10	Large Protein Complex	0.542328	3.18155	1.50737	0.911243	0.420566	1.32024	5.35334	2.08896	1.15773	0.512536	1.05301	4.16531	1.44243	0.976552	0.441709	0.914486	3.6037	1.55165	0.777428	0.375733	1.37006	4.50443	1.5659	1.02668	0.494997	1.49048	4.8333	1.81914	1.08591	0.54857
Q13868;Q13868-3;Q13868-2	Q13868	Exosome complex component RRP4	EXOSC2	Large Protein Complex	0.695337	2.75874	1.15298	0.87848	0.465145	1.22914	2.97515	1.47212	1.10264	0.590689	1.08043	2.54233	1.06593	0.722516	0.441709	1.07189	2.12394	1.16831	0.778828	0.511961	1.13034	2.42747	1.31097	0.75448	0.456665	1.25917	2.82714	1.39709	0.963813	0.5092
Q9NPD3	Q9NPD3	Exosome complex component RRP41	EXOSC4	Large Protein Complex	0.67133	1.60966	1.10138	0.776534	0.437794	1.20022	2.40848	1.24852	0.943844	0.540634	1.05811	2.69818	1.13369	0.746161	0.444778	1.03717	2.08974	1.22719	0.741671	0.374112	1.25645	2.53643	1.23931	0.844167	0.467354	1.43979	2.57992	1.3379	0.899217	0.549988
Q06265;Q06265-2;Q06265-3;Q06265-4	Q06265	Exosome complex component RRP45	EXOSC9	Large Protein Complex	0.696327	2.26069	1.15031	0.792476	0.464163	1.11402	2.77635	1.4445	0.92791	0.516068	1.07433	2.80719	1.1854	0.747041	0.454774	1.13506	2.34403	1.10537	0.755009	0.379077	1.43536	2.57815	1.2665	0.846493	0.519251	1.258	2.39009	1.2743	0.810642	0.506887
P13807;P13807-2	P13807	Glycogen [starch] synthase, muscle	GYS1	Large Protein Complex	5.19411	2.08735	0.736123	0.474947	0.663059	4.27635	2.20339	0.660257	0.341864	0.541798	4.42745	1.6595	0.650468	0.482562	0.835548	4.82008	2.01404	0.767345	0.494063	0.746389	3.34898	1.78319	0.695863	0.505133	0.662084	3.41196	2.30048	0.761313	0.480233	0.52094
P16401	P16401	Histone H1.5	HIST1H1B	Large Protein Complex	0.134975	4.23637	4.03871	3.19053	3.87018	0.620519	6.54154	6.58599	5.40721	5.42481	0.251475	6.63214	4.60708	3.70788	4.46116	0.222881	2.71121	2.76544	2.23166	2.7043	0.412144	5.64479	4.65185	4.57034	4.84052	0.484625	5.51542	5.33937	4.83659	4.71876
P16403	P16403	Histone H1.2	HIST1H1C	Large Protein Complex	0.163456	4.12366	3.15035	2.6984	2.83158	0.641073	6.91678	6.01519	4.05094	4.66646	0.278065	6.04168	3.78678	2.95979	3.23105	0.258733	2.83276	2.55135	1.86103	2.02749	0.470039	5.23856	3.74432	3.30564	3.61037	0.52385	5.10371	4.6318	3.36322	3.51827
P62805	P62805	Histone H4	HIST1H4A	Large Protein Complex	0.135335	3.62989	4.89049	7.71117	10.99	0.579187	6.32854	8.16388	11.7295	17.0865	0.241107	6.09039	6.51752	9.11569	8.51225	0.202892	2.42004	3.48144	4.76819	7.61598	0.389361	4.86325	6.50287	9.59701	12.4087	0.446406	4.51664	7.60059	10.2506	14.9713
Q6FI13;Q16777	Q6FI13	Histone H2A type 2-A;Histone H2A type 2-C	HIST2H2AA3;HIST2H2AC	Large Protein Complex	0.133544	3.63962	4.4714	5.4692	8.32652	0.570031	5.95467	7.56407	9.6983	15.9566	0.238842	4.75175	4.70982	5.39546	7.14466	0.203336	2.44617	3.14134	3.48528	5.63543	0.393403	4.70499	5.88281	7.39598	9.46323	0.437954	4.33226	6.30956	8.17018	11.8911
Q13151	Q13151	Heterogeneous nuclear ribonucleoprotein A0	HNRNPA0	Large Protein Complex	0.75803	4.22088	1.08151	0.556898	0.450752	1.74417	5.07921	1.38121	0.633661	0.591301	1.19371	4.16201	1.20203	0.702024	0.542641	1.25	3.65343	1.18194	0.585926	0.448603	1.57505	3.83958	1.08315	0.665074	0.553646	1.78324	4.34844	1.32326	0.740914	0.582976
P09651;P09651-2;P09651-3;Q32P51	P09651	Heterogeneous nuclear ribonucleoprotein A1;Heterogeneous nuclear ribonucleoprotein A1, N-terminally processed;Heterogeneous nuclear ribonucleoprotein A1-like 2	HNRNPA1;HNRNPA1L2	Large Protein Complex	0.637623	4.79166	1.04916	0.610549	0.460458	1.63609	5.76733	1.46844	0.71162	0.627025	1.0184	4.88941	1.15169	0.69518	0.521022	1.01692	4.53502	1.19443	0.583445	0.444663	1.39183	4.56233	1.1631	0.733242	0.60285	1.60215	4.96027	1.42724	0.779723	0.603573
P22626;P22626-2	P22626	Heterogeneous nuclear ribonucleoproteins A2/B1	HNRNPA2B1	Large Protein Complex	0.608522	4.66567	1.1314	0.633569	0.440726	1.59523	6.07202	1.55912	0.712168	0.59406	0.994645	5.07592	1.26234	0.728638	0.516641	1.03168	4.38151	1.24526	0.604029	0.408774	1.40367	4.69274	1.25386	0.761808	0.564847	1.60636	5.16026	1.50645	0.795449	0.59174
P51991	P51991	Heterogeneous nuclear ribonucleoprotein A3	HNRNPA3	Large Protein Complex	0.66493	4.73014	1.05559	0.609644	0.430333	1.69393	6.16098	1.53024	0.679107	0.566023	1.1713	4.93153	1.22616	0.734601	0.488436	1.13399	4.48201	1.15666	0.591619	0.397607	1.47459	4.82299	1.23058	0.700151	0.597633	1.71757	4.98132	1.44858	0.779023	0.58766
Q99729-3;Q99729-4;Q99729-2;Q99729	Q99729	Heterogeneous nuclear ribonucleoprotein A/B	HNRNPAB	Large Protein Complex	0.881035	3.71191	1.07425	0.638515	0.477661	2.16397	4.40883	1.35911	0.657829	0.57958	1.32908	3.43862	1.03595	0.668528	0.509045	1.39952	3.48275	1.13752	0.599771	0.417037	1.84258	3.71822	1.1323	0.738625	0.562812	1.91762	4.03078	1.31402	0.781057	0.576653
P07910-2;P07910;P07910-4;P07910-3	P07910	Heterogeneous nuclear ribonucleoproteins C1/C2	HNRNPC	Large Protein Complex	0.547881	5.50406	1.19658	0.692104	0.468237	1.51964	6.98937	1.73462	0.76748	0.627637	0.994536	6.04226	1.39106	0.809568	0.547679	0.978353	4.99238	1.43833	0.64762	0.423206	1.34985	5.62846	1.3779	0.813741	0.590393	1.63223	5.84425	1.7375	0.941033	0.644326
Q14103-3;Q14103	Q14103	Heterogeneous nuclear ribonucleoprotein D0	HNRNPD	Large Protein Complex	1.30983	3.4558	0.982142	0.613512	0.459231	2.52961	4.2103	1.30065	0.626203	0.505	1.54367	3.01819	0.923556	0.591512	0.427619	1.75333	3.06914	1.03113	0.557238	0.374416	2.17278	3.32978	1.0878	0.708833	0.518532	2.69709	3.97924	1.26374	0.760019	0.571864
O14979	O14979	Heterogeneous nuclear ribonucleoprotein D-like	HNRNPDL	Large Protein Complex	1.01067	3.38234	1.04674	0.66084	0.459537	1.91901	3.79372	1.11893	0.589638	0.515878	1.40083	3.2206	1.00777	0.652764	0.488502	1.46365	3.1102	1.24816	0.6011	0.45233	1.76137	2.73976	1.04518	0.671346	0.542275	1.91937	3.30012	1.1272	0.606577	0.497867
P52597	P52597	Heterogeneous nuclear ribonucleoprotein F;Heterogeneous nuclear ribonucleoprotein F, N-terminally processed	HNRNPF	Large Protein Complex	0.633849	1.87447	0.872619	0.561758	0.6194	1.11619	1.92817	0.901272	0.59979	0.633116	0.80227	1.68529	0.826031	0.596871	0.560954	0.871078	1.52471	0.856379	0.558956	0.540308	1.12651	1.7632	0.885963	0.515492	0.597389	1.22254	1.59387	0.904147	0.649966	0.652184
P31943	P31943	Heterogeneous nuclear ribonucleoprotein H;Heterogeneous nuclear ribonucleoprotein H, N-terminally processed	HNRNPH1	Large Protein Complex	0.838488	3.07843	0.945252	0.582001	0.480029	1.64011	3.53023	1.21963	0.631799	0.553168	1.04321	2.3859	0.877418	0.529891	0.443309	1.11681	2.48007	0.996434	0.521834	0.407423	1.71079	2.83312	1.02173	0.645076	0.552525	1.82936	3.06678	1.17759	0.709441	0.578338
P55795	P55795	Heterogeneous nuclear ribonucleoprotein H2	HNRNPH2	Large Protein Complex	0.841258	2.7586	0.92642	0.508776	0.434738	1.72865	2.72886	1.19662	0.601005	0.547709	1.12935	2.17261	0.939299	0.519724	0.414986	1.27353	2.33134	1.0101	0.510166	0.413322	2.01396	2.95214	0.933151	0.574922	0.489329	1.49645	2.73524	1.16659	0.65096	0.598377
P31942;P31942-2;P31942-3;P31942-4	P31942	Heterogeneous nuclear ribonucleoprotein H3	HNRNPH3	Large Protein Complex	0.779713	3.83126	1.06797	0.664063	0.52294	1.6505	3.61306	1.4292	0.696278	0.595967	1.08833	3.65965	1.33184	0.742299	0.54474	1.20224	3.60475	1.13228	0.626259	0.442783	1.71533	3.75906	1.06923	0.698644	0.589589	1.76954	3.36297	1.27859	0.74625	0.585731
P61978-3	P61978	Heterogeneous nuclear ribonucleoprotein K	HNRNPK	Large Protein Complex	1.2466	3.08301	1.0163	0.623119	0.541469	2.10055	3.21326	1.15726	0.619874	0.525381	1.49851	2.47758	0.883176	0.567749	0.472274	1.67637	2.49918	0.96492	0.5433	0.426876	2.0905	2.84843	1.01641	0.617567	0.561264	2.31198	2.88412	1.09734	0.667511	0.571899
P14866;P14866-2	P14866	Heterogeneous nuclear ribonucleoprotein L	HNRNPL	Large Protein Complex	0.600415	4.71347	1.03692	0.625462	0.4823	1.52467	5.78111	1.49284	0.707086	0.622048	1.02691	4.94413	1.2092	0.729058	0.55879	1.05326	4.43019	1.26743	0.614403	0.446465	1.38824	4.78157	1.19437	0.752591	0.606274	1.55334	5.0224	1.46244	0.793583	0.627437
Q8WVV9;Q8WVV9-4;Q8WVV9-5	Q8WVV9	Heterogeneous nuclear ribonucleoprotein L-like	HNRNPLL	Large Protein Complex	2.23208	3.11915	0.952192	0.639965	0.582686	3.20989	3.26156	1.08592	0.554081	0.514493	2.45622	2.54605	0.816061	0.540728	0.487321	2.26107	2.59176	0.975671	0.56973	0.451789	3.40854	2.67121	0.892321	0.638424	0.565164	3.59246	3.51457	1.05556	0.637406	0.578419
P52272;P52272-2	P52272	Heterogeneous nuclear ribonucleoprotein M	HNRNPM	Large Protein Complex	0.825229	3.61469	1.06019	0.629862	0.503491	1.86553	3.84898	1.2247	0.621593	0.568471	1.2363	3.74975	1.04945	0.658636	0.541894	1.45565	3.57683	1.16763	0.635022	0.496336	1.49839	3.06767	0.938401	0.641525	0.534828	1.8825	3.88863	1.23458	0.74695	0.624659
O43390;O43390-2;O43390-3;O43390-4	O43390	Heterogeneous nuclear ribonucleoprotein R	HNRNPR	Large Protein Complex	0.897336	4.49542	1.11342	0.631015	0.437156	1.9793	4.89855	1.32861	0.628525	0.538316	1.43521	4.28979	1.23546	0.716934	0.508179	1.49184	3.98313	1.25223	0.617343	0.427225	1.89532	4.17959	1.13205	0.725434	0.547674	2.02695	4.32367	1.27254	0.690595	0.523009
Q00839	Q00839	Heterogeneous nuclear ribonucleoprotein U	HNRNPU	Large Protein Complex	1.86631	4.1539	1.23576	0.729887	0.397853	3.17784	5.01112	1.55348	0.725221	0.380817	2.30165	3.52614	1.11017	0.66749	0.412783	2.52484	3.78319	1.33636	0.676684	0.367673	3.3259	4.24625	1.31866	0.823789	0.451546	3.32744	4.40198	1.41381	0.806742	0.462194
Q9BUJ2;Q9BUJ2-2;Q9BUJ2-4;Q9BUJ2-3	Q9BUJ2	Heterogeneous nuclear ribonucleoprotein U-like protein 1	HNRNPUL1	Large Protein Complex	2.38762	3.87212	1.06273	0.586563	0.376134	2.95332	3.57444	1.2194	0.60405	0.433701	2.29347	3.04813	0.8141	0.471055	0.320075	2.34108	2.74481	1.05221	0.530444	0.326447	4.44936	4.50428	1.27951	0.779636	0.520823	2.97908	3.55622	1.06146	0.605198	0.4311
Q1KMD3	Q1KMD3	Heterogeneous nuclear ribonucleoprotein U-like protein 2	HNRNPUL2	Large Protein Complex	0.520846	3.69067	1.14648	0.65375	0.446334	1.21752	5.74904	1.53726	0.788944	0.617954	0.845272	4.3531	1.30465	0.712021	0.517979	0.835658	3.91489	1.28945	0.680131	0.416441	1.19952	4.32166	1.25769	0.810429	0.616476	1.40327	4.5082	1.64761	0.95339	0.639153
P41252	P41252	Isoleucine--tRNA ligase, cytoplasmic	IARS	Large Protein Complex	1.8676	1.013	1.16478	1.99628	0.609952	1.4732	0.968316	0.92827	1.85048	0.636458	1.61147	1.05363	1.3695	2.00704	0.549371	1.71523	1.04799	1.25327	2.14697	0.535613	1.35763	0.858293	1.17454	1.90339	0.582142	1.31185	0.872064	1.17198	1.77408	0.6072
Q15046	Q15046	Lysine--tRNA ligase	KARS	Large Protein Complex	1.55277	1.00778	1.36029	2.22388	0.661758	1.21518	1.00434	1.06115	2.01945	0.699197	1.27956	0.99268	1.54089	2.2205	0.592648	1.35964	1.04848	1.43859	2.46502	0.595718	1.0946	0.849833	1.38438	2.17736	0.675186	1.09362	0.905891	1.2995	2.02494	0.635968
Q9P2J5;Q9P2J5-2	Q9P2J5	Leucine--tRNA ligase, cytoplasmic	LARS	Large Protein Complex	1.82598	1.03202	1.15927	1.99715	0.632223	1.46907	0.982876	0.960101	1.83011	0.644747	1.58159	1.04806	1.41274	2.00967	0.57692	1.67002	1.06739	1.3095	2.1625	0.5628	1.30871	0.83812	1.20565	1.83307	0.612454	1.26456	0.857562	1.19508	1.87266	0.624949
P56192;P56192-2	P56192	Methionine--tRNA ligase, cytoplasmic	MARS	Large Protein Complex	1.75797	0.979427	1.18504	2.03	0.648273	1.40063	0.939635	0.917314	1.83405	0.661445	1.52266	0.985905	1.33663	1.99995	0.578166	1.65542	1.04162	1.30005	2.25918	0.586644	1.28133	0.840075	1.19623	1.98922	0.645471	1.28247	0.835473	1.1503	1.86723	0.653148
Q9H3P2	Q9H3P2	Negative elongation factor A	NELFA	Large Protein Complex	3.11027	4.10817	1.09052	0.588819	0.424161	3.09802	4.3608	1.16635	0.549065	0.401519	2.73508	3.80003	0.987343	0.589344	0.41639	2.31873	3.14917	0.967205	0.485853	0.324263	4.32582	4.49115	1.14738	0.614297	0.51217	3.23988	4.69988	1.14238	0.563765	0.465797
Q8WX92	Q8WX92	Negative elongation factor B	NELFB	Large Protein Complex	2.98715	3.67237	1.08662	0.575666	0.417633	3.14368	3.70434	1.24115	0.574307	0.404379	2.48228	3.47314	1.0039	0.590316	0.412337	2.21103	2.79946	1.05806	0.486276	0.355999	4.30071	3.43612	1.08204	0.663778	0.515997	3.33716	3.99714	1.19464	0.661858	0.441852
Q8IXH7;Q8IXH7-4	Q8IXH7	Negative elongation factor C/D	NELFCD	Large Protein Complex	2.83806	4.04945	1.0092	0.551432	0.393484	3.00914	3.85594	1.19708	0.551343	0.403737	3.09047	3.76894	0.983325	0.54237	0.406696	2.35759	3.28431	0.987955	0.481513	0.341127	4.07121	4.0591	1.05011	0.648487	0.491097	3.57338	4.276	1.1733	0.609437	0.455859
P18615;P18615-3;P18615-4	P18615	Negative elongation factor E	NELFE	Large Protein Complex	3.79374	3.86431	1.09109	0.605653	0.451034	3.03281	3.43171	1.1257	0.545222	0.377506	3.31448	3.40453	0.864975	0.519645	0.416469	2.59215	2.73555	0.96492	0.47335	0.326932	4.51514	3.57294	1.02244	0.599838	0.482394	3.81709	3.19834	1.04254	0.603525	0.418721
O60925	O60925	Prefoldin subunit 1	PFDN1	Large Protein Complex	2.36467	2.30082	0.696376	0.480166	0.60627	1.66557	2.05521	0.644675	0.421466	0.566183	1.86209	2.05085	0.630388	0.455489	0.588149	1.54252	1.73809	0.585091	0.40267	0.509327	2.00475	1.94816	0.587985	0.41484	0.599108	1.98879	1.8756	0.537887	0.371367	0.48629
Q9UHV9	Q9UHV9	Prefoldin subunit 2	PFDN2	Large Protein Complex	2.65022	2.34405	0.830524	0.526069	0.598552	2.06471	2.3554	0.661212	0.437936	0.502531	2.19961	1.98768	0.657635	0.508519	0.611526	2.09648	1.95267	0.756858	0.471609	0.537189	2.47666	2.15456	0.672498	0.451397	0.606335	2.29278	1.92556	0.65273	0.444826	0.496914
Q99471;Q99471-3	Q99471	Prefoldin subunit 5	PFDN5	Large Protein Complex	1.78753	1.86178	0.686927	0.486674	0.61967	1.40409	1.64613	0.601128	0.444375	0.607778	1.71447	1.76049	0.634918	0.463883	0.615146	1.46746	1.43839	0.628003	0.397059	0.589672	1.65673	1.81236	0.627173	0.419716	0.604129	1.79073	1.72686	0.581523	0.395695	0.514303
O15212	O15212	Prefoldin subunit 6	PFDN6	Large Protein Complex	2.74249	2.45543	0.773947	0.506731	0.577348	2.02039	2.12603	0.764118	0.456969	0.527077	2.32798	2.0573	0.679413	0.484769	0.572892	2.05902	1.83963	0.663823	0.446343	0.537302	2.25171	2.01219	0.634656	0.480527	0.54147	2.25322	2.01202	0.61508	0.437602	0.487824
P62714	P62714	Serine/threonine-protein phosphatase 2A catalytic subunit beta isoform	PPP2CB	Large Protein Complex	0.851188	1.04407	0.675542	0.628759	0.721271	0.721862	1.03459	0.597952	0.615066	0.708168	0.79845	0.975362	0.706425	0.690872	0.853743	0.772033	1.02464	0.783419	0.664828	0.829583	0.863203	1.03651	0.684846	0.561731	0.801711	0.833628	1.06189	0.73987	0.599444	0.789866
P30153	P30153	Serine/threonine-protein phosphatase 2A 65 kDa regulatory subunit A alpha isoform	PPP2R1A	Large Protein Complex	0.8828	1.07581	0.76714	0.695748	0.806945	0.663146	1.00726	0.652926	0.663546	0.758905	0.776431	0.928936	0.757949	0.719443	0.821918	0.736499	0.976661	0.792876	0.734014	0.860868	0.790012	1.00616	0.703435	0.593792	0.797848	0.808309	1.03317	0.703716	0.638333	0.787937
P30154;P30154-2;P30154-4;P30154-3;P30154-5	P30154	Serine/threonine-protein phosphatase 2A 65 kDa regulatory subunit A beta isoform	PPP2R1B	Large Protein Complex	0.89128	1.0996	0.78632	0.695475	1.26903	0.757266	1.17729	0.685172	0.730883	0.831829	0.708163	0.945796	0.78753	0.718589	0.760196	0.805217	1.06209	0.727484	0.687694	0.862173	0.762864	0.993509	0.735199	0.782694	0.907321	0.876131	1.002	0.773207	0.67669	1.03033
Q14738;Q14738-2;Q14738-3	Q14738	Serine/threonine-protein phosphatase 2A 56 kDa regulatory subunit delta isoform	PPP2R5D	Large Protein Complex	0.762106	1.12062	0.780594	0.565204	0.892092	0.585249	0.835987	0.550699	0.69619	0.872902	0.749951	1.02984	0.777891	0.602191	0.830091	0.635269	0.856996	0.730073	0.60584	0.836416	0.686061	0.880041	0.648512	0.573019	0.941802	0.688736	0.914251	0.596277	0.6889	0.92648
P25786;P25786-2	P25786	Proteasome subunit alpha type-1	PSMA1	Large Protein Complex	1.5509	1.84732	1.12117	0.888794	0.404454	1.14462	1.48608	0.867231	0.792689	0.417515	1.29387	1.6171	1.07024	0.925178	0.409346	1.243	1.4397	1.09518	0.971823	0.377782	1.28204	1.40401	0.99736	0.737808	0.379526	1.19234	1.31014	0.881328	0.766779	0.381909
P25787	P25787	Proteasome subunit alpha type-2	PSMA2	Large Protein Complex	1.60486	1.94307	1.16817	0.928759	0.371544	1.16058	1.56617	0.818298	0.836799	0.395639	1.46072	1.78484	1.09459	0.957177	0.370594	1.27404	1.38359	1.05533	1.01947	0.356269	1.39925	1.61121	0.98204	0.834133	0.361744	1.14339	1.43254	0.864395	0.769323	0.352536
P25788;P25788-2	P25788	Proteasome subunit alpha type-3	PSMA3	Large Protein Complex	1.55822	1.94691	1.1578	0.923801	0.369262	1.12921	1.56453	0.780655	0.838124	0.377415	1.39551	1.60808	1.06356	0.940901	0.367249	1.36065	1.50321	1.0762	0.978046	0.335656	1.24987	1.44226	0.965418	0.73031	0.333748	1.27252	1.41141	0.911001	0.789525	0.35908
P25789;P25789-2	P25789	Proteasome subunit alpha type-4	PSMA4	Large Protein Complex	1.67833	1.76279	1.08322	0.899132	0.388564	1.1617	1.58964	0.836435	0.820482	0.380115	1.36508	1.60221	1.10016	0.920961	0.412678	1.28598	1.50157	1.03862	0.952663	0.357226	1.25322	1.48927	0.991075	0.74873	0.389423	1.29745	1.41331	0.85896	0.73932	0.360975
P28066;P28066-2	P28066	Proteasome subunit alpha type-5	PSMA5	Large Protein Complex	1.45777	1.56614	1.04403	0.856093	0.41016	0.990532	1.27899	0.732355	0.744768	0.428995	1.19148	1.44177	0.971945	0.879425	0.426531	1.09419	1.32447	0.966967	0.89718	0.428115	1.08353	1.20231	0.830877	0.700588	0.419296	1.10306	1.18305	0.751466	0.759115	0.41857
P60900;P60900-2;P60900-3	P60900	Proteasome subunit alpha type-6	PSMA6	Large Protein Complex	1.59094	1.91681	1.1937	0.952696	0.369961	1.26163	1.58759	0.808217	0.877909	0.371194	1.47504	1.79745	1.21188	0.984881	0.37672	1.35291	1.56727	1.17244	1.01414	0.370701	1.41718	1.50357	1.02359	0.835416	0.346192	1.37342	1.29817	0.898316	0.792114	0.380212
O14818;O14818-4;O14818-2	O14818	Proteasome subunit alpha type-7	PSMA7	Large Protein Complex	1.71262	1.99721	1.21345	0.865972	0.450248	1.25895	1.67137	0.901145	0.819278	0.448152	1.41679	1.73858	1.14774	0.903109	0.438324	1.40663	1.58593	1.06879	0.969459	0.416092	1.4423	1.65351	0.992185	0.785653	0.400222	1.27814	1.47849	0.883176	0.771833	0.418593
P20618	P20618	Proteasome subunit beta type-1	PSMB1	Large Protein Complex	1.79456	1.81089	1.03421	0.902938	0.374305	1.18057	1.47038	0.796386	0.832999	0.402141	1.43944	1.6055	1.09788	0.975423	0.391649	1.23057	1.30951	1.06045	1.02689	0.372052	1.39374	1.5536	1.02657	0.801607	0.365863	1.25871	1.40561	0.881999	0.735035	0.389673
P49720	P49720	Proteasome subunit beta type-3	PSMB3	Large Protein Complex	1.733	1.99116	1.21148	0.933519	0.446911	1.23662	1.24262	0.79252	0.944337	0.456712	1.54994	1.7592	1.2427	1.02653	0.395151	1.27163	1.45319	1.10767	1.00969	0.444573	1.10012	1.39843	0.904137	0.835754	0.382062	1.25999	1.3597	0.904015	0.783398	0.379631
P28074;P28074-3	P28074	Proteasome subunit beta type-5	PSMB5	Large Protein Complex	1.72267	2.15506	1.19668	0.981877	0.364918	1.29456	1.59278	0.817251	0.876069	0.391043	1.51788	1.80662	1.17795	0.979968	0.373362	1.41463	1.50664	1.18598	0.998171	0.326481	1.38992	1.601	1.06726	0.839164	0.339549	1.38337	1.45602	0.900527	0.817697	0.341249
P28072	P28072	Proteasome subunit beta type-6	PSMB6	Large Protein Complex	1.75194	2.06286	1.15857	0.94361	0.372771	1.10619	1.40857	0.753162	0.871678	0.377235	1.32025	1.6214	1.05179	1.0109	0.357148	1.34313	1.4684	1.14349	0.858164	0.352531	1.45282	1.5164	1.03699	0.776296	0.341451	1.26702	1.40132	0.924028	0.766169	0.371017
P62191;P62191-2	P62191	26S protease regulatory subunit 4	PSMC1	Large Protein Complex	1.65336	1.88583	1.10684	0.988744	0.390809	1.13368	1.4083	0.805823	0.867407	0.405864	1.39087	1.56955	1.14961	1.10465	0.376156	1.22657	1.42952	1.05061	1.0019	0.349458	1.38788	1.52209	1.13823	0.873819	0.347764	1.25906	1.39881	0.902992	0.86667	0.340645
P35998;P35998-2	P35998	26S protease regulatory subunit 7	PSMC2	Large Protein Complex	1.58563	1.81649	1.17747	0.994893	0.372771	1.12363	1.40543	0.76986	0.880723	0.404299	1.42061	1.58029	1.17248	1.07799	0.383515	1.27569	1.36282	1.01179	0.967342	0.381373	1.41754	1.60728	1.08655	0.910207	0.359989	1.25871	1.35365	0.942919	0.864567	0.36087
P43686;P43686-2	P43686	26S protease regulatory subunit 6B	PSMC4	Large Protein Complex	1.97895	2.18487	1.41862	1.15686	0.345395	1.45478	1.98521	1.00945	1.15652	0.370421	1.73726	2.11374	1.41426	1.29337	0.343518	1.62202	1.71017	1.31857	1.1506	0.332684	1.61152	1.85058	1.18153	0.981038	0.329592	1.58049	1.50569	1.01254	0.976712	0.323046
P62195	P62195	26S protease regulatory subunit 8	PSMC5	Large Protein Complex	1.9458	2.29684	1.39593	1.11071	0.363384	1.26542	1.66796	0.967029	1.02498	0.388504	1.77136	2.02564	1.4231	1.22395	0.353304	1.49565	1.77408	1.22083	1.11703	0.342366	1.66809	1.73753	1.17844	0.978543	0.308872	1.37049	1.39987	1.03773	0.933561	0.332345
P62333	P62333	26S protease regulatory subunit 10B	PSMC6	Large Protein Complex	1.93346	2.16023	1.34201	1.05366	0.406528	1.34257	1.68993	0.944335	1.01757	0.387059	1.57545	1.95387	1.37514	1.19432	0.37735	1.48778	1.68463	1.22812	1.15266	0.347465	1.51872	1.78931	1.20226	0.979995	0.337599	1.31466	1.57397	0.941225	0.9086	0.329974
Q99460;Q99460-2	Q99460	26S proteasome non-ATPase regulatory subunit 1	PSMD1	Large Protein Complex	1.95212	2.30613	1.462	1.20953	0.363912	1.38734	1.86663	1.03673	1.08186	0.382182	1.91134	2.31256	1.5478	1.4108	0.3617	1.71345	1.94356	1.43925	1.35584	0.330568	1.62767	1.88558	1.32259	1.01527	0.329384	1.44728	1.68191	1.10607	0.991634	0.362393
O00231;O00231-2	O00231	26S proteasome non-ATPase regulatory subunit 11	PSMD11	Large Protein Complex	1.64417	1.96387	1.30049	1.11911	0.396711	1.24075	1.63017	0.932194	0.970411	0.39872	1.31566	1.74731	1.17206	0.99091	0.390153	1.26932	1.44371	1.13751	1.04275	0.367425	1.44314	1.60538	1.12835	0.946496	0.352566	1.28809	1.49052	1.04921	0.882858	0.342865
O00232;O00232-2	O00232	26S proteasome non-ATPase regulatory subunit 12	PSMD12	Large Protein Complex	1.64547	1.73639	1.1139	0.962539	0.416136	1.15634	1.49044	0.885897	0.991316	0.411956	1.3659	1.61753	1.11896	1.03155	0.414081	1.36866	1.36201	1.13066	0.926621	0.390897	1.33012	1.47848	0.970254	0.846098	0.372213	1.20568	1.38954	0.995082	0.880236	0.36717
Q9UNM6;Q9UNM6-2	Q9UNM6	26S proteasome non-ATPase regulatory subunit 13	PSMD13	Large Protein Complex	1.7264	2.01536	1.35175	1.14851	0.372047	1.32739	1.73919	0.989413	1.05898	0.400937	1.5011	1.9755	1.31584	1.09774	0.414672	1.43254	1.62341	1.25301	1.12557	0.345248	1.57158	1.864	1.29744	1.09329	0.340853	1.40151	1.6603	1.06753	0.961303	0.34555
O00487	O00487	26S proteasome non-ATPase regulatory subunit 14	PSMD14	Large Protein Complex	1.77906	2.24594	1.4987	1.19978	0.38449	1.49966	1.79227	1.09099	1.14798	0.449627	1.56863	2.02621	1.32437	1.14708	0.411195	1.45311	1.62715	1.30853	1.28185	0.398958	1.53379	1.88413	1.3069	1.12346	0.337928	1.38981	1.53618	1.14062	1.06539	0.390441
Q13200;Q13200-3;Q13200-2	Q13200	26S proteasome non-ATPase regulatory subunit 2	PSMD2	Large Protein Complex	1.5001	1.73004	1.08395	0.885459	0.399423	1.11156	1.34796	0.750573	0.821118	0.410591	1.31765	1.53674	1.09384	0.943818	0.395112	1.21519	1.32873	1.01592	1.03136	0.38027	1.3001	1.47862	1.00149	0.830765	0.354443	1.2278	1.32411	0.867289	0.795234	0.364404
O43242;O43242-2	O43242	26S proteasome non-ATPase regulatory subunit 3	PSMD3	Large Protein Complex	2.02817	2.41338	1.46119	1.08386	0.352157	1.61589	2.0211	1.1073	0.990002	0.378218	1.5408	1.97049	1.31479	1.13965	0.400346	1.36027	1.57638	1.17517	1.01549	0.340002	1.56237	1.86604	1.18239	0.914209	0.347106	1.51845	1.55279	1.07947	0.903365	0.347293
P55036;P55036-2	P55036	26S proteasome non-ATPase regulatory subunit 4	PSMD4	Large Protein Complex	2.21787	2.5227	1.65165	1.22065	0.341358	1.51261	1.99135	1.05205	1.03922	0.369678	1.73944	2.10615	1.35609	1.24466	0.369544	1.5815	1.79274	1.29667	1.11288	0.337345	1.56596	1.67671	1.25109	0.901948	0.333333	1.36441	1.64297	1.03942	0.917406	0.358568
Q15008;Q15008-4;Q15008-3;Q15008-2	Q15008	26S proteasome non-ATPase regulatory subunit 6	PSMD6	Large Protein Complex	2.07165	2.41633	1.50577	1.08465	0.327075	1.54477	1.83689	0.979136	1.01932	0.348605	1.47668	1.82338	1.24806	1.07342	0.375382	1.45209	1.57115	1.19952	1.0937	0.322248	1.48631	1.77575	1.16523	0.850664	0.295721	1.39192	1.42538	1.03366	0.914636	0.341923
P48556	P48556	26S proteasome non-ATPase regulatory subunit 8	PSMD8	Large Protein Complex	2.09776	2.35054	1.53994	1.27061	0.348046	1.49095	1.94646	1.09232	1.0747	0.37889	1.49114	1.93855	1.36061	1.31832	0.371014	1.57134	1.73033	1.35776	1.25057	0.335273	1.41814	1.83482	1.19184	1.04529	0.33844	1.4035	1.62794	1.01276	1.02436	0.330486
P11216	P11216	Glycogen phosphorylase, brain form	PYGB	Large Protein Complex	1.75337	1.98629	0.595249	0.3105	0.461047	2.12768	2.18279	0.628425	0.354644	0.422412	1.49619	1.69088	0.500701	0.318796	0.489407	2.57209	2.18232	0.782706	0.500038	0.5158	1.17875	1.58569	0.449214	0.287848	0.431107	1.98504	1.98296	0.798182	0.510474	0.504748
P06737;P06737-2	P06737	Glycogen phosphorylase, liver form	PYGL	Large Protein Complex	1.05517	1.07291	0.648742	0.367658	0.517038	1.02272	1.45278	0.515484	0.366854	0.412869	1.12132	1.19562	0.536993	0.371222	0.506356	1.03505	1.33836	0.614029	0.459423	0.501841	0.822541	0.857637	0.466783	0.300743	0.474594	1.78441	1.15861	0.609106	0.394926	0.610943
P54136;P54136-2	P54136	Arginine--tRNA ligase, cytoplasmic	RARS	Large Protein Complex	1.89127	0.90354	1.12791	2.25536	0.753666	1.54465	0.89552	0.886196	2.10706	0.781624	1.55567	0.928907	1.33839	2.13183	0.629537	1.63281	0.979961	1.26797	2.33693	0.622882	1.31075	0.806497	1.19221	2.23021	0.734043	1.26854	0.812526	1.17187	2.03308	0.732759
P35250;P35250-2	P35250	Replication factor C subunit 2	RFC2	Large Protein Complex	1.39544	2.78751	1.18787	0.74899	0.535677	1.61789	2.66964	1.29398	0.745371	0.588932	1.7805	2.73313	1.06558	0.761569	0.578546	1.54417	2.22831	1.06456	0.692822	0.576208	1.74367	2.61461	1.09449	0.778255	0.613819	1.56305	2.4465	1.09389	0.758617	0.557694
P40938;P40938-2	P40938	Replication factor C subunit 3	RFC3	Large Protein Complex	1.16609	2.21127	1.16351	0.800731	0.565372	1.48548	2.70525	1.33966	0.784892	0.540112	1.63644	2.33892	1.04051	0.736243	0.581577	1.40739	2.14499	1.0542	0.664922	0.557701	1.62097	2.45081	1.09187	0.803692	0.617158	1.6711	2.35989	1.07893	0.746103	0.61608
P35249;P35249-2	P35249	Replication factor C subunit 4	RFC4	Large Protein Complex	1.41913	2.69073	1.17215	0.742321	0.647721	1.54689	2.49853	1.21273	0.687364	0.564778	1.53794	2.48961	1.02307	0.710641	0.581275	1.51547	2.25698	1.05587	0.660711	0.547828	1.73447	2.60586	1.06135	0.730451	0.582642	1.6876	2.34142	1.10453	0.710786	0.594239
P40937;P40937-2	P40937	Replication factor C subunit 5	RFC5	Large Protein Complex	1.34519	2.645	1.14859	0.782311	0.553997	1.58094	2.38119	1.29938	0.736511	0.537212	1.70329	2.61882	1.02985	0.760361	0.581931	1.5415	2.14708	1.08222	0.666192	0.529084	1.75659	2.43068	1.05866	0.780354	0.59149	1.58974	2.51535	1.03885	0.712493	0.599516
P62906	P62906	60S ribosomal protein L10a	RPL10A	Large Protein Complex	5.11203	2.83044	0.973894	0.661696	0.521836	4.09157	2.78057	1.05018	0.579301	0.459853	4.20603	2.62154	0.888079	0.618467	0.539191	4.20096	2.74541	0.982962	0.55024	0.478695	4.11617	2.67894	0.920537	0.644639	0.52732	3.91225	2.72579	0.89266	0.554337	0.46202
P62913;P62913-2	P62913	60S ribosomal protein L11	RPL11	Large Protein Complex	5.29198	2.92028	1.00362	0.668365	0.544671	4.15611	2.81223	1.09333	0.592529	0.463264	4.24519	2.7486	0.888189	0.609232	0.502105	4.24846	2.759	1.0074	0.567742	0.470241	4.0138	2.57931	0.935665	0.613593	0.552659	4.06396	2.68084	0.887533	0.543971	0.452686
P30050;P30050-2	P30050	60S ribosomal protein L12	RPL12	Large Protein Complex	4.80036	2.9613	1.01859	0.643932	0.545751	3.902	2.84907	1.0135	0.585948	0.471965	4.1737	2.66094	0.933071	0.616772	0.555812	4.14089	2.68001	0.985537	0.588785	0.489491	3.97673	2.69644	0.908026	0.651813	0.556108	3.82341	2.66853	0.884948	0.54561	0.465855
P26373;P26373-2	P26373	60S ribosomal protein L13	RPL13	Large Protein Complex	5.05808	2.78367	0.982062	0.648779	0.538315	4.06109	2.80841	1.00169	0.559863	0.442623	4.17056	2.6214	0.851151	0.597147	0.504992	3.81794	2.54353	0.932086	0.537101	0.452251	4.03078	2.63722	0.892558	0.598499	0.524614	3.78314	2.59538	0.836647	0.519111	0.452349
P50914	P50914	60S ribosomal protein L14	RPL14	Large Protein Complex	4.98404	2.7884	0.951071	0.669691	0.541309	4.16549	2.94309	1.05015	0.578731	0.452527	4.00521	2.69761	0.866729	0.611439	0.502984	4.02393	2.60729	0.969794	0.550769	0.47543	3.98689	2.74356	0.877238	0.62739	0.532378	3.91179	2.6472	0.855285	0.52473	0.465693
P61313;P61313-2	P61313	60S ribosomal protein L15	RPL15	Large Protein Complex	5.08649	2.77984	0.998131	0.658646	0.530671	3.91204	2.76789	0.984568	0.56927	0.460605	4.26047	2.62598	0.874918	0.604608	0.517402	3.99065	2.63715	0.958211	0.54804	0.450664	4.01703	2.65691	0.906607	0.637579	0.55055	3.85185	2.62372	0.882659	0.541043	0.467727
P18621;P18621-3;P18621-2	P18621	60S ribosomal protein L17	RPL17	Large Protein Complex	5.35684	2.86054	0.957237	0.633928	0.545395	4.17285	2.76761	1.01015	0.576683	0.455196	4.27138	2.62942	0.893161	0.583853	0.533865	3.96894	2.73107	0.961407	0.549899	0.477862	4.08556	2.71293	0.887574	0.644794	0.53885	3.96797	2.66996	0.86445	0.54301	0.456103
Q07020;Q07020-2	Q07020	60S ribosomal protein L18	RPL18	Large Protein Complex	4.83552	2.91733	0.94991	0.623144	0.515332	3.91986	2.8488	0.967685	0.561965	0.46778	4.22718	2.62183	0.8775	0.580057	0.513046	3.93274	2.5595	0.932614	0.537925	0.438393	4.18016	2.62176	0.87635	0.603403	0.520117	3.79169	2.67798	0.852809	0.523034	0.447687
Q02543	Q02543	60S ribosomal protein L18a	RPL18A	Large Protein Complex	5.09926	2.88975	0.962042	0.638688	0.526045	4.08599	2.87131	1.04507	0.576125	0.456601	4.1752	2.68801	0.847616	0.616444	0.517821	4.21582	2.65746	0.985934	0.56499	0.465073	4.0388	2.66187	0.878761	0.637748	0.528368	3.95943	2.67898	0.864406	0.535277	0.441062
P84098	P84098	60S ribosomal protein L19	RPL19	Large Protein Complex	4.9661	2.99021	0.964912	0.644192	0.528094	4.02191	2.67605	0.989263	0.535826	0.455066	4.01749	2.62742	0.87043	0.605948	0.530835	3.77679	2.4832	0.939944	0.541006	0.46728	4.11067	2.68725	0.865333	0.649938	0.538728	3.80573	2.60196	0.860082	0.523701	0.441969
P46778	P46778	60S ribosomal protein L21	RPL21	Large Protein Complex	5.15652	2.98593	0.985265	0.636792	0.550758	4.07862	2.90856	1.04951	0.572117	0.457625	4.19007	2.77095	0.925241	0.603728	0.554395	4.09035	2.61938	0.967469	0.567377	0.46263	4.31685	2.63751	0.933077	0.662382	0.561897	4.09147	2.64462	0.843975	0.536012	0.449489
P62829	P62829	60S ribosomal protein L23	RPL23	Large Protein Complex	5.00958	2.8868	0.930517	0.638912	0.530437	4.1436	2.93122	1.02257	0.571164	0.46487	4.05692	2.73815	0.875843	0.60713	0.525876	4.22788	2.60191	1.0002	0.576846	0.470038	4.12215	2.70359	0.919975	0.650446	0.538557	3.79894	2.65292	0.885663	0.550064	0.45973
P62750	P62750	60S ribosomal protein L23a	RPL23A	Large Protein Complex	5.37119	3.04686	1.02297	0.679224	0.550169	3.84896	2.97133	1.04974	0.557049	0.448503	4.12568	2.76622	0.902068	0.602848	0.521967	4.14153	2.81484	0.980268	0.564496	0.458758	3.9973	2.59405	0.904211	0.626093	0.536692	3.8748	2.72393	0.855043	0.544355	0.436622
P83731	P83731	60S ribosomal protein L24	RPL24	Large Protein Complex	5.7084	3.00688	0.979393	0.640957	0.542843	4.20456	2.89233	1.03409	0.576289	0.463977	4.35201	2.75648	0.901295	0.609547	0.543848	4.29342	2.66448	0.983292	0.566095	0.482084	4.35129	2.73845	0.887663	0.62739	0.553207	3.98776	2.84003	0.849993	0.529512	0.458393
P61353	P61353	60S ribosomal protein L27	RPL27	Large Protein Complex	4.73966	2.89565	0.977925	0.660245	0.556316	4.01063	2.77948	1.05592	0.567112	0.418749	4.0636	2.61495	0.866784	0.579479	0.536541	4.08171	2.53576	0.910068	0.512706	0.437031	4.01428	2.61943	0.857451	0.62233	0.523212	3.83547	2.66609	0.846428	0.51893	0.445258
P46776	P46776	60S ribosomal protein L27a	RPL27A	Large Protein Complex	4.84269	2.8567	0.981034	0.646783	0.527198	3.95146	2.80896	1.04914	0.577384	0.470299	3.97097	2.65191	0.901819	0.595479	0.518976	4.0826	2.71286	0.964101	0.550992	0.46683	4.04633	2.70023	0.871263	0.621386	0.521945	3.86695	2.59996	0.845361	0.532903	0.437052
P46779;P46779-2;P46779-3;P46779-4;P46779-5	P46779	60S ribosomal protein L28	RPL28	Large Protein Complex	5.17646	2.85095	0.949229	0.632614	0.545064	4.18458	2.79258	1.06183	0.588916	0.469426	4.16019	2.6171	0.878149	0.603058	0.53338	4.14546	2.73511	0.962437	0.581186	0.48536	4.17035	2.69936	0.912063	0.636381	0.525126	3.95779	2.73581	0.885278	0.531727	0.45651
P47914	P47914	60S ribosomal protein L29	RPL29	Large Protein Complex	5.16699	2.75019	0.934268	0.621656	0.541346	4.06701	2.84252	0.995362	0.543667	0.450339	4.37766	2.56124	0.85691	0.590513	0.507209	4.41076	2.57727	0.935718	0.522645	0.448221	3.95149	2.56371	0.880476	0.608449	0.526796	3.94913	2.58965	0.820891	0.534757	0.430868
P39023	P39023	60S ribosomal protein L3	RPL3	Large Protein Complex	4.89823	2.95053	1.00168	0.670398	0.539162	4.01923	2.89697	1.03801	0.555537	0.456481	4.10508	2.63701	0.903974	0.607866	0.536541	4.05682	2.70793	0.970692	0.557462	0.466661	4.07671	2.68857	0.885164	0.629814	0.553134	3.91249	2.71863	0.878489	0.52993	0.454487
P62888	P62888	60S ribosomal protein L30	RPL30	Large Protein Complex	4.61482	2.6363	0.977404	0.598277	0.507148	4.08867	2.81401	1.04418	0.566061	0.456922	4.00521	2.55794	0.880704	0.614408	0.541421	3.93858	2.70554	0.96319	0.556215	0.465895	3.97505	2.60892	0.921661	0.640003	0.557595	3.73105	2.7298	0.861853	0.523362	0.451593
P62899;P62899-3;P62899-2	P62899	60S ribosomal protein L31	RPL31	Large Protein Complex	4.80926	2.90981	0.95011	0.598748	0.531677	4.07103	2.77048	0.971655	0.562294	0.44187	4.17383	2.65091	0.85401	0.578454	0.537879	3.88639	2.59385	0.95788	0.551639	0.471783	4.09034	2.65079	0.843713	0.611281	0.515692	3.90242	2.65579	0.867058	0.520976	0.436145
P62910	P62910	60S ribosomal protein L32	RPL32	Large Protein Complex	5.06899	2.82365	1.00874	0.634895	0.524498	4.17062	2.77198	1.02963	0.559261	0.462291	4.41504	2.71136	0.848127	0.591774	0.511984	4.16769	2.58832	0.972158	0.563249	0.450101	3.92829	2.49165	0.861932	0.621175	0.530696	3.9764	2.63703	0.872317	0.551952	0.46968
P42766	P42766	60S ribosomal protein L35	RPL35	Large Protein Complex	5.08793	2.88975	0.959373	0.635738	0.540291	3.79358	2.8151	0.933874	0.537118	0.423135	3.87342	2.56052	0.867668	0.586441	0.486875	3.96157	2.50694	0.95376	0.553604	0.464826	4.14631	2.45372	0.829369	0.612493	0.49947	3.93555	2.6565	0.869423	0.46903	0.447734
P18077	P18077	60S ribosomal protein L35a	RPL35A	Large Protein Complex	5.06238	2.85862	0.951712	0.6642	0.524584	4.03117	2.77416	1.03288	0.564637	0.451303	3.97779	2.6214	0.883314	0.613921	0.522885	3.9871	2.57653	0.947803	0.540759	0.460919	3.97744	2.61272	0.880151	0.631928	0.540215	3.79485	2.64262	0.838627	0.516601	0.441864
Q9Y3U8	Q9Y3U8	60S ribosomal protein L36	RPL36	Large Protein Complex	5.10558	2.57537	0.916837	0.610376	0.514719	4.36411	3.02687	1.00857	0.560597	0.465211	4.02772	2.73242	0.863566	0.576142	0.504532	4.24147	2.73167	1.00808	0.545405	0.48125	4.05171	2.61082	0.831691	0.590889	0.520994	3.83441	2.76244	0.860104	0.528087	0.432995
P61513	P61513	60S ribosomal protein L37a	RPL37A	Large Protein Complex	4.98935	2.88503	1.0585	0.643052	0.510927	4.42563	2.85112	1.0398	0.575698	0.474835	4.25173	2.68328	0.919827	0.619596	0.557058	4.20871	2.8029	0.986198	0.548875	0.497067	4.04944	2.65662	0.946933	0.646232	0.551915	4.06092	2.85477	0.869192	0.535989	0.451209
P36578	P36578	60S ribosomal protein L4	RPL4	Large Protein Complex	5.06525	2.91409	0.957718	0.638924	0.532192	4.10542	2.87473	1.04378	0.574417	0.454072	4.23714	2.6618	0.89671	0.605186	0.525391	3.90671	2.66821	0.961248	0.55151	0.465422	4.09572	2.69498	0.89207	0.631054	0.531305	3.77319	2.62744	0.848475	0.535729	0.444468
P46777	P46777	60S ribosomal protein L5	RPL5	Large Protein Complex	5.19971	2.93046	1.0154	0.633023	0.535984	4.23649	2.8765	1.04255	0.566992	0.463194	4.23727	2.70405	0.888838	0.612161	0.529759	4.11638	2.75601	0.968315	0.562437	0.463903	4.03844	2.63153	0.915923	0.627629	0.5364	3.90383	2.76473	0.879886	0.529885	0.452
Q02878	Q02878	60S ribosomal protein L6	RPL6	Large Protein Complex	4.9981	2.87957	1.001	0.662179	0.551739	4.07918	2.85016	0.996594	0.562535	0.459973	4.06824	2.70334	0.885206	0.618112	0.545317	4.07155	2.65193	0.998547	0.567366	0.461493	3.97278	2.72153	0.899316	0.648571	0.535705	4.01924	2.69673	0.86061	0.534599	0.442271
P18124	P18124	60S ribosomal protein L7	RPL7	Large Protein Complex	5.06812	2.93164	1.01239	0.659204	0.536573	4.04435	2.86013	1.00009	0.573935	0.466767	4.09157	2.65822	0.89874	0.628332	0.535636	4.06977	2.70166	0.971379	0.570059	0.459985	4.0669	2.59507	0.882517	0.636226	0.545041	3.85092	2.67798	0.853877	0.54596	0.448489
P62424	P62424	60S ribosomal protein L7a	RPL7A	Large Protein Complex	5.23673	2.91615	1.00056	0.681431	0.549175	4.14226	2.8548	1.04279	0.560662	0.452668	4.15255	2.66108	0.91893	0.607734	0.541566	4.1287	2.70584	0.98357	0.551604	0.468923	4.07408	2.70694	0.904995	0.629334	0.540995	3.84869	2.75227	0.844118	0.540116	0.461799
P62917	P62917	60S ribosomal protein L8	RPL8	Large Protein Complex	5.05937	2.82262	0.951205	0.647998	0.512191	3.90066	2.8574	1.04339	0.554453	0.458247	4.22595	2.57399	0.859354	0.579243	0.504624	4.0144	2.67851	0.9116	0.545605	0.472852	4.11773	2.58267	0.875848	0.614903	0.531805	4.10411	2.64276	0.831234	0.518704	0.442771
P32969	P32969	60S ribosomal protein L9	RPL9	Large Protein Complex	5.14446	2.91955	1.00258	0.667894	0.536978	4.0985	2.83024	1.07765	0.583123	0.470058	4.34805	2.75419	0.905493	0.617994	0.531018	4.19677	2.74735	0.998296	0.579351	0.474383	4.1719	2.64685	0.922962	0.637917	0.568479	4.16744	2.84088	0.883781	0.550437	0.457812
P05388;P05388-2;Q8NHW5	P05388	60S acidic ribosomal protein P0;60S acidic ribosomal protein P0-like	RPLP0;RPLP0P6	Large Protein Complex	5.28581	2.84991	1.00865	0.664683	0.548009	4.28048	2.85535	1.03503	0.579651	0.476009	4.22499	2.67555	0.896696	0.621067	0.553346	4.28427	2.6603	0.993977	0.567871	0.483795	4.06343	2.58675	0.894125	0.638622	0.554962	3.8961	2.73366	0.877785	0.546367	0.460625
P05387	P05387	60S acidic ribosomal protein P2	RPLP2	Large Protein Complex	5.20488	2.79474	1.04196	0.669158	0.603853	4.21785	2.78208	1.03816	0.561002	0.460595	4.32172	2.64418	0.92513	0.607984	0.532396	4.29316	2.69733	0.988298	0.507813	0.471423	4.09501	2.74764	0.917727	0.630969	0.543347	3.88369	2.66881	0.865363	0.535254	0.462136
P62280	P62280	40S ribosomal protein S11	RPS11	Large Protein Complex	5.21521	2.96425	1.00156	0.639593	0.523419	4.09972	2.83011	1.05258	0.559118	0.455969	4.09471	2.68959	0.875664	0.602099	0.508442	4.02799	2.60699	0.947552	0.534525	0.455538	3.97625	2.5252	0.879485	0.598527	0.519227	3.92607	2.74096	0.839849	0.506529	0.451791
P25398	P25398	40S ribosomal protein S12	RPS12	Large Protein Complex	5.42055	2.92987	0.979513	0.645829	0.519615	4.1771	2.97215	1.09318	0.582772	0.475306	4.3692	2.72525	0.921498	0.605239	0.546931	4.23843	2.81365	0.986396	0.575046	0.483119	4.24677	2.6699	0.89939	0.637635	0.55935	3.94035	2.69888	0.877829	0.539731	0.475561
P62277	P62277	40S ribosomal protein S13	RPS13	Large Protein Complex	5.37779	3.0119	0.99633	0.651171	0.531812	4.08432	2.81824	1.02386	0.564101	0.444489	4.32581	2.58989	0.902151	0.591249	0.536187	3.91966	2.67851	0.993145	0.556003	0.475306	3.9424	2.60805	0.853562	0.610802	0.532487	3.92408	2.63818	0.861193	0.533027	0.455522
P62263	P62263	40S ribosomal protein S14	RPS14	Large Protein Complex	5.13729	2.68793	0.9671	0.623441	0.524044	3.67367	2.799	0.970401	0.527339	0.429507	3.89648	2.51196	0.877183	0.564832	0.512889	3.98316	2.58041	0.94948	0.52768	0.432201	4.02983	2.55247	0.866723	0.576979	0.511061	3.89505	2.55801	0.795641	0.505692	0.427974
P62841	P62841	40S ribosomal protein S15	RPS15	Large Protein Complex	5.07128	2.8241	0.960187	0.623491	0.507675	4.09035	2.82901	0.984257	0.541586	0.449216	4.08243	2.62985	0.8655	0.591249	0.496281	3.77679	2.61684	0.919234	0.546782	0.430141	4.03007	2.54358	0.817494	0.581559	0.528465	3.94889	2.47513	0.790151	0.494263	0.427567
P62249	P62249	40S ribosomal protein S16	RPS16	Large Protein Complex	5.33201	2.8896	0.976483	0.655423	0.521259	3.90948	2.92808	1.02533	0.553095	0.461649	4.10589	2.75161	0.850668	0.580307	0.519723	3.99129	2.75153	0.942652	0.53075	0.467404	3.88895	2.63693	0.88756	0.602191	0.530757	3.85115	2.62773	0.836009	0.515573	0.444049
P08708	P08708	40S ribosomal protein S17	RPS17	Large Protein Complex	5.17546	2.98947	0.914114	0.586575	0.531824	3.9059	2.65572	0.980356	0.535059	0.44771	4.12895	2.68128	0.900466	0.585456	0.518084	4.03739	2.53248	0.917584	0.523092	0.44651	3.98809	2.62293	0.871515	0.605391	0.527052	3.73164	2.48128	0.795179	0.520988	0.426904
P62269	P62269	40S ribosomal protein S18	RPS18	Large Protein Complex	5.25453	2.96631	0.992246	0.646845	0.525517	4.01744	2.84034	1.02084	0.554147	0.436471	4.23414	2.67182	0.859824	0.595006	0.518175	4.12159	2.561	0.935586	0.526786	0.46263	3.99766	2.62759	0.849333	0.604813	0.513511	3.8412	2.56288	0.822553	0.521496	0.448094
P39019	P39019	40S ribosomal protein S19	RPS19	Large Protein Complex	5.28896	2.95274	1.00526	0.658807	0.555911	4.17888	2.87677	1.03776	0.560498	0.45898	4.03263	2.60965	0.857007	0.587374	0.52215	4.10076	2.62088	0.946601	0.544206	0.468518	4.02277	2.52695	0.881822	0.595976	0.527247	3.98225	2.75113	0.849652	0.513402	0.439969
P15880	P15880	40S ribosomal protein S2	RPS2	Large Protein Complex	5.21492	2.82483	0.991084	0.638441	0.550893	4.10118	2.80923	1.04019	0.569193	0.470098	4.0988	2.69746	0.91284	0.616536	0.530192	3.9697	2.68971	0.970269	0.549405	0.473764	3.97876	2.67777	0.898325	0.636888	0.558582	3.84225	2.66194	0.867696	0.531286	0.457393
P60866;P60866-2	P60866	40S ribosomal protein S20	RPS20	Large Protein Complex	5.17259	2.82838	0.963177	0.600917	0.518928	3.88424	2.7526	1.00534	0.542342	0.435678	4.15283	2.53717	0.871037	0.592694	0.537814	3.97757	2.64506	0.950827	0.528679	0.456034	4.11605	2.61213	0.872639	0.598076	0.533341	3.9222	2.60983	0.841763	0.518523	0.430438
P63220	P63220	40S ribosomal protein S21	RPS21	Large Protein Complex	5.32154	2.94625	1.00484	0.657729	0.527603	4.42708	2.87855	1.00043	0.560564	0.446807	4.20085	2.71781	0.88011	0.606841	0.524	3.97414	2.65746	0.940288	0.558403	0.466773	3.95759	2.55612	0.861296	0.598851	0.535035	4.03177	2.61127	0.819175	0.527307	0.466739
P62266	P62266	40S ribosomal protein S23	RPS23	Large Protein Complex	5.17345	2.93592	1.00609	0.687455	0.550647	4.09247	2.79518	1.02242	0.571756	0.465643	4.09907	2.65277	0.897856	0.591617	0.538968	3.99167	2.74272	0.978009	0.595501	0.447376	3.98319	2.53512	0.881009	0.62529	0.542921	3.93414	2.66223	0.883187	0.539313	0.435273
P62847;P62847-2;P62847-3;P62847-4	P62847	40S ribosomal protein S24	RPS24	Large Protein Complex	5.52889	3.07681	1.04515	0.649386	0.542082	4.3238	2.94431	1.08139	0.566751	0.473711	4.1782	2.72296	0.866977	0.610585	0.525469	4.09022	2.76646	0.909698	0.544688	0.457103	3.81121	2.58646	0.91162	0.605306	0.529721	3.80082	2.63775	0.88322	0.531196	0.461403
P62851	P62851	40S ribosomal protein S25	RPS25	Large Protein Complex	5.51023	3.01972	1.04231	0.677005	0.560525	4.36321	2.88646	1.07104	0.571996	0.474283	4.36128	2.76937	0.892015	0.611465	0.529431	4.21684	2.72465	0.950603	0.559861	0.475475	4.12096	2.69309	0.906281	0.627601	0.560691	4.25862	2.64233	0.881955	0.524944	0.47913
P62854;Q5JNZ5	P62854	40S ribosomal protein S26;Putative 40S ribosomal protein S26-like 1	RPS26;RPS26P11	Large Protein Complex	4.95964	2.55737	0.955782	0.610599	0.478275	3.87263	2.89915	0.930652	0.559118	0.458789	4.11408	2.53631	0.875098	0.567276	0.534967	3.59251	2.42004	0.908576	0.535372	0.430535	3.82843	2.53132	0.741617	0.604207	0.48766	3.5468	2.49789	0.801087	0.496196	0.439888
Q71UM5	Q71UM5	40S ribosomal protein S27-like	RPS27L	Large Protein Complex	5.59346	2.97988	1.06436	0.668241	0.455746	4.20099	2.99958	1.11637	0.578742	0.417174	4.67643	2.90904	1.12689	0.788459	0.575686	4.3846	2.94281	1.01041	0.644785	0.494591	4.18482	2.72912	0.932826	0.724138	0.520994	4.15842	2.84718	0.878522	0.532801	0.54184
P62857	P62857	40S ribosomal protein S28	RPS28	Large Protein Complex	5.1614	2.90332	0.98624	0.630581	0.490766	4.23214	2.86436	1.02999	0.557081	0.453822	4.23864	2.58115	0.824015	0.585614	0.506815	3.97833	2.67045	0.93305	0.527338	0.45394	3.79925	2.47137	0.850545	0.556079	0.502297	3.9469	2.56689	0.80211	0.528596	0.43847
P23396;P23396-2	P23396	40S ribosomal protein S3	RPS3	Large Protein Complex	5.36114	2.943	1.01144	0.654382	0.541137	4.1829	2.78112	1.03594	0.561078	0.465884	4.12786	2.633	0.887982	0.602546	0.527385	4.1814	2.66328	0.954473	0.547005	0.466323	3.97984	2.65137	0.883596	0.622119	0.542019	3.9249	2.68084	0.843578	0.525849	0.450849
P61247	P61247	40S ribosomal protein S3a	RPS3A	Large Protein Complex	5.30633	2.88414	1.00789	0.648395	0.539874	4.2912	2.88673	1.04952	0.567101	0.46193	4.10126	2.65907	0.880746	0.59808	0.523607	4.17556	2.65328	0.983715	0.552957	0.471445	4.01607	2.58879	0.888107	0.604911	0.537741	3.8769	2.70016	0.854724	0.538397	0.439423
P46782	P46782	40S ribosomal protein S5;40S ribosomal protein S5, N-terminally processed	RPS5	Large Protein Complex	4.84815	2.87912	0.939913	0.633048	0.519983	3.86638	2.68151	1.00196	0.545725	0.442171	3.93059	2.71021	0.878812	0.588425	0.497855	3.7058	2.49843	0.940433	0.523492	0.46495	3.99969	2.54868	0.84741	0.609322	0.544017	3.78782	2.36962	0.818097	0.520784	0.432786
P62753	P62753	40S ribosomal protein S6	RPS6	Large Protein Complex	5.23716	2.84578	0.959493	0.634127	0.533824	3.95157	2.80786	1.01909	0.559063	0.446626	4.14396	2.60679	0.852726	0.579807	0.541028	3.94671	2.65626	0.90748	0.557238	0.449741	4.02289	2.60148	0.870657	0.606349	0.538594	3.94445	2.688	0.825743	0.527895	0.431961
P62081	P62081	40S ribosomal protein S7	RPS7	Large Protein Complex	5.41022	2.97148	1.03423	0.66027	0.527186	4.17765	2.94131	1.04545	0.570201	0.448152	4.21435	2.80146	0.860142	0.608667	0.548203	4.10254	2.62326	0.958686	0.540395	0.474856	4.00053	2.69396	0.892661	0.633901	0.553853	3.93672	2.70403	0.873329	0.529432	0.444503
P62241	P62241	40S ribosomal protein S8	RPS8	Large Protein Complex	5.07516	2.79902	0.930077	0.625127	0.528535	3.99567	2.9027	1.01686	0.536362	0.443686	4.00821	2.683	0.922935	0.587321	0.539965	4.02202	2.60191	0.973188	0.546817	0.472233	3.91514	2.60819	0.874916	0.594525	0.5276	3.88334	2.61026	0.836944	0.528686	0.436133
P46781	P46781	40S ribosomal protein S9	RPS9	Large Protein Complex	5.46676	2.89314	0.997171	0.642246	0.513872	4.32615	2.94991	1.02117	0.567069	0.453069	4.2104	2.68744	0.869532	0.588333	0.527752	4.28389	2.6818	0.952373	0.536713	0.468045	4.03461	2.65618	0.871677	0.613987	0.534218	4.20349	2.69344	0.830695	0.519066	0.451849
P55735;P55735-3;P55735-2	P55735	Protein SEC13 homolog	SEC13	Large Protein Complex	1.91308	1.86414	1.01161	0.681493	0.624995	1.91209	2.01318	1.00108	0.577362	0.55945	2.26072	1.98209	0.970882	0.636817	0.572407	2.35378	2.18605	1.01704	0.617379	0.53102	1.93945	1.80521	0.904374	0.615101	0.610601	1.9573	1.85069	1.00156	0.641916	0.562588
Q15436;Q15436-2	Q15436	Protein transport protein Sec23A	SEC23A	Large Protein Complex	1.86903	2.58628	1.26551	0.680712	0.508227	1.58742	2.55011	1.22918	0.558658	0.462351	1.77859	2.30096	1.16836	0.693775	0.551929	2.177	2.33672	1.41085	0.732873	0.500704	1.54479	2.69411	1.17523	0.69543	0.564469	1.52665	2.58149	1.40094	0.696056	0.497356
Q15437	Q15437	Protein transport protein Sec23B	SEC23B	Large Protein Complex	1.58304	2.12379	1.24685	0.814429	0.754144	1.36691	1.97075	1.21929	0.660633	0.665309	1.60711	2.11331	1.07755	0.678445	0.686865	1.89354	1.98686	1.17469	0.708513	0.620833	1.24222	2.1318	1.04652	0.695149	0.730337	1.28083	2.06743	1.23436	0.714166	0.644535
O95486	O95486	Protein transport protein Sec24A	SEC24A	Large Protein Complex	1.7175	2.13264	0.891892	0.559266	0.496043	1.26263	2.02	0.927522	0.461579	0.521909	1.41161	1.85217	0.947585	0.504972	0.584515	1.85137	1.74138	0.89723	0.561484	0.584145	1.11869	2.09111	0.872505	0.523313	0.623155	1.49024	1.96464	0.916888	0.550143	0.523718
O95487;O95487-3;O95487-2	O95487	Protein transport protein Sec24B	SEC24B	Large Protein Complex	3.06033	3.15146	1.15967	0.584344	0.512694	2.52883	3.3755	1.13011	0.464076	0.429637	2.67751	3.01261	1.0408	0.593298	0.526138	3.21165	2.98626	1.27798	0.575493	0.462878	2.49102	3.44939	1.01012	0.596864	0.57294	2.64781	3.51929	1.16439	0.586681	0.445897
P53992	P53992	Protein transport protein Sec24C	SEC24C	Large Protein Complex	1.60428	2.25715	1.33841	0.759055	0.627609	1.37495	2.23478	1.39214	0.655519	0.567177	1.65936	2.24166	1.28639	0.762502	0.642236	2.11007	2.12692	1.43872	0.796213	0.584179	1.26662	2.31895	1.25831	0.768855	0.657209	1.29254	2.20915	1.40468	0.772183	0.607188
O94855;O94855-2	O94855	Protein transport protein Sec24D	SEC24D	Large Protein Complex	1.15996	1.99234	1.16737	0.705987	0.573802	1.01292	1.78586	1.11493	0.571788	0.512907	1.0702	1.80647	1.22052	0.720953	0.602776	1.36904	1.68329	1.26524	0.74073	0.552984	0.978228	2.05172	1.13953	0.700983	0.600473	0.948612	1.84153	1.26	0.680986	0.585382
O94979;O94979-9;O94979-3;O94979-2;O94979-8;O94979-4;O94979-6;O94979-10	O94979	Protein transport protein Sec31A	SEC31A	Large Protein Complex	2.93047	2.62508	1.01943	0.617652	0.559715	2.36304	2.59678	1.03761	0.49752	0.484539	3.00998	2.55981	0.944892	0.581384	0.552965	3.10929	2.68867	1.08527	0.571306	0.486215	2.53419	2.50055	0.920655	0.575993	0.550587	2.55897	2.48458	1.00309	0.550471	0.490672
Q9P0V9;Q9P0V9-2;Q9P0V9-3	Q9P0V9	Septin-10	SEPT10	Large Protein Complex	1.79542	1.83641	0.867347	0.687703	0.979508	1.44551	1.67806	0.842626	0.632653	1.00226	1.63289	1.88684	0.855087	0.650768	0.965971	1.67586	1.89712	0.90538	0.652313	0.983564	1.69739	1.76612	0.790462	0.679125	1.03787	1.71757	1.88233	0.766825	0.588851	0.820553
Q9NVA2;Q9NVA2-2	Q9NVA2	Septin-11	SEPT11	Large Protein Complex	1.88898	1.76987	0.827334	0.674761	0.976563	1.4521	1.6318	0.815225	0.590186	0.917979	1.71134	1.92064	0.816254	0.664114	0.994713	1.77797	1.99522	0.893585	0.641903	0.922582	1.74762	1.7457	0.749691	0.649135	0.96062	1.83392	1.8348	0.775737	0.587766	0.813428
Q15019;Q15019-2;Q15019-3	Q15019	Septin-2	SEPT2	Large Protein Complex	1.80604	1.7175	0.822209	0.690765	0.979974	1.43222	1.68352	0.822993	0.600053	0.955379	1.75963	1.85504	0.816848	0.640903	0.98233	1.67167	1.90548	0.863815	0.62553	0.930946	1.7078	1.66635	0.748523	0.667498	1.01126	1.80091	1.8713	0.777146	0.590174	0.832584
Q14141;Q14141-2;Q14141-4;Q14141-3	Q14141	Septin-6	SEPT6	Large Protein Complex	1.68694	1.69109	0.882176	0.731883	1.03022	1.34536	1.65718	0.852638	0.603688	1.0051	1.74326	1.95459	0.815039	0.669198	1.0642	1.74101	1.95267	0.895408	0.626777	0.96652	1.59789	1.71667	0.742933	0.69388	1.0341	1.76369	1.91812	0.813179	0.590174	0.870465
Q16181	Q16181	Septin-7	SEPT7	Large Protein Complex	1.7947	1.73698	0.822035	0.662179	0.936794	1.45511	1.68898	0.837586	0.599297	0.939655	1.63671	1.93712	0.813161	0.637934	0.929777	1.7245	1.95491	0.878515	0.612791	0.910727	1.7664	1.70894	0.757041	0.667414	0.985447	1.83954	1.82936	0.773812	0.582215	0.814055
Q92599;Q92599-4;Q92599-2;Q92599-3	Q92599	Septin-8	SEPT8	Large Protein Complex	1.95986	1.74745	0.787467	0.651295	0.957629	1.58965	1.96379	0.834248	0.573475	0.952048	1.86741	2.00845	0.88725	0.636095	0.925606	1.99056	1.88502	0.855467	0.582915	0.940549	1.83684	1.5924	0.741469	0.628968	0.937694	2.09238	1.8003	0.772932	0.561753	0.813126
Q9UHD8;Q9UHD8-2;Q9UHD8-7;Q9UHD8-3	Q9UHD8	Septin-9	SEPT9	Large Protein Complex	1.84708	1.8311	0.815976	0.644688	0.888901	1.4473	1.73005	0.836044	0.547664	0.852963	1.79019	1.96433	0.779672	0.606184	0.844534	1.73543	1.9894	0.848388	0.557532	0.822918	1.77058	1.82053	0.724448	0.625388	0.927578	1.81168	1.92527	0.743489	0.525125	0.709965
Q15459;Q15459-2	Q15459	Splicing factor 3A subunit 1	SF3A1	Large Protein Complex	0.439326	3.70999	1.27132	0.755163	0.464298	1.05423	4.87672	1.83785	1.01471	0.682458	0.819146	3.22604	1.18395	0.705545	0.59009	0.772058	2.18994	1.03237	0.611239	0.410812	1.09651	4.02949	1.52996	0.952782	0.721733	1.16567	3.44299	1.65058	1.0221	0.761644
Q15428	Q15428	Splicing factor 3A subunit 2	SF3A2	Large Protein Complex	0.453533	2.97605	1.28302	0.683649	0.43329	1.06324	3.27807	1.63162	0.921209	0.656086	0.872939	3.00043	1.06272	0.69032	0.558488	0.716496	2.31327	1.08314	0.553604	0.395828	1.11665	3.64981	1.30533	0.926569	0.692359	1.21914	3.38544	1.41667	0.802706	0.692483
Q12874	Q12874	Splicing factor 3A subunit 3	SF3A3	Large Protein Complex	0.435194	4.32429	1.18388	0.738242	0.516608	1.06994	4.34975	1.855	1.08108	0.710837	0.909024	3.18894	1.0447	0.738161	0.58647	0.734263	2.09676	1.07906	0.635822	0.450731	1.22512	4.07019	1.50527	0.946961	0.762368	1.17829	3.45544	1.58534	1.06878	0.703642
O75533	O75533	Splicing factor 3B subunit 1	SF3B1	Large Protein Complex	0.482648	3.51614	1.16136	0.727458	0.450801	1.19854	4.20607	1.75223	0.898464	0.652885	0.736499	3.61854	1.39133	0.929197	0.571239	0.687109	2.81021	1.22111	0.711054	0.418771	1.24054	4.1793	1.69603	1.05212	0.728387	1.20779	3.93945	1.68194	1.07672	0.742697
Q13435	Q13435	Splicing factor 3B subunit 2	SF3B2	Large Protein Complex	0.943341	3.9093	1.10146	0.69638	0.477232	1.73881	4.46491	1.43921	0.760965	0.538316	1.56386	3.50193	1.04311	0.61316	0.497527	1.49134	3.34194	1.06571	0.594089	0.382431	1.8189	3.78225	1.22214	0.762682	0.590418	1.97134	3.58271	1.20059	0.774297	0.538643
Q15393	Q15393	Splicing factor 3B subunit 3	SF3B3	Large Protein Complex	0.547379	2.07407	1.08043	0.704066	0.533935	1.00623	2.48325	1.20249	0.831302	0.683331	0.741028	1.91047	1.05657	0.772367	0.609991	0.709194	1.70315	0.988562	0.683212	0.489153	1.04043	2.3207	1.1789	0.83815	0.695979	1.09953	2.2634	1.19299	0.890195	0.714289
Q15427	Q15427	Splicing factor 3B subunit 4	SF3B4	Large Protein Complex	1.20667	2.79518	1.05784	0.630656	0.536855	1.87	2.58313	1.19443	0.664958	0.575807	1.73303	2.44535	0.917825	0.641139	0.512731	1.80185	2.70181	0.960892	0.525704	0.443391	1.96815	2.73641	0.961426	0.694909	0.613222	1.41954	2.58994	0.973682	0.560001	0.596378
Q9BWJ5	Q9BWJ5	Splicing factor 3B subunit 5	SF3B5	Large Protein Complex	0.509812	2.30141	0.945959	0.716003	0.44912	1.07658	3.15486	1.29789	0.895715	0.605219	0.657344	2.26128	1.19428	0.788196	0.547023	0.629236	1.85217	0.991098	0.705455	0.504813	0.990355	2.9237	1.34886	0.836162	0.684181	1.1382	2.59695	1.29785	0.975265	0.677
Q9Y3B4	Q9Y3B4	Splicing factor 3B subunit 6	SF3B6	Large Protein Complex	0.694003	2.97118	1.16302	0.658832	0.524094	1.30506	4.07057	1.61897	0.877328	0.649514	0.948233	2.9225	1.21436	0.782731	0.596938	0.882927	2.94102	1.05936	0.617485	0.443571	1.37521	3.53326	1.45697	0.966917	0.734445	1.33397	3.49223	1.33779	0.864194	0.620242
Q14683	Q14683	Structural maintenance of chromosomes protein 1A	SMC1A	Large Protein Complex	0.682767	3.13213	1.09122	0.757035	0.59984	1.25024	3.56775	1.67282	0.897664	0.70026	1.05552	3.21974	1.13261	0.760689	0.673143	0.959596	2.55532	1.07897	0.668262	0.535839	1.32773	3.14206	1.11064	0.745573	0.678002	1.37518	3.05834	1.1459	0.716597	0.60133
O95347;O95347-2	O95347	Structural maintenance of chromosomes protein 2	SMC2	Large Protein Complex	3.35263	3.67857	1.10173	0.678294	0.535554	3.11688	3.40306	1.14506	0.620115	0.47053	3.25446	3.23535	0.932201	0.629934	0.557767	3.23463	3.15216	1.04488	0.606828	0.492576	3.6604	3.35939	0.968021	0.655308	0.553463	3.44333	3.44743	0.974012	0.574562	0.497704
Q9UQE7	Q9UQE7	Structural maintenance of chromosomes protein 3	SMC3	Large Protein Complex	0.674889	3.12476	1.10173	0.71826	0.606577	1.27971	3.4822	1.59353	0.874229	0.68574	1.19641	3.2279	0.97508	0.677696	0.601438	1.05515	2.46274	1.01195	0.593525	0.520145	1.35523	3.31243	1.08005	0.755438	0.636172	1.36335	2.92506	1.14557	0.730344	0.632202
Q9NTJ3;Q9NTJ3-2	Q9NTJ3	Structural maintenance of chromosomes protein 4	SMC4	Large Protein Complex	3.36182	3.63549	1.06151	0.666592	0.542414	3.14971	3.54674	1.11712	0.611124	0.466837	3.6284	3.47457	0.961326	0.622328	0.54436	3.28899	3.19621	1.06329	0.604464	0.48465	3.70716	3.53253	0.954194	0.654899	0.540593	3.53639	3.32145	0.949543	0.57351	0.503353
Q07955;Q07955-3;Q07955-2	Q07955	Serine/arginine-rich splicing factor 1	SRSF1	Large Protein Complex	0.589064	3.05468	0.997971	0.600769	0.482876	1.42586	3.84215	1.46798	0.77715	0.618345	0.882134	2.57442	0.930972	0.593167	0.475633	0.941041	2.66881	1.05856	0.564895	0.421236	1.30835	3.2268	1.15617	0.739076	0.651517	1.51763	3.74547	1.42988	0.887256	0.660959
Q05519;Q05519-2	Q05519	Serine/arginine-rich splicing factor 11	SRSF11	Large Protein Complex	1.02624	4.01036	0.963443	0.473063	0.294791	1.9985	4.26624	1.29616	0.585269	0.439451	1.3432	3.13522	0.909263	0.465091	0.317281	1.19628	2.75258	0.914004	0.440992	0.303099	2.44174	5.13296	1.36971	0.720586	0.522201	2.00728	3.24744	1.35473	0.717693	0.504388
Q01130;Q01130-2	Q01130	Serine/arginine-rich splicing factor 2	SRSF2	Large Protein Complex	1.51288	2.76214	0.959052	0.526863	0.386576	1.91064	2.6403	0.978192	0.544367	0.433451	1.34356	1.92995	0.764647	0.411286	0.322791	1.64335	2.06062	0.940486	0.488276	0.340092	2.03345	2.56764	0.93667	0.548103	0.4636	2.23917	2.66896	1.06014	0.61154	0.486662
P84103;P84103-2	P84103	Serine/arginine-rich splicing factor 3	SRSF3	Large Protein Complex	0.889874	3.00747	0.997211	0.665179	0.511222	1.74439	3.86153	1.41999	0.729733	0.629273	1.1892	2.65134	0.923611	0.583131	0.527096	1.23072	2.68687	0.992075	0.559861	0.423161	1.90644	3.15912	1.08619	0.791347	0.642217	2.17221	3.61864	1.19794	0.762789	0.586556
Q08170	Q08170	Serine/arginine-rich splicing factor 4	SRSF4	Large Protein Complex	1.24866	4.15213	1.19682	0.678146	0.400417	2.10256	4.00071	1.51102	0.988403	0.425985	1.25424	2.92952	0.973685	0.57098	0.36288	1.66367	2.34717	0.917544	0.521834	0.31313	2.49066	3.79261	1.25806	0.846577	0.464782	2.90545	4.84174	1.5421	0.908803	0.504446
Q13243;Q13243-3	Q13243	Serine/arginine-rich splicing factor 5	SRSF5	Large Protein Complex	1.85411	3.14039	1.04622	0.627284	0.424848	2.8189	3.33101	1.36498	0.626247	0.443335	1.94449	2.2279	0.730274	0.471449	0.350706	2.12404	2.53427	0.9979	0.505014	0.381587	2.93112	2.85543	0.942837	0.66864	0.535888	2.76417	3.7167	1.18089	0.690754	0.5301
Q13247;Q13247-3	Q13247	Serine/arginine-rich splicing factor 6	SRSF6	Large Protein Complex	0.992072	3.64213	1.1983	0.697682	0.379987	1.99839	4.21057	1.53427	0.818161	0.456712	1.25391	2.87652	0.944188	0.585627	0.355691	1.39698	3.0987	1.18229	0.652195	0.334801	2.1528	3.82922	1.24432	0.77576	0.492998	2.35225	3.59989	1.50535	0.867099	0.493555
Q16629;Q16629-4;Q16629-3;Q16629-2	Q16629	Serine/arginine-rich splicing factor 7	SRSF7	Large Protein Complex	0.530102	3.349	1.12108	0.730495	0.387263	1.44518	5.18155	1.71724	0.744429	0.53937	0.852502	3.74388	1.22519	0.604647	0.422897	0.879333	3.38047	1.18807	0.573447	0.382105	1.30106	4.19738	1.23349	0.750125	0.569101	1.45747	4.5185	1.6859	0.929717	0.556137
Q13242	Q13242	Serine/arginine-rich splicing factor 9	SRSF9	Large Protein Complex	0.525323	3.39399	1.03203	0.584963	0.422247	1.37517	3.88459	1.4895	0.710284	0.578325	0.821193	2.95173	1.02586	0.639248	0.486665	0.887474	2.65821	1.11499	0.571012	0.427248	1.19411	3.53297	1.07278	0.666822	0.550477	1.38009	3.6686	1.35924	0.799281	0.580895
P17987	P17987	T-complex protein 1 subunit alpha	TCP1	Large Protein Complex	0.699168	1.06625	1.30078	1.72914	1.18076	0.545826	0.978032	1.14216	1.5974	1.20711	0.735462	1.16902	1.26341	1.75233	1.23536	0.668885	0.978289	1.13578	1.69365	1.16865	0.69674	1.16894	1.23824	1.66311	1.27902	0.64203	1.00392	1.15195	1.6564	1.32557
P48553	P48553	Trafficking protein particle complex subunit 10	TRAPPC10	Large Protein Complex	1.50097	1.18666	0.728555	0.926218	0.773765	1.28574	1.34642	0.833903	0.672657	0.865356	1.71502	1.40241	0.939506	0.935332	0.847945	1.40269	1.36386	1.03316	0.826806	0.743856	1.53486	1.48475	0.837739	0.979671	0.895706	1.56516	1.53131	0.912432	0.836938	0.833432
Q7Z392;Q7Z392-3;Q7Z392-4	Q7Z392	Trafficking protein particle complex subunit 11	TRAPPC11	Large Protein Complex	3.84396	3.19291	0.993887	0.573621	0.511001	3.12838	3.17969	1.01665	0.465532	0.440244	3.48925	3.29967	1.10797	0.675411	0.507733	3.98811	2.99373	1.1481	0.608451	0.467674	3.34671	2.97767	0.957566	0.583152	0.484015	3.29689	3.18503	1.07503	0.589563	0.456626
A5PLN9-4;A5PLN9-5;A5PLN9;A5PLN9-2;A5PLN9-7	A5PLN9	Trafficking protein particle complex subunit 13	TRAPPC13	Large Protein Complex	4.40704	3.11708	1.01077	0.57967	0.538119	3.16824	3.2164	1.03547	0.440772	0.402934	3.45732	3.02593	1.10768	0.649178	0.511826	3.11399	2.97596	1.19035	0.570612	0.546466	2.53323	2.9517	0.88021	0.602544	0.526552	2.61668	2.14759	1.12148	0.599783	0.444491
Q9UL33;Q9UL33-2	Q9UL33	Trafficking protein particle complex subunit 2-like protein	TRAPPC2L	Large Protein Complex	2.33582	1.97228	0.936069	0.603397	0.637524	1.71927	1.90689	1.01106	0.551913	0.640051	2.11366	1.94714	0.916306	0.66527	0.615842	1.89087	1.92773	1.14822	0.595642	0.554549	1.90309	2.14843	0.935665	0.691752	0.649055	1.85124	1.9466	0.991341	0.692483	0.618021
O43617;O43617-2	O43617	Trafficking protein particle complex subunit 3	TRAPPC3	Large Protein Complex	2.32492	2.01949	0.998906	0.628486	0.660912	1.86352	1.98807	0.994384	0.573124	0.587226	1.97314	1.74001	0.941412	0.686484	0.624697	2.0326	2.10139	1.22465	0.657618	0.599466	1.79247	1.9063	0.915598	0.641285	0.63783	1.77106	1.99155	0.988172	0.608669	0.58651
Q9Y296;Q9Y296-2	Q9Y296	Trafficking protein particle complex subunit 4	TRAPPC4	Large Protein Complex	2.32348	2.24624	0.992005	0.718755	0.638456	2.54067	1.84057	0.949468	0.562294	0.554844	2.17409	2.21258	0.966352	0.702458	0.570885	2.3233	2.09079	1.0586	0.649219	0.507863	2.28029	2.05581	0.926378	0.654378	0.64875	1.92452	2.01217	1.00237	0.681958	0.602771
Q8IUR0	Q8IUR0	Trafficking protein particle complex subunit 5	TRAPPC5	Large Protein Complex	2.5878	2.22027	1.07351	0.808008	0.665697	1.84476	2.04784	0.947672	0.564627	0.609936	2.3273	2.17591	0.96163	0.716723	0.6351	2.0754	2.03628	1.10486	0.684683	0.563487	1.80933	2.12611	1.02222	0.75486	0.740417	1.80992	2.00472	1.00536	0.658569	0.632446
Q9Y2L5;Q9Y2L5-2	Q9Y2L5	Trafficking protein particle complex subunit 8	TRAPPC8	Large Protein Complex	4.23398	3.40137	1.05058	0.593641	0.513209	3.1084	3.08704	0.968491	0.481893	0.435417	3.50807	3.05085	1.0897	0.632666	0.530336	4.13632	2.92385	1.23124	0.650266	0.45117	3.10585	2.87906	1.00322	0.640637	0.542969	3.54926	3.23456	1.07126	0.546842	0.480315
Q96Q05;Q96Q05-3;Q96Q05-2	Q96Q05	Trafficking protein particle complex subunit 9	TRAPPC9	Large Protein Complex	1.49092	1.3212	0.947588	0.941738	0.974649	1.24655	1.36927	0.895863	0.777884	0.830835	1.46031	1.45366	0.93303	0.884088	0.806452	1.59497	1.57981	0.975301	0.80621	0.769478	1.30453	1.52063	0.850013	0.98077	1.00027	1.41896	1.42766	0.954252	0.806301	0.798294
P68363;P68363-2	P68363	Tubulin alpha-1B chain	TUBA1B	Large Protein Complex	0.683025	0.893877	0.615068	0.471464	0.82367	0.47829	0.727046	0.464929	0.512719	0.811057	0.589308	0.843547	0.613499	0.550173	0.777736	0.56415	0.743378	0.622416	0.627518	0.937014	0.557545	0.728591	0.531761	0.387218	0.704852	0.557504	0.686994	0.553334	0.490159	0.8521
Q9BQE3	Q9BQE3	Tubulin alpha-1C chain	TUBA1C	Large Protein Complex	0.536143	0.801879	0.594301	0.457754	0.767483	0.465473	0.721315	0.539951	0.479724	0.822446	0.593292	0.797293	0.609066	0.579689	0.833056	0.570855	0.660684	0.661247	0.782851	1.08093	0.509588	0.771912	0.566705	0.420392	0.717284	0.564293	0.699134	0.595716	0.55523	0.791784
P68366;P68366-2	P68366	Tubulin alpha-4A chain	TUBA4A	Large Protein Complex	0.626029	0.901224	0.664331	0.574092	0.7117	0.408878	0.698951	0.434087	0.480305	0.7892	0.596784	0.841642	0.678474	0.602178	0.735822	0.634341	0.749933	0.694808	0.636175	0.921355	0.541651	0.80975	0.559932	0.386161	0.624008	0.554776	0.679894	0.588828	0.548142	0.739373
P07437	P07437	Tubulin beta chain	TUBB	Large Protein Complex	0.671373	0.946573	0.681975	0.529143	0.912854	0.506783	0.775103	0.470096	0.577461	0.838733	0.594138	0.825398	0.671859	0.628043	0.818809	0.595645	0.785128	0.675802	0.687917	1.02449	0.594416	0.798547	0.606751	0.412895	0.740234	0.553325	0.748465	0.55428	0.569723	0.908208
P68371	P68371	Tubulin beta-4B chain	TUBB4B	Large Protein Complex	0.646907	0.909559	0.665385	0.500818	0.848371	0.481505	0.731999	0.469244	0.547686	0.82641	0.587221	0.796662	0.634614	0.576957	0.832531	0.578742	0.750948	0.642558	0.635552	0.952977	0.547894	0.715842	0.560494	0.403016	0.706376	0.560067	0.694682	0.547206	0.49961	0.901931
Q9BUF5	Q9BUF5	Tubulin beta-6 chain	TUBB6	Large Protein Complex	0.847199	1.08789	0.67617	0.485397	0.794319	0.582324	0.898822	0.512791	0.550051	0.746602	0.667672	0.996849	0.80859	0.548662	0.793582	0.690081	0.895222	0.66904	0.677696	0.801844	0.65029	0.841212	0.701956	0.454526	0.686704	0.738695	0.724043	0.574294	0.53842	0.776883
Q3ZCM7	Q3ZCM7	Tubulin beta-8 chain	TUBB8	Large Protein Complex	0.613702	0.894939	0.698859	0.503434	0.810295	0.461297	0.70711	0.481926	0.550467	0.83793	0.615257	0.872497	0.667136	0.635517	0.836112	0.622912	0.770001	0.669753	0.695457	1.08551	0.56563	0.75718	0.61938	0.409964	0.738443	0.559061	0.724086	0.656922	0.581096	0.882879
Q9BYJ9	Q9BYJ9	YTH domain-containing family protein 1	YTHDF1	Large Protein Complex	4.93927	2.57242	0.935335	0.628573	0.548807	3.68785	2.71167	0.939398	0.540513	0.471001	4.50344	2.48876	0.908365	0.628555	0.598853	4.09073	2.49246	0.929655	0.544264	0.499938	4.15707	2.47648	0.866058	0.628221	0.636233	3.85993	2.46639	0.811715	0.536532	0.498344
Q9Y5A9;Q9Y5A9-2	Q9Y5A9	YTH domain-containing family protein 2	YTHDF2	Large Protein Complex	5.34794	2.86304	0.898552	0.619425	0.561912	4.21249	2.88359	0.905334	0.477107	0.508853	4.30699	2.47157	0.870651	0.589502	0.587847	4.40022	2.68702	0.920621	0.542171	0.544259	4.16927	2.50244	0.802233	0.574597	0.6136	4.0299	2.53353	0.831839	0.523983	0.500645
Q7Z739	Q7Z739	YTH domain-containing family protein 3	YTHDF3	Large Protein Complex	5.1835	2.70298	0.926286	0.603124	0.549739	4.28473	2.79572	0.920766	0.502491	0.52213	4.31545	2.49735	0.893216	0.593443	0.579517	4.41902	2.78632	0.954592	0.554121	0.529793	3.97804	2.56356	0.842101	0.580841	0.579558	3.94386	2.6366	0.849278	0.524074	0.474364
P31946;P31946-2	P31946	14-3-3 protein beta/alpha;14-3-3 protein beta/alpha, N-terminally processed	YWHAB	Large Protein Complex	0.808125	0.973453	0.716877	0.71009	0.975839	0.625063	0.893883	0.657978	0.725341	0.989137	0.711656	0.863128	0.705334	0.72496	1.02344	0.777328	0.911184	0.806982	0.813303	1.10925	0.721568	0.914174	0.715856	0.60291	0.928797	0.754943	0.951199	0.718085	0.721876	0.99914
P62258;P62258-2	P62258	14-3-3 protein epsilon	YWHAE	Large Protein Complex	0.769955	0.955336	0.761522	0.66451	1.02395	0.612145	0.867726	0.608827	0.673478	0.958862	0.694425	0.883699	0.742441	0.718142	1.02032	0.720167	0.909362	0.759711	0.763819	1.05217	0.672642	0.867278	0.694059	0.609393	0.941668	0.694741	0.929697	0.69553	0.638491	0.990759
P61981	P61981	14-3-3 protein gamma;14-3-3 protein gamma, N-terminally processed	YWHAG	Large Protein Complex	0.853441	1.0593	0.791859	0.745655	0.977348	0.664865	0.940576	0.728408	0.722647	0.944311	0.815654	1.02428	0.801243	0.735836	0.969329	0.820647	0.980155	0.891908	0.837745	0.990983	0.75936	0.991977	0.774165	0.669767	0.922081	0.80029	0.965385	0.786553	0.714019	0.969813
Q04917	Q04917	14-3-3 protein eta	YWHAH	Large Protein Complex	0.848189	1.04862	0.783143	0.728003	1.03646	0.629518	0.915524	0.711917	0.766309	1.00013	0.773934	0.94528	0.78666	0.791336	1.00519	0.716001	1.00478	0.848863	0.835369	1.11898	0.699946	0.961769	0.729594	0.670204	0.977306	0.754486	0.964426	0.792461	0.74279	0.974393
P27348	P27348	14-3-3 protein theta	YWHAQ	Large Protein Complex	0.725328	0.913365	0.664545	0.564225	0.921406	0.58842	0.822915	0.560964	0.640604	0.908787	0.613715	0.826171	0.641243	0.610165	0.948012	0.674447	0.832627	0.714831	0.701503	1.05683	0.627843	0.800064	0.604518	0.528204	0.911624	0.678833	0.864362	0.640969	0.623693	0.987005
P63104;P63104-2	P63104	14-3-3 protein zeta/delta	YWHAZ	Large Protein Complex	0.731527	0.910488	0.657724	0.591769	0.97006	0.543727	0.802462	0.567006	0.611244	0.915922	0.669827	0.847328	0.689563	0.644449	1	0.692519	0.874526	0.703063	0.712889	1.0419	0.619734	0.794448	0.588103	0.537406	0.887686	0.673963	0.830134	0.647603	0.610828	0.950913
Q04637-8;Q04637-7	Q04637			Large Protein Complex	4.71843	3.18554	1.11391	0.640585	0.437229	3.64833	3.10519	1.11271	0.514472	0.385072	3.89307	3.02378	1.05413	0.622906	0.452885	3.80028	2.89249	1.16372	0.596948	0.416092	3.89134	2.95258	1.01375	0.616115	0.462759	3.54364	2.81326	0.975696	0.534644	0.381595
P84077	P84077	ADP-ribosylation factor 1	ARF1	Golgi	0.691491	0.963303	1.03996	0.982831	1.56967	0.518026	0.810771	0.836884	1.0101	1.63189	0.568667	0.93193	1.04599	1.13619	2.47675	0.525593	0.857399	1.03248	1.34349	2.31918	0.566431	0.829252	0.972531	0.877258	1.90549	0.586604	0.941107	0.982506	1.20364	2.14213
P40616;P40616-2	P40616	ADP-ribosylation factor-like protein 1	ARL1	Golgi	0.352397	0.866791	1.32571	1.83501	6.11166	0.283453	0.660281	1.14466	1.9348	5.31512	0.314272	0.695502	1.4097	2.37511	5.59144	0.417493	0.637823	1.11415	2.48314	6.47491	0.24421	0.686611	1.15164	1.86647	4.211	0.301631	0.616763	1.13116	1.83909	4.79339
P98194-7;P98194-5;P98194-9;P98194-6;P98194-8	P98194	Calcium-transporting ATPase type 2C member 1	ATP2C1	Golgi	0.990565	1.09915	1.40247	1.79236	1.75827	0.832829	1.0955	1.22757	1.5294	1.6942	0.879597	1.00033	1.48441	2.15679	1.93785	1.03052	0.998133	1.29336	1.96289	1.80515	0.689003	1.04649	1.46253	1.94384	2.0615	0.715167	1.02823	1.35737	1.93913	1.94825
O94766;O94766-2	O94766	Galactosylgalactosylxylosylprotein 3-beta-glucuronosyltransferase 3	B3GAT3	Golgi	0.71877	0.951161	2.81228	2.74439	2.82913	0.554434	0.990012	2.2976	2.27351	3.63266	0.630523	0.789658	3.04133	3.10271	3.73782	0.773798	0.816694	1.48667	2.98997	2.43715	0.499327	0.935951	1.83815	4.29919	4.27804	0.543375	0.813285	1.78911	2.37177	2.80957
P15291-2;P15291	P15291	Beta-1,4-galactosyltransferase 1;Lactose synthase A protein;N-acetyllactosamine synthase;Beta-N-acetylglucosaminylglycopeptide beta-1,4-galactosyltransferase;Beta-N-acetylglucosaminyl-glycolipid beta-1,4-galactosyltransferase;Processed beta-1,4-galactosyltransferase 1	B4GALT1	Golgi	0.7416	0.931216	1.65219	2.71923	4.23155	0.574341	0.974034	1.3361	2.37513	4.34845	0.71025	0.964905	1.79707	3.59964	4.38757	0.829093	0.914469	1.27578	2.30188	3.46114	0.531881	0.951165	1.80399	3.24363	5.08416	0.551464	0.90393	1.52989	2.86987	4.44351
O43286	O43286	Beta-1,4-galactosyltransferase 5	B4GALT5	Golgi	0.894294	0.983573	1.58465	2.98798	5.21848	0.660411	0.732899	1.03931	3.14421	4.54072	0.587794	0.87774	1.87495	3.32208	4.3431	0.832293	0.904808	1.21731	2.34258	3.75497	0.574289	0.849556	1.83815	3.76507	5.65213	0.550621	0.954019	1.37167	2.65485	4.37087
Q14746;Q14746-2	Q14746	Conserved oligomeric Golgi complex subunit 2	COG2	Golgi	0.465113	0.757002	1.217	1.15832	1.56181	0.41484	0.710835	0.810035	0.941095	1.66581	0.4325	0.670563	1.05895	1.37507	1.88249	0.550129	0.640346	0.886255	1.20881	1.73457	0.341165	0.591697	0.981863	1.06561	1.92146	0.356483	0.658865	0.788291	0.969081	1.88455
O75063	O75063	Glycosaminoglycan xylosylkinase	FAM20B	Golgi	0.658947	0.967271	2.34221	3.65154	4.3572	0.600009	1.03711	1.92589	2.89136	3.9322	0.594956	1.06393	2.22434	3.89205	4.22674	0.779322	0.954666	1.74118	3.09054	3.35476	0.452937	0.991073	2.26788	4.09907	3.69471	0.548444	0.926433	2.16187	3.69434	3.83118
Q10472	Q10472	Polypeptide N-acetylgalactosaminyltransferase 1;Polypeptide N-acetylgalactosaminyltransferase 1 soluble form	GALNT1	Golgi	0.58694	1.10558	3.56316	5.26404	5.08645	0.508156	0.99884	2.40877	4.12694	5.01277	0.542719	0.979673	3.33575	5.49739	4.48648	0.67446	0.936225	2.24057	4.55106	3.47049	0.444625	1.05325	2.89874	5.52232	4.5775	0.447132	0.99592	2.70869	4.60925	4.21023
Q10471	Q10471	Polypeptide N-acetylgalactosaminyltransferase 2;Polypeptide N-acetylgalactosaminyltransferase 2 soluble form	GALNT2	Golgi	0.590327	1.0774	4.88849	7.20094	5.52598	0.476515	1.06724	3.5475	4.98713	4.65382	0.547343	0.996089	4.11421	6.22946	4.73547	0.649454	0.964133	2.73665	4.61481	3.59928	0.448034	1.10873	4.614	6.76377	5.53085	0.433413	0.999284	3.79628	5.44751	4.04401
Q8NCL4	Q8NCL4	Polypeptide N-acetylgalactosaminyltransferase 6	GALNT6	Golgi	0.622944	1.11188	4.18005	6.37784	4.95994	0.491464	1.15319	3.01905	4.36052	4.3038	0.566375	0.991749	3.32954	4.99166	3.91439	0.671755	0.93727	2.36617	3.75287	2.96727	0.494687	1.19158	3.95519	5.26526	4.72437	0.503482	1.05426	3.26717	4.80527	3.62765
Q86SF2	Q86SF2	N-acetylgalactosaminyltransferase 7	GALNT7	Golgi	0.583583	1.02935	4.15869	6.99777	5.61176	0.474059	0.993341	3.16324	5.09073	4.992	0.555788	0.98324	3.69232	6.61644	4.92463	0.663259	0.932686	2.51846	4.49037	3.56584	0.448069	1.0795	3.91423	7.15668	5.60922	0.470952	1.01741	3.45476	5.91169	4.47141
Q8IWJ2	Q8IWJ2	GRIP and coiled-coil domain-containing protein 2	GCC2	Golgi	0.462228	0.675169	1.51298	2.97843	4.05546	0.367367	0.684569	1.21722	2.22883	5.00575	0.402281	0.637101	1.52708	3.46408	7.93032	0.583288	0.651038	1.14904	2.86294	5.15395	0.319566	0.64364	1.52094	2.8713	5.06612	0.348629	0.689986	1.37431	2.72686	5.75909
Q92896-2;Q92896-3;Q92896	Q92896	Golgi apparatus protein 1	GLG1	Golgi	0.706315	0.99834	2.21728	4.26751	5.67372	0.585483	1.03245	1.78503	3.38272	5.30107	0.662897	0.956926	2.06125	4.41197	5.12417	0.789533	0.917127	1.62191	3.36425	4.16812	0.555548	1.00945	1.99164	4.56752	6.03142	0.540964	0.985212	1.80737	3.99132	4.73434
Q08379;Q08379-2	Q08379	Golgin subfamily A member 2	GOLGA2	Golgi	0.631582	1.19185	1.99746	1.9229	2.28407	0.48088	1.13154	1.64325	1.47979	2.02927	0.55044	1.04388	1.76434	1.93584	2.79028	0.735178	0.957175	1.41904	1.70153	2.27527	0.504087	1.24846	1.79689	1.87112	2.49966	0.485725	1.10905	1.68777	1.76368	2.11377
Q08378;Q08378-2;Q08378-4	Q08378	Golgin subfamily A member 3	GOLGA3	Golgi	0.321689	0.751868	1.35229	1.93802	2.32346	0.241942	0.69221	1.12329	1.19704	2.04904	0.252839	0.647243	1.39037	1.98051	2.05945	0.317901	0.510004	1.20576	2.09204	2.16618	0.218282	0.764459	1.56161	1.734	1.78507	0.263857	0.624823	1.42713	1.70557	1.363
Q13439;Q13439-4;Q13439-3	Q13439	Golgin subfamily A member 4	GOLGA4	Golgi	0.515652	0.997485	1.3019	1.83178	1.80551	0.403341	0.740991	1.14308	1.39733	1.42015	0.48486	0.894327	1.51562	2.09702	2.1076	0.614365	0.791653	1.14387	1.93654	1.98528	0.380942	0.847762	1.27515	1.61801	1.61139	0.360369	0.757698	1.02942	1.41153	1.45389
Q8TBA6;Q8TBA6-2	Q8TBA6	Golgin subfamily A member 5	GOLGA5	Golgi	0.655431	1.14686	3.89803	4.87591	3.73827	0.478011	1.08835	2.87727	3.52859	3.75599	0.583824	1.09016	2.9865	4.268	4.89591	0.684861	0.980708	2.3988	3.04455	2.63146	0.47737	1.25957	4.64683	5.01723	3.56588	0.491789	1.0395	3.2631	5.04788	4.34041
Q14789-2	Q14789	Golgin subfamily B member 1	GOLGB1	Golgi	0.614721	1.03078	4.43804	6.18545	4.72373	0.488774	1.01949	3.33264	4.62685	4.18318	0.556839	0.95568	3.7796	5.28604	3.75697	0.693497	0.963297	2.59625	3.82427	2.85605	0.471079	1.1054	4.07838	5.70778	4.42234	0.465521	1.02731	3.69836	4.88237	3.58069
O00461	O00461	Golgi integral membrane protein 4	GOLIM4	Golgi	0.630032	1.01374	3.87027	6.41763	6.11559	0.476638	1.00883	2.81443	4.60396	5.49666	0.525024	0.948045	3.45134	5.59723	5.32199	0.652426	0.885068	2.29604	4.25901	3.72266	0.436612	1.03019	3.83304	6.4588	6.07554	0.455911	0.999012	3.13877	5.35209	4.81373
Q8NBJ4;Q8NBJ4-2	Q8NBJ4	Golgi membrane protein 1	GOLM1	Golgi	0.782496	0.942015	1.54168	2.74625	4.87821	0.629183	0.989616	1.30928	2.17769	5.04398	0.658381	0.829623	1.45831	2.9724	3.81705	0.829855	0.845349	1.26192	2.32611	4.09675	0.57576	0.898201	1.49743	3.18543	6.06128	0.576256	0.96497	1.49677	2.98812	5.03586
Q9H8Y8;Q9H8Y8-3;Q9H8Y8-2	Q9H8Y8	Golgi reassembly-stacking protein 2	GORASP2	Golgi	0.65678	1.19749	2.23891	2.22326	2.81551	0.544922	1.1183	1.70251	1.84774	2.32721	0.528421	1.1159	1.9951	2.05249	2.90349	0.718846	1.02804	1.63407	1.89643	2.2227	0.487105	1.30598	2.09901	2.00698	3.09359	0.535216	1.22917	2.00519	2.37189	2.53397
O95249;O95249-2	O95249	Golgi SNAP receptor complex member 1	GOSR1	Golgi	0.715398	1.02482	1.95556	2.79881	2.77588	0.60059	1.02048	1.54382	1.85946	2.49229	0.65523	0.917204	1.90713	2.93825	2.97197	0.806347	0.990264	1.45985	2.47678	2.41171	0.53328	1.07366	2.10344	3.12976	3.3638	0.52639	1.03649	1.9032	2.57911	2.72774
Q7LGA3;Q7LGA3-2;Q7LGA3-3	Q7LGA3	Heparan sulfate 2-O-sulfotransferase 1	HS2ST1	Golgi	0.554252	0.880541	3.8325	7.05739	6.33413	0.473712	0.962435	2.69521	4.61316	4.94433	0.535147	0.882137	3.49111	6.19741	5.00531	0.649315	0.813558	2.27808	5.05131	4.39406	0.436134	1.00387	3.69285	6.81746	6.93968	0.462021	0.955264	3.70628	5.93577	5.17976
Q16706	Q16706	Alpha-mannosidase 2	MAN2A1	Golgi	0.607503	0.98372	3.06173	6.44998	5.80575	0.485402	1.01205	2.63053	3.84485	4.65904	0.562282	0.914138	3.34265	6.49152	4.80709	0.658649	0.857787	2.33328	4.31593	3.34969	0.464884	1.01361	3.23191	6.27404	5.91356	0.501551	1.01741	2.88	4.7934	4.38842
Q10469	Q10469	Alpha-1,6-mannosyl-glycoprotein 2-beta-N-acetylglucosaminyltransferase	MGAT2	Golgi	0.566736	1.07045	5.17798	6.00545	4.7009	0.428495	1.03687	3.84568	4.68325	4.5619	0.511231	0.944592	3.68569	4.91311	3.60047	0.600395	0.926415	2.56376	4.54071	3.08807	0.408281	1.11717	4.4846	5.95582	4.14311	0.429678	1.05122	3.74028	4.98785	3.61323
Q9BRK5;Q9BRK5-6;Q9BRK5-4;Q9BRK5-3;Q9BRK5-2	Q9BRK5	45 kDa calcium-binding protein	SDF4	Golgi	0.665174	0.928088	1.78432	2.61324	2.95613	0.586075	0.974156	1.67466	2.1283	2.83358	0.580181	0.822275	1.72484	2.45787	2.67208	0.720256	0.868195	1.55271	2.23472	2.45539	0.515532	0.944149	1.86595	2.55054	2.99767	0.549848	0.966402	1.97406	2.62625	2.51944
Q8TB61;Q8TB61-3;Q8TB61-2;Q8TB61-5;Q8TB61-4	Q8TB61	Adenosine 3-phospho 5-phosphosulfate transporter 1	SLC35B2	Golgi	0.623345	1.04446	3.03303	5.01574	6.16627	0.500151	1.01535	2.50854	4.06704	5.12978	0.553974	0.920427	3.22693	5.57371	5.16942	0.649759	0.887009	2.11707	2.87411	3.44921	0.436804	1.02242	3.22496	6.13452	6.79257	0.468248	1.00537	2.90926	4.9805	4.43701
Q15643	Q15643	Thyroid receptor-interacting protein 11	TRIP11	Golgi	0.612239	1.31436	2.50184	1.91149	1.66513	0.486764	1.21071	2.08056	1.49249	1.56606	0.567357	1.10382	1.9603	1.80869	1.85559	0.697955	1.0595	1.52642	1.51369	1.30295	0.494233	1.35708	2.09353	1.75852	1.90366	0.461857	1.17407	2.00299	1.65255	1.56978
O15155;O15155-2	O15155	BET1 homolog	BET1	Ergic/cisGolgi	1.9227	1.40728	1.2179	1.32131	1.11749	1.37863	1.23442	1.01832	0.909217	1.10806	1.49687	1.18612	1.13718	1.27917	1.1782	1.71866	1.33434	1.48046	1.09528	1.10542	1.26578	1.27065	1.14798	1.24948	1.17763	1.22008	1.2075	1.29015	1.13603	0.910753
Q969X5;Q969X5-2	Q969X5	Endoplasmic reticulum-Golgi intermediate compartment protein 1	ERGIC1	Ergic/cisGolgi	2.08514	1.13181	0.953273	1.1817	1.17309	1.66847	1.05776	0.785039	0.894926	1.05759	1.63289	1.04597	1.03888	1.22026	1.14008	1.75524	1.07783	1.01519	1.09581	1.04853	1.43608	1.04391	0.965374	1.17383	1.18758	1.4508	0.988004	0.990978	1.11282	1.00516
Q96RQ1	Q96RQ1	Endoplasmic reticulum-Golgi intermediate compartment protein 2	ERGIC2	Ergic/cisGolgi	1.26539	1.27603	1.17041	1.25065	1.34033	1.05716	1.26792	1.04418	0.904574	1.13335	1.01496	1.08261	1.12529	1.20743	1.30625	1.3665	1.17312	1.22502	1.14521	1.25623	0.97	1.23507	1.11886	1.17369	1.3736	0.970818	1.1733	1.20125	1.10705	1.19701
Q9Y282;Q9Y282-3;Q9Y282-2	Q9Y282	Endoplasmic reticulum-Golgi intermediate compartment protein 3	ERGIC3	Ergic/cisGolgi	1.18064	1.2196	1.15114	1.18339	1.29358	1.06147	1.17224	1.04716	0.969513	1.09722	1.0725	1.00635	1.09369	1.21261	1.30879	1.29703	1.08543	1.01614	1.09714	1.15266	0.962155	1.14452	1.12059	1.17265	1.30913	0.961968	1.1048	1.125	1.0933	1.10014
Q9BS26	Q9BS26	Endoplasmic reticulum resident protein 44	ERP44	Ergic/cisGolgi	1.84607	1.16816	1.00741	1.06943	1.15243	1.43211	1.09616	0.865942	0.875379	1.04524	1.50792	1.00582	1.03829	1.13983	1.18751	1.67345	1.09887	1.02017	1.14093	1.07702	1.32342	1.06282	0.992954	1.13296	1.17421	1.25695	1.04604	1.00378	1.05437	0.952354
Q9Y3E0	Q9Y3E0	Vesicle transport protein GOT1B	GOLT1B	Ergic/cisGolgi	1.57271	1.30387	1.17824	1.35143	1.35726	1.45053	1.22477	0.965314	0.946516	1.07665	1.38337	1.12918	1.06832	1.21255	1.26573	1.6657	1.29498	1.09326	1.1767	1.19071	1.22476	1.15218	1.14168	1.28343	1.24904	1.22417	1.14287	1.09469	1.19256	1.03925
O14653;O14653-3;O14653-2	O14653	Golgi SNAP receptor complex member 2	GOSR2	Ergic/cisGolgi	1.08318	1.14737	1.23283	1.30296	1.31247	0.958523	1.1293	0.988664	1.00232	1.17811	1.05151	1.15764	1.26087	1.2465	1.38307	1.16731	1.08117	1.16314	1.20246	1.26704	0.916948	1.24908	1.13492	1.31059	1.53814	0.889031	1.0842	1.25824	1.22715	1.18678
P24390;P24390-2	P24390	ER lumen protein-retaining receptor 1	KDELR1	Ergic/cisGolgi	1.35494	1.18046	1.10333	1.4423	1.36953	0.963714	1.06892	0.952851	1.0461	1.28889	0.975013	1.07664	1.12677	1.42105	1.50284	1.35088	1.04217	1.24359	1.21575	1.35282	0.929661	1.05312	1.13718	1.30575	1.47452	0.893514	1.09196	1.11884	1.186	1.20712
P49257	P49257	Protein ERGIC-53	LMAN1	Ergic/cisGolgi	1.86143	1.17291	1.00069	1.12606	1.17978	1.56955	1.04381	0.817159	0.860617	1.01865	1.59264	1.02783	1.01315	1.14193	1.14165	1.69631	1.10882	0.993502	1.10373	1.01693	1.40391	1.13876	1.03909	1.13131	1.17992	1.40631	1.10695	0.991242	1.04208	0.960352
Q12907	Q12907	Vesicular integral-membrane protein VIP36	LMAN2	Ergic/cisGolgi	1.88396	1.31781	1.00605	1.01996	1.06933	1.51473	1.25198	0.909592	0.846436	0.974817	1.47354	1.14686	1.05366	1.1075	1.19884	1.68107	1.17832	1.10521	1.10778	1.06538	1.36791	1.22268	1.04456	1.08313	1.15051	1.29371	1.23197	1.06995	1.04667	0.973231
Q9H0V9;Q9H0V9-2;Q9H0V9-3	Q9H0V9	VIP36-like protein	LMAN2L	Ergic/cisGolgi	2.01999	1.30928	1.06946	1.07313	1.15252	1.66177	1.14851	0.893538	0.915339	1.07204	1.50219	1.18864	1.122	1.27021	1.22651	1.85988	1.05567	1.07948	1.03603	1.07714	1.35751	1.24933	1.09688	1.20968	1.16441	1.40175	1.19141	1.05258	1.1009	1.0154
Q8NI22;Q8NI22-2;Q8NI22-3	Q8NI22	Multiple coagulation factor deficiency protein 2	MCFD2	Ergic/cisGolgi	1.84435	1.14747	1.02005	1.15276	1.15949	1.60907	1.10048	0.878543	0.919883	1.07725	1.59278	1.10935	1.11187	1.25888	1.14939	1.93253	1.14869	1.07135	1.1719	1.07471	1.33993	1.13844	1.1246	1.2712	1.30547	1.39601	1.16407	1.02557	1.12723	1.03581
P61019;P61019-2	P61019	Ras-related protein Rab-2A	RAB2A	Ergic/cisGolgi	1.27936	1.18647	1.21901	1.50936	1.74367	1.06694	1.10546	1.04624	1.22091	1.53013	1.14163	1.11884	1.12569	1.34683	1.56266	1.36523	1.16746	1.1885	1.40489	1.49658	0.948401	1.11463	1.15062	1.43241	1.76362	0.940734	1.05955	1.17572	1.49824	1.65231
Q8WUD1;Q8WUD1-2	Q8WUD1	Ras-related protein Rab-2B	RAB2B	Ergic/cisGolgi	1.47241	1.15006	1.17232	1.65353	1.46353	1.12608	1.15356	1.04644	1.25464	1.36977	1.25143	0.986392	1.01143	1.32437	1.36051	1.41603	1.15915	1.1887	1.36972	1.1682	1.10426	1.11504	1.15957	1.5436	1.78958	1.06957	1.17271	1.07989	1.66646	1.30906
O15258	O15258	Protein RER1	RER1	Ergic/cisGolgi	1.44586	1.38648	1.23434	1.10839	1.03771	1.13636	1.28125	1.08601	0.883888	0.885777	1.22387	1.22876	1.20097	1.12831	1.0116	1.50048	1.34079	1.158	1.07527	0.90475	1.01096	1.25859	1.08794	1.10656	1.11596	1.02938	1.31568	1.12434	1.05874	0.97602
Q13190;Q13190-2;Q13190-4;Q13190-3	Q13190	Syntaxin-5	STX5	Ergic/cisGolgi	1.16857	1.16628	1.18389	1.51593	1.63151	0.99904	1.11384	1.00815	1.10582	1.50073	1.00102	1.1045	1.1635	1.3953	1.53013	1.23154	1.11259	1.20111	1.38995	1.46709	0.888545	1.08931	1.1933	1.34789	1.53948	0.873649	1.12151	1.28816	1.445	1.39531
O15260;O15260-2;O15260-3	O15260	Surfeit locus protein 4	SURF4	Ergic/cisGolgi	2.0606	1.20871	0.97324	1.01181	0.987423	1.78983	1.12133	0.828149	0.832988	0.933985	1.61229	1.07402	1.05391	1.07375	1.0328	1.78381	1.11436	0.998177	1.04526	0.902239	1.50413	1.14966	0.957817	1.05969	1.0082	1.55626	1.08027	0.998339	1.02449	0.835676
Q13445	Q13445	Transmembrane emp24 domain-containing protein 1	TMED1	Ergic/cisGolgi	1.60184	1.34621	1.08928	1.01641	0.945371	1.24789	1.21932	0.930479	0.820669	0.894106	1.54094	1.25973	1.10571	1.05275	1.03487	1.71968	1.17067	1.08824	0.937325	0.944703	1.27152	1.22288	1.01661	0.986224	1.13186	1.22207	1.22302	1.06695	0.944696	0.921923
P49755	P49755	Transmembrane emp24 domain-containing protein 10	TMED10	Ergic/cisGolgi	1.28885	1.26414	1.29435	1.22177	1.26646	1.02851	1.21073	1.03046	0.960719	1.15011	1.11658	1.10633	1.18401	1.23569	1.29738	1.26035	1.11242	1.1217	1.23727	1.16088	0.982246	1.18456	1.126	1.24665	1.31656	0.950509	1.14421	1.2249	1.17187	1.09972
Q15363	Q15363	Transmembrane emp24 domain-containing protein 2	TMED2	Ergic/cisGolgi	1.32066	1.23797	1.18304	1.26726	1.39604	1.02254	1.20466	1.0605	0.972031	1.13154	1.09971	1.10327	1.14232	1.28035	1.31472	1.30643	1.08125	1.12442	1.18823	1.21346	0.980871	1.17696	1.15367	1.28078	1.34411	0.93494	1.13558	1.1986	1.17537	1.13759
Q9Y3Q3;Q9Y3Q3-2	Q9Y3Q3	Transmembrane emp24 domain-containing protein 3	TMED3	Ergic/cisGolgi	1.05891	1.19461	1.243	1.34449	1.33444	0.923141	1.17088	1.04393	0.926837	1.27876	1.03462	1.14687	1.1092	1.23642	1.48172	1.23507	1.08207	1.15816	1.24045	1.30318	0.874086	1.09732	1.05562	1.16257	1.43016	0.935923	1.1713	1.22919	1.23619	1.35277
Q7Z7H5;Q7Z7H5-3;Q7Z7H5-2	Q7Z7H5	Transmembrane emp24 domain-containing protein 4	TMED4	Ergic/cisGolgi	1.14378	1.31884	1.47174	1.36135	1.31456	0.915594	1.26968	1.17717	1.06129	1.17028	0.932789	1.16771	1.33848	1.31283	1.36956	1.19314	1.1892	1.19369	1.30279	1.26321	0.829812	1.28127	1.32015	1.31651	1.41285	0.812394	1.18494	1.3786	1.26039	1.11763
Q9Y3A6;Q9Y3A6-2	Q9Y3A6	Transmembrane emp24 domain-containing protein 5	TMED5	Ergic/cisGolgi	2.28173	1.15346	0.938472	1.20263	1.16016	1.80144	1.172	0.809862	0.855076	0.894638	1.7524	1.01911	1.04436	1.26719	1.27091	1.86141	1.06561	1.03184	1.13995	1.05731	1.6376	1.03161	1.01036	1.26345	1.23831	1.53578	1.04943	1.00386	1.12183	1.00959
Q9Y3B3;Q86XR7-2;Q9Y3B3-2	Q9Y3B3	Transmembrane emp24 domain-containing protein 7	TMED7	Ergic/cisGolgi	0.857989	1.31565	1.61815	1.37474	1.36941	0.729778	1.28031	1.32942	1.10341	1.22617	0.855013	1.23415	1.41219	1.35983	1.42465	1.10995	1.15874	1.3156	1.32208	1.29867	0.703474	1.30932	1.51665	1.44185	1.53741	0.732082	1.2485	1.43857	1.28741	1.32603
Q9BVK6	Q9BVK6	Transmembrane emp24 domain-containing protein 9	TMED9	Ergic/cisGolgi	1.33933	1.26967	1.07969	1.28648	1.22639	1.17353	1.16515	0.997238	0.928743	1.17941	1.25885	1.06589	1.10025	1.2629	1.34043	1.52829	1.1244	1.03195	1.27515	1.31421	1.08042	1.11949	1.14457	1.21647	1.37823	0.9849	1.09779	1.14821	1.14361	1.22282
Q969M3;Q969M3-3;Q969M3-2	Q969M3	Protein YIPF5	YIPF5	Ergic/cisGolgi	1.7297	1.23652	0.972399	1.05783	1.04771	1.59903	1.34043	0.948121	0.891893	0.940156	1.44639	1.2837	1.07695	1.01614	0.984704	1.54975	1.32232	1.13315	1.07503	0.950028	1.28575	1.22411	0.932693	1.04768	1.02267	1.17712	1.22077	1.01681	1.15491	0.861283
Q8NHH9;Q8NHH9-5;Q8NHH9-2;Q8NHH9-3;Q8NHH9-4	Q8NHH9	Atlastin-2	ATL2	ER_high_curvature	1.27263	0.901179	0.975602	1.74885	1.84294	1.13557	0.962313	0.875321	1.38112	2.00479	1.05383	0.910127	1.07214	1.95134	1.93627	1.19062	0.976975	1.09714	1.92219	1.8047	0.97928	0.940692	1.07401	1.96399	1.90074	1.01467	0.965944	1.07058	1.83027	1.73705
Q6DD88	Q6DD88	Atlastin-3	ATL3	ER_high_curvature	1.3121	0.853779	0.856537	1.6772	2.35659	1.08821	0.870905	0.740676	1.36776	2.38923	1.11728	0.835353	0.963439	2.0253	2.33782	1.20449	0.92201	0.967377	1.86973	2.20863	0.972033	0.825605	0.95554	1.99091	2.36694	1.04975	0.875657	0.948102	1.91031	2.21106
Q6NUK4	Q6NUK4	Receptor expression-enhancing protein 3	REEP3	ER_high_curvature	1.40446	1.0341	0.946253	1.72233	2.19093	1.2221	0.948463	0.764256	1.4407	2.08567	1.17249	0.866266	1.0617	2.11568	1.76783	1.30338	0.898791	1.12126	2.40009	1.98663	1.12597	0.959742	0.982247	2.23993	2.13792	1.02445	0.853554	0.863295	1.71077	1.78761
Q9H6H4;Q9H6H4-2	Q9H6H4	Receptor expression-enhancing protein 4	REEP4	ER_high_curvature	1.40873	0.971741	0.932773	1.69183	1.72992	1.20971	1.02691	0.895966	1.54024	1.76074	1.1984	1.02517	1.03176	1.68337	2.51951	1.37755	0.992967	1.00244	1.64907	1.52844	1.32629	0.926047	0.953943	2.193	2.02372	1.07917	1.06783	1.11796	1.63028	1.53038
Q00765	Q00765	Receptor expression-enhancing protein 5	REEP5	ER_high_curvature	1.35311	0.965044	0.885859	1.50514	2.34984	1.14819	0.965778	0.763772	1.31049	2.24161	1.13758	0.898854	1.0047	1.87358	2.25793	1.21896	0.887651	0.989566	1.61426	1.97571	1.02766	0.893067	0.975962	1.96667	2.35731	1.12673	0.973502	1.01826	1.82846	2.06705
Q96HR9	Q96HR9	Receptor expression-enhancing protein 6	REEP6	ER_high_curvature	1.24742	0.911683	0.873954	1.51568	1.81508	1.00641	0.805941	0.766373	1.17711	1.71949	0.972476	0.88844	0.929204	1.61204	1.72139	1.0077	0.830551	0.85058	1.46758	1.30419	0.920548	0.777324	0.856106	1.67593	1.57044	0.925435	0.949896	0.922224	1.6417	1.64836
Q16799;Q16799-3;Q16799-2	Q16799	Reticulon-1	RTN1	ER_high_curvature	1.35833	1.02852	0.901568	1.45073	2.10577	1.20156	0.976872	0.747247	1.27085	2.31738	1.10541	0.914009	1.11448	1.8301	2.21609	1.33551	1.13425	1.13352	1.91996	2.70542	1.10921	0.95239	0.97719	1.81545	2.23859	1.12375	0.955622	0.943436	1.93133	2.00707
O95197;O95197-2;O95197-7	O95197	Reticulon-3	RTN3	ER_high_curvature	1.24592	0.949671	0.795796	1.37945	1.92981	1.2317	0.952693	0.754727	1.07667	2.09992	1.23215	0.8841	0.959724	1.66078	2.28089	1.29335	1.00872	0.946416	1.55991	1.964	1.0681	0.894365	0.917845	1.69369	2.08271	1.01652	0.940491	0.85282	1.63401	1.9436
Q9NQC3;Q9NQC3-4;Q9NQC3-6	Q9NQC3	Reticulon-4	RTN4	ER_high_curvature	1.27357	0.941336	0.818552	1.34288	1.7606	1.154	0.939648	0.708832	1.04887	1.93474	1.11714	0.934694	0.993544	1.6173	1.89337	1.21415	0.950336	0.9067	1.52345	1.73468	1.01473	0.924209	0.900558	1.60166	1.8682	1.01089	0.92264	0.849267	1.49734	1.84991
O75396	O75396	Vesicle-trafficking protein SEC22b	SEC22B	ER_high_curvature	1.73171	0.894865	0.88323	1.61485	2.14528	1.39404	0.905945	0.73804	1.25541	2.02486	1.35895	0.834007	1.01532	1.86596	2.22697	1.54391	0.908586	0.919195	1.65554	1.92415	1.2006	0.836691	0.966572	1.72441	2.18155	1.21668	0.848586	1.00878	1.64408	1.99021
P51648;P51648-2	P51648	Fatty aldehyde dehydrogenase	ALDH3A2	ER	1.65422	0.847701	0.901995	2.4268	7.46365	1.40934	0.855581	0.786984	2.06227	6.74852	1.27002	0.771265	1.06893	3.27006	10.7557	1.36942	0.827415	1.01154	2.94481	8.60946	1.15887	0.777849	1.08158	3.18712	10.4546	1.1137	0.788576	1.05345	2.92696	8.31235
Q12797	Q12797	Aspartyl/asparaginyl beta-hydroxylase	ASPH	ER	1.71104	0.743016	0.885299	3.15545	13.3063	1.42195	0.734087	0.717809	2.41543	10.7314	1.31762	0.671179	1.10676	4.53532	20.1328	1.4112	0.697327	0.953614	3.6396	13.9864	1.16904	0.680004	1.0646	4.57091	20.1385	1.12704	0.657648	1.01656	3.99957	12.8884
P18850	P18850	Cyclic AMP-dependent transcription factor ATF-6 alpha;Processed cyclic AMP-dependent transcription factor ATF-6 alpha	ATF6	ER	1.81479	0.731273	0.811825	2.4573	8.41671	1.56453	0.755345	0.799793	1.95024	6.32775	1.27193	0.670319	0.93633	4.1637	11.1056	1.37132	0.650231	0.886809	3.13265	9.02442	0.992627	0.706361	0.949344	3.38963	23.4366	1.0302	0.637277	0.829748	2.90763	6.3204
Q9HD20;Q9HD20-2	Q9HD20	Manganese-transporting ATPase 13A1	ATP13A1	ER	1.71893	0.769556	0.883884	2.64869	10.2643	1.52601	0.756655	0.740779	2.15414	9.36564	1.38405	0.719338	1.10583	3.83609	14.4394	1.53591	0.836121	0.973281	3.38954	10.493	1.13018	0.651925	0.964753	3.4033	13.0437	1.17642	0.704946	0.928099	3.14831	10.2196
P16615;P16615-5;P16615-3;P16615-4	P16615	Sarcoplasmic/endoplasmic reticulum calcium ATPase 2	ATP2A2	ER	1.59682	0.768922	0.832579	2.23788	7.10105	1.35206	0.771842	0.708637	1.73692	6.22299	1.3013	0.722647	0.990768	3.1588	10.0117	1.41679	0.770539	0.887655	2.54948	7.67621	1.1524	0.694546	0.933816	2.96671	9.01374	1.13629	0.717858	0.903839	2.58996	7.61051
Q6Y288	Q6Y288	Beta-1,3-glucosyltransferase	B3GALTL	ER	1.84134	0.738414	0.869483	2.56663	5.52635	1.34882	0.75918	0.714667	2.0097	6.12053	1.39292	0.723807	1.18238	3.46172	6.32869	1.49857	0.771868	0.92881	3.17241	3.68844	1.10757	0.694298	1.04203	3.32791	6.66191	1.03007	0.670475	1.11312	2.73828	4.17268
Q9UHQ4	Q9UHQ4	B-cell receptor-associated protein 29	BCAP29	ER	1.43037	0.804446	0.847501	1.87356	2.92288	1.25214	0.812177	0.720479	1.59631	3.67491	1.17718	0.743303	0.890164	2.39495	4.00701	1.24719	0.834672	0.883323	2.07463	2.7876	1.01264	0.72967	0.90112	2.21414	3.70641	1.09473	0.811467	0.968764	2.07705	3.27475
P27797	P27797	Calreticulin	CALR	ER	1.71535	0.725505	0.88048	2.89959	10.4215	1.37863	0.694571	0.721986	2.22423	9.33002	1.26394	0.637917	1.12543	4.41775	15.1911	1.36002	0.682753	0.98287	3.69724	11.8542	1.12048	0.629418	0.99634	4.02311	10.6902	1.11749	0.645136	0.991968	3.61554	10.697
P27824;P27824-2;P27824-3	P27824	Calnexin	CANX	ER	1.68493	0.797793	0.854775	2.39531	8.48702	1.38466	0.77629	0.700972	1.87972	7.58152	1.30291	0.709483	0.984278	3.46342	11.8784	1.40904	0.755876	0.903676	2.89634	8.28479	1.13127	0.689149	0.925195	3.31973	10.7972	1.15462	0.726405	0.941544	2.92232	9.09637
Q6UWW8	Q6UWW8	Carboxylesterase 3	CES3	ER	2.24341	0.781949	1.03573	2.16413	15.6415	1.52992	0.762605	0.799931	2.6281	3.32188	1.23656	0.713866	1.29526	4.88171	3.68429	1.59433	0.76494	1.09381	3.50598	10.2673	1.32366	0.746372	1.28586	4.70479	3.92031	1.1117	0.672393	1.07202	3.69513	5.76455
Q99715;Q99715-4;Q99715-2	Q99715	Collagen alpha-1(XII) chain	COL12A1	ER	1.70028	0.781978	0.935175	2.10004	3.96319	1.3256	0.791914	0.796064	1.77995	4.17535	1.30871	0.742673	1.15245	2.57254	4.58198	1.37831	0.749604	0.996421	2.19284	4.0865	1.10534	0.679333	1.03569	2.32026	4.37847	1.00787	0.659752	0.89672	1.92071	3.13434
Q8NBJ5	Q8NBJ5	Procollagen galactosyltransferase 1	COLGALT1	ER	1.70932	0.680155	1.08723	4.58064	17.3262	1.39426	0.677392	0.835353	3.05376	13.1267	1.12152	0.624223	1.6069	7.40788	25.2712	1.19779	0.647977	1.27665	5.0966	17.1273	0.96176	0.60996	1.43362	6.63834	21.3414	1.01166	0.614487	1.34692	5.20049	16.422
P39656;P39656-3;P39656-2	P39656	Dolichyl-diphosphooligosaccharide--protein glycosyltransferase 48 kDa subunit	DDOST	ER	1.75825	0.690453	0.92295	3.93058	13.1186	1.42307	0.693329	0.771713	2.88402	13.8081	1.31291	0.646326	1.14613	5.30364	21.2583	1.36408	0.687382	0.991468	4.20208	16.2683	1.14072	0.613665	1.02802	5.00454	21.5169	1.12514	0.648815	1.02819	4.50332	18.7642
Q9UBS4	Q9UBS4	DnaJ homolog subfamily B member 11	DNAJB11	ER	1.6799	0.788145	0.894868	2.78505	8.53034	1.43803	0.739149	0.716531	2.1191	7.96606	1.29234	0.69331	1.084	4.06938	11.6675	1.53274	0.754099	0.950378	3.35107	7.00807	1.1645	0.652989	0.985678	3.55762	10.5888	1.16712	0.670675	1.03392	3.29448	8.52065
Q8IXB1;Q8IXB1-2	Q8IXB1	DnaJ homolog subfamily C member 10	DNAJC10	ER	1.74032	0.744772	0.878532	2.50552	5.59004	1.37841	0.730703	0.735946	2.04814	4.94333	1.29027	0.692193	1.12472	3.6732	6.05662	1.40256	0.720681	0.976701	2.86376	5.48672	1.16909	0.669035	1.00728	3.12525	6.25641	1.16438	0.680238	1.04109	2.84511	4.76363
Q9BZQ6;Q9BZQ6-2	Q9BZQ6	ER degradation-enhancing alpha-mannosidase-like protein 3	EDEM3	ER	1.88955	0.737469	0.868602	2.68328	10.7893	1.44428	0.748373	0.795742	2.34119	7.63621	1.30315	0.65621	1.27321	4.45033	6.35073	1.37958	0.764701	1.03869	3.80157	15.7561	1.18918	0.646586	1.06908	4.78314	5.12426	1.10104	0.681125	1.05885	3.81055	10.3426
Q5NDL2;Q5NDL2-3;Q5NDL2-2	Q5NDL2	EGF domain-specific O-linked N-acetylglucosamine transferase	EOGT	ER	1.72855	0.702506	0.848195	2.86451	10.0794	1.40219	0.676791	0.699603	2.27877	5.48903	1.29433	0.621601	1.09282	3.54001	9.45126	1.36243	0.717515	0.956124	4.1195	7.87344	1.09408	0.590297	0.959474	3.99309	10.9141	1.14383	0.659709	1.00925	3.27662	8.09034
P07099	P07099	Epoxide hydrolase 1	EPHX1	ER	1.60959	0.827136	0.834688	2.05677	5.29701	1.43356	0.849209	0.733851	1.59017	4.78046	1.24968	0.718393	0.919841	2.44828	5.43481	1.33653	0.783963	0.893189	2.26495	4.57103	1.11301	0.733813	0.902022	2.45767	5.60155	1.14984	0.812712	0.94797	2.28767	4.77363
Q96DZ1;Q96DZ1-3;Q96DZ1-2	Q96DZ1	Endoplasmic reticulum lectin 1	ERLEC1	ER	1.67818	0.724059	0.822556	2.16462	8.221	1.39482	0.772033	0.642189	1.69432	7.00321	1.35814	0.70722	0.946066	2.56689	11.8505	1.4333	0.794654	0.799995	2.34387	8.97184	1.13393	0.683052	0.842175	2.97883	10.8635	1.201	0.706091	0.868246	2.4673	8.00921
O75477	O75477	Erlin-1	ERLIN1	ER	1.79441	0.888625	0.925005	2.03954	7.98908	1.42106	0.855431	0.726624	1.63255	6.66974	1.37354	0.800172	0.95141	2.83513	8.29435	1.4606	0.832985	0.962913	2.54501	8.65663	1.19039	0.755853	0.884262	2.52362	9.53575	1.19702	0.780846	0.881427	2.3226	4.02099
O94905	O94905	Erlin-2	ERLIN2	ER	1.69827	0.834542	0.816523	2.18817	7.97129	1.4282	0.844925	0.70668	1.60189	6.83081	1.35671	0.74793	0.962541	2.94482	10.6261	1.47241	0.821577	0.881341	2.28882	8.36799	1.20694	0.755094	0.926615	2.63242	9.14707	1.16101	0.773832	0.881339	2.28292	7.25541
Q7Z2K6	Q7Z2K6	Endoplasmic reticulum metallopeptidase 1	ERMP1	ER	1.7759	0.776874	0.892239	2.68687	8.73649	1.33643	0.775827	0.727901	2.03577	7.1729	1.37927	0.725426	1.09427	3.76962	11.6419	1.37081	0.773316	0.920833	3.21875	9.24912	1.25155	0.723909	1.01488	3.80298	11.5406	1.14231	0.726247	0.963087	3.21738	8.49612
P30040	P30040	Endoplasmic reticulum resident protein 29	ERP29	ER	1.82885	0.776461	0.939019	2.97	10.4366	1.44562	0.748195	0.765476	2.29442	8.88767	1.34863	0.671995	1.13019	4.14019	12.8853	1.39787	0.734642	0.961618	3.3312	9.71991	1.15984	0.665388	1.04019	4.09668	12.6878	1.1647	0.680366	1.00498	3.4809	10.429
P37268;P37268-2;P37268-3;P37268-5;P37268-4	P37268	Squalene synthase	FDFT1	ER	1.62093	0.781727	0.841468	2.04054	6.17007	1.48403	0.829656	0.766339	1.80328	6.3411	1.21695	0.676551	0.914718	2.88689	8.77265	1.40218	0.793296	0.92527	2.59911	6.35547	1.11009	0.706186	0.892469	2.88074	8.55168	1.12485	0.755966	0.9483	2.45498	6.68096
Q96AY3	Q96AY3	Peptidyl-prolyl cis-trans isomerase FKBP10	FKBP10	ER	1.78509	0.712464	1.01247	3.46287	10.5983	1.44406	0.690272	0.755038	2.55068	9.32259	1.20379	0.645395	1.31789	5.28577	13.3729	1.28306	0.677303	1.05307	4.04293	10.7858	1.04667	0.625202	1.1372	4.60853	12.7256	1.07812	0.633469	1.14953	3.94452	10.1128
Q9NWM8	Q9NWM8	Peptidyl-prolyl cis-trans isomerase FKBP14	FKBP14	ER	1.78566	0.787776	0.9334	2.45234	4.95785	1.54242	0.749192	0.820047	2.07585	4.65382	1.45854	0.708638	1.15606	3.44805	5.87073	1.57719	0.799	1.02454	3.02197	4.37965	1.21364	0.671354	1.10395	3.20008	6.08919	1.27697	0.719433	1.01673	2.9585	4.85186
O95302;O95302-3;O95302-2	O95302	Peptidyl-prolyl cis-trans isomerase FKBP9	FKBP9	ER	1.67818	0.684006	0.957824	3.52572	10.9554	1.43222	0.679548	0.737822	2.53819	8.97257	1.19552	0.599971	1.28272	5.19763	13.9894	1.28585	0.670449	1.08592	3.88955	10.7143	0.988908	0.591201	1.13705	4.50876	13.3984	1.09971	0.635316	1.14425	4.22996	10.7543
Q14697	Q14697	Neutral alpha-glucosidase AB	GANAB	ER	1.71219	0.691958	0.918732	3.2033	13.0241	1.36166	0.688335	0.75376	2.48924	10.9953	1.26738	0.631758	1.14281	4.86739	16.8322	1.36942	0.689607	0.991917	4.07187	13.5204	1.117	0.627536	1.04337	4.46112	15.9153	1.13946	0.634199	1.02603	3.93242	12.3455
Q8TED1	Q8TED1	Probable glutathione peroxidase 8	GPX8	ER	1.69842	0.815953	0.910057	2.09731	3.90245	1.47554	0.792719	0.743978	1.55152	2.65937	1.37354	0.713795	1.02752	2.70942	4.60966	1.43508	0.828371	0.953126	2.27259	4.17397	1.20646	0.638053	0.952908	2.61297	4.74045	1.19058	0.72211	0.944141	2.1095	3.70704
Q6Y1H2	Q6Y1H2	Very-long-chain (3R)-3-hydroxyacyl-CoA dehydratase 2	HACD2	ER	1.64216	0.777169	0.864998	2.7315	9.88281	1.42363	0.75203	0.686656	2.14122	8.17037	1.29346	0.69543	1.01007	4.08121	14.2033	1.33157	0.728744	0.933671	3.07784	10.7463	1.14193	0.655878	0.865821	3.62513	12.7122	1.10101	0.699163	1.02001	3.26724	10.1741
Q9P035;Q9P035-2	Q9P035	Very-long-chain (3R)-3-hydroxyacyl-CoA dehydratase 3	HACD3	ER	1.62322	0.774056	0.86325	2.31895	7.69421	1.33676	0.790549	0.727948	2.05953	7.04636	1.2381	0.693998	1.01206	3.31039	9.77777	1.33373	0.777154	0.964616	2.75849	8.30213	1.09573	0.68893	0.938741	3.19614	9.6647	1.12924	0.726906	0.890174	2.81979	8.99188
Q8TCT9;Q8TCT9-5	Q8TCT9	Minor histocompatibility antigen H13	HM13	ER	1.6337	0.794518	0.828202	2.21359	7.03835	1.36836	0.779333	0.689936	1.72454	6.15405	1.24708	0.690216	0.943718	3.04294	9.95395	1.351	0.770196	0.89377	2.46867	7.47492	1.1066	0.678443	0.877785	2.90949	9.27493	1.16206	0.696514	0.887159	2.4465	7.30167
Q53GQ0	Q53GQ0	Very-long-chain 3-oxoacyl-CoA reductase	HSD17B12	ER	1.58505	0.75864	0.844031	2.31871	7.27443	1.30617	0.756833	0.683883	1.7275	6.3977	1.2545	0.71802	0.990119	3.19611	9.78932	1.38085	0.750455	0.921982	2.58723	8.3726	1.11763	0.698543	0.935428	3.00307	10.2557	1.12141	0.716985	0.906028	2.65123	6.96946
P14625	P14625	Endoplasmin	HSP90B1	ER	1.83273	0.737145	0.942035	3.29441	13.3824	1.45757	0.73234	0.767766	2.64639	11.5884	1.32989	0.645953	1.16002	5.07376	20.0606	1.42873	0.71659	1.01876	4.23466	14.9861	1.16367	0.640533	1.07606	4.62939	17.4108	1.18274	0.667883	1.05374	4.06683	13.9647
P11021	P11021	78 kDa glucose-regulated protein	HSPA5	ER	1.77906	0.743002	0.91713	3.02826	10.8369	1.43189	0.730935	0.7459	2.40448	9.241	1.31296	0.663515	1.13005	4.50904	14.1626	1.41107	0.715664	1.00395	3.73006	11.1295	1.16318	0.646819	1.0192	4.11627	13.335	1.14938	0.668485	1.03269	3.66415	10.4326
Q9Y4L1	Q9Y4L1	Hypoxia up-regulated protein 1	HYOU1	ER	1.77117	0.733147	0.954461	3.19908	13.9812	1.42742	0.716607	0.759733	2.55878	11.6386	1.33582	0.651039	1.16441	5.07665	19.3942	1.40117	0.696431	1.01426	3.9813	14.4851	1.16868	0.623452	1.05579	4.59571	18.4467	1.13903	0.656045	1.03731	3.94305	14.1251
Q14643;Q14643-3;Q14643-6	Q14643	Inositol 1,4,5-trisphosphate receptor type 1	ITPR1	ER	1.29168	0.836283	0.984478	2.63406	8.28848	1.21362	0.894811	0.935739	2.32104	7.61293	1.22783	0.803266	1.10557	3.52345	11.2134	1.36332	0.895147	1.13173	3.35578	9.98705	1.1184	0.80126	1.0668	3.38851	10.6451	1.09421	0.81327	1.0465	3.06024	9.21424
Q14571	Q14571	Inositol 1,4,5-trisphosphate receptor type 2	ITPR2	ER	1.14878	0.801304	0.967274	2.53713	8.54531	1.0847	0.81043	0.859566	2.21426	7.72904	1.13147	0.814439	1.19606	3.354	11.5742	1.1882	0.894624	1.05135	3.39083	2.09763	1.09008	0.781539	1.06271	3.41754	9.93796	1.10159	0.796206	1.08526	3.14854	8.13195
Q14573	Q14573	Inositol 1,4,5-trisphosphate receptor type 3	ITPR3	ER	1.09809	0.778733	0.919506	2.40263	7.7309	1.04189	0.80197	0.844272	2.2008	7.32262	1.09006	0.75333	1.08139	3.33522	9.49888	1.12505	0.78011	0.997041	3.17323	8.99155	0.980285	0.750208	1.01812	3.14428	9.28651	1.03065	0.814115	1.03346	3.05086	8.67304
Q6UW63	Q6UW63	KDEL motif-containing protein 1	KDELC1	ER	1.86817	0.801953	1.0522	2.86091	6.78127	1.49865	0.803649	0.822268	2.44927	7.26923	1.3906	0.69649	1.17879	3.85264	7.03407	1.58722	0.802673	1.0567	3.418	6.3011	1.30393	0.708797	1.08644	3.60892	7.13274	1.27896	0.730828	1.10949	3.247	6.82498
Q7Z4H8;Q7Z4H8-2;Q7Z4H8-3	Q7Z4H8	KDEL motif-containing protein 2	KDELC2	ER	1.6182	0.709056	0.922456	2.79509	7.60439	1.41883	0.70127	0.741331	2.17747	6.07788	1.29508	0.655193	1.14404	3.96377	8.84991	1.45019	0.644139	1.0263	3.89108	9.41922	1.06927	0.605598	1.06232	3.85047	6.01277	1.13941	0.672006	0.964286	3.29256	8.36803
Q6UWP7;Q6UWP7-3	Q6UWP7	Lysocardiolipin acyltransferase 1	LCLAT1	ER	1.09007	0.75144	0.849623	2.01277	5.20658	1.30617	0.75016	0.718166	1.57988	5.02873	1.29169	0.70116	0.98233	2.79165	8.48745	1.30693	0.742452	0.904587	2.28812	5.55021	1.14316	0.702379	0.879988	2.78603	7.4383	1.10947	0.757598	0.906336	2.10927	5.53696
Q32P28;Q32P28-4;Q32P28-3	Q32P28	Prolyl 3-hydroxylase 1	LEPRE1	ER	1.6733	0.666318	0.960013	3.77055	14.8905	1.30048	0.636811	0.742678	2.54991	11.5412	1.16612	0.627417	1.36503	6.23248	22.3524	1.25575	0.662909	1.08944	3.63607	14.1913	0.995748	0.582245	1.18535	5.08896	18.6064	1.00729	0.60491	1.16846	4.28819	15.105
Q8IVL5;Q8IVL5-2	Q8IVL5	Prolyl 3-hydroxylase 2	LEPREL1	ER	1.54258	0.631752	0.909803	3.34536	13.5198	1.3285	0.66769	0.76429	2.49373	10.9512	1.08441	0.627603	1.28174	5.36459	12.3982	1.26746	0.645214	1.00692	4.71432	13.1601	0.961844	0.571831	1.13363	4.83881	2.25359	0.951937	0.577468	1.01172	3.97673	13.795
Q08380	Q08380	Galectin-3-binding protein	LGALS3BP	ER	1.68507	0.756913	0.919439	2.46238	4.46113	1.36356	0.753012	0.782761	2.01124	4.37976	1.26833	0.698983	1.01281	2.71375	5.05188	1.27595	0.730193	0.919551	2.37645	4.60694	1.08019	0.683373	0.934452	2.65173	5.71904	1.059	0.699993	0.973099	2.4578	4.66739
P30533	P30533	Alpha-2-macroglobulin receptor-associated protein	LRPAP1	ER	1.63456	0.750467	0.914555	2.31325	4.52568	1.38712	0.754295	0.738915	1.75652	4.05975	1.21485	0.651855	1.04231	2.88137	4.62409	1.29055	0.71989	0.964814	2.59405	4.36276	1.11638	0.667109	1.00265	2.77828	5.2214	1.11061	0.666509	0.988315	2.46097	4.15885
P48449;P48449-3;P48449-2	P48449	Lanosterol synthase	LSS	ER	1.42666	0.840428	0.888702	2.25325	5.30658	1.2432	0.809189	0.809299	1.81292	5.29887	1.17852	0.701389	1.01364	2.7043	6.5239	1.24265	0.814424	0.958356	2.56453	5.63555	1.00394	0.684905	0.951266	2.91808	6.97149	1.02773	0.780417	0.965595	2.48844	5.54044
Q5JRA6;Q5JRA6-2	Q5JRA6	Melanoma inhibitory activity protein 3	MIA3	ER	1.82469	0.781255	0.844004	2.44924	11.0814	1.51663	0.780302	0.713988	2.00204	9.23589	1.37436	0.694098	1.01002	3.77409	15.7079	1.54137	0.782156	0.934371	3.05349	12.0816	1.22081	0.690622	0.935621	3.44572	15.6081	1.23295	0.723398	0.956815	3.07404	11.8236
Q9UNW1;Q9UNW1-4	Q9UNW1	Multiple inositol polyphosphate phosphatase 1	MINPP1	ER	1.62107	0.755984	0.939806	2.65948	7.80526	1.34614	0.779934	0.783739	2.37831	7.6317	1.26839	0.6789	1.15063	3.80653	8.93177	1.42504	0.698298	1.02299	3.57879	5.7461	1.09209	0.650714	1.08362	3.86908	10.3923	1.09747	0.710815	1.03231	3.54048	9.89027
Q14165	Q14165	Malectin	MLEC	ER	1.83316	0.738886	0.941301	3.46139	12.5149	1.43714	0.736556	0.781886	2.65482	10.1163	1.35372	0.689314	1.1837	5.12551	18.5284	1.42796	0.707018	0.977296	4.0167	13.6892	1.19976	0.660443	1.10107	5.01666	18.0835	1.14023	0.660468	1.04367	4.40903	13.1278
Q13724;Q13724-2	Q13724	Mannosyl-oligosaccharide glucosidase	MOGS	ER	1.79312	0.711874	0.907828	3.38812	13.5235	1.4205	0.704927	0.747753	2.55177	10.5528	1.31734	0.670907	1.11681	5.37877	11.5489	1.37615	0.700209	1.01903	3.73923	12.8685	1.1578	0.67061	1.02481	4.65617	6.46812	1.13314	0.649273	1.0241	4.12698	13.7985
A2RRP1;A2RRP1-2	A2RRP1	Neuroblastoma-amplified sequence	NBAS	ER	1.7594	0.851611	0.838665	1.89686	4.42358	1.41804	0.854981	0.715829	1.45307	3.58048	1.47477	0.848818	0.976337	2.75474	4.79699	1.50238	0.90333	0.890996	2.00594	3.95468	1.23325	0.760681	0.931184	2.39312	5.06978	1.20884	0.809305	0.877092	2.11696	3.86047
Q969V3;Q969V3-2	Q969V3	Nicalin	NCLN	ER	1.8366	0.70522	0.887688	3.47738	16.3262	1.41135	0.72635	0.724334	2.44785	11.755	1.34296	0.632531	1.10876	4.74497	23.251	1.44308	0.692459	0.934925	3.67466	12.4104	1.16432	0.646732	1.02775	4.79386	21.6851	1.13917	0.650934	0.984718	4.0648	16.6347
P13674-2;P13674-3	P13674	Prolyl 4-hydroxylase subunit alpha-1	P4HA1	ER	1.86587	0.728618	0.994408	3.77972	16.6513	1.50625	0.737634	0.813856	2.96319	13.0575	1.26564	0.656897	1.34058	5.85627	25.0548	1.38936	0.696028	1.1217	4.68057	17.5258	1.1404	0.641962	1.16325	5.16168	22.2653	1.12731	0.645909	1.11059	4.37467	14.9307
O15460	O15460	Prolyl 4-hydroxylase subunit alpha-2	P4HA2	ER	1.92844	0.606717	0.903757	3.15607	2.23412	1.57402	0.783959	0.79748	2.91293	7.05659	1.25264	0.635382	1.2274	6.40732	4.4079	1.41463	0.765656	1.05827	5.37348	19.7244	1.09672	0.59883	1.09057	5.48878	6.92128	1.0901	0.64694	1.04463	4.43266	4.25242
P07237	P07237	Protein disulfide-isomerase	P4HB	ER	1.7858	0.723602	0.926233	3.19016	12.1095	1.39404	0.710426	0.745187	2.46559	10.2698	1.27691	0.651583	1.16757	4.85255	16.0254	1.41984	0.703733	0.998758	4.00717	12.1987	1.12664	0.632656	1.07096	4.28454	14.6745	1.1296	0.652967	1.01932	3.92145	11.9666
P30101	P30101	Protein disulfide-isomerase A3	PDIA3	ER	1.72008	0.729946	0.87685	2.81455	10.0347	1.42005	0.733568	0.727073	2.25862	8.59937	1.27208	0.65747	1.07629	4.05769	13.6156	1.40726	0.746036	0.959624	3.43141	11.0984	1.11809	0.645594	0.984406	3.6822	12.7598	1.15643	0.677131	0.995621	3.39611	10.176
P13667	P13667	Protein disulfide-isomerase A4	PDIA4	ER	1.79757	0.72434	0.919586	3.14987	11.9051	1.41403	0.725558	0.755487	2.4519	10.323	1.32995	0.660665	1.14961	4.86411	18.4129	1.45374	0.706779	1.00824	4.01776	13.9448	1.1187	0.629068	1.00589	4.27932	15.0682	1.17876	0.670918	1.0462	3.99448	12.9151
Q14554;Q14554-2	Q14554	Protein disulfide-isomerase A5	PDIA5	ER	1.78494	0.666465	0.914501	3.57965	7.21149	1.41916	0.715911	0.75704	2.749	6.30598	1.3111	0.66088	1.22863	5.09254	10.2091	1.43025	0.718008	1.03386	4.5286	9.60047	1.15191	0.581239	1.07401	4.94902	10.0999	1.18695	0.656617	1.1514	4.72908	8.87994
Q15084-3;Q15084;Q15084-4;Q15084-5;Q15084-2	Q15084	Protein disulfide-isomerase A6	PDIA6	ER	1.81508	0.737012	0.91035	3.08405	11.3227	1.41358	0.737198	0.729041	2.48322	11.3315	1.31211	0.670592	1.09598	4.74694	17.757	1.43419	0.709557	0.989724	3.65231	12.4329	1.19433	0.645332	1.03804	4.24381	14.2662	1.18672	0.697488	1.00837	3.58264	12.2026
O00264;O00264-2	O00264	Membrane-associated progesterone receptor component 1	PGRMC1	ER	1.56095	0.788086	0.852826	2.11305	5.79164	1.25816	0.7344	0.670683	1.64077	5.6541	1.22889	0.722504	0.933223	2.78009	7.58635	1.34097	0.739316	0.876362	2.29023	5.88884	1.04003	0.726155	0.922962	2.71374	7.01793	1.12037	0.741694	0.868664	2.33175	5.82464
Q92643;Q92643-2	Q92643	GPI-anchor transamidase	PIGK	ER	1.71262	0.772123	0.840107	2.63865	9.43162	1.38154	0.750078	0.739202	2.03752	7.47565	1.21894	0.71315	0.982455	3.50743	12.1267	1.39761	0.738256	0.931188	3.24439	8.68185	1.13326	0.681623	0.912108	3.22306	11.7728	1.15179	0.734879	0.983969	2.70436	8.11986
Q8TEQ8;Q8TEQ8-2	Q8TEQ8	GPI ethanolamine phosphate transferase 3	PIGO	ER	1.81594	0.821633	0.856483	2.97248	7.41653	1.39114	0.808288	0.763335	2.05986	7.36447	1.35392	0.714382	1.08434	3.19295	11.5836	1.45959	0.767269	0.93548	2.93528	4.03978	1.236	0.691148	0.931376	4.09823	2.16754	1.14119	0.724129	0.811814	3.14017	4.73876
Q96S52;Q96S52-2	Q96S52	GPI transamidase component PIG-S	PIGS	ER	1.69153	0.756781	0.853267	2.47415	8.65219	1.28786	0.716102	0.69706	1.95736	7.50776	1.35953	0.729881	1.03816	3.5756	12.0009	1.34376	0.752307	0.929484	2.74014	7.60349	1.22213	0.676386	0.958231	3.44868	10.5225	1.12768	0.709226	0.946209	2.61279	7.7686
Q969N2;Q969N2-5;Q969N2-4;Q969N2-6;Q969N2-2	Q969N2	GPI transamidase component PIG-T	PIGT	ER	1.71248	0.778511	0.830551	2.44031	8.59329	1.31276	0.762727	0.73361	1.83109	8.06691	1.27493	0.683398	0.987012	3.58677	10.0794	1.43406	0.771405	0.934159	2.97009	8.07563	1.17118	0.67958	0.962934	2.89131	9.10283	1.13845	0.732374	0.946704	2.99603	8.25575
Q02809;Q02809-2	Q02809	Procollagen-lysine,2-oxoglutarate 5-dioxygenase 1	PLOD1	ER	1.7462	0.672779	1.00351	3.73794	11.7618	1.41123	0.669287	0.782554	2.68307	10.016	1.15596	0.639751	1.40763	5.54363	15.6712	1.26195	0.651023	1.16331	4.35287	12.0535	1.00921	0.598203	1.24713	4.98242	13.7811	1.05541	0.631007	1.17594	4.13602	10.8124
O00469-2;O00469	O00469	Procollagen-lysine,2-oxoglutarate 5-dioxygenase 2	PLOD2	ER	1.65852	0.657289	0.802723	2.69617	7.61163	1.32538	0.668959	0.683963	2.07825	6.81415	1.22549	0.620785	1.11979	4.29703	12.0135	1.32522	0.670196	0.965356	3.55833	9.25205	1.0505	0.575915	0.947259	3.65317	10.2552	1.03372	0.598511	0.876509	3.21037	7.99595
O60568	O60568	Procollagen-lysine,2-oxoglutarate 5-dioxygenase 3	PLOD3	ER	1.78365	0.689509	1.09794	4.45791	15.7826	1.3112	0.65717	0.804419	2.9621	11.6315	1.13643	0.630368	1.54987	7.37859	19.0177	1.19746	0.642452	1.28638	5.19281	13.1275	0.974796	0.589757	1.47189	6.01783	17.5936	0.977197	0.611467	1.271	4.94692	13.6044
Q9H488;Q9H488-2	Q9H488	GDP-fucose protein O-fucosyltransferase 1	POFUT1	ER	1.68923	0.724369	0.894615	2.94905	8.20578	1.37986	0.68783	0.724438	2.25697	6.89844	1.30085	0.623277	1.0984	3.91858	11.1841	1.40345	0.69331	1.00193	3.46223	8.35076	1.1065	0.612979	0.994048	3.7824	9.69907	1.09498	0.689485	0.989174	3.41409	8.68559
Q8NBL1	Q8NBL1	Protein O-glucosyltransferase 1	POGLUT1	ER	1.84535	0.828124	0.940834	2.16784	3.58034	1.56676	0.767121	0.805915	1.76681	2.83087	1.44162	0.769632	1.14932	2.73595	3.41655	1.55229	0.855831	1.02285	2.35516	3.5189	1.21746	0.748443	1.03541	2.59662	4.21149	1.2415	0.708067	1.00146	2.4136	3.57139
P16435	P16435	NADPH--cytochrome P450 reductase	POR	ER	1.64159	0.795344	0.82321	2.13561	6.02246	1.35887	0.802857	0.706255	1.67351	5.36891	1.28718	0.74157	0.978685	2.90252	7.72855	1.43495	0.804868	0.904508	2.4188	6.09531	1.15384	0.733754	0.925831	2.78885	7.65488	1.19093	0.781018	0.93941	2.46142	5.77873
P23284	P23284	Peptidyl-prolyl cis-trans isomerase B	PPIB	ER	1.71693	0.760366	0.908242	2.66394	6.31315	1.38935	0.728738	0.742264	2.13914	5.73599	1.28729	0.677568	1.08799	3.59071	6.48887	1.38694	0.731746	0.977269	2.94069	5.61776	1.14145	0.673323	1.04174	3.42444	6.81439	1.11848	0.694997	1.01984	2.95398	5.41537
Q92626	Q92626	Peroxidasin homolog	PXDN	ER	1.55377	0.690232	0.952713	2.14206	3.72575	1.35809	0.822602	0.838828	2.09654	3.97134	1.23504	0.721659	1.11751	2.81648	4.50616	1.41793	0.78462	0.999485	2.54383	4.09472	1.1004	0.673323	1.06305	2.77617	3.90813	1.17606	0.734779	1.04294	2.53536	3.84675
Q14257;Q14257-2	Q14257	Reticulocalbin-2	RCN2	ER	1.76615	0.73443	0.925873	3.11504	11.3369	1.47733	0.716566	0.737729	2.5337	10.4625	1.3204	0.642057	1.14734	4.4678	13.5434	1.41717	0.69016	1.02313	3.96295	11.3285	1.15233	0.642123	1.13873	4.24733	14.7903	1.15924	0.654713	1.05682	3.84921	11.8876
Q96D15	Q96D15	Reticulocalbin-3	RCN3	ER	1.67216	0.676689	0.855028	2.70423	7.50733	1.31209	0.651098	0.673318	2.04157	5.41658	1.24894	0.607277	0.997922	3.90413	9.24176	1.30109	0.661281	0.920344	3.29685	8.55599	1.04054	0.577067	0.920463	3.58623	8.70855	1.07195	0.617422	0.953526	3.03176	7.68095
Q8TC12;Q8TC12-2;Q8TC12-3	Q8TC12	Retinol dehydrogenase 11	RDH11	ER	1.48375	0.8427	0.886153	2.10933	5.0089	1.27011	0.864819	0.778963	1.72947	4.49346	1.15522	0.773686	1.03452	2.60867	5.46577	1.30528	0.841436	0.934635	2.48808	5.16734	1.08744	0.768674	0.98933	2.71416	5.92234	1.12883	0.815246	0.98233	2.49737	5.2817
Q6NUM9;Q6NUM9-2	Q6NUM9	All-trans-retinol 13,14-reductase	RETSAT	ER	1.6426	0.773717	0.847354	2.12756	6.68961	1.31991	0.739558	0.679993	1.70231	5.8814	1.27967	0.69417	0.924592	2.86758	8.81869	1.39685	0.737778	0.875781	2.45796	6.75962	1.10177	0.689718	0.879914	2.67766	7.70205	1.12017	0.693766	0.877466	2.44277	6.40781
P04843	P04843	Dolichyl-diphosphooligosaccharide--protein glycosyltransferase subunit 1	RPN1	ER	1.68665	0.726671	0.886406	2.94447	11.7464	1.39103	0.730566	0.747972	2.37196	10.0811	1.26025	0.659332	1.06545	4.33696	16.5974	1.36916	0.70112	0.95376	3.45611	12.0738	1.13876	0.649357	1.01398	4.27073	16.2638	1.14231	0.674154	1.01027	3.84108	12.7431
P04844;P04844-2	P04844	Dolichyl-diphosphooligosaccharide--protein glycosyltransferase subunit 2	RPN2	ER	1.94551	0.72164	0.958091	3.57481	15.5249	1.48715	0.730034	0.788239	2.78349	11.0646	1.30649	0.669689	1.1441	5.20748	21.9851	1.36345	0.709347	0.950299	4.07975	14.403	1.14922	0.615386	1.0186	4.99144	20.6284	1.15524	0.675871	1.06893	4.39423	16.4057
Q9P2E9	Q9P2E9	Ribosome-binding protein 1	RRBP1	ER	1.89572	0.722422	0.925285	2.75642	5.41101	1.52623	0.730116	0.771368	2.12074	4.53852	1.37955	0.670219	1.13185	3.50625	6.06803	1.47584	0.71638	1.01533	2.91211	5.30547	1.21112	0.643275	1.08508	3.68164	7.15151	1.14934	0.646625	1.027	2.97546	4.9617
Q9NTJ5;Q9NTJ5-2	Q9NTJ5	Phosphatidylinositide phosphatase SAC1	SACM1L	ER	1.4661	0.845916	0.999306	2.34883	6.07411	1.20658	0.844556	0.820093	1.99218	5.69505	1.20995	0.803653	1.10601	3.13608	7.52601	1.36827	0.865447	1.0002	2.64863	6.15869	1.05238	0.786572	1.06144	3.06958	7.78895	1.06985	0.80899	1.05707	2.76066	6.2961
O00767	O00767	Acyl-CoA desaturase	SCD	ER	1.56453	0.786758	0.785158	2.17317	5.69188	1.43345	0.844979	0.758881	1.8231	5.23745	1.20343	0.703022	0.879655	2.61655	6.12103	1.32217	0.815514	0.91761	2.34516	4.97259	1.08426	0.696107	0.903723	2.48839	6.34978	1.1582	0.742338	0.930421	2.47634	5.60763
Q9HCN8	Q9HCN8	Stromal cell-derived factor 2-like protein 1	SDF2L1	ER	1.78179	0.734194	0.870858	3.12198	9.08166	1.57871	0.773793	0.744059	2.18722	8.78582	1.31649	0.70583	1.1282	4.19207	12.9157	1.502	0.757518	0.970045	3.50081	9.58718	1.13926	0.656126	1.04841	3.8268	11.4026	1.18309	0.675356	1.06057	3.43941	9.6786
P67812;P67812-4;P67812-3;P67812-2	P67812	Signal peptidase complex catalytic subunit SEC11A	SEC11A	ER	1.62121	0.702816	0.835102	2.6006	9.98638	1.36144	0.726432	0.741631	2.08658	8.25276	1.27615	0.67615	0.948869	3.9752	13.6326	1.31328	0.709557	0.85836	2.94716	9.71597	1.13443	0.649591	0.951961	3.57341	0.421502	1.10075	0.651364	0.944614	3.33575	9.02245
P61619;P61619-3	P61619	Protein transport protein Sec61 subunit alpha isoform 1	SEC61A1	ER	1.82555	0.689686	0.902222	3.40957	15.8083	1.43658	0.709798	0.692226	2.46613	11.9416	1.26829	0.638963	1.07897	4.88907	20.4043	1.34186	0.702942	0.928599	3.83027	16.1209	1.11071	0.634392	1.05336	4.67815	20.2737	1.13804	0.633784	1.01993	4.23562	15.2829
P60468	P60468	Protein transport protein Sec61 subunit beta	SEC61B	ER	1.84923	0.724369	0.889343	3.38317	13.1689	1.47755	0.717617	0.699373	2.41948	10.5488	1.38377	0.668529	1.09818	5.28866	18.5717	1.44447	0.712991	0.936616	3.63925	13.3065	1.15555	0.642925	1.02186	4.67435	19.9203	1.15082	0.646954	1.00996	4.06706	14.1449
P60059	P60059	Protein transport protein Sec61 subunit gamma	SEC61G	ER	1.79829	0.697608	0.887875	3.31114	13.1345	1.43602	0.690695	0.708568	2.45464	11.2853	1.27079	0.624065	1.03664	4.79948	18.8472	1.32764	0.67469	0.932574	3.71006	12.0873	1.1573	0.679828	1.05154	4.43265	17.7971	1.06164	0.638437	0.983617	4.12302	16.1419
Q99442	Q99442	Translocation protein SEC62	SEC62	ER	1.77892	0.791272	0.874902	2.78902	9.933	1.38064	0.814046	0.708948	2.05592	4.01991	1.3921	0.72948	1.02851	4.04482	13.9015	1.4432	0.683455	0.887034	3.3419	10.3708	1.26949	0.710343	0.976657	3.70052	12.5197	1.19116	0.676086	0.927824	3.45275	10.6336
Q9UGP8	Q9UGP8	Translocation protein SEC63 homolog	SEC63	ER	1.6888	0.725166	0.822689	2.90232	13.4622	1.42988	0.727987	0.678911	2.16411	10.327	1.32533	0.664919	1.04313	4.32567	20.3584	1.41818	0.693773	0.886928	3.40683	11.5852	1.12754	0.61346	0.979482	4.13402	17.9019	1.1568	0.663718	0.982858	3.79879	15.5921
Q9UBV2	Q9UBV2	Protein sel-1 homolog 1	SEL1L	ER	1.74677	0.784943	0.815122	2.20578	8.88963	1.43234	0.802448	0.665642	1.80394	6.5707	1.43821	0.729681	0.931828	3.00156	12.7044	1.60513	0.777363	0.931848	2.64557	3.51169	1.20526	0.686903	0.866132	2.76856	12.0034	1.15618	0.730041	0.85435	2.48674	7.63713
O60613	O60613	15 kDa selenoprotein	SEP15	ER	1.68407	0.661508	1.0506	3.13227	7.60881	1.43535	0.683723	0.754923	2.16794	6.12023	1.44285	0.692093	1.26612	5.2285	13.5368	1.51953	0.803449	0.974786	3.3773	6.90687	1.10009	0.61311	1.04257	4.15911	9.52332	1.05225	0.633412	0.987963	3.06036	2.49608
P50454	P50454	Serpin H1	SERPINH1	ER	1.78623	0.747693	0.958091	2.9519	7.83066	1.39114	0.728792	0.73987	2.25632	6.57893	1.36362	0.676164	1.12512	4.19785	9.17328	1.39634	0.701553	0.964577	3.19322	7.32666	1.15049	0.661727	1.0334	3.76253	9.02336	1.12491	0.658392	1.01028	3.2305	7.03491
Q9H173	Q9H173	Nucleotide exchange factor SIL1	SIL1	ER	1.77791	0.736629	0.926874	2.73534	5.6185	1.45455	0.752439	0.895598	1.92757	3.50371	1.25092	0.619095	1.10933	3.98847	3.19262	1.21076	0.672659	0.915999	3.07548	8.22445	1.08375	0.593958	0.988414	3.6791	8.49915	1.10747	0.61181	1.08968	3.03356	7.8624
O14975;O14975-2	O14975	Very long-chain acyl-CoA synthetase	SLC27A2	ER	1.54904	0.822297	0.876009	2.41911	6.86803	1.39181	0.834541	0.80389	1.80689	5.87809	1.22306	0.789486	1.00184	2.94298	6.31413	1.30668	0.850664	0.958501	2.47914	5.61258	1.14733	0.776901	0.981389	2.7532	7.62929	1.12371	0.767218	0.940004	2.43813	6.07293
Q14BN4;Q14BN4-3;Q14BN4-2;Q14BN4-6;Q14BN4-7	Q14BN4	Sarcolemmal membrane-associated protein	SLMAP	ER	1.40075	0.933207	0.857578	1.79162	3.08939	1.32515	0.893173	0.763945	1.63683	3.75288	1.1541	0.806432	0.979196	2.25413	3.90875	1.33233	0.912976	0.91765	2.14732	3.36422	1.06559	0.840046	0.995127	2.36071	4.09619	1.08776	0.890173	0.959555	2.03376	3.04751
P35610;P35610-3;P35610-2	P35610	Sterol O-acyltransferase 1	SOAT1	ER	1.60199	0.744669	0.832513	2.17826	7.64624	1.3352	0.792965	0.67547	1.69651	6.95674	1.26607	0.680762	0.914027	2.91828	10.6158	1.31989	0.739734	0.895434	2.63475	8.72452	1.10671	0.697215	0.907287	3.07099	9.91651	1.16232	0.702011	0.930674	2.72483	8.11847
Q15005	Q15005	Signal peptidase complex subunit 2	SPCS2	ER	1.70014	0.785312	0.902182	2.61609	8.4988	1.41782	0.803635	0.744416	2.17846	8.37709	1.20781	0.691864	0.990589	3.8952	13.015	1.35634	0.752695	0.944158	3.14394	9.4011	1.16339	0.671879	0.994876	3.79847	12.3222	1.18601	0.697659	0.96554	3.27108	10.3298
O15269	O15269	Serine palmitoyltransferase 1	SPTLC1	ER	1.61203	0.802986	0.794915	2.16487	6.07608	1.33989	0.779797	0.66776	1.69377	5.86143	1.31897	0.725455	0.911528	2.83855	7.74469	1.43127	0.777856	0.870102	2.39821	6.7765	1.17085	0.704815	0.879515	2.69767	7.8516	1.13778	0.687596	0.867278	2.41496	6.37096
O15270	O15270	Serine palmitoyltransferase 2	SPTLC2	ER	1.57946	0.781064	0.820834	1.98091	6.85883	1.33431	0.763519	0.687565	1.61372	5.88381	1.28657	0.729552	0.948124	2.90436	9.28885	1.35342	0.780081	0.859469	2.41339	6.89662	1.13247	0.696078	0.847987	2.66018	8.80386	1.11909	0.737556	0.849938	2.22164	6.47499
P61011;P61011-2	P61011	Signal recognition particle 54 kDa protein	SRP54	ER	1.72439	0.808828	0.853146	1.82335	3.08583	1.34637	0.791696	0.702204	1.54013	2.7271	1.49974	0.768787	0.951355	2.16625	3.66986	1.39063	0.761386	0.890415	2.05334	3.81024	1.20742	0.696501	0.865466	2.00909	3.18781	1.27907	0.778899	0.999637	1.93201	2.91058
Q9UHB9;Q9UHB9-4;Q9UHB9-2	Q9UHB9	Signal recognition particle subunit SRP68	SRP68	ER	1.70085	0.776652	0.831632	1.79807	2.75367	1.39761	0.763205	0.715542	1.47815	2.49028	1.43343	0.784529	0.994939	1.97788	2.72416	1.45184	0.753561	0.897177	2.03582	2.77015	1.17259	0.707878	0.890754	1.90706	2.60229	1.30916	0.802348	0.971064	1.85514	2.46527
O76094;O76094-2	O76094	Signal recognition particle subunit SRP72	SRP72	ER	1.67187	0.777169	0.833353	1.78307	2.62261	1.35619	0.779538	0.735336	1.52721	2.47362	1.43248	0.763701	1.02959	2.06786	2.84157	1.45133	0.760415	0.898644	2.07287	2.89129	1.20048	0.709964	0.889526	1.89325	2.64275	1.27065	0.784496	0.996534	1.88634	2.49317
P08240;P08240-2	P08240	Signal recognition particle receptor subunit alpha	SRPR	ER	1.75538	0.705368	0.821742	2.96963	11.9353	1.41827	0.720305	0.702284	2.26311	10.3842	1.3171	0.667412	1.06683	4.31306	17.353	1.44765	0.723145	0.941635	3.34037	12.1391	1.14337	0.654448	1.00728	4.06426	16.7758	1.1667	0.660926	0.969688	3.70451	12.12
Q9Y5M8	Q9Y5M8	Signal recognition particle receptor subunit beta	SRPRB	ER	1.68665	0.753874	0.87342	2.52746	9.32744	1.48615	0.778433	0.726624	2.05197	8.51909	1.34171	0.680404	1.06472	3.74611	13.5198	1.41425	0.73736	0.927476	3.3012	10.8753	1.18032	0.688128	0.99773	3.61456	13.3765	1.18601	0.684088	0.951853	3.27063	10.7362
P51571	P51571	Translocon-associated protein subunit delta	SSR4	ER	1.64417	0.703951	0.913927	3.42469	16.0783	1.48325	0.706401	0.725151	2.61496	11.8664	1.27593	0.590202	1.06555	4.83101	20.5893	1.33106	0.693893	0.930184	3.5675	12.7492	1.12694	0.622475	1.01194	4.6308	19.1902	1.12056	0.61924	1.02544	4.29282	15.2503
P46977;P46977-2	P46977	Dolichyl-diphosphooligosaccharide--protein glycosyltransferase subunit STT3A	STT3A	ER	1.74763	0.697342	0.966727	4.14491	18.6564	1.46974	0.709075	0.773013	2.95827	13.5372	1.30034	0.643532	1.12249	5.63138	24.3621	1.40955	0.71535	0.988905	4.60388	18.2013	1.12383	0.630045	1.05406	5.62971	23.6486	1.11028	0.647828	1.0739	4.96761	19.2256
Q8TCJ2	Q8TCJ2	Dolichyl-diphosphooligosaccharide--protein glycosyltransferase subunit STT3B	STT3B	ER	1.59051	0.66021	0.846233	2.79224	11.7359	1.36959	0.705459	0.694344	2.23912	6.14973	1.19792	0.657341	1.01538	4.45532	18.3801	1.32281	0.692803	0.904574	3.50046	10.6044	1.10851	0.610266	0.923051	4.14572	16.5247	1.10719	0.650648	0.955649	3.694	10.2822
Q8NBJ7;Q8NBJ7-3;Q8NBJ7-2;Q8NBJ7-5	Q8NBJ7	Sulfatase-modifying factor 2	SUMF2	ER	1.61978	0.746587	0.86712	2.55609	7.16657	1.26989	0.69966	0.723759	2.12151	6.37241	1.23051	0.645595	1.04876	2.89043	7.26587	1.37348	0.700821	0.973637	3.28791	6.78348	1.07155	0.598363	0.904329	3.08424	8.15338	1.08819	0.640326	1.001	3.13192	7.3513
Q03518	Q03518	Antigen peptide transporter 1	TAP1	ER	1.56826	0.696	0.777217	2.26292	8.19989	1.28864	0.734155	0.644502	1.63891	6.09615	1.39987	0.738963	0.977373	3.06672	12.4127	1.2903	0.758564	0.833595	2.67886	7.91994	1.09697	0.685313	0.862908	2.88144	8.88954	1.11729	0.714995	0.826008	2.39766	7.62481
Q03519;Q03519-2	Q03519	Antigen peptide transporter 2	TAP2	ER	1.57113	0.765396	0.864064	2.16462	7.02313	1.23193	0.732804	0.674147	1.61076	6.41285	1.30152	0.721759	1.04574	3.10415	12.0961	1.37729	0.744378	0.877775	2.47467	7.91183	1.15506	0.702685	0.898695	2.70359	9.98562	1.12524	0.692506	0.843898	2.45769	7.67781
O15533;O15533-3;O15533-2;O15533-4	O15533	Tapasin	TAPBP	ER	1.58061	0.71804	0.770357	2.00831	7.20596	1.26218	0.66623	0.649082	1.61777	6.23804	1.28087	0.710844	0.900287	3.1831	11.1338	1.2842	0.724802	0.805621	2.70215	7.60394	1.08193	0.665869	0.852985	2.75418	9.67921	1.11144	0.664276	0.81857	2.05467	7.03061
Q9NZ01	Q9NZ01	Very-long-chain enoyl-CoA reductase	TECR	ER	1.69842	0.767152	0.857137	2.57853	9.41763	1.42642	0.789472	0.732516	1.99875	7.81805	1.26255	0.703968	1.00949	3.67031	12.1023	1.39571	0.764492	0.90431	3.02644	9.40425	1.16214	0.690054	0.925136	3.50083	11.0559	1.20217	0.687052	0.961833	3.28284	9.61723
P55061;P55061-2	P55061	Bax inhibitor 1	TMBIM6	ER	1.56611	0.885438	1.05066	2.26937	4.68176	1.4195	0.764297	0.725059	1.65062	4.49577	1.27103	0.7106	1.01194	2.88715	5.69468	1.38923	0.858982	0.912816	2.35857	3.94173	1.14085	0.7727	1.04733	2.44005	5.07173	1.13657	0.795505	0.968852	2.25579	4.31042
P57088	P57088	Transmembrane protein 33	TMEM33	ER	1.62179	0.83255	0.817938	1.94955	5.00006	1.38946	0.829642	0.722988	1.61043	4.48734	1.28759	0.773457	0.932919	2.49727	6.29668	1.438	0.809452	0.833899	2.10368	4.86688	1.12308	0.75012	0.937587	2.4953	6.07505	1.16621	0.788061	0.879567	2.00549	4.69528
Q96JJ7;Q96JJ7-2	Q96JJ7	Protein disulfide-isomerase TMX3	TMX3	ER	1.66613	0.759436	0.885672	2.49163	8.89588	1.34212	0.740582	0.693354	1.92461	8.11739	1.35652	0.723005	1.01904	3.82492	15.1858	1.39266	0.768165	0.900334	2.91058	11.1792	1.12765	0.672623	0.957034	3.33552	12.08	1.10098	0.69587	0.940268	3.02022	9.10277
Q8NFQ8	Q8NFQ8	Torsin-1A-interacting protein 2	TOR1AIP2	ER	1.63198	0.778482	0.814147	2.02826	6.54433	1.3179	0.760803	0.673042	1.64208	6.03724	1.2935	0.703237	0.958522	2.92419	9.01429	1.41222	0.78347	0.86326	2.43632	7.00638	1.16934	0.720072	0.882768	2.74305	8.67661	1.16034	0.706377	0.88629	2.39574	6.63331
O14657	O14657	Torsin-1B	TOR1B	ER	1.58089	0.709262	0.889543	2.36618	6.69231	1.37807	0.771719	0.742172	1.90315	5.88441	1.36155	0.710299	1.11488	3.29055	7.68592	1.32344	0.685426	0.974166	2.62617	6.22342	1.1826	0.70165	0.990188	3.12074	7.44134	1.10322	0.692721	0.960688	2.82555	6.04631
Q9H497;Q9H497-2	Q9H497	Torsin-3A	TOR3A	ER	1.79614	0.820099	0.884444	2.6539	5.88686	1.31745	0.814046	0.785868	1.62971	4.05102	1.31245	0.760865	1.01857	3.28188	7.80307	1.26934	0.770942	1.07617	1.90149	3.23926	1.18304	0.682979	1.00365	3.53338	7.65854	1.15991	0.736912	0.983815	2.41518	6.32202
Q15629;Q15629-2	Q15629	Translocating chain-associated membrane protein 1	TRAM1	ER	1.59768	0.687473	0.895175	3.23404	13.2155	1.32136	0.701366	0.708579	2.30932	7.87655	1.33667	0.673127	1.04809	4.57446	17.9249	1.38199	0.726221	0.97686	2.9301	10.5379	1.18648	0.685517	1.07003	4.57246	18.5382	1.11598	0.598411	1.03571	3.8863	14.7121
O95881	O95881	Thioredoxin domain-containing protein 12	TXNDC12	ER	1.72927	0.720002	0.90684	2.88236	8.70642	1.45076	0.717794	0.731308	2.21536	8.42366	1.28503	0.663143	1.1267	4.00016	9.96091	1.42822	0.727594	0.997451	3.50057	8.63164	1.10935	0.648424	1.02642	3.60977	10.014	1.20498	0.7034	1.06057	3.4142	8.33293
Q8NBS9;Q8NBS9-2	Q8NBS9	Thioredoxin domain-containing protein 5	TXNDC5	ER	1.73888	0.72226	0.951578	3.1707	11.028	1.46672	0.732517	0.756131	2.58221	10.2046	1.30274	0.645882	1.19693	4.86844	14.5155	1.42911	0.707884	1.03517	3.91625	12.103	1.12443	0.614598	1.04913	4.24832	13.7043	1.11797	0.652194	1.03894	3.75991	11.1584
Q92575	Q92575	UBX domain-containing protein 4	UBXN4	ER	1.5532	0.822548	0.870777	1.92649	5.70808	1.34212	0.8497	0.741124	1.57725	5.30268	1.26025	0.796863	0.95797	2.54417	5.88687	1.35977	0.871973	0.873562	2.0484	5.25178	1.04417	0.786032	0.945617	2.51503	6.83133	1.02765	0.792069	0.911606	2.1918	5.32192
Q9NYU2;Q9NYU2-2	Q9NYU2	UDP-glucose:glycoprotein glucosyltransferase 1	UGGT1	ER	1.74118	0.746306	0.927848	3.01413	10.2665	1.39616	0.720523	0.756177	2.35947	9.21251	1.29909	0.673328	1.16722	4.63817	14.3502	1.4178	0.717814	1.01236	3.82557	11.9353	1.16532	0.653092	1.04768	4.07159	13.7056	1.13966	0.687352	1.06156	3.71152	10.4194
Q9P0L0-2	Q9P0L0	Vesicle-associated membrane protein-associated protein A	VAPA	ER	1.35424	0.774956	0.911885	2.44118	5.69421	1.0904	0.772374	0.769711	1.92954	5.08552	0.988602	0.745323	1.14107	3.15578	6.35559	1.1191	0.833298	1.03225	2.61134	5.29242	0.889824	0.730341	1.02917	3.08128	6.34429	0.960938	0.750855	1.01244	2.8078	5.55928
O95292	O95292	Vesicle-associated membrane protein-associated protein B/C	VAPB	ER	1.33193	0.808017	0.909696	2.45816	6.4734	1.13412	0.795298	0.794499	1.982	6.27356	1.07488	0.754405	1.147	3.2057	7.95681	1.15489	0.778438	1.03248	2.9621	7.05412	0.951929	0.730895	1.05434	3.17937	7.54909	0.955109	0.755565	1.02639	2.84828	6.27936
Q9P2R3;Q9P2R3-2;Q9P2R3-4	Q9P2R3	Rabankyrin-5	ANKFY1	Endosome	1.95613	0.883122	0.530918	1.01085	2.18897	1.38734	0.810062	0.471097	0.906414	2.29249	1.72225	0.713522	0.540183	1.28615	3.07127	1.49388	0.717276	0.568595	1.38995	2.93125	1.64896	0.657511	0.559429	1.18773	2.43251	1.55018	0.679236	0.477561	1.18351	1.92907
O00203;O00203-3	O00203	AP-3 complex subunit beta-1	AP3B1	Endosome	3.37071	1.36732	1.08882	1.13031	0.755347	2.5822	1.25541	0.981081	1.01043	0.727756	3.0565	1.34482	0.961464	1.08303	0.769878	2.90787	1.37838	1.05093	1.11669	0.778045	2.65127	1.22046	0.944257	1.04712	0.797945	2.57805	1.21631	0.956188	0.973332	0.818972
O14617-5;O14617;O14617-4	O14617	AP-3 complex subunit delta-1	AP3D1	Endosome	3.23152	1.41901	1.10186	1.11438	0.740266	2.60788	1.31191	1.01871	0.947633	0.702428	2.9681	1.43762	0.993061	1.10133	0.758045	3.0181	1.41324	1.07546	1.11101	0.783877	2.65295	1.27854	0.962002	1.0253	0.804222	2.69826	1.29985	0.96082	0.963033	0.784182
Q9Y2T2	Q9Y2T2	AP-3 complex subunit mu-1	AP3M1	Endosome	3.38047	1.32746	0.950324	1.08495	0.780931	2.46776	1.17105	0.923931	1.04444	0.752854	2.81871	1.35551	0.95275	1.05934	0.781579	3.14599	1.29915	1.05987	1.08962	0.802722	2.69169	1.17634	0.979807	1.02453	0.824162	2.45022	1.24413	0.951633	1.01017	0.843708
P05067;P05067-9;P05067-5;P05067-6;P05067-4;P05067-3;P05067-10	P05067	Amyloid beta A4 protein;N-APP;Soluble APP-alpha;Soluble APP-beta;C99;Beta-amyloid protein 42;Beta-amyloid protein 40;C83;P3(42);P3(40);C80;Gamma-secretase C-terminal fragment 59;Gamma-secretase C-terminal fragment 57;Gamma-secretase C-terminal fragment 50;C31	APP	Endosome	1.65451	0.875289	0.798825	2.09272	4.816	1.56598	0.85741	0.697543	1.80525	4.64238	1.38105	0.765907	0.830188	2.33045	4.90023	1.38313	0.795057	0.740679	2.10627	4.97506	1.23492	0.726709	0.759969	2.38058	5.69783	1.2278	0.72954	0.71529	2.28902	5.77966
Q96BM9	Q96BM9	ADP-ribosylation factor-like protein 8A	ARL8A	Endosome	3.51665	0.735994	0.778058	1.89984	2.21903	2.47234	0.779552	0.692422	1.31914	1.82285	2.66223	0.850122	0.722486	1.24914	1.77846	2.5096	0.903763	0.777991	1.21916	1.6373	2.13235	0.736555	0.698185	1.31938	2.00629	2.26984	0.854327	0.706433	1.2137	1.7911
Q9NVJ2	Q9NVJ2	ADP-ribosylation factor-like protein 8B	ARL8B	Endosome	2.0728	0.76693	0.712099	1.77761	2.07117	2.46932	0.744211	0.659957	1.36864	1.95632	2.50002	0.896677	0.693596	1.13836	1.55531	2.52916	0.811707	0.650232	1.16423	1.43737	1.97329	0.655411	0.627853	1.27547	1.96107	2.42037	0.750741	0.602009	1.22127	1.52829
Q15904	Q15904	V-type proton ATPase subunit S1	ATP6AP1	Endosome	1.85454	0.823581	0.819179	1.89637	2.7733	1.56553	0.755386	0.704908	1.52819	2.51587	1.84763	0.741541	0.762714	1.45389	2.02784	1.7654	0.835016	0.842326	2.18061	2.10145	1.35272	0.700176	0.811357	1.87168	3.23558	1.39566	0.735638	0.799932	2.23623	2.67299
Q93050-3;Q93050;Q93050-1	Q93050	V-type proton ATPase 116 kDa subunit a isoform 1	ATP6V0A1	Endosome	3.14241	0.856833	0.799466	1.62687	2.18983	2.34383	0.813405	0.711272	1.37641	2.07935	2.76946	0.899456	0.706577	1.25615	1.78436	2.51507	0.929267	0.807246	1.38913	1.68256	2.34224	0.748939	0.725824	1.45369	2.44397	2.3231	0.842073	0.755559	1.34721	2.07042
Q9Y487	Q9Y487	V-type proton ATPase 116 kDa subunit a isoform 2	ATP6V0A2	Endosome	1.8465	0.89013	0.849129	1.74278	1.97055	1.59545	0.833422	0.785247	1.31093	1.79034	1.4996	0.918106	0.861329	1.51523	1.87002	1.65008	0.917904	0.901457	1.58191	1.63978	1.3898	0.79738	0.79722	1.69961	2.31831	1.38922	0.789535	0.760191	1.4866	2.01032
Q9HBG4	Q9HBG4	V-type proton ATPase 116 kDa subunit a isoform 4	ATP6V0A4	Endosome	2.39882	0.813018	0.74325	1.36817	1.89361	1.76281	0.844338	0.686737	0.915142	1.779	1.96577	0.891663	0.703511	1.12729	1.86976	2.02092	0.925355	0.712599	1.37819	1.38356	1.81292	0.728328	0.661762	1.14044	2.23006	1.84504	0.722482	0.679609	1.16452	1.70229
P61421	P61421	V-type proton ATPase subunit d 1	ATP6V0D1	Endosome	2.77047	0.838761	0.806713	1.74018	2.15142	1.94569	0.802148	0.727418	1.35221	2.3237	2.1243	0.837831	0.745009	1.37152	1.84195	2.21687	0.886457	0.760279	1.35478	1.63742	1.89532	0.723836	0.723014	1.51499	2.46871	2.01547	0.807759	0.703055	1.3575	2.47969
P38606;P38606-2	P38606	V-type proton ATPase catalytic subunit A	ATP6V1A	Endosome	1.61576	0.921656	0.698552	1.04558	1.72882	1.13948	0.798436	0.627401	0.9605	1.78211	1.40683	0.848317	0.699506	1.09975	2.14866	1.48118	0.89552	0.790168	1.19246	2.01533	1.38107	0.821506	0.710873	1.19091	2.42264	1.25297	0.798053	0.700261	1.12189	2.21455
P21281	P21281	V-type proton ATPase subunit B, brain isoform	ATP6V1B2	Endosome	1.85396	0.944965	0.714715	1.11184	2.06	1.44484	0.824294	0.656229	1.07948	2.12611	1.72716	0.918135	0.774562	1.26403	2.30149	1.82737	0.931522	0.822831	1.31326	2.16269	1.62671	0.772408	0.720973	1.33483	2.77122	1.54058	0.813786	0.70179	1.24626	2.49515
P21283	P21283	V-type proton ATPase subunit C 1	ATP6V1C1	Endosome	1.9801	1.49651	0.811585	0.744862	0.770391	1.6515	1.40639	0.858818	0.784235	0.825999	2.0067	1.39368	0.782172	0.688665	0.766152	1.83829	1.33346	0.872954	0.692634	0.698725	1.85011	1.38705	0.767126	0.721587	0.786123	1.97088	1.33962	0.752478	0.683632	0.695679
P36543;P36543-3;P36543-2	P36543	V-type proton ATPase subunit E 1	ATP6V1E1	Endosome	2.30956	1.1781	0.89009	0.901785	1.045	1.84141	1.1464	0.859175	0.995521	1.14519	2.03903	1.20981	0.807416	0.891589	1.1702	1.88185	1.08198	0.847239	0.889064	0.997118	1.80228	1.11386	0.76235	0.923877	1.17753	1.8564	1.06091	0.765274	0.89639	1.02424
O75348	O75348	V-type proton ATPase subunit G 1	ATP6V1G1	Endosome	2.28345	1.16872	0.734761	0.850105	0.991177	1.91734	1.10134	0.708038	0.86168	1.07013	1.99865	0.966352	0.824816	0.850434	1.09566	2.03641	1.18605	0.774015	0.767183	0.933929	1.79546	0.95468	0.701128	0.849269	1.07229	1.5778	0.966001	0.715059	0.770533	1.01572
Q9UI12;Q9UI12-2	Q9UI12	V-type proton ATPase subunit H	ATP6V1H	Endosome	1.56037	1.03743	0.842002	1.25772	1.92	1.2834	0.957059	0.749076	1.09356	2.13785	1.42238	0.939063	0.739002	1.18058	2.45799	1.48511	0.902747	0.771823	1.30138	2.10517	1.56715	0.94215	0.735007	1.26346	2.35865	1.3026	0.85248	0.791526	1.31013	2.40285
P86791;P86790	P86791	Vacuolar fusion protein CCZ1 homolog;Vacuolar fusion protein CCZ1 homolog B	CCZ1;CCZ1B	Endosome	3.7649	0.845193	0.699152	1.57518	3.65532	2.45738	0.735819	0.602739	1.31126	3.39644	2.68774	0.813035	0.630858	1.31451	2.55887	2.30463	0.88232	0.708544	1.52039	2.81372	2.60331	0.740698	0.637377	1.4472	3.78076	2.22781	0.801961	0.601162	1.4615	3.35553
P51790;P51790-4;P51790-5	P51790	H(+)/Cl(-) exchange transporter 3	CLCN3	Endosome	3.35723	1.09799	0.793367	1.24061	1.19849	2.14365	0.951042	0.731204	1.06115	1.17068	2.70588	1.10749	0.769605	1.25957	1.08507	1.70837	1.03663	0.761507	1.14099	1.08871	2.17541	0.854909	0.727731	1.1782	1.41626	2.37952	1.07428	0.741267	1.14994	1.3043
O75165	O75165	DnaJ homolog subfamily C member 13	DNAJC13	Endosome	6.06169	2.08735	0.846914	0.911095	0.526621	4.47341	1.88888	0.781967	0.743147	0.520494	5.56116	1.77854	0.835298	1.05405	0.572577	5.13757	1.77079	0.911931	1.05136	0.559266	4.71091	1.61063	0.756213	0.967946	0.600107	4.21227	1.60189	0.718613	0.906915	0.623101
Q15075	Q15075	Early endosome antigen 1	EEA1	Endosome	2.0009	0.562297	0.30656	0.880327	4.91588	1.51406	0.417523	0.229426	0.788046	4.02814	1.43071	0.47264	0.267302	1.00074	4.59563	1.3237	0.350231	0.266084	1.00851	4.66109	1.34842	0.419738	0.245377	0.778663	3.17976	1.61631	0.382822	0.19098	0.809026	4.01599
Q9H4M9	Q9H4M9	EH domain-containing protein 1	EHD1	Endosome	1.14855	1.03854	0.83314	1.03891	1.37837	0.92524	1.04691	0.80183	0.916456	1.25708	0.992585	1.10052	0.811807	1.05285	1.4299	0.938501	1.05888	0.901813	1.0954	1.36813	0.96768	1.04668	0.774786	1.02811	1.36727	1.0127	1.09407	0.908042	1.12058	1.39578
Q9H223	Q9H223	EH domain-containing protein 4	EHD4	Endosome	1.15505	1.09481	0.84295	1.00594	1.15726	0.965021	1.07145	0.8161	0.928469	1.21534	0.966487	1.1745	0.890164	1.12297	1.37703	0.904936	1.09973	0.949639	1.0882	1.27233	1.07517	1.22892	0.865718	1.063	1.34764	1.03729	1.21835	0.914753	1.02269	1.17202
Q641Q2;Q641Q2-2	Q641Q2	WASH complex subunit FAM21A	FAM21A	Endosome	3.40558	1.117	0.474915	0.896876	2.74287	2.73851	0.918553	0.39962	0.801428	2.83929	2.86632	0.891677	0.447837	1.00394	2.6141	3.16593	0.930715	0.520201	0.96092	2.87361	3.10943	0.778549	0.425125	0.973273	2.99475	3.02239	0.900966	0.44759	1.03316	2.95626
O14964;O14964-2	O14964	Hepatocyte growth factor-regulated tyrosine kinase substrate	HGS	Endosome	2.30483	0.885158	0.44287	0.985521	2.76508	1.75455	0.76633	0.397744	0.750463	2.76323	2.10984	0.826501	0.429484	0.938681	2.61279	1.9324	0.747305	0.463025	0.96152	2.36927	1.80048	0.657249	0.405028	0.807765	2.66201	1.89245	0.70987	0.413779	0.923138	2.46376
P11717	P11717	Cation-independent mannose-6-phosphate receptor	IGF2R	Endosome	3.47633	1.60789	0.808675	0.811033	0.706706	2.69441	1.52565	0.768364	0.617464	0.635194	2.79811	1.6777	0.932284	0.851143	0.702449	2.85047	1.604	0.980413	0.841474	0.640365	2.57126	1.55958	0.850146	0.834528	0.765525	2.3574	1.44743	0.808415	0.789683	0.706768
Q12768	Q12768	WASH complex subunit strumpellin	KIAA0196	Endosome	3.23698	1.05194	0.456403	0.886996	2.08283	3.02879	0.967825	0.425491	0.770711	2.05807	2.35813	0.936442	0.470236	0.920817	2.06313	2.49094	0.958295	0.538903	1.08922	2.15695	2.47092	0.764371	0.412023	0.914872	2.19642	2.50746	0.90904	0.487419	1.05667	2.3824
Q2M389;Q2M389-2	Q2M389	WASH complex subunit 7	KIAA1033	Endosome	3.69458	1.17292	0.463557	0.93223	2.32714	2.88253	1.01487	0.446113	0.785451	2.23559	2.97151	1.06592	0.507923	0.928225	1.76678	2.7857	0.918904	0.571064	1.02531	2.09729	2.95875	0.941333	0.475862	0.925526	1.84419	2.93682	0.921165	0.482666	0.962716	2.23733
P20645	P20645	Cation-dependent mannose-6-phosphate receptor	M6PR	Endosome	3.90093	2.57891	0.959773	0.708454	0.530315	2.95946	2.37627	0.879579	0.538563	0.477715	3.06373	2.16244	0.914055	0.735087	0.530389	3.33674	2.08631	1.00572	0.743647	0.50864	3.02093	2.03947	0.844157	0.717246	0.573976	2.99231	1.92399	0.878038	0.740213	0.586951
Q7L1V2;Q7L1V2-2	Q7L1V2	Vacuolar fusion protein MON1 homolog B	MON1B	Endosome	4.00855	0.782155	0.656964	1.74439	5.07381	2.72098	0.722352	0.597353	1.42142	3.11465	2.97287	0.759433	0.586874	1.51182	3.25978	3.37979	0.844512	0.685932	1.65625	2.99835	2.84908	0.698528	0.604592	1.52049	4.82126	2.22419	0.675313	0.564403	1.46376	4.09504
Q01968;Q01968-2	Q01968	Inositol polyphosphate 5-phosphatase OCRL-1	OCRL	Endosome	2.37241	2.40866	1.2136	0.763307	0.581839	1.95507	2.35117	1.09923	0.589014	0.492005	2.14108	2.16588	1.13924	0.795959	0.615028	2.33079	2.14365	1.3044	0.743247	0.502527	1.7719	2.12145	1.07886	0.747025	0.636708	1.69217	2.04309	1.09274	0.663667	0.540352
Q15907;Q15907-2	Q15907	Ras-related protein Rab-11B	RAB11B	Endosome	1.42521	1.15826	0.890264	1.17808	1.75778	1.12888	1.13257	0.844214	0.925008	1.53886	1.32459	1.13441	0.891642	1.1626	1.64045	1.36434	1.24857	0.947341	1.07408	1.48915	1.03312	1.03275	0.852054	1.24126	1.90781	1.13875	1.11793	0.908636	1.10636	1.50969
Q6WKZ4;Q6WKZ4-3	Q6WKZ4	Rab11 family-interacting protein 1	RAB11FIP1	Endosome	1.46782	1.12201	0.783197	1.05412	1.5904	1.1914	1.23648	0.794545	0.900238	1.62165	1.54926	1.3307	0.78057	0.977603	1.57591	1.53731	1.2901	0.895289	1.00292	1.52236	1.13339	1.0723	0.739014	1.15039	1.99191	1.25356	1.21626	0.84349	1.04716	1.58919
Q9BXF6	Q9BXF6	Rab11 family-interacting protein 5	RAB11FIP5	Endosome	1.38707	1.0594	0.858859	1.12907	1.73593	1.06863	1.1743	0.776098	0.931327	1.72622	1.48473	1.15438	0.821557	1.08198	1.54377	1.48626	1.27971	0.779959	0.91947	1.50491	1.16086	1.07506	0.763843	1.1216	2.07357	1.18379	1.12838	0.881878	1.01091	1.55281
P61106	P61106	Ras-related protein Rab-14	RAB14	Endosome	2.08585	1.35577	0.971024	1.17433	1.32069	1.60919	1.26273	0.85799	0.929027	1.20259	1.82225	1.20188	0.969722	1.30558	1.42229	1.87068	1.26688	1.07678	1.34243	1.32119	1.43919	1.10594	0.902481	1.22122	1.48793	1.5469	1.16388	0.937253	1.19753	1.38287
P20338	P20338	Ras-related protein Rab-4A	RAB4A	Endosome	2.75569	1.34764	0.700914	0.954543	1.44917	2.10703	1.23602	0.635514	0.67361	1.18674	2.29647	1.25349	0.688887	0.966438	1.40799	2.60549	1.2326	0.785281	1.00598	1.4251	2.22444	1.08205	0.670753	1.02942	1.55716	1.95671	1.12426	0.652917	1.00003	1.5348
P51151	P51151	Ras-related protein Rab-9A	RAB9A	Endosome	2.0893	0.740302	0.763724	1.99256	3.42242	1.49218	0.685879	0.705346	1.50542	3.31857	1.41365	0.768801	0.811407	1.82905	3.28261	1.54544	0.804345	0.870353	1.85668	3.06994	1.39506	0.649605	0.770631	1.71666	3.62451	1.34427	0.65291	0.757726	1.87323	3.63346
O15126;O15126-2	O15126	Secretory carrier-associated membrane protein 1	SCAMP1	Endosome	1.98354	1.52793	0.869309	0.859229	0.858372	1.6735	1.39957	0.836274	0.677267	0.726361	1.78883	1.47586	0.872888	0.835039	0.797807	2.05127	1.50859	0.974905	0.884688	0.719135	1.60303	1.38931	0.790299	0.984787	0.965361	1.67262	1.42781	0.816512	0.85177	0.866641
O15127	O15127	Secretory carrier-associated membrane protein 2	SCAMP2	Endosome	2.03018	1.53177	0.802242	0.833482	0.860188	1.68377	1.56904	0.767041	0.639848	0.835532	1.88364	1.44994	0.730661	0.871911	0.926275	2.08784	1.47765	0.932231	0.871526	0.88094	1.63126	1.3528	0.711169	0.809315	1.00038	1.76146	1.53489	0.735381	0.815244	0.96585
O14828;O14828-2	O14828	Secretory carrier-associated membrane protein 3	SCAMP3	Endosome	2.5383	1.62677	1.12785	1.12133	0.686422	1.89277	1.53451	0.911169	0.830152	0.658625	2.08528	1.43068	0.983615	1.14109	0.630469	2.02244	1.31693	1.04664	1.05324	0.637168	1.66391	1.38498	0.988695	1.07781	0.764123	1.76544	1.38491	0.975035	0.977424	0.663796
Q6P3W7	Q6P3W7	SCY1-like protein 2	SCYL2	Endosome	1.73257	1.30573	0.786039	0.736098	1.0584	1.37361	1.54857	0.831498	0.660107	1.12101	1.69919	1.54018	0.857297	0.690767	1.01926	1.64462	1.65044	0.813916	0.69354	1.14782	1.31995	1.39182	0.740907	0.633915	0.937134	1.61702	1.55651	0.744656	0.65858	0.890063
O95295	O95295	SNARE-associated protein Snapin	SNAPIN	Endosome	3.70104	1.39142	0.931532	0.97408	0.632211	2.80974	1.3131	0.778307	0.801844	0.642228	3.75951	1.23623	0.759026	0.946786	0.596532	2.78138	1.53263	0.940499	0.97954	0.595729	2.80292	1.25109	0.785123	0.83092	0.602508	2.54235	1.38475	0.79278	0.82916	0.793028
Q13596;Q13596-2;Q13596-3	Q13596	Sorting nexin-1	SNX1	Endosome	2.68868	1.46514	0.595048	0.655386	0.582048	1.77554	1.32269	0.519029	0.433446	0.550649	2.19128	1.6459	0.732733	0.633967	0.593331	1.68742	1.34647	0.707633	0.56626	0.563127	1.99434	1.25125	0.577323	0.534066	0.619633	1.84375	1.31236	0.516916	0.59395	0.61787
O60749;O60749-2	O60749	Sorting nexin-2	SNX2	Endosome	3.25663	1.71101	0.62345	0.62985	0.695871	2.44566	1.55157	0.495322	0.460681	0.656367	2.55759	1.72196	0.669567	0.65991	0.65054	2.32203	1.52501	0.663466	0.575787	0.631292	2.60307	1.39512	0.560494	0.62598	0.709167	2.60357	1.53346	0.530108	0.575556	0.69876
Q96L92;Q96L92-3;Q96L92-2	Q96L92	Sorting nexin-27	SNX27	Endosome	7.90331	1.17539	0.441175	1.03437	5.3699	5.11997	1.02227	0.398055	0.850926	4.81097	5.54178	0.992136	0.43371	1.07989	5.22846	4.84255	1.05072	0.514324	1.18376	4.48919	5.08369	0.875199	0.418899	1.20421	6.12088	4.95441	0.979944	0.441638	1.17718	5.27263
O60493;O60493-4;O60493-2;O60493-3	O60493	Sorting nexin-3	SNX3	Endosome	5.22195	1.30239	0.540607	0.813847	1.48893	3.90713	1.13464	0.476725	0.633945	1.35663	3.79607	1.17174	0.511265	0.823571	1.23319	3.67976	1.11692	0.609895	0.826112	1.14704	3.7611	0.991934	0.468025	0.854356	1.48183	3.46252	1.02316	0.478892	0.819257	1.52968
Q5VWJ9	Q5VWJ9	Sorting nexin-30	SNX30	Endosome	5.08534	1.63813	0.586987	0.817293	0.82729	3.21	1.22225	0.528178	0.628317	0.948315	3.85255	1.4157	0.574569	0.76396	0.908578	4.42245	1.26154	0.589635	0.809798	0.709138	5.06886	1.15844	0.512995	0.842702	1.01862	3.24457	1.15234	0.531461	0.881072	1.06693
O95219;O95219-2	O95219	Sorting nexin-4	SNX4	Endosome	7.52061	1.50138	0.54345	0.753812	0.952353	4.09805	1.29862	0.539536	0.647919	0.926188	3.27478	1.30722	0.596499	0.810567	0.888376	3.76523	1.3836	0.620554	0.854871	0.888933	4.34555	1.20106	0.532648	0.777226	0.996563	3.57396	1.18803	0.624289	0.791221	1.03276
Q9Y5X3	Q9Y5X3	Sorting nexin-5	SNX5	Endosome	1.82814	1.16282	0.485005	0.519945	0.737199	1.62794	1.11826	0.398734	0.386916	0.749472	1.5861	1.08873	0.524357	0.566685	0.778431	1.62125	1.19088	0.525709	0.533067	0.735222	1.7493	0.990154	0.400518	0.515802	0.753007	1.80887	1.14493	0.441539	0.517924	0.781137
Q9UNH7	Q9UNH7	Sorting nexin-6;Sorting nexin-6, N-terminally processed	SNX6	Endosome	3.4934	1.7889	0.691865	0.635639	0.62648	2.47312	1.77589	0.571276	0.483973	0.61682	2.8666	1.98066	0.768776	0.683306	0.598919	2.85021	1.75571	0.811974	0.632458	0.575758	3.05514	1.67802	0.617502	0.626516	0.648848	2.92559	1.73789	0.632706	0.611551	0.682359
Q9Y5X2	Q9Y5X2	Sorting nexin-8	SNX8	Endosome	3.35177	1.37459	0.599586	0.99457	1.44487	3.0825	1.22333	0.524576	0.83923	1.27083	3.5018	1.40301	0.502828	0.880542	1.17934	2.71572	1.2095	0.588525	0.935031	1.2398	3.78322	1.09802	0.489955	0.937265	1.28183	3.03796	1.21422	0.545556	0.856179	1.17504
Q99523;Q99523-2	Q99523	Sortilin	SORT1	Endosome	3.42051	1.71765	0.781608	0.813735	0.689097	1.58328	1.64559	0.762863	0.584196	0.61402	2.25581	1.61954	0.840601	0.725433	0.667869	2.3454	1.57533	0.87516	0.739601	0.688739	2.02903	1.51115	0.712914	0.760202	0.733775	2.10912	1.54048	0.805708	0.748352	0.782369
Q92783;Q92783-2	Q92783	Signal transducing adapter molecule 1	STAM	Endosome	2.10551	0.852747	0.453013	0.952039	2.81207	1.69404	0.695294	0.398907	0.754066	2.24753	1.93235	0.778141	0.427288	0.933322	2.55493	1.86369	0.760251	0.455127	0.942829	2.30555	1.79068	0.685736	0.422921	0.788261	2.34512	2.09355	0.644292	0.413207	0.849486	2.31382
O60499;O60499-2	O60499	Syntaxin-10	STX10	Endosome	1.61863	1.31757	1.13464	0.996046	0.931652	1.18883	1.24804	0.925347	0.829528	0.760791	1.37777	1.16556	0.942752	1.01134	0.848063	1.44574	1.23876	1.1245	1.01326	0.787581	1.26709	1.18605	0.888195	1.07249	0.884725	1.13155	1.17264	0.956056	1.00813	0.96564
Q86Y82	Q86Y82	Syntaxin-12	STX12	Endosome	2.72843	1.16167	0.780714	1.05128	1.08718	2.12534	1.14629	0.757926	0.802195	1.16285	2.36264	1.08282	0.792156	1.10104	1.18909	2.0726	1.16923	0.833199	1.06663	1.09369	1.99984	0.974722	0.745358	1.16854	1.35154	1.87056	1.02562	0.712517	0.991872	1.21758
O14662;O14662-5;O14662-2;O14662-4;O14662-6	O14662	Syntaxin-16	STX16	Endosome	1.64834	1.50167	1.05407	0.984678	0.915541	1.39784	1.51609	1.0563	0.797289	0.943709	1.62266	1.44693	0.98599	1.05508	0.838605	1.53718	1.32994	1.1616	1.04551	0.88533	1.36624	1.29164	0.939569	0.95405	1.00968	1.23846	1.37685	1.05215	1.02596	0.869965
O43752	O43752	Syntaxin-6	STX6	Endosome	1.99746	1.45024	1.03884	1.02259	0.865501	1.47331	1.28809	0.904126	0.755883	0.838291	1.73398	1.28135	1.02352	0.946799	0.860985	1.73085	1.33703	1.02031	1.01097	0.841966	1.34363	1.22297	0.754971	0.99258	0.888174	1.50956	1.22262	0.845031	1.03063	0.916181
O15400;O15400-2	O15400	Syntaxin-7	STX7	Endosome	2.13235	1.17142	0.810597	1.05764	1.05376	1.53628	1.17094	0.739824	0.819081	1.08167	2.06795	1.2911	0.769632	0.953065	1.27585	1.83639	1.10545	0.851822	0.913506	1.02364	1.61176	1.13138	0.754911	1.09925	1.22162	1.68561	1.08535	0.776596	0.947975	1.16353
Q9UNK0	Q9UNK0	Syntaxin-8	STX8	Endosome	2.76244	1.0213	0.820207	1.51828	1.8195	2.1116	0.964605	0.763312	1.22135	1.78482	2.04599	0.880633	0.949864	1.51825	1.88681	2.22284	0.950664	0.865518	1.29985	1.78714	2.12171	0.834401	0.765929	1.66212	2.20032	1.99581	0.84286	0.74492	1.35139	1.81934
Q92609;Q92609-2	Q92609	TBC1 domain family member 5	TBC1D5	Endosome	7.08338	1.1645	0.492599	0.833507	1.13762	4.86463	1.03771	0.398182	0.647481	1.22236	5.55092	1.01673	0.480856	1.01064	1.29864	5.51602	1.02406	0.523543	1.03458	1.30588	3.86969	0.895766	0.451092	1.02241	1.60737	4.24282	0.928008	0.477506	0.94014	1.65591
P02786	P02786	Transferrin receptor protein 1;Transferrin receptor protein 1, serum form	TFRC	Endosome	2.27871	1.68814	0.810397	0.850762	1.0008	1.80234	1.652	0.777398	0.683454	0.924141	1.87573	1.58731	0.766069	0.818921	0.984993	1.94484	1.60699	0.905723	0.864046	0.987527	1.89149	1.44542	0.712529	0.827016	1.05798	1.79295	1.51256	0.756164	0.824288	0.99814
Q08AM6	Q08AM6	Protein VAC14 homolog	VAC14	Endosome	3.8111	1.70717	0.855442	0.883885	0.674238	2.80996	1.75679	0.799574	0.672252	0.646041	3.46674	1.8367	0.8539	0.812642	0.61104	3.08948	1.825	0.961063	0.832723	0.583706	3.81253	1.66431	0.866768	0.896875	0.579461	3.79824	1.78441	0.823873	0.815639	0.543479
P51809;P51809-3;P51809-2	P51809	Vesicle-associated membrane protein 7	VAMP7	Endosome	3.94211	1.05917	0.891638	1.36643	0.964513	2.69698	0.92966	0.816503	1.15192	1.03461	3.05268	1.0055	0.809529	1.22916	0.970562	3.08402	1.05567	0.902236	1.40159	1.02696	2.64075	0.884184	0.80454	1.35815	1.23502	2.77154	0.920421	0.796081	1.1626	1.14023
Q9BV40	Q9BV40	Vesicle-associated membrane protein 8	VAMP8	Endosome	2.04682	1.20032	0.853854	1.10394	1.29664	1.51462	1.17056	0.765775	0.824009	1.12231	1.94476	1.05435	0.787585	1.10982	1.34975	1.85099	1.13897	0.834176	1.08098	1.25106	1.61535	1.05856	0.772968	1.08341	1.42662	1.73934	1.08024	0.776541	1.04358	1.26826
Q9H270	Q9H270	Vacuolar protein sorting-associated protein 11 homolog	VPS11	Endosome	3.74581	1.29249	0.663637	0.800112	0.985263	2.76006	1.22034	0.637401	0.643944	0.875692	2.958	1.12636	0.637293	0.813942	1.11599	3.09481	1.17347	0.715227	0.797871	1.12335	2.78856	1.11805	0.625428	0.741106	0.984424	2.78044	1.25351	0.622815	0.697774	0.911113
Q9H269;Q9H269-2	Q9H269	Vacuolar protein sorting-associated protein 16 homolog	VPS16	Endosome	3.70291	1.0748	0.672499	0.854742	0.905638	2.41797	1.09863	0.612498	0.735734	0.92672	2.7404	0.960765	0.55913	0.803132	1.05208	2.57958	0.999925	0.653375	0.881019	1.00269	2.72685	0.886095	0.617871	0.833837	0.969749	2.30952	0.993071	0.547646	0.766847	0.966035
Q9P253	Q9P253	Vacuolar protein sorting-associated protein 18 homolog	VPS18	Endosome	3.17412	0.95035	0.582796	0.824619	0.959863	1.91823	0.979492	0.596225	0.674858	0.790746	2.52717	0.855035	0.564737	0.779605	1.0876	2.49932	0.91208	0.608324	0.851237	1.04036	2.44222	0.837989	0.558424	0.773322	0.949456	2.23156	0.96812	0.548669	0.724725	0.836303
O75436;O75436-2	O75436	Vacuolar protein sorting-associated protein 26A	VPS26A	Endosome	4.08317	1.36916	0.512099	0.762873	1.30008	3.17751	1.27959	0.496104	0.614935	1.16797	3.06469	1.22828	0.525075	0.741366	1.10852	3.13634	1.2618	0.619511	0.765584	1.08282	2.8828	1.00576	0.486717	0.79387	1.31717	3.15279	1.17253	0.51553	0.798998	1.46308
Q4G0F5	Q4G0F5	Vacuolar protein sorting-associated protein 26B	VPS26B	Endosome	5.40936	1.35395	0.484324	0.774836	1.48598	4.00918	1.25766	0.441441	0.612931	1.38332	4.47356	1.28151	0.543235	0.837916	1.24708	3.58477	1.25029	0.552785	0.852436	1.33065	4.0846	1.00277	0.436985	0.856287	1.59189	3.91307	1.17997	0.48315	0.845032	1.44948
Q9UBQ0;Q9UBQ0-2	Q9UBQ0	Vacuolar protein sorting-associated protein 29	VPS29	Endosome	4.22624	1.31962	0.499606	0.740858	1.24658	3.37993	1.2346	0.46738	0.6287	1.29672	3.15104	1.22699	0.543042	0.790337	1.18318	3.17075	1.26672	0.627277	0.8285	1.11119	3.21994	1.03851	0.46174	0.801593	1.41297	3.34254	1.16184	0.518798	0.88227	1.49876
Q96AX1	Q96AX1	Vacuolar protein sorting-associated protein 33A	VPS33A	Endosome	2.84121	1.13288	0.651278	0.87258	1.04449	2.14532	1.04325	0.634996	0.715573	0.838392	2.44149	0.943446	0.557224	0.812287	1.06432	2.37842	1.0016	0.661075	0.892793	1.00825	2.31127	0.981796	0.580635	0.699827	0.976696	2.35857	0.924916	0.587805	0.772624	0.910195
Q96QK1	Q96QK1	Vacuolar protein sorting-associated protein 35	VPS35	Endosome	4.26096	1.32558	0.495736	0.723763	1.24155	3.31763	1.21065	0.457241	0.592496	1.15814	3.16496	1.23799	0.5231	0.752453	1.11771	3.23489	1.22308	0.613818	0.797565	1.07755	3.06028	1.01597	0.469977	0.779086	1.34082	3.33107	1.1537	0.498344	0.798569	1.41972
Q96JC1-2;Q96JC1	Q96JC1	Vam6/Vps39-like protein	VPS39	Endosome	4.00654	1.13184	0.695442	0.936482	1.14769	2.97811	1.158	0.752782	0.775847	1.06471	3.16223	1.0584	0.701592	0.90592	1.22625	2.80576	1.24753	0.798925	0.914471	1.15964	2.84501	1.1811	0.709793	0.775182	1.15606	2.95579	1.23612	0.734852	0.759058	0.942637
P49754;P49754-2;P49754-3	P49754	Vacuolar protein sorting-associated protein 41 homolog	VPS41	Endosome	3.01312	0.810657	0.668028	1.29862	1.3029	2.00319	0.809161	0.589838	1.05413	1.23892	2.79483	0.762727	0.611704	1.07365	1.37008	2.09077	0.888711	0.650628	1.05772	1.20771	2.31174	0.733273	0.615964	1.03283	1.37446	2.61293	0.781748	0.643851	0.974779	1.27175
Q9NRW7;Q9NRW7-2	Q9NRW7	Vacuolar protein sorting-associated protein 45	VPS45	Endosome	1.92586	1.49562	0.847941	0.911615	0.951825	1.43066	1.43422	0.81503	0.737847	0.878281	1.79947	1.35604	0.739969	0.842329	0.89201	1.92859	1.31944	0.922035	0.889946	0.901361	1.52613	1.41013	0.71488	0.909277	0.998147	1.42422	1.37691	0.785552	0.859683	0.956399
Q96AJ9;Q96AJ9-1	Q96AJ9	Vesicle transport through interaction with t-SNAREs homolog 1A	VTI1A	Endosome	1.62322	1.11559	1.17389	1.12692	0.975962	1.26252	1.1949	0.93987	0.930922	0.857378	1.35952	1.08496	1.0635	1.38781	1.13827	1.36878	1.12568	1.03957	1.11922	1.02831	1.31876	1.23318	0.852009	1.22348	1.09577	1.22008	0.984425	0.94896	1.07909	1.22758
Q9UEU0;Q9UEU0-2	Q9UEU0	Vesicle transport through interaction with t-SNAREs homolog 1B	VTI1B	Endosome	2.73546	0.927778	0.770824	1.54655	1.84551	2.10267	0.840913	0.726854	1.19321	1.67745	2.14313	0.821	0.69361	1.35865	1.56069	2.22411	0.966089	0.815078	1.44488	1.62053	2.17158	0.784048	0.672794	1.50245	1.91793	1.87548	0.898561	0.692108	1.33997	1.77727
Q8IWB7	Q8IWB7	WD repeat and FYVE domain-containing protein 1	WDFY1	Endosome	4.4752	1.31545	0.539353	0.815557	1.19847	3.67624	1.2123	0.513183	0.710207	1.16085	4.25746	1.19141	0.521844	0.964467	1.27926	3.84372	1.19122	0.602103	0.93669	1.2568	3.6775	1.08393	0.539968	0.908304	1.42357	3.51614	1.16022	0.529514	0.922753	1.35068
O14639;O14639-2;O14639-5;O14639-3;O14639-4	O14639	Actin-binding LIM protein 1	ABLIM1	Actin binding proteins	0.432582	0.958316	1.97184	5.86674	10.1875	0.455558	1.22947	1.95535	3.12373	6.33267	0.457561	1.12601	2.53326	7.183	0.666111	0.461205	1.11749	2.21758	2.0998	2.72389	0.48268	1.41018	2.85378	5.713	8.12327	0.475061	1.43469	2.69263	4.59873	7.99026
P60709	P60709	Actin, cytoplasmic 1;Actin, cytoplasmic 1, N-terminally processed	ACTB	Actin binding proteins	0.571644	0.989843	1.17122	1.90988	3.72011	0.538122	0.941422	1.08711	1.43139	3.89026	0.445228	0.764761	0.896116	1.96803	4.42483	0.591023	1.03252	0.967113	2.16426	3.03437	0.518367	1.08346	1.22755	2.05982	5.47735	0.523768	0.838007	1.00841	2.22436	5.32076
P63261	P63261	Actin, cytoplasmic 2;Actin, cytoplasmic 2, N-terminally processed	ACTG1	Actin binding proteins	0.460994	0.699703	1.11646	1.90666	3.8822	0.398852	0.800483	1.01435	1.8461	3.61088	0.437725	0.758674	1.00472	1.88724	4.0541	0.446296	0.788293	1.03089	1.94995	4.07874	0.498921	0.760506	1.11287	2.05715	4.52229	0.475307	0.751772	1.0424	2.05704	4.26544
P12814;P12814-3;P12814-2;P12814-4	P12814	Alpha-actinin-1	ACTN1	Actin binding proteins	0.35023	0.753447	1.5661	2.30594	5.184	0.341878	0.814769	1.50365	2.86825	5.29375	0.356305	0.85525	1.65676	2.97371	6.36411	0.389591	0.811557	1.5922	3.30661	7.3664	0.383082	0.927199	1.8201	2.59268	5.75816	0.394374	0.978212	1.7693	2.77683	6.31668
O43707;O43707-2;O43707-3	O43707	Alpha-actinin-4	ACTN4	Actin binding proteins	0.361724	0.768317	1.61041	2.58089	5.63495	0.325488	0.830952	1.5063	2.99703	6.14532	0.343986	0.824968	1.53344	2.90633	6.59933	0.372053	0.805973	1.47253	3.09125	7.0289	0.368946	0.877241	1.65123	2.57901	5.86639	0.371127	0.901424	1.70593	2.83482	6.43152
Q05682	Q05682	Caldesmon	CALD1	Actin binding proteins	0.377623	1.09088	1.59813	1.43201	1.50574	0.40602	1.26688	1.83785	1.49874	1.52973	0.472664	1.24952	1.47295	1.31265	1.35185	0.492206	1.22352	1.46527	1.22398	1.23237	0.50044	1.41271	1.55821	1.36618	1.48866	0.491285	1.33203	1.45903	1.2579	1.2778
Q9BR76	Q9BR76	Coronin-1B	CORO1B	Actin binding proteins	0.502723	0.845341	1.36056	2.63258	2.48396	0.532975	1.11575	1.51148	2.32487	3.06147	0.543019	1.11722	1.67209	3.69934	2.93891	0.567998	1.21136	1.62324	3.42059	2.70734	0.522122	1.17733	1.82661	3.47955	3.0669	0.561507	1.2476	1.99562	3.49424	2.4325
Q9ULV4;Q9ULV4-2;Q9ULV4-3	Q9ULV4	Coronin-1C	CORO1C	Actin binding proteins	0.575992	0.93188	1.26655	2.33085	1.65802	0.59858	1.21717	1.401	1.9279	1.98723	0.605543	1.17432	1.74901	3.28556	1.91686	0.604294	1.18156	1.75452	2.91763	1.73648	0.635449	1.38218	1.77914	3.21714	1.64296	0.625865	1.42956	1.90628	2.79379	1.45959
Q92828	Q92828	Coronin-2A	CORO2A	Actin binding proteins	0.579493	1.03097	1.35722	2.4475	1.93312	0.642826	1.42317	1.57454	2.26825	2.35571	0.577398	1.11773	1.95629	3.7088	2.57605	0.676517	1.32724	1.91949	3.09089	1.33583	0.577135	1.29899	1.82705	3.45545	2.08612	0.584907	1.3977	1.93236	2.38794	1.71357
Q14247;Q14247-3;Q14247-2	Q14247	Src substrate cortactin	CTTN	Actin binding proteins	0.506138	0.746616	1.1525	2.26912	4.38199	0.411636	0.84824	1.14458	1.98134	4.06637	0.490999	0.793325	1.13384	1.8565	3.68652	0.501006	0.765313	1.0895	1.96077	4.12253	0.525746	0.85434	1.24562	1.87788	3.77735	0.499245	0.771126	1.13105	2.12815	3.73842
Q16643;Q16643-3	Q16643	Drebrin	DBN1	Actin binding proteins	0.315418	0.694834	1.35883	2.11479	5.35873	0.304856	0.728096	1.298	2.58594	5.72134	0.346223	0.726056	1.246	2.68105	7.30195	0.380651	0.768434	1.22787	2.67463	8.20318	0.317401	0.84483	1.45741	2.5652	6.2697	0.371279	0.87988	1.72397	2.71793	7.70594
P21333;P21333-2	P21333	Filamin-A	FLNA	Actin binding proteins	0.327443	0.792689	1.62029	2.05851	2.72225	0.329318	0.888016	1.54773	2.3195	2.99153	0.352458	0.876321	1.57321	2.20947	2.97839	0.351695	0.843019	1.49789	2.2366	2.77038	0.382293	1.03714	1.8306	2.13001	2.80242	0.387058	1.03043	1.81034	2.20457	2.92127
O75369-8;O75369;O75369-2;O75369-9;O75369-6;O75369-3;O75369-7;O75369-5;O75369-4	O75369	Filamin-B	FLNB	Actin binding proteins	0.2986	0.70612	1.33627	1.9498	3.58856	0.284536	0.752234	1.29628	2.27701	4.25824	0.299334	0.757871	1.34434	2.27173	4.11471	0.323032	0.746961	1.3468	2.41562	4.24996	0.335891	0.863005	1.53884	2.01726	3.99125	0.350104	0.874955	1.58006	2.3053	4.22313
Q9UPQ0;Q9UPQ0-10;Q9UPQ0-2;Q9UPQ0-4;Q9UPQ0-8;Q9UPQ0-5	Q9UPQ0	LIM and calponin homology domains-containing protein 1	LIMCH1	Actin binding proteins	0.348608	1.13291	2.50531	2.89934	3.0143	0.402637	1.39192	3.03677	3.09296	3.35299	0.381994	1.33512	3.39555	3.24064	3.40448	0.403091	1.33436	3.02524	3.46834	3.91899	0.459347	1.72499	3.17173	2.21541	2.60314	0.425418	1.57612	2.71375	2.50223	2.80934
Q8WWI1-3;Q8WWI1;Q8WWI1-2;Q8WWI1-4;Q8WWI1-5	Q8WWI1	LIM domain only protein 7	LMO7	Actin binding proteins	0.389117	1.14281	2.24064	2.28276	2.04908	0.455793	1.39506	2.35871	2.08395	2.03349	0.454069	1.3317	2.90461	2.94508	2.68061	0.421607	1.22541	2.38744	2.24989	2.19568	0.505379	1.677	2.74761	2.3686	2.28162	0.460207	1.56267	2.50888	2.20717	1.92152
Q6WCQ1	Q6WCQ1	Myosin phosphatase Rho-interacting protein	MPRIP	Actin binding proteins	0.41984	1.04899	1.78005	2.44081	2.32836	0.49593	1.17722	1.94234	2.63445	2.94988	0.530795	1.23935	1.70523	2.41649	2.68612	0.514456	1.09606	1.71701	2.15744	2.52249	0.510473	1.44096	2.03438	2.78674	3.00974	0.508996	1.33724	2.06934	2.55457	2.90744
P35580-4;P35580-2;P35580-5	P35580	Myosin-10	MYH10	Actin binding proteins	0.325836	1.04398	3.14474	4.4987	3.73998	0.378689	1.26198	3.17717	4.57702	8.51407	0.36651	1.20341	3.18647	5.42291	8.57574	0.379825	1.21215	3.52172	4.83489	7.08609	0.386574	1.47702	4.06418	5.03203	5.76036	0.370226	1.58013	3.59614	4.42396	3.49467
P35579;P35579-2	P35579	Myosin-9	MYH9	Actin binding proteins	0.340257	0.984355	1.85746	2.06149	3.21173	0.376176	1.12399	1.65752	2.37951	3.66156	0.373263	1.08639	2.00987	2.54995	3.75671	0.393935	1.05265	1.90086	2.73602	3.7168	0.404262	1.25372	1.9526	1.96188	3.11358	0.389025	1.18563	1.8626	2.24697	3.60998
O14950;P19105	O14950	Myosin regulatory light chain 12B;Myosin regulatory light chain 12A	MYL12B;MYL12A	Actin binding proteins	0.365785	1.12986	1.82142	1.93356	2.87858	0.415957	1.22423	1.75223	2.15699	2.72901	0.381026	1.08101	2.00463	2.13131	2.65555	0.423589	1.07763	1.8755	2.19308	2.79425	0.402743	1.28344	1.80739	1.82912	2.59766	0.43072	1.24936	1.83807	1.89923	2.45842
P60660-2	P60660	Myosin light polypeptide 6	MYL6	Actin binding proteins	0.43363	0.916862	1.34481	1.70658	2.81723	0.418759	1.03999	1.33552	2.04781	3.37195	0.448625	0.99745	1.33441	1.92428	3.1488	0.449877	0.943288	1.32923	1.93948	3.25074	0.490609	1.05689	1.30043	1.66424	2.87226	0.451334	1.09581	1.38796	1.88962	3.02844
Q8WX93;Q8WX93-3;Q8WX93-8;Q8WX93-5;Q8WX93-2;Q8WX93-4;Q8WX93-9	Q8WX93	Palladin	PALLD	Actin binding proteins	0.348895	0.762519	1.14007	1.25648	1.60353	0.350977	0.914091	1.39122	1.37258	2.13153	0.331407	0.874058	1.41136	1.38558	1.74855	0.342043	0.81756	1.37004	1.38971	2.03987	0.42189	1.01778	1.36818	1.10198	1.39981	0.428414	0.945974	1.19475	1.1912	1.55921
Q9NR12;Q9NR12-2	Q9NR12	PDZ and LIM domain protein 7	PDLIM7	Actin binding proteins	0.296634	0.811528	1.51792	1.90653	2.69992	0.372559	1.0063	1.75959	2.32432	3.70762	0.347683	0.979129	2.33648	2.56243	3.9746	0.376803	0.930611	1.83826	2.81542	4.88151	0.39735	1.13131	1.86269	2.12	3.11578	0.403891	1.26569	1.82552	2.2836	2.96544
Q14651	Q14651	Plastin-1	PLS1	Actin binding proteins	0.53963	0.81765	1.35976	3.89091	9.00423	0.416973	0.865679	1.36579	2.65383	9.80587	0.633701	0.78092	1.07153	0.941834	4.51311	0.502988	0.801553	1.02302	2.76731	3.17092	0.573152	0.694867	1.24936	2.61551	10.2962	0.523359	0.779228	1.05171	3.59497	8.51519
P13797;P13797-2;P13797-3	P13797	Plastin-3	PLS3	Actin binding proteins	0.705037	0.719279	1.21249	2.83278	6.93748	0.466969	0.727551	1.03231	2.3379	5.65601	0.657753	0.725011	0.876575	1.9654	5.70465	0.635535	0.746737	0.840054	1.85891	5.35726	0.671446	0.750193	1.04101	2.71712	7.28156	0.580658	0.686279	0.984773	2.77072	6.72374
Q6NYC8;Q6NYC8-2	Q6NYC8	Phostensin	PPP1R18	Actin binding proteins	0.33601	0.793795	1.34962	2.44465	4.86472	0.377248	1.01283	1.5666	2.98236	4.43385	0.406115	0.895201	1.26539	2.72295	4.92765	0.411206	0.843691	1.28712	2.37986	4.14797	0.465028	1.12193	1.69204	3.28943	4.60212	0.426424	1.02464	1.62396	2.79978	3.4362
Q96SB3	Q96SB3	Neurabin-2	PPP1R9B	Actin binding proteins	0.282328	0.847421	2.78986	6.40994	4.4912	0.322407	0.912549	2.12337	0.929257	2.88214	0.30696	0.904283	2.66446	5.38009	5.07287	0.361347	0.946036	2.69069	3.16064	9.91917	0.31544	1.25074	3.62232	5.01145	13.1425	0.530335	1.31155	3.46324	4.90837	4.80431
Q9P0K7;Q9P0K7-4;Q9P0K7-3;Q9P0K7-2	Q9P0K7	Ankycorbin	RAI14	Actin binding proteins	0.630491	1.0982	1.45385	2.27073	2.58004	0.628658	1.18653	1.49606	2.27679	3.03658	0.669773	1.23693	1.5547	2.20382	2.59652	0.631294	1.16809	1.46791	2.13415	2.63765	0.664259	1.29384	1.63363	2.48275	2.69723	0.645554	1.22033	1.62572	2.23216	2.71274
O94875-9;O94875-7	O94875	Sorbin and SH3 domain-containing protein 2	SORBS2	Actin binding proteins	0.383851	0.915903	2.73834	4.4118	4.02	0.454029	1.12435	2.47851	3.82853	3.97566	0.443659	1.10315	3.56251	6.56784	6.57401	0.509439	1.0551	2.85209	5.77234	6.52343	0.470314	1.4419	3.28899	4.62108	4.73728	0.452645	1.39843	3.37797	4.44951	5.22614
Q13813;Q13813-3	Q13813	Spectrin alpha chain, non-erythrocytic 1	SPTAN1	Actin binding proteins	0.371683	0.977701	2.49623	3.75406	3.21541	0.411781	1.17771	2.42764	3.49803	3.09649	0.429253	1.19318	2.78253	4.53427	4.00937	0.431628	1.15646	2.49165	3.91496	3.22845	0.440499	1.43539	3.29299	4.1639	3.49409	0.430217	1.38913	3.02611	3.74193	3.25697
Q01082	Q01082	Spectrin beta chain, non-erythrocytic 1	SPTBN1	Actin binding proteins	0.371123	0.996836	2.4618	3.76435	3.49494	0.411167	1.17103	2.43063	3.62353	3.30371	0.413045	1.18205	2.79054	4.65604	4.44844	0.424071	1.13058	2.49825	4.03435	3.54006	0.429915	1.3872	3.32803	4.41898	3.69142	0.422725	1.34937	3.10907	4.08402	3.43237
O15020;O15020-2	O15020	Spectrin beta chain, non-erythrocytic 2	SPTBN2	Actin binding proteins	0.447951	1.15038	1.99413	2.40275	1.53617	0.46573	1.28253	2.4624	2.44883	1.62115	0.502254	1.35194	2.27033	3.07631	2.07585	0.461497	1.23627	2.45295	2.69486	1.64811	0.508297	1.53624	2.88351	3.21798	1.83651	0.526332	1.57698	2.84358	2.49398	1.64929
Q9Y490	Q9Y490	Talin-1	TLN1	Actin binding proteins	0.539042	0.775089	1.03461	1.57568	2.80348	0.466042	0.818658	0.939191	1.56784	2.88505	0.474451	0.8474	1.08409	1.8259	3.54222	0.529441	0.863207	1.10313	1.82939	3.15021	0.532467	0.940137	1.14672	1.48244	2.63739	0.51767	0.892391	1.12731	1.65108	2.83584
Q9HBL0	Q9HBL0	Tensin-1	TNS1	Actin binding proteins	0.61023	0.929372	1.34922	1.92922	1.9973	0.582235	1.09198	1.71575	1.97356	2.08657	0.58426	0.984071	1.76033	2.35554	2.62748	0.572151	1.09619	1.79639	2.0524	2.36207	0.619603	1.14651	1.66468	2.31688	2.39533	0.65994	1.34806	1.77953	1.83321	1.91838
P46939;P46939-2	P46939	Utrophin	UTRN	Actin binding proteins	0.449787	0.867883	1.49122	3.37697	2.876	0.433798	0.970036	1.59883	3.41689	2.0095	0.485187	0.936528	1.5275	4.07989	1.45089	0.477042	0.938943	1.49604	3.16347	2.46913	0.469405	1.04103	1.84643	4.08273	1.63272	0.455407	1.12321	1.90012	3.73447	1.88479
Q9NRG9;Q9NRG9-2	Q9NRG9	Aladin	AAAS		1.1973	0.870701	0.947227	1.91137	2.88594	1.05258	0.922578	0.827056	1.51604	2.70974	1.03668	0.841813	1.00415	2.02385	2.71288	1.10469	0.856727	1.0222	1.83621	2.3239	0.933847	0.789547	1.01017	1.99542	3.05983	0.978871	0.785141	0.972681	1.86136	2.65695
Q2M2I8;Q2M2I8-2	Q2M2I8	AP2-associated protein kinase 1	AAK1		0.815701	1.18396	0.979513	0.872133	0.828799	0.70085	1.32456	1.12836	0.762432	0.727535	0.832557	1.48847	1.06417	0.933112	0.692886	0.748868	1.21165	1.12429	0.859329	0.722107	0.820257	1.3771	0.979215	0.865349	0.806721	0.85533	1.37244	1.16593	0.851849	0.71909
P49588;P49588-2	P49588	Alanine--tRNA ligase, cytoplasmic	AARS		0.686153	0.869579	0.494548	0.373807	0.631855	0.47235	0.647536	0.346729	0.368869	0.552124	0.609527	0.762785	0.496793	0.420153	0.665246	0.620232	0.755502	0.532352	0.490005	0.709993	0.536437	0.643173	0.422995	0.326886	0.552379	0.641094	0.716498	0.416222	0.3785	0.652265
Q9NRK6	Q9NRK6	ATP-binding cassette sub-family B member 10, mitochondrial	ABCB10		0.637551	0.827387	8.65212	6.88831	7.43776	0.481226	0.913641	3.27453	2.50523	6.96166	0.464723	0.845481	9.06763	4.48159	12.7943	0.560581	0.948484	8.34401	7.66031	10.2451	0.416042	0.804426	5.573	21.6383	19.3816	0.437615	0.873051	6.9981	5.15742	9.8654
Q9NP58;Q9NP58-4	Q9NP58	ATP-binding cassette sub-family B member 6, mitochondrial	ABCB6		3.39224	0.778806	0.851425	2.82521	6.39291	2.12333	0.688471	0.720467	2.21142	5.51562	2.52212	0.693969	0.689826	1.83549	5.13755	2.4856	0.748604	0.747454	1.96465	4.59096	2.1253	0.659291	0.750712	2.1448	6.78258	1.98059	0.683015	0.723256	1.75362	4.91625
O75027;O75027-2;O75027-3	O75027	ATP-binding cassette sub-family B member 7, mitochondrial	ABCB7		0.658301	0.879095	10.4016	28.091	20.5117	0.474639	0.881807	10.2123	20.4737	29.0101	0.497766	0.89417	11.1037	43.2159	130.969	0.543602	0.910736	9.66967	24.8619	26.5679	0.433312	0.858585	11.0607	37.7649	18.8953	0.479404	0.853668	8.40971	16.6284	37.9131
P33527;P33527-9;P33527-2;P33527-3;P33527-5;P33527-4;P33527-6;P33527-7;P33527-8	P33527	Multidrug resistance-associated protein 1	ABCC1		0.574499	0.875348	1.22697	3.24805	8.67231	0.54759	0.924953	1.2545	3.06142	7.50104	0.580686	0.91643	1.33052	3.71104	13.0271	0.611977	0.956593	1.30543	3.28391	8.97072	0.57436	0.989016	1.4676	3.95138	12.3868	0.600218	1.03394	1.52835	4.02614	9.20517
O15439;O15439-2;O15439-3;O15439-4	O15439	Multidrug resistance-associated protein 4	ABCC4		0.662462	0.907818	1.27183	2.98227	8.34186	0.6121	0.99607	1.2873	2.72786	7.58875	0.654247	0.997794	1.3642	3.36044	9.37819	0.674016	0.984232	1.28331	3.09783	7.94042	0.645794	1.1061	1.42874	3.84935	8.984	0.660455	1.16238	1.56939	3.98974	9.26701
O15440;O15440-5	O15440	Multidrug resistance-associated protein 5	ABCC5		0.744671	0.912377	1.01153	1.86587	2.88312	0.706421	0.939348	1.00151	1.73232	3.91304	0.786076	0.910314	1.21654	2.30115	3.49788	0.781761	0.861759	1.14253	2.04134	3.47578	0.683298	1.07045	1.0709	2.35606	4.56763	0.75815	1.0476	1.31402	2.83053	4.41934
P61221	P61221	ATP-binding cassette sub-family E member 1	ABCE1		4.38006	3.01101	1.08836	0.722214	0.484975	3.54215	2.90952	1.13479	0.611244	0.44183	3.63672	2.8516	1.01842	0.663444	0.496898	3.49282	2.66821	1.05858	0.628871	0.449921	3.57836	2.74254	1.00249	0.687891	0.512767	3.33376	2.6754	0.937946	0.588003	0.446781
Q8NE71;Q8NE71-2	Q8NE71	ATP-binding cassette sub-family F member 1	ABCF1		3.44519	3.78405	1.34575	0.827048	0.398699	2.98492	3.71921	1.44577	0.738756	0.362523	3.23154	3.67569	1.3024	0.830468	0.383843	3.15729	3.4838	1.42063	0.805764	0.357248	3.3485	3.64762	1.33765	0.854948	0.38083	3.16204	3.43268	1.25318	0.71316	0.345933
Q9UG63;Q9UG63-2	Q9UG63	ATP-binding cassette sub-family F member 2	ABCF2		5.44078	3.25104	1.11373	0.692389	0.488324	4.40732	3.44072	1.19708	0.623925	0.416502	4.43059	3.06045	1.00955	0.656259	0.468969	4.27919	3.12289	1.1176	0.622225	0.409315	4.50138	3.13155	1.03319	0.668513	0.471535	4.12284	3.04903	0.947705	0.57039	0.408992
Q9NUQ8;Q9NUQ8-2	Q9NUQ8	ATP-binding cassette sub-family F member 3	ABCF3		2.93549	1.89335	0.868175	0.606967	0.61724	2.29515	1.85899	0.813603	0.492077	0.524066	2.35036	1.66036	0.80406	0.600418	0.618859	2.44522	1.79797	0.81731	0.547581	0.608878	2.40024	1.68458	0.756124	0.549385	0.61388	2.31128	1.89206	0.834964	0.535096	0.589102
Q9UNQ0;Q9UNQ0-2	Q9UNQ0	ATP-binding cassette sub-family G member 2	ABCG2		0.720133	0.849117	1.05702	2.4961	7.8957	0.636496	0.911703	1.04929	2.29891	7.59858	0.713893	0.969045	1.10252	2.54338	8.62152	0.712369	0.943467	1.00571	2.18579	6.48696	0.714273	1.00906	1.14699	2.97713	9.65276	0.720774	1.03983	1.19156	2.78293	7.88158
Q9NUJ1;Q9NUJ1-2	Q9NUJ1	Mycophenolic acid acyl-glucuronide esterase, mitochondrial	ABHD10		0.654685	0.798162	13.4481	21.8917	15.5948	0.483928	0.817553	12.3574	32.0926	29.6483	0.488857	0.847615	13.2694	46.2477	35.4944	0.552225	0.879498	11.4651	29.3916	22.0536	0.442783	0.79881	12.3765	29.8263	53.4803	0.506772	0.812512	10.3534	11.3795	14.7958
Q8N2K0;Q8N2K0-2;Q8N2K0-3	Q8N2K0	Monoacylglycerol lipase ABHD12	ABHD12		1.39235	0.824141	0.782236	2.9845	8.23891	1.15255	0.783154	0.747891	1.91246	7.12734	1.15514	0.64518	1.13003	2.75421	8.76714	1.15592	0.776527	0.939693	2.83859	6.83718	0.903506	0.634042	0.957374	3.48645	11.677	0.91442	0.698132	0.971823	3.00089	7.10535
O95870;O95870-2	O95870	Abhydrolase domain-containing protein 16A	ABHD16A		1.30054	0.85434	1.02667	2.51766	8.99417	1.03049	0.820773	1.01689	2.07902	5.56951	0.946146	0.778083	1.28551	3.69619	10.7526	1.15912	0.856563	1.15987	3.21698	7.51782	0.90048	0.746445	1.13473	3.36525	9.5895	0.90701	0.752258	1.1579	2.8883	8.36733
Q5VST6;Q5VST6-2	Q5VST6	Alpha/beta hydrolase domain-containing protein 17B	ABHD17B		1.74563	0.837891	0.802015	1.73497	1.94454	1.43044	0.863618	0.801864	1.44727	2.00579	2.06714	0.877338	0.79971	1.48975	1.71457	1.72628	0.940794	0.904019	1.49416	1.69235	1.59622	0.826028	0.744456	1.61843	2.06467	1.67543	0.892935	0.783219	1.4953	1.73879
Q9BV23	Q9BV23	Monoacylglycerol lipase ABHD6	ABHD6		1.74075	0.773082	0.843203	2.09607	6.80373	1.26475	0.740145	0.688198	1.68435	5.66544	1.27721	0.738204	1.0426	2.86561	4.95638	1.34516	0.79894	0.855322	2.49666	5.77244	1.13839	0.757603	0.967637	3.19191	5.25004	1.08523	0.743784	1.01544	2.75309	8.07418
Q8IZP0;Q8IZP0-3;Q8IZP0-2;Q8IZP0-4;Q8IZP0-5;Q8IZP0-6;Q8IZP0-9;Q8IZP0-10;Q8IZP0-8;Q8IZP0-7;Q8IZP0-12;Q8IZP0-11	Q8IZP0	Abl interactor 1	ABI1		1.56066	1.92655	1.07988	0.82152	0.685858	1.29947	1.84753	1.06799	0.679742	0.629243	1.55376	1.84658	0.984581	0.777333	0.762282	1.39317	1.6806	1.01736	0.739636	0.688131	1.5821	2.01963	1.00243	0.777212	0.748681	1.37096	1.95992	0.982033	0.700532	0.633748
P00519;P00519-2	P00519	Tyrosine-protein kinase ABL1	ABL1		1.45691	2.36588	1.22616	0.919326	0.639757	1.43736	2.55407	1.33011	0.822881	0.621606	1.66004	2.58015	1.17007	0.773379	0.701282	1.30706	2.54159	1.0844	0.618896	0.59135	1.69907	2.33251	1.02132	0.822084	0.648701	1.78405	2.10407	0.796708	0.767288	0.554382
P42684;P42684-6;P42684-7;P42684-5;P42684-2;P42684-3;P42684-4;P42684-10	P42684	Abelson tyrosine-protein kinase 2	ABL2		2.247	2.37768	1.00682	0.765799	0.677575	2.11819	2.32715	1.13863	0.708258	0.6199	2.42867	2.04054	0.999537	0.710563	0.745661	1.78953	1.9228	0.980796	0.667439	0.649124	2.32346	2.09111	0.922992	0.681549	0.666362	2.17327	2.01474	0.865044	0.649706	0.617382
P42765	P42765	3-ketoacyl-CoA thiolase, mitochondrial	ACAA2		0.671632	0.872043	15.31	33.0755	32.5529	0.505856	0.861735	12.6371	26.0871	20.8597	0.501886	0.839135	14.7212	34.164	34.8148	0.552428	0.891638	11.3245	21.1639	20.9718	0.461237	0.835757	13.1572	35.2098	32.7154	0.49262	0.840742	10.1042	25.3456	22.9417
Q13085;Q13085-4;Q13085-3;Q13085-2	Q13085	Acetyl-CoA carboxylase 1;Biotin carboxylase	ACACA		0.927126	1.01351	0.855055	0.802752	0.975802	0.724117	0.931516	0.643846	0.759158	0.970623	0.775981	0.978728	0.762714	0.775008	0.847223	0.745757	0.876825	0.778479	0.869233	0.894865	0.711367	0.847441	0.753906	0.583758	0.857094	0.682497	0.921795	0.716016	0.722407	0.946217
Q9H845	Q9H845	Acyl-CoA dehydrogenase family member 9, mitochondrial	ACAD9		0.660209	0.884775	11.3367	35.0366	43.8395	0.490694	0.869772	10.7878	24.4664	11.6556	0.480699	0.829294	12.0771	29.3523	45.4407	0.576684	0.913573	8.71039	22.4954	31.6023	0.430346	0.813527	11.5167	38.361	54.3079	0.48782	0.86545	9.30707	23.4227	5.06655
P49748;P49748-3;P49748-2	P49748	Very long-chain specific acyl-CoA dehydrogenase, mitochondrial	ACADVL		0.697647	0.882444	12.0534	32.6391	31.4731	0.489823	0.887688	10.8094	25.4213	25.1195	0.473714	0.855293	13.5084	35.5354	32.1479	0.558702	0.94729	9.59703	25.0748	25.853	0.455544	0.815963	10.7537	33.6596	34.8337	0.501317	0.812082	8.95114	24.7883	27.8109
Q15057	Q15057	Arf-GAP with coiled-coil, ANK repeat and PH domain-containing protein 2	ACAP2		1.31469	1.42546	0.784344	0.512446	0.843598	1.09334	1.33161	0.753185	0.615406	0.781182	1.26763	1.31715	0.880787	0.81079	0.91195	1.14788	1.22025	0.969464	0.760643	0.818652	1.28396	1.46783	0.946519	0.696135	0.830792	1.15533	1.34426	0.841587	0.66716	0.753682
Q9BWD1;Q9BWD1-2	Q9BWD1	Acetyl-CoA acetyltransferase, cytosolic	ACAT2		0.607561	0.709794	0.490437	0.39074	0.770084	0.424933	0.646568	0.359572	0.423536	0.68287	0.516306	0.641871	0.495398	0.406426	0.794291	0.547437	0.634	0.56734	0.493393	0.877506	0.437533	0.509868	0.434885	0.326477	0.555681	0.482494	0.544184	0.386185	0.403688	0.785322
Q9H3P7	Q9H3P7	Golgi resident protein GCP60	ACBD3		0.634481	0.953094	0.941942	1.06016	1.96454	0.540199	0.778992	0.705553	1.03504	1.62396	0.462868	0.806045	0.957652	1.0694	1.66039	0.634278	0.702105	0.856194	1.2915	2.1359	0.553276	0.891229	0.863751	0.869126	1.74485	0.612333	0.817293	0.844987	0.943995	1.89548
Q9UKV3;Q9UKV3-5	Q9UKV3	Apoptotic chromatin condensation inducer in the nucleus	ACIN1		0.715599	5.69039	1.40394	0.707363	0.339616	1.66456	7.07329	1.93279	0.810101	0.474393	1.13034	6.0212	1.81971	0.823216	0.411235	1.15605	5.29804	1.52933	0.689799	0.330185	1.70074	5.20501	1.85574	0.907022	0.510329	1.92464	5.8547	1.95128	0.968844	0.507015
P53396	P53396	ATP-citrate synthase	ACLY		1.07836	1.35894	0.674114	0.417987	0.316817	0.973305	1.29146	0.584614	0.394669	0.297105	1.08377	1.21261	0.565469	0.397861	0.293668	1.17411	1.2495	0.688746	0.420278	0.33193	1.10917	1.27587	0.648763	0.422943	0.312492	1.10866	1.2615	0.657626	0.417265	0.344213
P21399	P21399	Cytoplasmic aconitate hydratase	ACO1		1.64202	1.49031	0.757397	0.52002	0.548843	0.723771	1.12589	0.478301	0.455008	0.524729	1.35414	1.39698	0.658367	0.4645	0.439885	0.771017	0.978677	0.661564	0.533678	0.507289	1.39614	1.33019	0.585293	0.460318	0.483406	0.940055	0.799771	0.484932	0.380886	0.437156
Q99798	Q99798	Aconitate hydratase, mitochondrial	ACO2		0.665002	0.867086	16.4298	51.9301	59.681	0.483571	0.871887	14.0135	36.2583	36.9749	0.50853	0.863243	16.8424	59.4415	58.5814	0.554955	0.916007	12.437	31.8546	36.6558	0.448966	0.821375	13.8454	51.8634	54.9295	0.493732	0.826369	11.0189	35.2397	37.8759
Q86TX2	Q86TX2	Acyl-coenzyme A thioesterase 1	ACOT1		0.649978	0.810215	13.3667	36.0084	39.5583	0.449284	0.831907	11.4553	21.4867	3.39272	0.491204	0.853159	11.2253	23.9481	30.7809	0.547386	0.862222	9.67892	18.1033	19.3957	0.437868	0.773196	10.5832	29.2682	34.1694	0.503096	0.782593	8.51181	17.9251	27.5064
O00154-4;O00154;O00154-6;O00154-7;O00154-5;O00154-2;O00154-3	O00154	Cytosolic acyl coenzyme A thioester hydrolase	ACOT7		0.563995	0.856331	0.484938	0.374179	0.827732	0.416682	0.760053	0.320341	0.398655	0.626062	0.547971	0.711374	0.493382	0.401684	0.672343	0.601538	0.630715	0.565345	0.508613	0.790294	0.52681	0.585527	0.37977	0.315781	0.609638	0.568261	0.68668	0.41708	0.476627	0.663749
Q9Y305;Q9Y305-4;Q9Y305-2;Q9Y305-3	Q9Y305	Acyl-coenzyme A thioesterase 9, mitochondrial	ACOT9		0.657713	0.857025	10.9098	13.1102	11.1393	0.47005	0.832017	9.52448	10.6708	8.39967	0.467548	0.8422	10.0734	13.0146	11.9493	0.521948	0.833045	8.24839	11.5744	7.82852	0.422811	0.805549	9.22297	13.9743	12.9962	0.468295	0.78066	7.26271	10.7215	10.216
P24666;P24666-4;P24666-3	P24666	Low molecular weight phosphotyrosine protein phosphatase	ACP1		0.817079	1.08631	0.928689	0.64894	0.934953	0.707102	1.06563	0.789919	0.724969	0.961852	0.637153	0.975591	0.921485	0.723475	1.03949	0.751903	1.13325	1.08383	0.805716	0.958854	0.62856	0.882317	0.759525	0.746052	0.904372	0.754744	1.00444	0.903751	0.700024	1.05668
Q96CM8;Q96CM8-3;Q96CM8-2;Q96CM8-4	Q96CM8	Acyl-CoA synthetase family member 2, mitochondrial	ACSF2		0.695524	0.903496	18.6453	7.86215	44.5843	0.514944	0.884209	15.147	23.3461	60.557	0.495351	0.871036	16.3701	21.3696	10.9683	0.588457	0.897178	13.2355	22.1319	22.7065	0.455711	0.854924	13.3608	34.4051	30.2107	0.529879	0.938745	12.1929	27.2494	23.9263
Q4G176	Q4G176	Acyl-CoA synthetase family member 3, mitochondrial	ACSF3		0.674889	0.878829	15.7117	27.1414	26.2985	0.498141	0.872638	12.5358	17.0067	21.3635	0.500508	0.842344	14.9063	34.2283	25.8799	0.551894	0.891175	10.6657	22.5154	16.5633	0.451346	0.839316	14.8678	36.147	29.4904	0.499081	0.845451	9.9835	15.6607	24.2401
O95573	O95573	Long-chain-fatty-acid--CoA ligase 3	ACSL3		1.61634	0.775044	0.856897	2.30395	6.77993	1.35965	0.770232	0.6979	1.77338	5.96338	1.25777	0.716831	0.983725	3.07263	9.19178	1.38301	0.78683	0.903504	2.56888	6.70108	1.12371	0.696413	0.92589	2.84226	8.73097	1.11392	0.73153	0.905687	2.55446	6.88903
O60488;O60488-2	O60488	Long-chain-fatty-acid--CoA ligase 4	ACSL4		0.831672	0.870391	1.91231	2.84926	2.22026	0.630869	0.875599	1.79849	2.27307	2.38612	0.67055	0.871752	1.77801	2.81582	2.4046	0.688392	0.90881	1.87973	2.81413	2.45078	0.570222	0.863005	1.92599	3.12286	2.81607	0.613176	0.829103	2.04953	3.1482	2.7482
P68133;P68032;P62736;P63267;P63267-2	P68133	Actin, alpha skeletal muscle;Actin, alpha cardiac muscle 1;Actin, aortic smooth muscle;Actin, gamma-enteric smooth muscle	ACTA1;ACTC1;ACTA2;ACTG2		0.432525	0.672322	1.08663	1.72295	4.21142	0.415164	0.679234	0.946199	1.94969	3.86878	0.449935	0.683656	1.08211	1.83614	4.29758	0.452125	0.670614	1.10482	2.01159	4.40419	0.526009	0.827312	1.16761	2.2739	4.65575	0.503986	0.804323	1.06945	2.19236	4.39679
O96019;O96019-2	O96019	Actin-like protein 6A	ACTL6A		0.265768	1.49592	1.02365	0.762861	0.969679	0.673261	2.06899	1.37683	1.26953	1.63339	0.574233	1.80504	0.96348	0.818107	0.956263	0.43719	1.48689	0.93614	0.782392	1.05455	0.546985	1.802	1.11624	0.89276	1.20069	0.592199	1.8275	1.33118	0.961676	1.3752
Q9NZ32	Q9NZ32	Actin-related protein 10	ACTR10		1.51101	1.20176	0.838172	0.860927	0.807559	1.57413	1.23403	0.719489	0.687265	0.678485	1.58118	1.3544	0.864133	0.787815	0.855331	1.49248	1.23294	0.864105	0.760843	0.700154	1.38406	1.05591	0.80945	0.762132	0.795971	1.36078	1.07297	0.722541	0.78827	0.91202
P61163	P61163	Alpha-centractin	ACTR1A		1.56927	1.37881	0.829243	0.726193	0.656421	1.38678	1.41799	0.793671	0.625251	0.583714	1.30005	1.29489	0.793288	0.663786	0.609912	1.50327	1.36124	0.799281	0.758679	0.64981	1.26004	1.11672	0.718415	0.625628	0.662352	1.22254	1.20355	0.730859	0.652916	0.684579
P42025	P42025	Beta-centractin	ACTR1B		1.63269	1.31191	0.802482	0.703855	0.634812	1.39929	1.40148	0.715035	0.591379	0.545009	1.11231	1.26906	0.81334	0.669592	0.567146	1.59014	1.39014	0.870036	0.716358	0.76994	1.24581	1.40038	0.730511	0.653152	0.632528	1.31595	1.40783	0.686497	0.642086	0.626542
P61160;P61160-2	P61160	Actin-related protein 2	ACTR2		0.900938	1.32321	1.10181	1.03374	0.965188	0.760604	1.34478	1.2064	0.941796	0.936454	0.807591	1.35244	1.05119	0.943463	0.97577	0.772045	1.31741	1.07279	0.922151	0.876651	0.86697	1.44815	1.01787	0.970355	0.995234	0.882932	1.42581	1.02024	0.910895	0.87515
P61158	P61158	Actin-related protein 3	ACTR3		0.870057	1.26553	1.16004	1.04238	0.99022	0.720578	1.34881	1.18534	0.978295	0.9354	0.846691	1.47371	1.06051	0.982713	1.03453	0.775271	1.33525	1.08033	0.960543	0.908341	0.928441	1.50371	1.0856	1.01093	0.975124	0.946388	1.45673	1.07288	0.93364	0.89126
O14672;O14672-2	O14672	Disintegrin and metalloproteinase domain-containing protein 10	ADAM10		1.24263	0.733368	0.821542	2.61398	6.7306	1.07761	0.763778	0.760941	2.06468	7.18032	1.09682	0.708623	0.936178	2.88781	8.12552	1.14042	0.768523	0.895276	2.37151	6.29873	1.04216	0.698703	0.943946	3.19318	9.62229	1.00615	0.741235	0.916062	2.95194	7.20113
Q13444;Q13444-2;Q13444-12;Q13444-5;Q13444-3;Q13444-4;Q13444-8;Q13444-7;Q13444-6;Q13444-9;Q13444-10;Q13444-11;Q13444-13	Q13444	Disintegrin and metalloproteinase domain-containing protein 15	ADAM15		1.27233	0.80393	0.803737	2.0383	5.9346	0.998794	0.854012	0.798723	1.60255	5.17915	1.00335	0.783255	0.92502	2.32046	5.13269	1.12787	0.828132	0.872347	1.93878	4.62878	0.953221	0.741952	0.870746	2.31913	6.18134	0.954547	0.767747	0.932808	2.25612	4.78455
P55265;P55265-4;P55265-5	P55265	Double-stranded RNA-specific adenosine deaminase	ADAR		1.00436	3.96049	1.01397	0.601946	0.490435	2.08738	4.94617	1.2751	0.624944	0.532255	1.64312	4.03008	1.01669	0.646656	0.543468	1.64196	3.80962	1.06165	0.59616	0.459197	2.15149	4.02804	1.01131	0.663439	0.568589	2.24947	4.10092	1.05199	0.636886	0.530169
Q8NI60;Q8NI60-3;Q8NI60-4	Q8NI60	Atypical kinase ADCK3, mitochondrial	ADCK3		0.625656	0.828405	3.36977	5.34275	10.0497	0.455067	0.819409	4.67438	13.1553	5.81687	0.452882	0.854691	2.2898	11.4924	17.1864	0.544262	0.91868	9.23593	15.9402	17.6913	0.431709	0.788906	10.8746	6.39721	6.2296	0.495628	0.823563	6.2232	13.2867	7.88716
O60503	O60503	Adenylate cyclase type 9	ADCY9		0.788279	0.82035	1.04359	2.64187	8.6636	0.690087	0.919672	0.974153	2.39265	7.04455	0.777318	0.896992	1.10223	2.69169	8.2647	0.78919	0.949798	1.08037	2.50725	6.90979	0.800153	0.944163	1.0626	3.18317	11.3378	0.720528	0.918359	1.09349	3.01242	9.96234
P35611;P35611-2;P35611-6;P35611-3;P35611-4;P35611-5	P35611	Alpha-adducin	ADD1		0.633275	1.42522	1.47254	1.03295	0.833597	0.621803	1.35959	1.54094	1.24697	1.01965	0.644602	1.41897	1.546	1.02844	1.08026	0.582018	1.2815	1.45127	1.18023	1.10972	0.819312	1.77983	1.37678	1.10215	1.0259	0.757869	1.69336	1.53627	0.983676	0.822913
Q9UEY8	Q9UEY8	Gamma-adducin	ADD3		0.646749	1.48412	1.40594	1.18535	0.935064	0.59456	1.45551	1.73497	1.14152	1.04635	0.537084	1.63214	1.65344	1.19436	1.11605	0.601919	1.40778	1.43991	1.27303	1.04681	0.717861	1.72061	1.54342	1.2646	1.09832	0.757167	1.62265	1.65279	1.20556	0.920157
P11766	P11766	Alcohol dehydrogenase class-3	ADH5		0.543734	0.692105	0.382102	0.346585	0.714682	0.372782	0.581863	0.269935	0.342893	0.5882	0.485092	0.639006	0.425576	0.420863	0.70565	0.558232	0.663327	0.614109	0.482607	0.817289	0.413387	0.52476	0.321801	0.246641	0.527758	0.55377	0.593286	0.375909	0.323807	0.732887
Q9BRR6;Q9BRR6-2	Q9BRR6	ADP-dependent glucokinase	ADPGK		1.60414	0.816662	0.875262	2.79955	8.12516	1.38768	0.756055	0.735762	1.98682	7.15233	1.31186	0.729065	1.06548	3.72614	11.2368	1.4126	0.755697	0.957682	3.11077	8.98547	1.13656	0.677903	0.990942	3.42994	10.1576	1.06817	0.693408	0.979679	2.91034	8.39535
Q9NX46	Q9NX46	Poly(ADP-ribose) glycohydrolase ARH3	ADPRHL2		0.607087	0.944272	1.80834	1.63803	0.440002	0.465026	0.760189	1.61045	1.40434	0.697581	0.817727	1.08348	2.54625	2.17006	0.498157	0.563134	1.10612	1.5255	0.602464	1.75168	0.494831	1.13939	1.19122	2.03601	0.644643	0.540004	0.754406	1.92521	1.22048	1.1137
Q16186	Q16186	Proteasomal ubiquitin receptor ADRM1	ADRM1		1.74778	2.05076	1.25804	1.01304	0.402982	1.53193	1.80564	0.932838	0.90833	0.398408	1.54285	1.86879	1.31832	1.18518	0.372745	1.60513	1.8362	1.28164	1.16852	0.347488	1.59191	1.70807	1.0354	0.881485	0.3576	1.4035	1.40711	0.993619	0.814972	0.36266
P30566;P30566-2	P30566	Adenylosuccinate lyase	ADSL		0.579651	0.887666	0.490023	0.36006	0.76601	0.468666	0.675058	0.352333	0.390114	0.578647	0.501409	0.750265	0.493119	0.469321	0.710005	0.563083	0.666448	0.5386	0.524468	0.719596	0.497151	0.550797	0.431277	0.312004	0.738747	0.560828	0.703829	0.436411	0.391422	0.706931
P30520	P30520	Adenylosuccinate synthetase isozyme 2	ADSS		0.497901	0.80244	0.450851	0.309433	0.759764	0.404111	0.576105	0.331642	0.468357	0.625881	0.454369	0.590617	0.446442	0.420206	0.78621	0.532502	0.660445	0.452855	0.482113	0.852075	0.438215	0.51506	0.472106	0.22202	0.605714	0.532665	0.593587	0.396858	0.369739	0.801955
Q8N556;Q8N556-2	Q8N556	Actin filament-associated protein 1	AFAP1		0.736248	1.71617	1.32335	0.89674	0.742401	0.679112	1.82174	1.63956	0.957938	0.747385	0.747563	1.85518	1.35112	1.00997	0.819019	0.732219	1.67866	1.38325	0.943465	0.769107	0.881142	2.24776	1.32046	0.958362	0.812888	0.872093	2.05712	1.30896	0.875205	0.735177
Q9Y4W6	Q9Y4W6	AFG3-like protein 2	AFG3L2		0.6356	0.893847	10.5447	31.4256	47.8778	0.49104	0.886105	8.74538	20.73	27.828	0.483141	0.881421	10.7249	33.9984	12.9692	0.53541	0.914917	8.91234	23.4422	29.6131	0.427009	0.844276	10.9154	35.5128	45.4179	0.473223	0.826254	8.75662	24.37	27.8551
Q6ULP2;Q6ULP2-5;Q6ULP2-2;Q6ULP2-4;Q6ULP2-3	Q6ULP2	Aftiphilin	AFTPH		2.54346	1.64743	1.01106	0.798351	1.06218	1.86587	1.45319	0.812843	0.716121	1.02377	1.33107	1.66366	0.876106	0.881107	1.21994	1.67193	1.261	0.979885	0.921587	0.969447	1.73148	1.46579	0.799852	0.7582	0.999013	1.46414	1.32463	0.874374	0.926541	0.768886
Q96P47;Q96P47-2;Q96P47-4;Q96P47-5	Q96P47	Arf-GAP with GTPase, ANK repeat and PH domain-containing protein 3	AGAP3		0.733019	0.966799	1.3167	1.74724	2.59881	0.612033	1.01052	1.41976	1.87052	2.45345	0.84755	1.08633	1.20916	2.06116	2.54628	0.812545	1.08116	1.1489	1.73	2.16044	0.722154	1.04517	1.3523	1.8955	2.89444	0.623442	0.993129	1.10905	1.94433	2.02764
P52594;P52594-2;P52594-3;P52594-4	P52594	Arf-GAP domain and FG repeat-containing protein 1	AGFG1		0.712212	0.999152	0.833714	1.14114	2.30321	0.611431	0.984663	1.04188	1.33546	2.53784	0.6295	1.01276	1.16659	1.64344	2.66605	0.586032	1.07236	1.21033	1.70141	3.27742	0.680141	1.01815	0.971644	0.972131	1.61042	0.627375	0.955379	0.896401	1.09145	1.8806
O95081;O95081-2	O95081	Arf-GAP domain and FG repeat-containing protein 2	AGFG2		1.12848	0.609343	0.483003	0.448308	0.808086	0.770083	0.841896	0.481639	0.448964	0.89522	0.927673	0.852629	0.787751	0.727298	1.23833	0.752449	1.11822	0.600412	0.474161	1.19274	1.20263	0.84763	0.500129	0.330719	0.806538	0.911189	0.690845	0.401908	0.465707	0.779754
Q53H12	Q53H12	Acylglycerol kinase, mitochondrial	AGK		0.64464	0.857482	5.24831	11.9618	1.3661	0.467639	0.884536	11.3555	21.778	14.5316	0.461708	0.889572	11.0861	6.63786	6.89462	0.538103	0.938629	11.5748	29.4939	10.1703	0.430166	0.909637	12.3942	6.8634	9.72296	0.443971	0.84485	11.2258	30.5109	41.8744
Q9UL18	Q9UL18	Protein argonaute-1	AGO1		3.98445	3.00319	0.848248	0.636965	0.6	4.05049	3.05743	0.917544	0.493523	0.523254	4.39239	3.04312	0.931179	0.599091	0.662635	4.56722	2.67538	0.884907	0.510765	0.577289	4.41109	2.59696	0.942748	0.637706	0.528734	3.79707	2.02262	0.851005	0.486349	0.517906
Q9UKV8;Q9UKV8-2	Q9UKV8	Protein argonaute-2	AGO2		5.4382	2.99523	0.938859	0.580637	0.508902	4.34301	2.93695	0.896818	0.471588	0.458578	4.7898	2.72755	0.876396	0.565923	0.548741	4.81461	2.85949	0.981707	0.558085	0.513357	4.20384	2.70038	0.857333	0.578529	0.549331	4.26073	2.79221	0.814268	0.511932	0.460067
Q9H9G7;Q9H9G7-2	Q9H9G7	Protein argonaute-3	AGO3		4.97801	3.84631	0.932519	0.566964	0.534205	4.28528	2.58723	0.861016	0.453026	0.458849	5.20072	3.09125	0.828628	0.597213	0.530349	4.092	2.81395	0.943616	0.557415	0.522543	4.1249	2.68434	0.86869	0.607462	0.578936	3.79871	3.17715	0.814565	0.491437	0.491951
Q99943	Q99943	1-acyl-sn-glycerol-3-phosphate acyltransferase alpha	AGPAT1		1.47026	0.742692	0.8871	2.31102	6.92509	1.20491	0.787384	0.768594	1.77207	5.47809	1.17482	0.7421	0.969197	3.05818	9.96091	1.32675	0.836584	0.82291	2.44209	6.94976	1.05809	0.683942	0.895161	2.7804	6.50335	1.08909	0.69043	0.927956	2.60454	1.68102
Q9NRZ7;Q9NRZ7-2;Q9NRZ7-3	Q9NRZ7	1-acyl-sn-glycerol-3-phosphate acyltransferase gamma	AGPAT3		1.87893	0.899173	0.937124	2.48481	7.60574	1.5691	0.847354	0.773255	1.74184	7.55252	1.36141	0.757442	1.06598	3.40904	3.60322	1.327	0.795043	0.834559	2.90117	6.07763	1.11642	0.71062	0.946164	3.3272	6.63839	1.24091	0.659294	0.93744	2.79548	5.05469
Q9NUQ2	Q9NUQ2	1-acyl-sn-glycerol-3-phosphate acyltransferase epsilon	AGPAT5		0.772351	0.911329	3.10404	7.3016	11.0955	0.588688	0.908415	2.31279	6.12734	11.2221	0.576962	0.881278	3.82572	10.5304	18.817	0.613349	0.923652	3.11545	9.71612	9.39918	0.517529	0.849789	3.49736	11.4256	13.5435	0.505355	0.798182	3.65017	10.034	14.0798
Q86UL3	Q86UL3	Glycerol-3-phosphate acyltransferase 4	AGPAT6		1.57027	0.786979	0.790137	2.07983	6.33548	1.36222	0.845525	0.699856	1.65927	5.49485	1.05372	0.74538	0.931483	3.00669	11.2971	1.36446	0.759609	0.748247	2.42926	4.27709	1.10465	0.744986	0.990898	2.92119	8.27709	1.01931	0.708382	0.828835	2.29434	5.03691
O00468-6;O00468-3;O00468-7;O00468;O00468-5;O00468-4;O00468-2	O00468	Agrin;Agrin N-terminal 110 kDa subunit;Agrin C-terminal 110 kDa subunit;Agrin C-terminal 90 kDa fragment;Agrin C-terminal 22 kDa fragment	AGRN		1.4417	0.850209	1.04492	1.97992	2.9619	1.16974	0.799009	0.869877	1.64394	2.9279	1.21735	0.793239	1.19917	2.37432	3.23276	1.21409	0.71214	0.947367	2.08804	2.75935	1.0171	0.756728	1.0364	2.30842	3.51104	0.943555	0.704488	0.982286	2.07626	2.9451
Q8WYP5;Q8WYP5-2;Q8WYP5-3	Q8WYP5	Protein ELYS	AHCTF1		0.277291	1.60332	1.14302	1.19518	1.42119	0.806112	2.83079	1.96663	2.37962	2.17498	0.505774	2.45466	1.42613	1.30334	1.4627	0.403155	1.60012	1.30316	1.13927	1.08861	0.707743	1.56031	1.7367	1.6104	1.66636	0.777675	1.82192	1.41161	1.34314	1.55897
P23526;P23526-2	P23526	Adenosylhomocysteinase	AHCY		0.486838	0.622945	0.389937	0.335614	0.596429	0.397122	0.56508	0.305115	0.356954	0.605811	0.47958	0.538075	0.42697	0.362986	0.619253	0.51791	0.578886	0.483312	0.460423	0.808069	0.38856	0.458071	0.3592	0.251827	0.50181	0.479872	0.584081	0.363344	0.326068	0.739931
O43865;O43865-2	O43865	Putative adenosylhomocysteinase 2	AHCYL1		0.95449	0.780577	0.635209	0.743895	1.2026	0.721817	0.71351	0.554761	0.85063	1.41172	0.680496	0.729724	0.631162	0.749905	1.04477	0.811465	0.775526	0.718516	0.846285	1.15525	0.64504	0.638607	0.564768	0.555797	1.06961	0.798488	0.755551	0.635687	0.795415	1.23862
Q09666	Q09666	Neuroblast differentiation-associated protein AHNAK	AHNAK		0.586553	1.06713	1.17056	1.35589	1.95644	0.523273	1.11223	1.35646	1.54341	2.45526	0.623483	1.21758	1.26455	1.59155	2.4757	0.580418	1.09289	1.22156	1.50334	2.47554	0.655564	1.40791	1.33024	1.57954	2.42422	0.631085	1.38805	1.41766	1.56562	2.21199
Q8IVF2-3;Q8IVF2	Q8IVF2	Protein AHNAK2	AHNAK2		1.52837	1.42099	0.83366	0.664187	0.796908	1.12865	1.31775	0.863755	0.62847	0.730616	1.36959	1.34398	0.721754	0.621422	0.741489	1.32827	1.31293	0.74645	0.594242	0.715284	1.70983	1.95472	0.900085	0.735384	0.904384	1.3184	1.5704	0.738362	0.54301	0.607572
O95433;O95433-2	O95433	Activator of 90 kDa heat shock protein ATPase homolog 1	AHSA1		0.888152	1.05595	0.749469	0.655299	1.15795	0.599127	0.803389	0.538627	0.641666	1.00982	0.693293	0.833935	0.683294	0.689887	1.06726	0.594769	0.729595	0.616486	0.699609	1.14906	0.709884	0.876176	0.74771	0.599697	1.02162	0.662948	0.765414	0.644478	0.67877	1.07813
O95831;O95831-3;O95831-2	O95831	Apoptosis-inducing factor 1, mitochondrial	AIFM1		0.634423	0.927159	13.2182	35.8262	53.4266	0.472953	0.924516	11.6048	21.4473	34.0025	0.474205	0.918908	14.9449	42.3411	46.5728	0.515319	0.970987	10.6143	25.9182	35.7912	0.440511	0.866593	12.7492	39.7224	54.8503	0.46915	0.893021	10.5336	29.0322	36.2625
Q9BRQ8;Q9BRQ8-2	Q9BRQ8	Apoptosis-inducing factor 2	AIFM2		0.897537	0.847318	2.31578	2.90678	3.75152	0.697467	0.938188	2.05478	2.39627	2.77778	0.652283	0.878843	2.40787	3.34336	4.01789	0.689776	0.869957	2.45902	3.2144	3.68134	0.678048	0.76831	2.48009	3.54931	4.4555	0.660291	0.749953	2.18442	3.46247	4.63403
O00170	O00170	AH receptor-interacting protein	AIP		0.745015	0.931791	0.679813	0.650601	0.934315	0.603113	0.837106	0.586846	0.652704	1.03099	0.616021	0.779287	0.66704	0.617967	1.00215	0.673076	0.786039	0.620382	0.643468	1.05204	0.559961	0.760695	0.692018	0.527555	0.773471	0.64155	0.694897	0.611735	0.689657	1.14967
P00568	P00568	Adenylate kinase isoenzyme 1	AK1		0.816835	0.956635	0.551178	0.430284	0.78433	0.577367	0.864423	0.477266	0.475892	0.767746	0.696499	0.802048	0.639213	0.442786	0.953272	0.727139	0.846693	0.607227	0.594219	0.915433	0.614592	0.768032	0.437103	0.347391	0.678111	0.638144	0.760776	0.514166	0.476469	0.826365
Q12802;Q12802-2;Q12802-4	Q12802	A-kinase anchor protein 13	AKAP13		4.55685	3.85413	1.15624	0.698314	0.411841	3.05771	2.76597	1.31492	0.734661	0.398138	4.15637	3.6648	1.03245	0.658702	0.42922	3.1973	2.80693	1.0683	0.649502	0.380686	4.50162	3.80078	1.08207	0.706733	0.40461	3.80831	3.42624	0.969413	0.564941	0.390383
Q99996-3;Q99996-2;Q99996-6;Q99996;Q99996-5	Q99996	A-kinase anchor protein 9	AKAP9		1.18351	2.10196	1.35108	1.00528	0.830002	0.92533	1.71613	1.28017	0.757876	0.799657	1.06806	1.84401	1.1897	0.902216	0.850857	1.27341	1.60027	1.09972	0.79733	0.761812	0.933679	1.84926	1.12684	0.971567	0.829976	0.917873	1.80832	1.12225	0.733984	0.787716
P14550	P14550	Alcohol dehydrogenase [NADP(+)]	AKR1A1		0.629946	0.836637	0.647608	0.498004	1.11116	0.441971	0.664279	0.408965	0.407208	0.776085	0.66849	0.65747	0.606939	0.550396	1.00312	0.562334	0.695386	0.758681	0.711218	1.08506	0.550286	0.590676	0.554594	0.428299	0.781771	0.491426	0.667955	0.527237	0.494455	1.02225
P15121	P15121	Aldose reductase	AKR1B1		0.497944	0.676585	0.672713	0.499355	1.1466	0.382753	0.576446	0.437401	0.550905	0.968646	0.437083	0.665607	0.709215	0.607406	1.24029	0.510582	0.640421	0.741999	0.709125	1.35305	0.384051	0.547763	0.613524	0.474354	1.03892	0.461939	0.593444	0.611592	0.563121	1.25455
O43488	O43488	Aflatoxin B1 aldehyde reductase member 2	AKR7A2		0.690516	0.875495	1.5625	1.80823	4.36996	0.504617	0.836588	1.56522	1.80196	3.7587	0.45782	0.925483	2.04882	2.11935	3.74149	0.596991	0.905435	1.71093	2.41233	4.18591	0.479714	0.824292	1.98588	1.67058	3.37246	0.558042	0.861928	1.71726	1.93981	4.46374
Q8IZ83;Q8IZ83-3	Q8IZ83	Aldehyde dehydrogenase family 16 member A1	ALDH16A1		8.34729	4.61433	2.40894	2.60593	0.965176	5.85617	5.50439	2.9447	3.55739	1.35572	9.41794	5.06561	2.67523	3.42717	0.883181	7.83323	6.47499	3.20936	3.76746	0.998615	7.12025	4.5037	2.87715	3.40429	1.23941	4.71397	4.63703	2.99706	3.25175	0.993189
P54886;P54886-2	P54886	Delta-1-pyrroline-5-carboxylate synthase;Glutamate 5-kinase;Gamma-glutamyl phosphate reductase	ALDH18A1		0.575518	0.977347	24.5606	53.8986	65.2126	0.442529	1.00097	20.6249	34.3452	34.4751	0.437438	0.999742	26.9857	61.2043	55.2414	0.480446	1.06587	19.8064	33.5472	37.7692	0.401165	0.928731	22.3846	51.4998	56.776	0.43216	0.919462	16.8161	35.4263	40.7365
P43353;P43353-2	P43353	Aldehyde dehydrogenase family 3 member B1	ALDH3B1		0.795454	0.78453	0.884952	1.83439	4.29904	0.645707	0.764256	0.800875	1.67044	4.49537	0.736049	0.800759	0.967236	2.03108	3.92108	0.720065	0.841123	0.984441	1.80433	4.12849	0.641703	0.751783	0.848682	2.1434	4.74728	0.680097	0.881555	1.0577	2.01556	4.71958
Q02252;Q02252-2	Q02252	Methylmalonate-semialdehyde dehydrogenase [acylating], mitochondrial	ALDH6A1		0.699168	0.867042	18.7708	5.24408	12.6351	0.496042	0.909916	13.9283	14.7048	3.99653	0.467411	0.829408	19.3875	15.7776	4.2939	0.591048	0.910572	13.0935	11.5737	14.8882	0.466654	0.840585	11.5365	23.7734	25.6304	0.529012	0.908353	11.2555	12.9882	13.6765
P49189;P49189-2	P49189	4-trimethylaminobutyraldehyde dehydrogenase	ALDH9A1		0.630635	0.853469	4.4642	4.57568	7.77778	0.465864	0.839549	3.45716	4.37005	7.40129	0.482664	0.855092	4.48707	5.02621	7.90592	0.542395	0.87363	4.31788	5.92619	7.7048	0.45747	0.787593	4.11993	4.50171	8.00724	0.499573	0.842288	3.97375	4.72557	8.41162
P04075	P04075	Fructose-bisphosphate aldolase A	ALDOA		0.928618	0.994667	1.13457	2.48853	7.58918	0.809729	1.09715	1.03714	2.05931	7.32894	1.0651	1.07671	0.964392	2.03213	6.37894	1.23223	1.25287	0.954737	1.51663	4.75453	0.874277	0.991919	0.963688	2.25431	7.45256	0.907186	1.12195	1.09535	2.20921	6.85648
P09972	P09972	Fructose-bisphosphate aldolase C	ALDOC		1.81938	1.25831	1.24028	2.32019	5.34205	1.54845	1.48335	0.992359	1.7885	5.55556	1.89647	1.34385	0.96366	1.67391	4.38324	2.66873	1.90309	1.09278	1.36572	4.03787	1.55041	1.24394	1.04057	1.95779	6.3811	1.69696	1.65944	1.2886	2.37437	5.76269
Q9BT22;Q9BT22-2	Q9BT22	Chitobiosyldiphosphodolichol beta-mannosyltransferase	ALG1		1.49637	0.774572	0.767648	2.09843	5.124	1.26386	0.708993	0.64403	1.43051	4.63525	1.12511	0.682538	0.869159	2.39153	6.97123	1.2997	0.781858	0.800827	2.16555	6.12717	1.07177	0.661347	0.857244	2.84917	6.8167	1.08409	0.734235	0.852446	2.25217	7.78743
Q9H553;Q9H553-2	Q9H553	Alpha-1,3/1,6-mannosyltransferase ALG2	ALG2		1.66125	0.736304	0.830364	2.4061	7.74894	1.34815	0.76326	0.664653	1.80065	7.39086	1.2021	0.7106	0.929826	3.41692	12.5618	1.37005	0.767015	0.958462	2.64557	7.97352	1.16748	0.701168	0.938268	3.1502	9.83839	1.07423	0.72284	0.869192	2.95805	9.09277
Q9Y673;Q9Y673-2	Q9Y673	Dolichyl-phosphate beta-glucosyltransferase	ALG5		1.67703	0.802234	0.964071	2.46126	6.93122	1.3572	0.709758	0.640647	1.82847	6.23463	1.21828	0.668386	0.933596	3.17614	9.24281	1.40891	0.764716	0.909144	2.56971	8.35718	1.12984	0.688376	0.924175	2.92626	9.95649	1.10667	0.680023	0.883319	2.60149	7.70769
Q9Y672	Q9Y672	Dolichyl pyrophosphate Man9GlcNAc2 alpha-1,3-glucosyltransferase	ALG6		1.83187	0.724885	0.988375	3.8272	1.3245	1.57592	0.760135	0.799597	2.51738	12.5517	1.42852	0.704168	1.15243	5.43697	21.2242	1.6064	0.80336	1.0466	4.5867	14.0742	1.23624	0.703969	1.18629	5.65761	15.6301	1.19257	0.660626	1.10993	4.23132	10.5205
Q9BVK2;Q9BVK2-2	Q9BVK2	Probable dolichyl pyrophosphate Glc1Man9GlcNAc2 alpha-1,3-glucosyltransferase	ALG8		1.54803	0.658572	0.825452	3.48754	22.3584	1.49497	0.730866	0.799563	2.80419	11.7108	1.24511	0.688512	1.06535	4.10958	17.3254	1.47394	0.730432	1.02161	4.38145	15.3148	1.25059	0.570095	1.06237	4.69098	16.8696	1.15005	0.6757	1.1305	4.33589	13.8462
Q9H6U8;Q9H6U8-3;Q9H6U8-2;Q9H6U8-4	Q9H6U8	Alpha-1,2-mannosyltransferase ALG9	ALG9		1.766	0.807958	0.857965	2.60754	11.5814	1.52992	0.774489	0.752828	2.04661	5.91843	1.2799	0.673414	1.06013	3.83425	9.05233	1.46289	0.69994	0.83378	3.58514	7.97161	1.10133	0.668436	0.948264	3.85498	7.99615	1.14022	0.668914	0.967609	3.39442	5.07387
Q86V81	Q86V81	THO complex subunit 4	ALYREF		1.52737	3.82993	1.13995	0.632354	0.43761	2.79266	4.79826	1.43875	0.707174	0.507649	2.00261	3.59375	1.06511	0.646906	0.480788	2.0039	3.32761	1.06585	0.546523	0.372851	2.5147	4.19943	1.20874	0.738132	0.577815	2.90253	4.3294	1.29939	0.728478	0.521893
Q9UKV5	Q9UKV5	E3 ubiquitin-protein ligase AMFR	AMFR		1.48905	0.74877	0.727794	1.70633	4.65538	1.37651	0.813173	0.63518	1.36207	4.37224	1.25784	0.649692	0.848928	2.38654	6.73707	1.295	0.715992	0.784172	1.86856	5.08201	0.985428	0.659845	0.794188	2.23486	6.26824	1.1037	0.720492	0.796389	1.90273	4.43282
Q01433;Q01433-2;Q01433-5;Q01433-3;Q01433-4	Q01433	AMP deaminase 2	AMPD2		0.962196	1.11582	0.911992	0.648283	0.951482	0.680396	1.13859	0.633201	0.66187	0.896956	0.808941	1.16748	0.767865	0.803132	0.794645	0.906904	1.11856	0.780249	0.933126	0.727735	0.926731	1.05213	0.835935	0.646711	0.839092	0.897353	1.01673	0.850136	0.739433	1.03237
Q9H1A4	Q9H1A4	Anaphase-promoting complex subunit 1	ANAPC1		0.968467	2.17247	1.28183	0.795203	0.5726	1.34324	2.84211	1.27384	0.948684	0.615666	1.3906	2.41083	1.27845	0.889895	0.507418	1.13447	2.63282	1.27088	1.06351	0.463385	1.4881	2.17542	1.17878	0.832386	0.59305	1.3925	2.50447	1.27023	0.856077	0.45186
Q9UJX3;Q9UJX3-2	Q9UJX3	Anaphase-promoting complex subunit 7	ANAPC7		1.57271	3.14128	1.19391	0.77884	0.500841	2.13349	3.07804	1.42137	0.833514	0.58528	2.06973	3.09239	1.16401	0.815965	0.570413	1.84452	2.64372	1.13106	0.771759	0.504734	2.01168	2.89117	1.12196	0.77786	0.546028	1.95987	2.69616	1.05685	0.662774	0.480071
Q9HCJ1;Q9HCJ1-2	Q9HCJ1	Progressive ankylosis protein homolog	ANKH		1.57357	1.26663	1.16394	1.6389	1.15097	1.28987	1.1874	0.880557	1.07972	1.39145	1.45472	1.1118	1.13699	1.22072	1.02612	1.75879	1.2538	1.02574	1.25645	1.05249	1.2641	1.25795	1.09156	1.47271	1.48634	1.46882	1.01788	1.02443	1.34495	1.28872
Q8IWZ3-6;Q8IWZ3;Q8IWZ3-4	Q8IWZ3	Ankyrin repeat and KH domain-containing protein 1	ANKHD1		5.02809	3.55937	0.965832	0.598525	0.544242	3.44692	3.64403	1.04054	0.519925	0.473811	4.66415	3.27475	0.911252	0.575157	0.561847	3.56432	3.11199	0.903332	0.50432	0.455381	4.15265	3.31928	0.890369	0.607194	0.566578	3.71993	3.23055	0.807193	0.504923	0.471656
Q86XL3;Q86XL3-2	Q86XL3	Ankyrin repeat and LEM domain-containing protein 2	ANKLE2		1.6149	0.817621	0.890437	2.15359	4.7079	1.35005	0.804808	0.732263	1.6285	4.17937	1.3483	0.775276	1.07835	2.72899	5.48164	1.46225	0.831477	0.926974	2.3534	4.2342	1.20538	0.790087	0.980428	2.59268	5.70015	1.13745	0.788047	0.939025	2.31163	3.92882
Q8IV38	Q8IV38	Ankyrin repeat and MYND domain-containing protein 2	ANKMY2		0.802098	0.885571	0.831338	1.06642	2.25167	0.640057	0.787206	0.605006	0.910761	2.11076	0.60804	0.766967	0.747164	0.946996	1.82214	0.720852	0.731357	0.769221	1.047	3.9934	0.609497	0.702437	0.88268	0.963182	1.78361	0.66406	0.831079	0.690293	0.95686	1.77657
O75179;O75179-2;O75179-7;O75179-6;O75179-4	O75179	Ankyrin repeat domain-containing protein 17	ANKRD17		6.63811	4.39584	0.925245	0.544936	0.52921	4.9027	4.53041	1.04196	0.482999	0.460053	5.68462	3.91004	0.855501	0.533057	0.549673	5.23803	3.88084	0.929035	0.504484	0.478414	5.65558	3.85825	0.833391	0.53074	0.539971	5.11208	3.54678	0.794519	0.468578	0.452848
Q9H8Y5	Q9H8Y5	Ankyrin repeat and zinc finger domain-containing protein 1	ANKZF1		4.57737	3.49342	1.10858	0.678654	0.51732	2.54737	3.6428	1.0872	0.557114	0.452226	4.08857	3.31185	0.976544	0.582172	0.499298	3.50832	2.63222	1.00267	0.581845	0.447545	4.24211	3.5849	0.941772	0.641102	0.535437	3.17726	3.12848	0.912256	0.544977	0.457114
Q9NQW6;Q9NQW6-2	Q9NQW6	Actin-binding protein anillin	ANLN		1.87936	2.4634	1.00593	0.648928	0.689048	1.98667	2.70416	1.1312	0.69584	0.750034	2.26141	2.48947	0.850654	0.573778	0.690551	1.83385	2.18904	0.788161	0.520869	0.547749	1.99088	2.22093	0.780894	0.574302	0.648628	2.16016	2.40842	0.783802	0.535198	0.580616
Q9NW15;Q9NW15-2;Q9NW15-3;Q9NW15-5;Q9NW15-4	Q9NW15	Anoctamin-10	ANO10		1.33467	0.824377	0.942089	2.36879	7.34266	1.23885	0.788435	0.744151	1.5605	5.76961	1.18952	0.741699	0.824761	3.35952	10.8897	1.3684	0.807645	0.993423	3.05596	9.61893	1.13815	0.721998	0.90254	2.87397	5.88967	1.09775	0.791812	0.92602	2.75885	2.86687
P39687	P39687	Acidic leucine-rich nuclear phosphoprotein 32 family member A	ANP32A		0.984639	1.145	0.559439	0.493715	0.489269	0.631717	0.865911	0.501686	0.538837	0.49358	0.794808	0.841914	0.613402	0.508072	0.544543	0.715874	0.914185	0.650734	0.592925	0.574351	0.654177	0.848783	0.437813	0.342557	0.433325	0.725023	0.893723	0.518082	0.457895	0.561042
Q92688;Q92688-2	Q92688	Acidic leucine-rich nuclear phosphoprotein 32 family member B	ANP32B		1.21671	1.48057	0.841201	0.674142	0.518044	1.04719	1.45101	0.724829	0.673412	0.508904	0.961153	0.992566	0.815467	0.674321	0.53376	1.06051	1.22688	0.910597	0.790155	0.612705	0.999623	1.21645	0.759096	0.600444	0.533718	1.0676	1.28048	0.792219	0.631493	0.584557
P04083	P04083	Annexin A1	ANXA1		0.562259	0.704261	0.468175	0.364361	0.756476	0.397602	0.576255	0.320237	0.37833	0.65705	0.496361	0.569088	0.44281	0.405979	0.783219	0.480953	0.559713	0.458864	0.457706	0.842484	0.462839	0.487492	0.362882	0.293133	0.577364	0.523534	0.598425	0.390311	0.365567	0.766049
P50995;P50995-2	P50995	Annexin A11	ANXA11		0.846955	0.698021	0.525913	0.507996	1.01336	0.627151	0.666339	0.429703	0.44846	0.737299	0.783934	0.744019	0.613582	0.532045	0.731703	0.717703	0.676601	0.591431	0.616273	1.1125	0.758941	0.652304	0.558557	0.399169	0.678099	0.727235	0.568649	0.425959	0.425585	0.630284
P07355;P07355-2	P07355	Annexin A2	ANXA2		0.605451	0.912834	1.00043	1.4599	2.7317	0.533344	0.972478	1.10536	1.59357	3.19865	0.589799	1.01155	1.07009	1.60994	3.06222	0.565166	0.920591	1.0002	1.49616	2.9084	0.622449	1.08642	1.08476	1.58179	3.08116	0.645167	1.1393	1.22523	1.74164	3.17362
P12429	P12429	Annexin A3	ANXA3		0.518479	0.565291	0.39342	0.303781	0.678324	0.326437	0.481995	0.262961	0.414665	0.497765	0.504969	0.613737	0.437065	0.382873	0.617495	0.427881	0.529551	0.574987	0.442062	0.806797	0.388978	0.429234	0.312248	0.223754	0.51763	0.45831	0.550913	0.415518	0.24777	0.634411
P09525;P09525-2	P09525	Annexin A4	ANXA4		0.539042	0.675125	0.573667	0.327222	0.706092	0.4735	0.52218	0.274745	0.388307	0.650427	0.49396	0.626286	0.400428	0.43501	0.792756	0.577383	0.622891	0.482995	0.500967	0.853291	0.496696	0.466021	0.382698	0.313075	0.638329	0.456578	0.5795	0.402799	0.361464	0.791203
P08758	P08758	Annexin A5	ANXA5		0.48051	0.616262	0.38313	0.313165	0.682852	0.372727	0.516804	0.270718	0.321769	0.599138	0.474751	0.532746	0.373692	0.3305	0.714899	0.479569	0.552441	0.434707	0.446379	0.883799	0.422249	0.457619	0.309527	0.254265	0.560727	0.490782	0.500351	0.312051	0.297444	0.694215
P08133;P08133-2	P08133	Annexin A6	ANXA6		0.764172	0.907479	0.804044	0.95375	2.26186	0.52382	0.809939	0.66425	0.915602	2.13725	0.48104	0.617361	0.520918	0.783257	1.8203	0.627484	0.752098	0.701438	0.904578	2.00734	0.464071	0.593637	0.496521	0.665384	1.64296	0.506409	0.629576	0.511998	0.691522	1.71671
P20073;P20073-2	P20073	Annexin A7	ANXA7		0.771993	0.810244	0.550978	0.579807	1.03587	0.630288	0.682331	0.456712	0.462225	0.93821	0.70287	0.713422	0.601222	0.565227	0.817196	0.655487	0.679513	0.563245	0.587785	0.989711	0.712886	0.707032	0.580901	0.428087	0.762807	0.657107	0.581963	0.472852	0.528404	0.81681
P63010;P63010-2;P63010-3	P63010	AP-2 complex subunit beta	AP2B1		0.687631	0.993236	1.0782	1.78393	2.09412	0.625733	1.07333	1.21986	1.62566	2.58009	0.616362	1.05356	1.23207	2.03344	2.97039	0.611202	1.0971	1.41231	1.92325	2.28281	0.648018	1.15317	1.25999	1.72399	2.79888	0.656288	1.18673	1.4159	1.85921	2.10715
Q92572	Q92572	AP-3 complex subunit sigma-1	AP3S1		2.90894	1.56157	1.11222	0.926528	0.690901	1.51842	1.17741	1.0469	0.985709	0.715263	3.52963	1.49076	0.901239	1.1742	0.673366	2.38946	1.56428	1.14893	1.14495	0.732565	2.53706	1.13167	0.898044	0.865307	0.922569	2.43536	1.28891	0.862118	0.958443	0.626321
P25054;P25054-2	P25054	Adenomatous polyposis coli protein	APC		2.42895	2.80433	1.00009	0.684344	0.545579	1.71682	2.18552	1.1185	0.570704	0.531382	2.09633	2.59433	0.920228	0.624102	0.619646	2.01533	2.51516	1.10159	0.580492	0.529005	1.88671	2.57333	1.02961	0.667132	0.611333	1.57277	2.47871	0.909384	0.581141	0.538945
P13798	P13798	Acylamino-acid-releasing enzyme	APEH		0.616716	0.700426	0.437985	0.399864	0.786343	0.452455	0.539864	0.334887	0.425572	0.611481	0.59819	0.720513	0.438902	0.377645	0.642078	0.568163	0.747021	0.506003	0.479654	0.775073	0.487595	0.561606	0.418411	0.354226	0.596914	0.511618	0.700279	0.370661	0.328465	0.832839
P27695	P27695	DNA-(apurinic or apyrimidinic site) lyase;DNA-(apurinic or apyrimidinic site) lyase, mitochondrial	APEX1		3.03063	3.16621	1.0245	0.616636	0.467366	2.679	3.11106	1.05026	0.566631	0.443054	2.82717	2.81736	0.860998	0.564268	0.513086	2.69197	2.73764	0.951144	0.55064	0.465783	3.2136	2.96702	0.9081	0.61441	0.514071	3.35074	3.22683	0.968126	0.57567	0.468436
Q9BZZ5-2;Q9BZZ5-5	Q9BZZ5	Apoptosis inhibitor 5	API5		1.44213	3.66883	1.20386	0.644986	0.475354	2.19032	3.70243	1.39018	0.670959	0.490901	1.8022	3.46326	1.10456	0.68747	0.506959	1.71523	2.9116	1.08078	0.615661	0.399115	2.50262	3.72945	1.16155	0.7373	0.599218	2.58776	3.46031	1.28002	0.781973	0.564506
Q06481;Q06481-2	Q06481	Amyloid-like protein 2	APLP2		1.8818	0.8779	0.742609	1.96244	4.86913	1.53159	0.828455	0.64151	1.6089	4.01188	1.51202	0.803338	0.784284	2.27226	4.55181	1.58392	0.760146	0.775217	1.98606	4.20088	1.38418	0.708359	0.679848	2.1713	5.13486	1.40046	0.739289	0.698753	2.06812	4.50675
Q9HDC9;Q9HDC9-2	Q9HDC9	Adipocyte plasma membrane-associated protein	APMAP		1.64159	0.769896	0.937644	2.4868	7.65912	1.33676	0.762441	0.700604	1.83898	6.56578	1.33377	0.700229	1.02202	3.47997	9.26537	1.40625	0.72973	0.897798	2.68651	7.13776	1.14113	0.682775	0.943739	3.16866	9.15049	1.12828	0.703772	0.977775	2.82849	7.35433
Q9NRW3	Q9NRW3	DNA dC->dU-editing enzyme APOBEC-3C	APOBEC3C		3.15074	2.56593	0.885979	0.589674	0.458556	3.35715	3.01336	1.03279	0.562261	0.474985	3.74409	2.60507	0.978381	0.664311	0.553897	3.63201	2.75496	1.1008	0.580598	0.514956	3.13945	2.72576	0.903605	0.629405	0.541312	2.96176	2.64663	0.928726	0.571261	0.493113
Q9BQE5	Q9BQE5	Apolipoprotein L2	APOL2		1.35883	0.719043	0.670003	1.93765	4.10221	1.09255	0.67121	0.64777	1.43073	4.50209	1.01495	0.722977	0.898892	2.77589	6.26008	1.04625	0.741451	0.914321	2.44444	3.87115	0.880089	0.650058	0.797353	2.46922	5.19617	0.933594	0.644306	0.772404	1.96977	2.13783
Q9BUR5;Q9BUR5-2	Q9BUR5	Apolipoprotein O	APOO		0.600085	0.852924	14.034	37.1464	55.5138	0.465596	0.945447	11.6554	21.4232	25.9675	0.46396	0.982567	16.3093	13.7678	41.4029	0.5181	1.00709	12.4514	28.0389	23.2075	0.414894	0.899033	14.0864	48.8039	59.5086	0.449777	0.916985	12.9939	31.1315	61.0327
P07741;P07741-2	P07741	Adenine phosphoribosyltransferase	APRT		0.481643	0.655356	0.404111	0.312285	0.68025	0.415789	0.594498	0.278474	0.350165	0.579811	0.425528	0.541054	0.402776	0.361186	0.651511	0.514227	0.598701	0.489071	0.450096	0.925722	0.341248	0.404846	0.332744	0.227911	0.538338	0.434466	0.544943	0.364566	0.359723	0.777545
O60306	O60306	Intron-binding protein aquarius	AQR		1.19186	1.97494	1.07588	0.860233	0.6027	1.46661	2.01072	1.37649	0.990418	0.660984	1.81488	1.81851	1.13317	1.02132	0.711671	1.57769	1.87024	1.16774	1.04785	0.7088	1.5998	1.83497	1.08958	1.18237	0.83245	1.57452	2.04252	1.35429	1.13682	0.913101
P18085	P18085	ADP-ribosylation factor 4	ARF4		1.45734	1.27318	1.05072	0.785323	0.81378	1.12687	1.1418	0.839266	0.643046	0.729593	1.10242	0.997894	1.04461	0.865646	0.894581	1.32967	1.10048	1.04312	0.863763	0.800988	1.05788	1.14868	0.986964	0.796251	0.887613	1.18133	1.19535	1.02501	0.843031	0.888842
P84085	P84085	ADP-ribosylation factor 5	ARF5		1.20775	1.16478	1.06242	1.10761	1.15763	0.86734	1.00183	0.879533	0.623181	0.805959	0.848287	0.901576	1.02785	1.0612	1.03224	1.02161	1.09507	1.10634	1.09847	1.06407	0.938906	0.98979	0.926866	0.833175	0.89283	1.04517	1.27805	1.15955	0.927535	1.01877
P62330	P62330	ADP-ribosylation factor 6	ARF6		0.587758	0.914811	1.10599	2.53663	7.01528	0.550136	0.951669	1.19662	2.17178	6.48319	0.583988	0.956095	1.19735	2.36342	7.85226	0.598287	0.984172	1.18137	2.16944	6.28927	0.609748	0.955468	1.1525	2.5473	6.51224	0.598895	1.11322	1.31072	2.84737	3.20884
Q8N6T3;Q8N6T3-2;Q8N6T3-5;Q8N6T3-3;Q8N6T3-4	Q8N6T3	ADP-ribosylation factor GTPase-activating protein 1	ARFGAP1		1.40343	1.33166	1.47	1.32999	1.03258	1.14183	1.47857	1.3987	1.02718	0.802627	0.998165	1.11216	1.49477	1.35182	1.03093	1.20231	1.35413	1.57727	1.36666	0.903714	0.971602	1.10794	1.44112	1.14109	1.00722	0.877723	1.11245	1.46937	1.26446	0.992689
Q8N6H7;Q8N6H7-2	Q8N6H7	ADP-ribosylation factor GTPase-activating protein 2	ARFGAP2		1.65781	1.33774	0.952112	1.02493	1.32965	1.45902	1.47666	1.15127	0.940953	1.16245	1.27394	1.1849	1.0797	0.868824	1.07683	1.55788	1.35803	1.07457	0.875608	1.06241	1.24868	1.14248	0.93497	0.754888	0.977294	1.31267	1.16023	0.861314	0.797291	0.861666
Q9NP61;Q9NP61-2	Q9NP61	ADP-ribosylation factor GTPase-activating protein 3	ARFGAP3		1.1372	0.895205	0.859353	0.894967	1.65581	0.79421	1.05701	0.983486	0.801888	1.65547	0.786786	0.912677	0.953578	0.796183	1.58995	0.838681	0.94944	0.892159	0.8552	1.37556	0.767384	0.921919	0.804052	0.701349	1.25294	0.795643	0.961191	0.808987	0.955572	1.15215
Q9Y6D5	Q9Y6D5	Brefeldin A-inhibited guanine nucleotide-exchange protein 2	ARFGEF2		1.43869	1.7979	1.14793	0.80533	0.620664	1.14082	1.76839	1.13194	0.715781	0.506154	1.19532	2.01705	1.03837	0.763198	0.59947	1.23382	1.5825	1.14676	0.759338	0.501897	1.44971	1.83701	1.14279	0.784357	0.575853	1.24782	1.82406	1.0305	0.793561	0.569155
P53367;P53367-3	P53367	Arfaptin-1	ARFIP1		1.06619	1.28525	1.20689	0.927643	0.674201	0.767269	1.01149	0.960216	0.61488	0.664917	0.686608	1.03086	1.19967	1.03306	0.777709	0.693256	0.860848	1.04238	0.968436	0.783899	0.598363	0.968887	1.09193	0.757623	0.720075	0.554179	0.899148	0.994917	0.792193	0.850066
P53365;P53365-3;P53365-2	P53365	Arfaptin-2	ARFIP2		0.627004	0.900309	1.44745	1.64795	2.27781	0.510233	0.80504	0.989309	1.15094	1.59636	0.498735	0.937373	1.34841	1.82287	2.25898	0.523523	0.786457	1.14901	1.31232	2.26401	0.374842	0.758508	1.24039	1.32489	2.39436	0.440693	0.745401	1.11697	1.20092	1.96464
Q13795;Q13795-3;Q13795-2;Q13795-4	Q13795	ADP-ribosylation factor-related protein 1	ARFRP1		0.676582	1.05443	2.55015	4.53638	5.02608	0.562473	1.05582	1.62253	2.97776	4.84348	0.641669	1.00358	2.16813	3.73126	4.35333	0.858582	0.928774	1.57331	3.9092	4.20718	0.503059	1.09391	2.55226	4.26114	5.9305	0.544358	1.07169	2.27827	3.31031	3.99089
Q07960	Q07960	Rho GTPase-activating protein 1	ARHGAP1		0.941647	1.05852	1.05684	1.05059	1.17898	0.799245	1.0699	1.00206	0.986958	1.13987	0.878123	1.09324	1.18043	1.15313	1.04976	0.955049	1.02939	1.25718	1.17578	0.956264	0.700304	0.835363	0.945839	0.913209	0.955989	0.813284	0.867626	1.04021	1.02714	1.07049
A1A4S6	A1A4S6	Rho GTPase-activating protein 10	ARHGAP10		1.8554	2.47756	1.08814	0.800843	0.597656	1.64402	2.35008	1.07866	0.672427	0.600673	2.02675	2.39507	1.00264	0.658465	0.685159	1.64246	2.01344	1.16384	0.70262	0.544327	1.83445	2.46029	1.06145	0.730945	0.66702	2.01044	2.19684	0.998284	0.599455	0.553475
Q8IWW6;Q8IWW6-4;Q8IWW6-2	Q8IWW6	Rho GTPase-activating protein 12	ARHGAP12		0.798238	0.990566	1.12294	1.62564	2.98178	0.748255	1.09457	1.05824	1.72443	2.87452	0.640714	1.05655	1.00433	1.70347	3.19354	0.775271	1.05794	1.06238	1.61978	2.40124	0.712862	1.13309	1.07818	1.97639	2.68371	0.782486	1.07968	1.12038	1.72592	2.62278
Q68EM7;Q68EM7-6;Q68EM7-5;Q68EM7-2;Q68EM7-3	Q68EM7	Rho GTPase-activating protein 17	ARHGAP17		3.84884	3.33085	1.01877	0.607723	0.495576	2.7988	3.01677	1.08975	0.534052	0.435197	3.41339	2.9894	0.89653	0.558961	0.471605	2.8525	2.72689	1.02474	0.558426	0.448221	3.85725	3.24168	0.852261	0.558081	0.51618	3.15666	3.1783	0.844998	0.505873	0.422325
Q8N392;Q8N392-2	Q8N392	Rho GTPase-activating protein 18	ARHGAP18		1.0627	1.19961	0.93312	0.866654	1.41886	0.69021	1.02512	0.718097	0.948509	1.38613	0.961603	1.08424	0.832715	1.06728	0.750803	0.983065	0.889652	0.887641	1.26256	0.943532	1.00036	1.11832	0.931702	0.671627	0.924531	1.12723	0.960175	0.891912	1.00976	1.22549
Q5T5U3;Q5T5U3-3	Q5T5U3	Rho GTPase-activating protein 21	ARHGAP21		1.02591	1.83464	1.36577	0.965997	0.749948	0.858776	1.84357	1.64359	0.980288	0.74616	1.02887	1.88698	1.30154	0.855859	0.722258	1.0378	1.77856	1.38404	0.928209	0.687444	1.11489	2.20153	1.33657	0.942015	0.843638	1.01639	1.91783	1.40248	0.930723	0.716393
Q9NRY4	Q9NRY4	Rho GTPase-activating protein 35	ARHGAP35		1.19571	1.46604	1.20842	0.927569	0.762341	1.06611	1.51446	1.10831	0.825367	0.669764	1.47122	1.59375	0.981143	0.807677	0.752037	1.33665	1.5716	1.0846	0.851954	0.719101	1.32498	1.53609	0.884365	0.841729	0.756969	1.15563	1.48407	1.08763	0.853466	0.719903
Q13017;Q13017-2	Q13017	Rho GTPase-activating protein 5	ARHGAP5		1.72424	2.01683	1.1227	0.69586	0.591116	1.26955	2.03515	1.07964	0.593394	0.540423	1.71816	2.11703	0.957735	0.701617	0.651524	1.51864	1.80334	0.939257	0.519305	0.556913	1.69667	1.96625	1.12285	0.706465	0.648336	1.56656	1.77081	0.834303	0.647094	0.600144
P52565;P52565-2	P52565	Rho GDP-dissociation inhibitor 1	ARHGDIA		0.522009	0.645575	0.415829	0.342333	0.688508	0.446839	0.528293	0.284596	0.359977	0.632454	0.442008	0.548904	0.389615	0.360687	0.679545	0.476496	0.59446	0.471636	0.460482	0.822535	0.434854	0.507709	0.349529	0.267865	0.569515	0.475061	0.558042	0.349756	0.329211	0.696005
Q9NZN5-2;Q9NZN5	Q9NZN5	Rho guanine nucleotide exchange factor 12	ARHGEF12		1.34032	1.44937	1.08012	0.992451	0.903663	1.22378	1.19366	1.02856	0.995455	0.806792	1.59196	1.37043	1.12577	1.10609	0.924569	1.45578	1.35452	1.01341	0.953415	0.769422	1.31003	1.47877	1.1003	0.892224	0.848916	1.20076	1.20689	1.04947	0.91233	0.745743
Q6ZSZ5;Q6ZSZ5-2	Q6ZSZ5	Rho guanine nucleotide exchange factor 18	ARHGEF18		2.26565	2.65002	1.10296	0.70512	0.485183	2.42578	2.56089	1.2255	0.645849	0.471573	3.0168	2.46755	0.957321	0.69941	0.509203	2.47519	2.07675	1.11595	0.674073	0.464679	2.52558	2.86521	1.03205	0.566339	0.502663	2.40176	2.45967	0.990439	0.54171	0.468819
Q92974;Q92974-2;Q92974-3	Q92974	Rho guanine nucleotide exchange factor 2	ARHGEF2		4.99135	3.83613	1.09735	0.698822	0.50754	4.07472	3.8105	1.26394	0.642235	0.427169	4.11081	3.21315	0.964958	0.630026	0.515001	3.75228	3.26669	1.08387	0.603934	0.451677	3.94025	3.33824	0.979822	0.649544	0.477641	3.89001	3.25202	0.977918	0.549024	0.423394
Q12774	Q12774	Rho guanine nucleotide exchange factor 5	ARHGEF5		3.14055	1.70983	1.14362	0.628772	0.473465	2.24927	1.47734	1.06645	0.554475	0.500344	2.27328	2.5101	1.02931	0.689768	0.504008	2.59152	2.3191	1.10998	0.613721	0.485168	2.96054	3.3944	0.969381	0.698277	0.484893	3.04627	1.89807	1.09076	0.56597	0.445235
Q14155-1;Q14155-5;Q14155-6;Q14155;Q14155-2	Q14155	Rho guanine nucleotide exchange factor 7	ARHGEF7		1.06393	1.53029	1.24152	1.08548	0.657181	0.800217	1.25343	1.13005	1.0757	0.717079	0.897359	1.47572	1.28262	1.14694	0.78171	0.822095	1.23203	1.4057	1.11236	0.736392	1.04774	1.63091	1.247	1.07621	0.657806	0.800735	1.25715	1.11708	0.911618	0.646244
Q9Y4X5	Q9Y4X5	E3 ubiquitin-protein ligase ARIH1	ARIH1		0.870761	1.56525	0.974842	0.659303	0.909442	0.749539	1.1583	0.641798	0.75458	0.717812	0.717549	1.2254	0.707019	0.843669	0.830183	0.736397	0.971659	0.755445	0.817079	0.761474	0.611243	0.99984	0.657725	0.655477	0.779699	0.681232	1.19339	0.850983	0.763569	0.895712
Q15041;Q15041-3;Q15041-2	Q15041	ADP-ribosylation factor-like protein 6-interacting protein 1	ARL6IP1		0.962053	0.812501	0.744184	1.22097	1.46782	1.10154	0.917734	0.772875	1.20065	2.50864	0.95062	0.930726	0.931331	1.66196	1.81978	1.04656	0.997312	0.92531	1.67413	1.67502	0.866073	0.789825	0.818574	1.61167	1.6688	0.934238	0.899735	1.14513	1.60055	1.71682
Q66PJ3;Q66PJ3-3;Q66PJ3-7;Q66PJ3-4	Q66PJ3	ADP-ribosylation factor-like protein 6-interacting protein 4	ARL6IP4		3.13581	1.98703	1.011	0.667274	0.519259	2.62273	2.20899	0.919201	0.663381	0.630718	2.55322	2.07778	0.674704	0.52972	0.570439	2.7702	2.06286	0.996711	0.530773	0.469666	3.38737	2.34914	0.996503	0.793672	0.719978	3.02836	2.32081	1.04513	0.861956	0.749951
O75915	O75915	PRA1 family protein 3	ARL6IP5		1.39499	0.853971	0.888622	1.85558	3.84306	1.22657	0.827173	0.731089	1.50793	3.36894	1.0862	0.758645	0.947447	2.59763	3.53461	1.18946	0.780753	0.923501	1.94336	2.98574	1.05576	0.746415	0.949817	2.10746	3.79916	1.07301	0.808689	0.936131	1.92591	3.5765
Q9NVT9	Q9NVT9	Armadillo repeat-containing protein 1	ARMC1		0.579737	0.895765	6.57564	11.7363	29.0006	0.478826	0.921255	6.16111	11.4798	10.7936	0.45471	0.902736	7.69425	11.9686	18.1453	0.462526	0.972241	7.09112	23.0729	4.72909	0.395233	0.864507	8.08518	13.5526	19.4462	0.470098	0.86502	6.51146	9.38139	11.2327
Q8N2F6;Q8N2F6-3	Q8N2F6	Armadillo repeat-containing protein 10	ARMC10		0.721712	0.918661	5.87147	21.8185	28.6422	0.539674	0.865829	3.98654	7.88396	18.5276	0.527316	0.949936	6.77563	12.1194	8.27441	0.55211	0.931327	4.95635	7.76087	25.6864	0.475432	0.847849	6.78753	8.7737	15.613	0.48974	0.941765	5.84713	12.2613	3.1033
Q7Z6K5-2;Q7Z6K5	Q7Z6K5	Arpin	ARPIN		2.03965	1.45706	0.975856	1.34908	0.93364	1.51317	1.04664	0.791346	1.01831	0.962123	2.53876	1.18072	0.933858	1.03849	0.966692	2.03146	1.05101	0.931954	1.08382	0.91496	2.37668	0.833452	0.861681	1.21426	1.08279	2.38537	1.1029	0.938287	1.24298	1.08756
[truncated: 2,733 more rows]

## Sheet: MR plot shift analysis
Protein names	Gene names	Lead protein ID	M score	R score	Minimum correlation across KO clones	Signifcant Hit
[truncated: 3,926 more rows]
