# Supplementary material for: AP-4 vesicles contribute to spatial control of autophagy via RUSC-dependent peripheral delivery of ATG9A
Source: Nat Commun. 2018 Sep 27;9:3958. doi: 10.1038/s41467-018-06172-7 (PMC6160451; doi:10.1038/s41467-018-06172-7)
Supplement: Supplementary file 4 — Supplementary Data 2 [file 41467_2018_6172_MOESM4_ESM.xlsx]

## Sheet: Map Neighbourhood Analysis
	Nearest endosomal neighbours	Control Maps		AP4E1 KO Maps		AP4B1 KO Maps
SERINC1
	1	SERINC3	Endosome	RAB9A	Endosome	RAB9A	Endosome
	2	VAMP7	Endosome	CLN3	Endosome	LAMTOR5	Lysosome
	3	RPTOR	Lysosome	SERINC3	Endosome	PSAP	Lysosome
	4	GDAP2	Lysosome	ATP6V1F	Endosome	LAMTOR4	Lysosome
	5	CLCN3	Endosome	LAMTOR5	Lysosome	CLN3	Endosome
	6	STX12	Endosome	ATP6AP1	Endosome	IFITM3	Endosome
	7	RAB14	Endosome	ANKFY1	Endosome	SERINC3	Endosome
	8	VTI1B	Endosome	LAMTOR4	Lysosome	CLCN7	Lysosome
	Nearest endosomal neighbours	Control Maps		AP4E1 KO Maps		AP4B1 KO Maps
SERINC3
	1	SERINC1	Endosome	RAB9A	Endosome	RAB9A	Endosome
	2	RPTOR	Lysosome	ATP6V1F	Endosome	APP	Endosome
	3	RAB14	Endosome	RAB7A	Endosome	ATP6V1F	Endosome
	4	VAMP7	Endosome	SERINC1	Endosome	SERINC1	Endosome
	5	VTI1A	Endosome	CLN3	Endosome	ATP6AP1	Endosome
	6	VAMP4	TGN	RAB27A	Endosome	PSAP	Lysosome
	7	CLCN3	Endosome	IFITM3	Endosome	CTSL	Lysosome
	8	STX12	Endosome	LAMTOR5	Lysosome	IFITM3	Endosome
	Nearest endosomal neighbours	Control Maps		AP4E1 KO Maps		AP4B1 KO Maps
ATG9A
	1	M6PR	Endosome	SCAMP3	Endosome	AP1G1	TGN/Endosome
	2	OCRL	Endosome	STX16	TGN/Endosome	TSG101	Endosome
	3	VAC14	Endosome	AP1G1	TGN/Endosome	VPS37B	Endosome
	4	SCAMP3	Endosome	STX6	Golgi/TGN/Endosome	STX6	Golgi/TGN/Endosome
	5	AP3D1	Endosome	SCAMP1	Endosome	AP1M1	TGN/Endosome
	6	IGF2R	Endosome	AP1M1	TGN/Endosome	SCAMP3	Endosome
	7	AP3B1	Endosome	VAMP3	Endosome	AP1S1	TGN/Endosome
	8	AP3M1	Endosome	AP1S1	TGN/Endosome	MVB12A	Endosome
