# Supplementary material for: AP-4 vesicles contribute to spatial control of autophagy via RUSC-dependent peripheral delivery of ATG9A
Source: Nat Commun. 2018 Sep 27;9:3958. doi: 10.1038/s41467-018-06172-7 (PMC6160451; doi:10.1038/s41467-018-06172-7)
Supplement: Supplementary file 5 — Supplementary Data 3 [file 41467_2018_6172_MOESM5_ESM.xlsx]

## Sheet: Vesicle Profiling data
Majority protein IDs	Lead protein ID	Protein names	Gene names	Log2 Ratio Cont/AP4_KD_1	Log2 Ratio Cont/AP4_KD_2	Log2 Ratio Cont/AP4_KD_3	Log2 Ratio Cont/AP4B1_KO_1	Log2 Ratio Cont/AP4B1_KO_2	Log2 Ratio Cont/AP4E1_KO_1	Log2 Ratio Cont/AP4E1_KO_2	Log2 Ratio Cont/AP4_KS_60mins_1	Log2 Ratio Cont/AP4_KS_60mins_2	Ratio count Cont/AP4_KD_1	Ratio count Cont/AP4_KD_2	Ratio count Cont/AP4_KD_3	Ratio count Cont/AP4B1_KO_1	Ratio count Cont/AP4B1_KO_2	Ratio count Cont/AP4E1_KO_1	Ratio count Cont/AP4E1_KO_2	Ratio count Cont/AP4_KS_60mins_1	Ratio count Cont/AP4_KS_60mins_2
Q9NRG9;Q9NRG9-2	Q9NRG9	Aladin	AAAS	-0.0588937	-1.68966	-0.514573	0.731183	0.669027	1.36177	0.650765	-0.0291463	0.0703893	24	20	12	14	12	34	15	20	18
Q2M2I8;Q2M2I8-2	Q2M2I8	AP2-associated protein kinase 1	AAK1	-0.643856	-0.810966	-1.68966	0.189034	-0.713119	0.137504	-0.454032	-0.37707	0	61	37	22	26	26	17	8	34	32
Q13685	Q13685	Angio-associated migratory cell protein	AAMP	0.214125	-0.395929	-0.0144996	0.238787	0.650765	1.15056	0.526069	-0.0144996	0.263034	11	4	7	3	4	2	5	8	10
Q9Y312	Q9Y312	Protein AAR2 homolog	AAR2	-0.473931	-1	-0.473931	0.0426443	0.298658	-0.168123	0.422233	0.226509	-0.0291463	20	7	13	6	6	14	10	12	9
P49588;P49588-2	P49588	Alanine--tRNA ligase, cytoplasmic	AARS	0.464668	0.62293	0.137504	0.0426443	-0.104697	0.189034	0.400538	-0.321928	-0.0588937	57	35	38	29	30	93	52	31	33
Q9NRN7	Q9NRN7	L-aminoadipate-semialdehyde dehydrogenase-phosphopantetheinyl transferase	AASDHPPT	-0.577767	-0.152003	-0.136062	0.137504	2.90111	0.0976108	0	-0.152003	-0.0291463	5	2	3	1	1	3	4	6	5
Q9BZC7;Q9BZC7-3;Q9BZC7-2	Q9BZC7	ATP-binding cassette sub-family A member 2	ABCA2	-0.395929	-0.268817	-0.251539	0.0426443	0.137504	0.641546	-0.0892673	0.111031	0.176323	152	74	44	17	17	24	16	49	34
P08183;P08183-2	P08183	Multidrug resistance protein 1	ABCB1	-0.577767	1	0.400538	2.12763	1.92979	-0.434403	-0.862496	-0.0892673	-0.0892673	12	27	13	38	32	212	79	15	46
Q9NP58;Q9NP58-4	Q9NP58	ATP-binding cassette sub-family B member 6, mitochondrial	ABCB6	-0.0892673	-0.286304	0	-0.494109	-0.340075	0.594549	-0.494109	0.250962	-0.0439433	90	47	38	31	38	76	34	36	49
P33527;P33527-9;P33527-2;P33527-3;P33527-5;P33527-4;P33527-6;P33527-7;P33527-8	P33527	Multidrug resistance-associated protein 1	ABCC1	-1.12029	0.678072	-0.0144996	-0.251539	-0.836501	0.0285692	-0.556393	-0.0588937	-0.200913	47	61	24	34	38	139	54	33	56
Q92887	Q92887	Canalicular multispecific organic anion transporter 1	ABCC2	-1.12029	-0.0439433	-0.473931	-0.120294	-0.120294	0.137504	-0.358454	0.137504	-0.234465	49	45	23	21	25	88	26	24	30
O15438;O15438-4;O15438-2	O15438	Canalicular multispecific organic anion transporter 2	ABCC3	-0.971431	0.594549	-0.0892673	-0.395929	-0.473931	1.5008	0.443607	-0.0740006	-0.184425	3	11	3	5	6	22	10	6	10
O15439;O15439-2;O15439-3;O15439-4	O15439	Multidrug resistance-associated protein 4	ABCC4	-1.05889	0.422233	-0.168123	-0.251539	-0.621488	0.0285692	-0.599462	0.111031	-0.104697	47	63	34	33	31	100	32	41	72
O15440;O15440-5	O15440	Multidrug resistance-associated protein 5	ABCC5	-2.18442	-1.59946	-1.68966	0	-0.473931	0.0426443	-0.168123	0.344828	0.111031	89	76	38	25	24	64	32	31	34
P61221	P61221	ATP-binding cassette sub-family E member 1	ABCE1	1.32769	0.400538	0.516015	0	0.765535	-0.395929	0.687061	-0.251539	-0.0892673	95	55	48	53	60	97	40	46	42
Q8NE71;Q8NE71-2	Q8NE71	ATP-binding cassette sub-family F member 1	ABCF1	0.367371	0.669027	0.367371	0.505891	2.03562	-0.666576	0.575312	-0.268817	0.0703893	65	47	53	43	56	44	15	61	48
Q9UG63;Q9UG63-2	Q9UG63	ATP-binding cassette sub-family F member 2	ABCF2	1.38405	0.933573	0.485427	0.321928	1.87971	-0.395929	0.594549	-0.168123	0.0976108	127	66	56	37	46	45	19	42	29
Q9NUQ8;Q9NUQ8-2	Q9NUQ8	ATP-binding cassette sub-family F member 3	ABCF3	-0.454032	0.0426443	0.0143553	-0.251539	0.526069	-0.286304	0.432959	0.15056	-0.0291463	29	16	17	16	15	18	9	21	15
Q9UNQ0;Q9UNQ0-2	Q9UNQ0	ATP-binding cassette sub-family G member 2	ABCG2	-0.971431	0.782409	-0.286304	-0.37707	-0.836501	0.321928	-0.120294	-0.0892673	-0.152003	86	64	61	57	50	190	60	73	106
Q5VST6;Q5VST6-2	Q5VST6	Alpha/beta hydrolase domain-containing protein 17B	ABHD17B	-0.184425	-0.473931	-0.535332	0.0976108	-0.268817	-0.136062	-0.761213	0.0565835	0.0565835	49	28	13	15	15	33	11	34	35
Q8IZP0;Q8IZP0-3;Q8IZP0-2;Q8IZP0-4;Q8IZP0-5;Q8IZP0-6;Q8IZP0-9;Q8IZP0-10;Q8IZP0-8;Q8IZP0-7;Q8IZP0-12;Q8IZP0-11	Q8IZP0	Abl interactor 1	ABI1	-0.0439433	1.31034	0.333424	-0.321928	-1.02915	-0.395929	-0.514573	-0.217591	-0.120294	8	12	2	12	11	44	16	11	15
P42684;P42684-6;P42684-2;P42684-3;P42684-7;P42684-5;P42684-4;P42684-10	P42684	Abelson tyrosine-protein kinase 2	ABL2	0.83996	0.925999	0.111031	-0.304006	-0.184425	-0.535332	-0.473931	0.15056	0.298658	7	5	2	8	6	8	3	13	22
Q12979-2;Q12979;Q12979-4	Q12979	Active breakpoint cluster region-related protein	ABR	0.443607	2.10098	1.42761	-0.68966	-0.643856	-0.304006	-0.304006	-0.0588937	-0.268817	12	16	8	25	20	79	28	17	32
Q8N961	Q8N961	Ankyrin repeat and BTB/POZ domain-containing protein 2	ABTB2	-0.454032	0.411426	-0.217591	-0.358454	-0.234465	-0.736966	-0.915936	0.163499	0.201634	4	6	2	1	1	7	2	6	15
Q13085;Q13085-4;Q13085-2	Q13085	Acetyl-CoA carboxylase 1;Biotin carboxylase	ACACA	0.641546	-0.234465	0.263034	0.367371	0.189034	-0.200913	0.344828	0.201634	0.0285692	254	132	63	57	54	111	71	87	65
P49748;P49748-3;P49748-2	P49748	Very long-chain specific acyl-CoA dehydrogenase, mitochondrial	ACADVL	1.0072	0.495695	0.189034	0.189034	-0.184425	0.137504	-0.200913	0.526069	-0.0740006	36	26	27	17	22	54	26	34	29
Q15057	Q15057	Arf-GAP with coiled-coil, ANK repeat and PH domain-containing protein 2	ACAP2	-0.0144996	0.378512	-0.810966	0.0143553	0.298658	-0.454032	-0.434403	-0.0588937	-0.234465	51	26	22	13	14	32	12	26	21
Q9BWD1;Q9BWD1-2	Q9BWD1	Acetyl-CoA acetyltransferase, cytosolic	ACAT2	-0.104697	0	0.0976108	-0.200913	-0.395929	0.454176	0.713696	-0.0588937	0.0426443	25	10	4	5	6	16	5	13	11
Q9H3P7	Q9H3P7	Golgi resident protein GCP60	ACBD3	-0.217591	-0.415037	-0.120294	0.422233	-0.0439433	0.604071	0.0840643	0.31034	-0.514573	2	2	3	8	6	7	7	5	5
P53396	P53396	ATP-citrate synthase	ACLY	0.485427	-0.836501	-0.184425	0.0285692	0.85599	0.214125	0.613532	0.0565835	0.0840643	480	213	187	144	145	264	148	209	161
P21399	P21399	Cytoplasmic aconitate hydratase	ACO1	-0.268817	0.432959	-0.621488	2.60644	-0.286304	0.773996	0.137504	0.176323	0.0565835	9	5	5	2	3	11	3	4	6
O00154-4;O00154;O00154-6;O00154-7;O00154-5;O00154-2;O00154-3	O00154	Cytosolic acyl coenzyme A thioester hydrolase	ACOT7	-0.184425	0.505891	0.176323	0.0976108	0.238787	0.0143553	0.495695	0	-0.0740006	6	3	5	2	2	6	2	6	5
P24666;P24666-4;P24666-2;P24666-3	P24666	Low molecular weight phosphotyrosine protein phosphatase	ACP1	-0.358454	-0.104697	-0.104697	0.189034	-0.200913	0.505891	-0.152003	-0.473931	0.0565835	6	5	7	5	4	4	3	9	8
P11117	P11117	Lysosomal acid phosphatase	ACP2	-0.621488	0.124328	0.0426443	-0.434403	-0.286304	0.286881	-0.761213	0.286881	0.0565835	50	31	20	22	20	43	21	36	35
O95573	O95573	Long-chain-fatty-acid--CoA ligase 3	ACSL3	0.344828	-0.0892673	0	-0.120294	-0.184425	0.604071	0.275007	-0.200913	-0.454032	7	4	2	6	6	11	8	12	10
O60488;O60488-2	O60488	Long-chain-fatty-acid--CoA ligase 4	ACSL4	-0.643856	-0.888969	-1.02915	0.659925	-0.535332	0.321928	0	-0.136062	-0.0892673	205	117	94	58	57	191	64	160	153
P60709	P60709	Actin, cytoplasmic 1;Actin, cytoplasmic 1, N-terminally processed	ACTB	-0.643856	0.485427	-0.0740006	0.263034	-0.943416	0.432959	0.475085	-0.152003	-0.200913	4	4	2	15	13	22	9	5	8
P68032;P68133;P62736;P63267;P63267-2	P68032	Actin, alpha cardiac muscle 1;Actin, alpha skeletal muscle;Actin, aortic smooth muscle;Actin, gamma-enteric smooth muscle	ACTC1;ACTA1;ACTA2;ACTG2	-0.68966	0.0143553	-0.120294	0.0143553	-0.713119	0.464668	0.475085	-0.184425	-0.168123	16	13	6	21	16	71	32	17	26
P63261	P63261	Actin, cytoplasmic 2;Actin, cytoplasmic 2, N-terminally processed	ACTG1	-0.666576	0.367371	-0.217591	0.0703893	-0.68966	0.432959	0.536053	-0.268817	-0.0740006	271	155	169	256	248	796	299	236	301
O96019;O96019-2	O96019	Actin-like protein 6A	ACTL6A	-0.358454	-0.785875	-0.0291463	0.344828	0.584963	-0.358454	-0.473931	0.250962	-0.0892673	6	5	3	6	6	5	3	3	3
P12814;P12814-3;P12814-2;P12814-4	P12814	Alpha-actinin-1	ACTN1	-0.971431	0	-0.200913	-0.810966	-0.888969	0.505891	0.214125	-0.234465	-0.0588937	15	10	6	23	21	95	25	7	19
O43707;O43707-2;O43707-3	O43707	Alpha-actinin-4	ACTN4	-0.943416	0.443607	-0.434403	-0.556393	-0.836501	0.286881	0	-0.268817	-0.251539	59	59	43	78	55	245	83	56	76
Q9NZ32	Q9NZ32	Actin-related protein 10	ACTR10	0.613532	-0.286304	0.0426443	-0.0439433	-0.136062	-0.358454	0.575312	0.226509	-0.251539	28	13	7	11	11	9	6	14	13
P61163	P61163	Alpha-centractin	ACTR1A	0.575312	-0.200913	0.163499	0.0285692	-0.0740006	-0.37707	0.505891	0.238787	-0.200913	64	29	23	23	24	53	20	36	28
P42025	P42025	Beta-centractin	ACTR1B	0.475085	-0.286304	0.137504	-0.0144996	-0.152003	-0.136062	1.07039	0.275007	-0.286304	14	9	6	3	4	14	9	9	7
P61160;P61160-2	P61160	Actin-related protein 2	ACTR2	0.505891	-0.184425	-0.251539	-0.120294	0.275007	0.584963	0.333424	-0.0144996	0	23	15	16	15	16	44	19	26	24
P61158	P61158	Actin-related protein 3	ACTR3	0.941106	-0.0892673	-0.268817	-0.0892673	0.344828	0.83996	0.613532	0.0976108	-0.104697	46	32	12	23	29	62	13	26	13
Q04771	Q04771	Activin receptor type-1	ACVR1	-1	-0.514573	-0.713119	-0.0439433	-0.862496	0.594549	0.0565835	0.263034	0.378512	5	6	1	4	4	9	2	5	8
O14672;O14672-2	O14672	Disintegrin and metalloproteinase domain-containing protein 10	ADAM10	-0.943416	-0.862496	-0.494109	-0.152003	-0.836501	-0.0144996	-0.37707	-0.152003	0.111031	17	11	9	27	27	98	31	18	24
Q13444;Q13444-2;Q13444-12;Q13444-5;Q13444-3;Q13444-4;Q13444-8;Q13444-7;Q13444-6;Q13444-11;Q13444-9;Q13444-10;Q13444-13	Q13444	Disintegrin and metalloproteinase domain-containing protein 15	ADAM15	-0.358454	1.1375	-0.0588937	-0.184425	-0.643856	0	-0.152003	-0.120294	0.124328	25	16	6	11	10	36	19	14	18
P78536;P78536-2	P78536	Disintegrin and metalloproteinase domain-containing protein 17	ADAM17	0.0426443	1.05658	0.378512	-0.454032	-0.810966	0.298658	-0.251539	0.238787	-0.0740006	4	4	3	21	19	68	31	7	14
Q13443;Q13443-2	Q13443	Disintegrin and metalloproteinase domain-containing protein 9	ADAM9	-0.68966	-0.136062	-0.37707	-0.0144996	-0.535332	-0.0588937	-0.434403	0.0565835	0.0426443	53	29	15	35	33	98	38	36	40
O43306;O43306-2	O43306	Adenylate cyclase type 6	ADCY6	-0.234465	1.09761	0.713696	0.286881	-0.434403	0	-0.666576	0.0143553	0.214125	6	6	1	6	6	37	15	9	34
O60503	O60503	Adenylate cyclase type 9	ADCY9	-0.340075	1.34483	0.475085	-0.395929	-0.713119	-0.104697	-0.599462	-0.0144996	-0.0291463	7	23	5	36	32	127	52	12	25
P11766	P11766	Alcohol dehydrogenase class-3	ADH5	-0.321928	0.263034	-0.120294	0.15056	-0.286304	0.495695	-0.286304	-0.168123	-0.104697	4	5	4	5	7	24	11	9	10
Q16186	Q16186	Proteasomal ubiquitin receptor ADRM1	ADRM1	0.526069	-0.0291463	-0.184425	-0.120294	0.31034	0.454176	0.565597	-0.0439433	0.0565835	102	48	42	31	41	57	35	58	49
P30566;P30566-2	P30566	Adenylosuccinate lyase	ADSL	0.731183	0.807355	0.687061	-0.286304	0.333424	-0.136062	-0.136062	0.0565835	-0.0740006	14	8	10	19	22	44	18	14	13
P30520	P30520	Adenylosuccinate synthetase isozyme 2	ADSS	-0.494109	-0.120294	-0.37707	0.344828	0.0285692	0.15056	0.575312	-0.120294	-0.340075	7	5	4	4	6	9	4	5	2
Q08117;Q08117-2	Q08117	Amino-terminal enhancer of split	AES	-0.666576	-1.78588	-0.666576	0.321928	-0.184425	0.0703893	-0.104697	0.250962	0	2	2	2	1	2	1	2	4	5
Q6ULP2;Q6ULP2-5;Q6ULP2-2;Q6ULP2-4;Q6ULP2-3	Q6ULP2	Aftiphilin	AFTPH	0.443607	0.344828	0.0565835	-0.184425	-0.599462	-0.37707	-0.971431	0.333424	0.201634	134	95	45	44	35	62	28	87	98
P20933	P20933	N(4)-(beta-N-acetylglucosaminyl)-L-asparaginase;Glycosylasparaginase alpha chain;Glycosylasparaginase beta chain	AGA	0.555816	0.863938	0.422233	1.4957	0.933573	-0.120294	-0.577767	0.0143553	0.321928	12	5	6	4	1	1	4	12	10
P52594;P52594-2;P52594-3;P52594-4	P52594	Arf-GAP domain and FG repeat-containing protein 1	AGFG1	-0.0740006	0.389567	-0.395929	0.485427	0.0285692	0.910733	0.226509	-0.200913	-0.286304	72	32	36	13	16	22	6	38	26
O95081;O95081-2	O95081	Arf-GAP domain and FG repeat-containing protein 2	AGFG2	0.0976108	0.0565835	0.238787	0.678072	0	0.659925	2.18269	-0.321928	-0.286304	5	5	1	4	3	2	1	1	2
P35573;P35573-2	P35573	Glycogen debranching enzyme;4-alpha-glucanotransferase;Amylo-alpha-1,6-glucosidase	AGL	-0.415037	-0.535332	0.765535	-0.152003	-0.268817	1.17632	-0.136062	0.454176	0.0285692	3175	1755	1117	901	1010	2273	1096	1580	1777
Q9UKV8;Q9UKV8-2	Q9UKV8	Protein argonaute-2	AGO2	-1.25154	-1.64386	-2.05889	-0.234465	-0.0144996	-0.666576	-0.454032	0.0703893	0.0840643	193	77	58	29	22	14	10	44	36
Q6RW13	Q6RW13	Type-1 angiotensin II receptor-associated protein	AGTRAP	-0.104697	-0.251539	0.0285692	1.36737	1.12433	-0.454032	-0.268817	0	0.0840643	66	38	28	11	10	16	10	41	47
P23526;P23526-2	P23526	Adenosylhomocysteinase	AHCY	0	-0.0892673	-0.577767	0.0565835	-0.395929	0.963474	0.189034	-0.184425	-0.0144996	63	33	37	24	31	68	24	32	28
O43865;O43865-2	O43865	Putative adenosylhomocysteinase 2	AHCYL1	-0.0740006	-0.251539	0.378512	-0.340075	-0.434403	0.485427	0.111031	0.137504	-0.0144996	61	39	22	37	40	95	34	48	48
Q09666	Q09666	Neuroblast differentiation-associated protein AHNAK	AHNAK	-0.785875	1.31615	-0.234465	-0.136062	-1.08927	0.163499	-0.514573	-0.120294	-0.217591	118	255	37	491	460	1741	637	138	283
Q8IVF2-3;Q8IVF2	Q8IVF2	Protein AHNAK2	AHNAK2	-1.05889	0.189034	-0.136062	-0.184425	-1.73697	0.226509	-0.415037	0.411426	0.0143553	45	79	8	57	91	235	104	27	35
O95433;O95433-2	O95433	Activator of 90 kDa heat shock protein ATPase homolog 1	AHSA1	-0.621488	-0.643856	-0.0144996	0.15056	0.0976108	0.0426443	0.432959	0.214125	-0.434403	34	9	14	23	22	29	11	13	12
Q96BJ3;Q96BJ3-3	Q96BJ3	Axin interactor, dorsalization-associated protein	AIDA	-0.120294	1.54102	0.739848	-0.168123	-1.152	-0.0291463	-0.340075	-0.184425	-0.0740006	6	8	6	13	12	70	23	21	26
Q9BRQ8;Q9BRQ8-2	Q9BRQ8	Apoptosis-inducing factor 2	AIFM2	-0.862496	-0.415037	-0.68966	-0.120294	-0.556393	-0.415037	-0.556393	0.263034	-0.136062	55	35	37	17	19	66	23	42	39
Q12904;Q12904-2	Q12904	Aminoacyl tRNA synthase complex-interacting multifunctional protein 1;Endothelial monocyte-activating polypeptide 2	AIMP1	0.31034	-0.599462	-0.621488	0.275007	0.871844	-0.251539	0.0426443	0.367371	0.0703893	92	55	37	50	59	115	52	53	45
Q13155	Q13155	Aminoacyl tRNA synthase complex-interacting multifunctional protein 2	AIMP2	0.31034	-0.621488	-0.514573	0.238787	0.970854	-0.340075	0.137504	0.226509	-0.0740006	81	51	25	38	42	78	37	26	33
O00170	O00170	AH receptor-interacting protein	AIP	-0.184425	-0.234465	0.464668	-0.494109	-0.304006	-0.415037	0.0143553	0.263034	0.0976108	22	16	6	12	14	38	13	18	16
Q9Y3D8;Q9Y3D8-2	Q9Y3D8	Adenylate kinase isoenzyme 6	AK6	-0.599462	-0.0291463	0.31034	0.389567	1.12433	-0.120294	0.62293	0	-0.0588937	10	5	3	1	1	1	3	5	6
Q9UKA4	Q9UKA4	A-kinase anchor protein 11	AKAP11	-0.643856	-1.32193	-1.39593	-0.785875	-0.286304	0.0285692	0.226509	0.0426443	0.895303	48	13	9	10	16	10	9	7	2
Q12802;Q12802-2;Q12802-4	Q12802	A-kinase anchor protein 13	AKAP13	0.739848	0.831877	-0.120294	0.0976108	-0.0588937	-0.621488	-0.535332	-0.234465	0.176323	349	223	87	111	115	109	79	106	156
P14550	P14550	Alcohol dehydrogenase [NADP(+)]	AKR1A1	0.0143553	0.137504	0.555816	0.214125	-0.473931	0.799087	-0.643856	-0.0740006	-0.286304	1	2	2	1	1	3	1	1	3
P15121	P15121	Aldose reductase	AKR1B1	-0.785875	0.0285692	-0.184425	-0.168123	-0.556393	0.722466	-0.104697	-0.120294	-0.0588937	5	4	5	7	9	12	5	8	7
P31751;P31751-2	P31751	RAC-beta serine/threonine-protein kinase	AKT2	-0.666576	-0.473931	0.0976108	-0.136062	0.214125	-0.136062	0.704872	-0.104697	0.226509	3	1	3	4	4	7	1	5	7
Q13740;Q13740-2	Q13740	CD166 antigen	ALCAM	0.555816	1.87578	0.0565835	0.163499	-0.358454	-0.68966	-1.152	-0.120294	-0.0588937	1	5	2	11	9	58	21	4	7
Q8IZ83;Q8IZ83-3	Q8IZ83	Aldehyde dehydrogenase family 16 member A1	ALDH16A1	1.02857	-0.666576	0.9855	-0.535332	-1.2863	0.669027	0.0840643	0.641546	-0.268817	69	28	23	38	31	110	50	33	37
P51648;P51648-2	P51648	Fatty aldehyde dehydrogenase	ALDH3A2	0.659925	-0.535332	0.321928	-0.136062	-0.136062	-1.152	-0.395929	-0.454032	-0.434403	2	3	4	3	4	2	2	4	4
P43353;P43353-2	P43353	Aldehyde dehydrogenase family 3 member B1	ALDH3B1	-0.217591	0.422233	0.250962	-0.251539	-0.454032	0.773996	0.344828	0.0565835	-0.0588937	27	18	16	23	21	64	26	21	25
P49419;P49419-2;P49419-4	P49419	Alpha-aminoadipic semialdehyde dehydrogenase	ALDH7A1	0.594549	0.163499	0.214125	0.286881	-0.136062	0.773996	-0.643856	-0.200913	-0.200913	23	14	3	8	10	23	9	15	12
P49189;P49189-2	P49189	4-trimethylaminobutyraldehyde dehydrogenase	ALDH9A1	0.0703893	-0.340075	-0.535332	0.505891	-0.0740006	0.722466	-0.434403	-0.321928	0.0285692	30	15	13	9	7	36	13	12	14
P04075;P04075-2	P04075	Fructose-bisphosphate aldolase A	ALDOA	-0.37707	0.432959	-0.434403	-1.152	-0.68966	0.176323	-0.104697	-0.234465	0.0840643	170	115	81	222	189	604	267	151	216
P09972	P09972	Fructose-bisphosphate aldolase C	ALDOC	0.0976108	0.411426	0.137504	-0.736966	-0.494109	0.189034	-0.304006	-0.286304	0.411426	44	25	17	25	22	96	38	34	44
Q6NS38;Q6NS38-2	Q6NS38	Alpha-ketoglutarate-dependent dioxygenase alkB homolog 2	ALKBH2	1.32193	0.650765	0.432959	0.443607	1.56071	-0.234465	-0.0740006	0.475085	0.0976108	6	5	2	4	6	1	1	5	2
P05187	P05187	Alkaline phosphatase, placental type	ALPP	-0.68966	1.19535	1.65535	-0.736966	-1.35845	-0.120294	-0.268817	0.0565835	-0.268817	26	23	26	28	24	99	45	51	64
Q86V81	Q86V81	THO complex subunit 4	ALYREF	0.739848	0.495695	-0.0439433	0.0703893	2.43829	-0.251539	-0.304006	-0.234465	-0.0144996	17	10	15	10	11	7	5	13	13
Q9C0C7-5;Q9C0C7;Q9C0C7-4;Q9C0C7-2;Q9C0C7-3;Q9C0C7-6	Q9C0C7	Activating molecule in BECN1-regulated autophagy protein 1	AMBRA1	-0.514573	-1.59946	-0.666576	0.137504	0.176323	-0.120294	0.422233	-0.321928	-0.120294	2	3	6	5	12	9	14	8	4
Q01433;Q01433-2;Q01433-5;Q01433-3;Q01433-4	Q01433	AMP deaminase 2	AMPD2	1.20163	1.72247	0.903038	0	-0.454032	1.56071	0.887525	0.594549	0.0143553	119	61	60	51	52	149	59	97	137
Q9H1A4	Q9H1A4	Anaphase-promoting complex subunit 1	ANAPC1	0.815575	0.0840643	0.214125	0.321928	1.12433	-0.415037	0.485427	-0.168123	0.137504	341	183	93	37	35	30	22	88	71
Q9UM13	Q9UM13	Anaphase-promoting complex subunit 10	ANAPC10	1.25096	0.464668	0.356144	0.555816	1.28688	-0.514573	0.367371	-0.304006	0.321928	24	11	4	2	5	3	1	8	4
Q9UJX6;Q9UJX6-2	Q9UJX6	Anaphase-promoting complex subunit 2	ANAPC2	0.85599	0	0.226509	0.378512	1.33342	-1	0.176323	-0.268817	0.15056	73	47	34	13	17	6	6	23	19
Q9UJX5;Q9UJX5-3;Q9UJX5-2	Q9UJX5	Anaphase-promoting complex subunit 4	ANAPC4	0.925999	0.189034	0.367371	0.356144	1.33342	-0.643856	0.275007	-0.120294	-0.0291463	61	34	21	20	18	9	10	24	13
Q9UJX4;Q9UJX4-3	Q9UJX4	Anaphase-promoting complex subunit 5	ANAPC5	0.85599	0.0976108	0.286881	0.298658	1.09085	-0.494109	0.31034	-0.0892673	0.189034	87	45	31	24	27	26	15	39	24
Q9UJX3;Q9UJX3-2	Q9UJX3	Anaphase-promoting complex subunit 7	ANAPC7	0.895303	0.201634	0.298658	0.422233	1.30451	-0.473931	0.31034	-0.184425	0.0840643	117	71	62	28	33	47	24	52	43
Q9UNK9	Q9UNK9	Protein angel homolog 1	ANGEL1	-0.971431	-0.761213	-0.556393	0.464668	-0.168123	-0.136062	-0.358454	0.214125	0.275007	12	4	1	3	2	1	1	3	5
Q9P2R3;Q9P2R3-2;Q9P2R3-4	Q9P2R3	Rabankyrin-5	ANKFY1	0.722466	0.678072	-0.0892673	-0.200913	0.367371	0.333424	-0.556393	0.0426443	-0.217591	5	4	15	19	16	53	13	11	19
Q9HCJ1;Q9HCJ1-2	Q9HCJ1	Progressive ankylosis protein homolog	ANKH	-0.915936	-0.234465	-0.395929	0.214125	-0.415037	0.555816	0.0285692	0.163499	0.31034	50	38	24	17	15	25	16	20	19
Q8IWZ3;Q8IWZ3-6;Q8IWZ3-4	Q8IWZ3	Ankyrin repeat and KH domain-containing protein 1	ANKHD1	0.454176	0.903038	0.0703893	0.201634	1.76977	-1.152	0.992768	0	0.201634	11	15	2	7	10	2	2	5	4
Q9P2G1	Q9P2G1	Ankyrin repeat and IBR domain-containing protein 1	ANKIB1	-1.59946	-1.32193	-0.943416	0.189034	-0.643856	-0.217591	0.0426443	0.0840643	0.201634	25	19	24	11	13	27	9	21	33
Q8IZ07	Q8IZ07	Ankyrin repeat domain-containing protein 13A	ANKRD13A	-0.888969	-0.666576	-0.136062	0.344828	-0.494109	-0.120294	-0.268817	0.163499	0.15056	21	8	9	5	5	7	3	14	17
Q96NW4	Q96NW4	Ankyrin repeat domain-containing protein 27	ANKRD27	-0.785875	-1.12029	-0.415037	0.275007	-0.0740006	-0.621488	-0.321928	0.15056	0.321928	71	35	50	18	18	7	8	85	109
O15084;O15084-1;O15084-4;O15084-2	O15084	Serine/threonine-protein phosphatase 6 regulatory ankyrin repeat subunit A	ANKRD28	0.613532	0.475085	0.526069	-0.217591	-0.136062	-0.340075	0.344828	0.333424	-0.152003	56	36	16	26	30	37	26	26	36
Q8NB46	Q8NB46	Serine/threonine-protein phosphatase 6 regulatory ankyrin repeat subunit C	ANKRD52	-0.810966	-1.59946	-1.18442	-0.434403	-0.304006	-0.0144996	0.594549	0.275007	0.0976108	32	17	15	11	10	18	9	11	13
Q4KMQ2-2;Q4KMQ2;Q4KMQ2-3;Q4KMQ2-4	Q4KMQ2	Anoctamin-6	ANO6	-0.104697	1.16993	0.0840643	-0.473931	-0.810966	0.495695	-0.136062	0.0285692	-0.152003	23	28	20	37	33	93	32	33	70
P39687	P39687	Acidic leucine-rich nuclear phosphoprotein 32 family member A	ANP32A	0.641546	-0.0439433	0.575312	-0.268817	0.250962	0.687061	0.124328	0.0703893	0.111031	40	23	22	21	26	58	26	27	22
Q92688;Q92688-2	Q92688	Acidic leucine-rich nuclear phosphoprotein 32 family member B	ANP32B	0.704872	0.137504	0.505891	-0.152003	0.226509	0.15056	0.464668	0.124328	-0.0144996	35	20	16	10	10	30	10	26	19
Q9BTT0;Q9BTT0-3;Q9BTT0-2	Q9BTT0	Acidic leucine-rich nuclear phosphoprotein 32 family member E	ANP32E	0.321928	-0.120294	0.594549	0.137504	0.298658	0.333424	0.739848	0.238787	0.189034	28	12	10	5	5	10	4	14	12
Q9H6X2;Q9H6X2-5;Q9H6X2-4;Q9H6X2-6;Q9H6X2-2	Q9H6X2	Anthrax toxin receptor 1	ANTXR1	-0.810966	-0.666576	-0.473931	-0.168123	-0.599462	0.0840643	-0.217591	0.0426443	0.201634	39	22	32	29	32	73	29	39	43
P04083	P04083	Annexin A1	ANXA1	-0.785875	0.918386	0	-1.39593	-1.02915	-0.321928	-0.761213	0.344828	0.378512	70	40	44	73	67	325	141	58	63
P50995;P50995-2	P50995	Annexin A11	ANXA11	-0.535332	0.536053	0.189034	-1.32193	-0.577767	-0.200913	-0.321928	0.137504	0.298658	52	30	28	34	30	170	64	32	36
P07355;P07355-2;A6NMY6	P07355	Annexin A2;Putative annexin A2-like protein	ANXA2;ANXA2P2	-0.494109	1.76129	0.575312	-0.0291463	-0.761213	-0.0588937	-0.340075	-0.0588937	-0.0144996	164	145	152	180	158	577	226	135	209
P12429	P12429	Annexin A3	ANXA3	-0.862496	-0.395929	-0.556393	-0.0588937	-0.643856	0.201634	-0.454032	-0.358454	-0.0291463	13	13	18	8	7	27	12	9	14
P09525	P09525	Annexin A4	ANXA4	-0.268817	1.78241	0.773996	-0.454032	-1.18442	0.163499	-0.286304	0.485427	0.879706	46	44	34	53	49	175	78	28	43
P08758	P08758	Annexin A5	ANXA5	-0.915936	-0.0740006	-0.454032	0.0426443	-0.304006	0.594549	-0.535332	-0.37707	0.189034	44	31	33	17	19	72	25	33	34
P08133;P08133-2	P08133	Annexin A6	ANXA6	-0.415037	1.28688	0.275007	-0.120294	-0.268817	0.432959	-0.304006	-0.136062	-0.0439433	142	95	94	73	71	348	132	81	93
P20073;P20073-2	P20073	Annexin A7	ANXA7	-0.251539	-0.104697	0.189034	-0.304006	0	-0.0588937	-0.268817	0.0143553	-0.0291463	48	20	23	23	21	73	27	40	35
Q63HQ0;Q63HQ0-2	Q63HQ0	AP-1 complex-associated regulatory protein	AP1AR	0.226509	-0.0144996	0.163499	-0.152003	-0.556393	-0.120294	-0.234465	0.111031	0.163499	45	20	18	12	10	22	11	27	28
Q10567-3;Q10567-4	Q10567	AP-1 complex subunit beta-1	AP1B1	-0.0892673	0.163499	0.124328	0.163499	-0.168123	0	-0.104697	0.411426	-0.120294	12	6	2	3	3	5	3	7	9
Q10567;Q10567-2	Q10567	AP-1 complex subunit beta-1	AP1B1	-0.0588937	0.0565835	0.111031	0.124328	-0.0740006	-0.0588937	-0.120294	0.389567	-0.0892673	863	480	343	242	245	399	203	482	482
O43747;O43747-2	O43747	AP-1 complex subunit gamma-1	AP1G1	-0.0740006	0.0143553	0.137504	0.0976108	-0.104697	-0.120294	-0.136062	0.333424	0.0285692	770	435	284	164	160	256	128	470	471
O75843	O75843	AP-1 complex subunit gamma-like 2	AP1G2	-0.0892673	-0.736966	0.454176	-0.0144996	-0.0291463	-0.0588937	-0.120294	0.111031	0.176323	65	32	23	8	9	7	8	64	82
Q9BXS5-2	Q9BXS5	AP-1 complex subunit mu-1	AP1M1	-0.0588937	0.0840643	0.176323	0.0976108	-0.120294	-0.0588937	-0.120294	0.389567	-0.0740006	497	272	181	90	93	189	98	242	212
P61966;P61966-2	P61966	AP-1 complex subunit sigma-1A	AP1S1	-0.168123	-0.136062	-0.0588937	0.163499	0	-0.340075	-0.340075	0.321928	0.0143553	87	39	39	17	19	38	24	56	60
P56377-2	P56377	AP-1 complex subunit sigma-2	AP1S2	0.925999	1.04264	0.963474	0.0565835	-0.0144996	-0.286304	-0.0439433	0.321928	0	17	6	9	6	6	7	5	12	13
P56377	P56377	AP-1 complex subunit sigma-2	AP1S2	1.15056	1.09761	1.11103	-0.0144996	-0.0144996	-0.286304	-0.415037	0.356144	0	21	10	9	4	4	5	2	14	14
Q96PC3-4;Q96PC3;Q96PC3-2;Q96PC3-3	Q96PC3	AP-1 complex subunit sigma-3	AP1S3	-0.0439433	0.333424	0.238787	-0.120294	-0.415037	1	0.847997	0.411426	-0.0588937	93	45	32	8	11	10	6	52	58
O95782;O95782-2	O95782	AP-2 complex subunit alpha-1	AP2A1	-0.514573	-0.473931	-0.736966	0.163499	0.0143553	0.495695	0	-0.234465	-0.200913	310	210	152	93	95	189	74	209	159
O94973	O94973	AP-2 complex subunit alpha-2	AP2A2	-0.234465	-0.268817	-0.577767	0.176323	0.0426443	0.333424	-0.200913	-0.200913	-0.152003	188	129	88	37	35	75	35	103	95
P63010;P63010-2	P63010	AP-2 complex subunit beta	AP2B1	-0.454032	-0.434403	-0.494109	0.0565835	-0.0439433	0.0976108	-0.234465	0.0976108	-0.136062	242	127	132	76	79	130	63	164	141
Q96CW1-2;Q96CW1	Q96CW1	AP-2 complex subunit mu	AP2M1	-0.473931	-0.473931	-0.736966	0.176323	0	0.356144	-0.0439433	-0.168123	-0.217591	209	114	71	41	44	113	54	93	93
P53680;P53680-2	P53680	AP-2 complex subunit sigma	AP2S1	-0.415037	-0.434403	-0.666576	0.137504	0.0565835	0.516015	-0.251539	-0.217591	-0.152003	46	12	20	7	6	21	9	29	26
O00203;O00203-3	O00203	AP-3 complex subunit beta-1	AP3B1	0.298658	-0.0291463	-0.0291463	0.464668	0.0840643	-0.37707	-0.251539	0.0840643	0.0426443	574	355	306	81	79	128	61	300	298
O14617-5;O14617;O14617-4	O14617	AP-3 complex subunit delta-1	AP3D1	0.275007	-0.0144996	0	0.443607	0.0426443	-0.395929	-0.286304	0.0426443	0.0285692	706	411	284	82	90	143	70	442	491
Q9Y2T2	Q9Y2T2	AP-3 complex subunit mu-1	AP3M1	0.275007	-0.0439433	-0.0740006	0.516015	0.0565835	-0.454032	-0.251539	0.0976108	-0.0439433	175	86	82	37	43	82	33	114	102
Q92572	Q92572	AP-3 complex subunit sigma-1	AP3S1	0.389567	0	-0.0740006	0.62293	0.0976108	-0.514573	-0.473931	0.0565835	0.0143553	62	29	40	12	14	38	14	52	50
Q9Y6B7	Q9Y6B7	AP-4 complex subunit beta-1	AP4B1	4.76713	4.58616	4.04089	2.94673	3.31615	3.34056	3.46858	3.18428	4.82731	49	36	24	11	7	14	8	74	62
Q9UPM8;Q9UPM8-2	Q9UPM8	AP-4 complex subunit epsilon-1	AP4E1	3.7845	4.38059	4.06437	5.19495	3.63343	3.56438	2.26303	2.23266	2.83592	68	55	40	16	12	16	15	188	174
O00189	O00189	AP-4 complex subunit mu-1	AP4M1	5.14731	4.5472	3.849	5.10182	2.88557	1.42223	1.09761	3.28244	5.14608	27	28	22	4	5	1	5	46	33
Q9Y587;Q9Y587-2;Q9Y587-3;Q9Y587-4	Q9Y587	AP-4 complex subunit sigma-1	AP4S1	5.34767	4.22805	3.55949	3.21568	4.00809	3.41143		3.58856	5.00225	11	6	6	2	4	1	0	18	20
P13798	P13798	Acylamino-acid-releasing enzyme	APEH	-0.0892673	-0.454032	-0.415037	0.475085	0.214125	1.10434	0.214125	0.0426443	-0.251539	22	5	7	9	11	21	10	7	7
P27695	P27695	DNA-(apurinic or apyrimidinic site) lyase;DNA-(apurinic or apyrimidinic site) lyase, mitochondrial	APEX1	1.58015	1.36177	0.704872	0.536053	1.65535	0.15056	-1.18442	-0.37707	0.0840643	64	31	26	18	20	56	25	49	34
Q96BI3;Q96BI3-2	Q96BI3	Gamma-secretase subunit APH-1A	APH1A	-0.473931	0.0976108	-0.168123	0.124328	-0.434403	0.0840643	-0.415037	0.286881	0.111031	12	9	10	6	6	6	4	6	12
Q9BZZ5-2;Q9BZZ5;Q9BZZ5-3;Q9BZZ5-5;Q9BZZ5-6	Q9BZZ5	Apoptosis inhibitor 5	API5	0.275007	0.286881	-0.395929	0.411426	1.07724	-0.234465	0.201634	-0.168123	0.659925	38	18	14	3	5	3	4	14	3
Q06481;Q06481-2;Q06481-5;Q06481-4;Q06481-3;Q06481-6	Q06481	Amyloid-like protein 2	APLP2	2.23879	0.669027	0.485427	0.163499	-0.0740006	-0.454032	-0.0892673	0.214125	0.201634	5	1	6	12	17	26	13	9	16
P04114	P04114	Apolipoprotein B-100;Apolipoprotein B-48	APOB	-0.494109	-0.862496	-0.217591	3.853	-5.64386	-2.94342	4.95884	0.111031	0.807355	3	2	1	3	2	6	8	6	2
P05067;P05067-8;P05067-7;P05067-11;P05067-9;P05067-4;P05067-3;P05067-5;P05067-6;P05067-10	P05067	Amyloid beta A4 protein;N-APP;Soluble APP-alpha;Soluble APP-beta;C99;Beta-amyloid protein 42;Beta-amyloid protein 40;C83;P3(42);P3(40);C80;Gamma-secretase C-terminal fragment 59;Gamma-secretase C-terminal fragment 57;Gamma-secretase C-terminal fragment 50;C31	APP	-0.836501	-0.535332	-0.217591	0	-0.286304	-0.358454	-0.514573	0.0703893	0.31034	1	5	10	19	20	32	14	10	12
Q9UKG1	Q9UKG1	DCC-interacting protein 13-alpha	APPL1	-0.234465	-0.514573	-0.0439433	0.9855	0.555816	0.389567	0.555816	0.0976108	-0.434403	13	6	4	10	10	5	6	8	4
P07741;P07741-2	P07741	Adenine phosphoribosyltransferase	APRT	-0.761213	0.226509	-0.217591	-0.304006	-0.251539	0.400538	0.378512	-0.234465	0.0143553	21	5	8	4	4	4	4	9	11
O60306	O60306	Intron-binding protein aquarius	AQR	-0.340075	-0.321928	1.42223	0.333424	0.389567	-0.395929	-0.395929	0.163499	0.214125	2	2	1	9	7	7	3	2	4
P10398	P10398	Serine/threonine-protein kinase A-Raf	ARAF	0.62293	0.650765	0.545968	0.0703893	0.367371	-0.304006	0.189034	-0.200913	0.176323	11	5	3	5	5	20	11	16	14
P48444;P48444-2	P48444	Coatomer subunit delta	ARCN1	1.72683	-0.577767	1.11103	0.298658	0.356144	-0.577767	-0.234465	-0.268817	0.565597	239	104	119	50	51	61	30	134	108
P84077;P61204;P61204-2	P84077	ADP-ribosylation factor 1;ADP-ribosylation factor 3	ARF1;ARF3	-0.286304	0.0143553	-0.0740006	0.214125	-0.168123	0.189034	-0.120294	0.275007	-0.0588937	131	59	71	32	27	60	31	73	86
P18085	P18085	ADP-ribosylation factor 4	ARF4	-0.473931	0.0565835	-0.0439433	0.584963	0.0703893	0.263034	0.111031	0.298658	-0.251539	23	8	14	12	8	13	8	18	26
P84085	P84085	ADP-ribosylation factor 5	ARF5	-0.0892673	0.226509	0.163499	0.286881	-0.0291463	0.0426443	-0.200913	0.367371	-0.120294	25	11	14	4	4	13	5	20	17
P62330	P62330	ADP-ribosylation factor 6	ARF6	-0.0144996	1.40599	0.298658	-0.473931	-1.12029	0.124328	-0.340075	-0.136062	-0.321928	18	9	7	18	18	62	22	17	32
Q8N6T3;Q8N6T3-2;Q8N6T3-5;Q8N6T3-4;Q8N6T3-3	Q8N6T3	ADP-ribosylation factor GTPase-activating protein 1	ARFGAP1	-1.4344	-0.494109	-1.12029	-0.321928	-0.621488	-0.514573	-0.340075	0.0976108	0	85	46	46	16	19	40	20	38	38
Q9Y6D6	Q9Y6D6	Brefeldin A-inhibited guanine nucleotide-exchange protein 1	ARFGEF1	0.0840643	0.0840643	-0.358454	-0.0892673	0.485427	-0.535332	-0.321928	0.0285692	0.263034	79	48	18	2	3	1	2	14	10
Q9Y6D5	Q9Y6D5	Brefeldin A-inhibited guanine nucleotide-exchange protein 2	ARFGEF2	0.189034	0.163499	-0.494109	0.333424	0.176323	-0.68966	-0.286304	-0.234465	0.526069	147	100	44	14	14	10	6	65	61
P53367;P53367-3	P53367	Arfaptin-1	ARFIP1	-0.0291463	-0.0892673	-0.168123	1.36177	-0.713119	-0.666576	-0.304006	0	0.0840643	125	62	99	16	25	69	29	101	90
P53365;P53365-3;P53365-2	P53365	Arfaptin-2	ARFIP2	-0.473931	-0.217591	-0.736966	0.669027	-0.666576	-0.68966	0.201634	-0.0588937	0.250962	88	50	65	9	19	33	19	55	50
Q13795;Q13795-3;Q13795-2	Q13795	ADP-ribosylation factor-related protein 1	ARFRP1	-0.136062	-1.21759	-0.0892673	-0.514573	-1.02915	-0.304006	1.13093	0.111031	-0.217591	8	4	1	9	9	4	1	6	5
Q07960	Q07960	Rho GTPase-activating protein 1	ARHGAP1	-0.915936	0.0703893	-0.321928	0.722466	0.0703893	-0.577767	-0.358454	0.575312	-0.0892673	165	91	67	26	25	56	19	77	81
A1A4S6	A1A4S6	Rho GTPase-activating protein 10	ARHGAP10	-0.358454	0.604071	-0.321928	0.333424	0.748461	-0.358454	-0.810966	0.163499	-0.152003	40	26	19	1	3	2	3	22	20
Q68EM7;Q68EM7-2	Q68EM7	Rho GTPase-activating protein 17	ARHGAP17	-0.0740006	0.214125	0.298658	1.25701	0.505891	-0.785875	-0.304006	0.389567	0.0703893	236	171	88	32	38	78	38	148	189
Q52LW3	Q52LW3	Rho GTPase-activating protein 29	ARHGAP29	-0.268817	0.722466	-0.168123	0.111031	-0.535332	-0.234465	-0.621488	0.275007	-0.168123	5	2	2	1	4	10	6	20	27
P52565;P52565-2	P52565	Rho GDP-dissociation inhibitor 1	ARHGDIA	-0.395929	0.495695	-0.217591	0.124328	-0.234465	0.545968	0.378512	-0.184425	0.0565835	10	11	6	12	7	30	12	7	15
Q92888;Q92888-3;Q92888-2;Q92888-4	Q92888	Rho guanine nucleotide exchange factor 1	ARHGEF1	0.910733	1.02148	0.748461	0.0143553	0.62293	0.0143553	0.344828	-0.152003	-0.0892673	33	25	23	10	15	16	9	30	37
O15013-7;O15013-5;O15013;O15013-4;O15013-6	O15013	Rho guanine nucleotide exchange factor 10	ARHGEF10	0.62293	0.432959	0.389567	0.555816	1.43829	-0.184425	1.1177	-0.104697	0.15056	29	28	34	27	32	22	15	31	18
Q5VV41	Q5VV41	Rho guanine nucleotide exchange factor 16	ARHGEF16	0.565597	0.250962	1.12433	0.137504	0.400538	-0.0740006	-0.0588937	-0.0588937	0.0565835	12	7	1	4	6	19	8	2	5
Q6ZSZ5;Q6ZSZ5-2	Q6ZSZ5	Rho guanine nucleotide exchange factor 18	ARHGEF18	1.38405	0.748461	0.0143553	0.367371	1.13093	-0.514573	-0.152003	-0.415037	0.163499	17	17	6	13	17	5	1	13	12
Q92974;Q92974-2;Q92974-3	Q92974	Rho guanine nucleotide exchange factor 2	ARHGEF2	1.25701	0.739848	0.83996	-0.234465	0.400538	-1.05889	-0.120294	0.0285692	0.298658	100	64	39	27	26	42	26	37	44
Q12774;Q12774-2	Q12774	Rho guanine nucleotide exchange factor 5	ARHGEF5	0.454176	-0.136062	-0.268817	0.214125	0.389567	-0.415037	-0.321928	-0.0588937	0.214125	73	41	14	3	3	2	1	9	5
P40616;P40616-2	P40616	ADP-ribosylation factor-like protein 1	ARL1	-1.35845	-0.340075	-0.454032	-0.136062	-0.321928	0.286881	0.545968	0	-0.358454	15	5	5	5	6	7	5	5	3
Q9NXU5	Q9NXU5	ADP-ribosylation factor-like protein 15	ARL15	0	0.879706	0.454176	-0.0144996	-0.120294	0.823749	0.214125	0.226509	0.111031	4	3	3	3	4	12	5	4	7
P36405	P36405	ADP-ribosylation factor-like protein 3	ARL3	-0.304006	1.13093	0.613532	-0.0291463	-0.217591	0.516015	0.201634	0.0565835	-0.168123	9	7	3	5	3	10	4	9	8
Q15041;Q15041-2;Q15041-3	Q15041	ADP-ribosylation factor-like protein 6-interacting protein 1	ARL6IP1	0.963474	-0.943416	0.739848	0.0143553	-0.0144996	-0.104697	-0.168123	-0.395929	0.526069	12	5	4	5	5	13	4	7	5
O75915	O75915	PRA1 family protein 3	ARL6IP5	1.62293	-0.395929	0.475085	0.604071	0.613532	-0.0892673	-0.136062	-0.37707	0.214125	21	5	13	3	3	3	3	9	13
Q96BM9	Q96BM9	ADP-ribosylation factor-like protein 8A	ARL8A	-0.434403	-0.577767	-0.415037	0.0703893	0.0840643	0.111031	-0.736966	0.176323	-0.120294	80	28	29	25	27	59	27	32	28
Q9NVJ2	Q9NVJ2	ADP-ribosylation factor-like protein 8B	ARL8B	-0.577767	-0.666576	-0.454032	0.238787	0.31034	0.189034	-0.556393	0.124328	0.0703893	39	16	16	7	9	18	4	21	21
Q6NXE6;Q6NXE6-2	Q6NXE6	Armadillo repeat-containing protein 6	ARMC6	-0.666576	-0.577767	0.214125	0.15056	0.15056	-0.200913	0.464668	0.238787	-0.358454	13	11	1	7	7	14	8	8	7
Q8IUR7;Q8IUR7-7;Q8IUR7-8;Q8IUR7-3	Q8IUR7	Armadillo repeat-containing protein 8	ARMC8	-0.0588937	-1	-0.713119	-0.0439433	0.0565835	-0.234465	0.250962	0.0426443	-0.0740006	88	42	37	20	25	33	26	35	21
O15143	O15143	Actin-related protein 2/3 complex subunit 1B	ARPC1B	0.970854	-0.168123	-0.200913	-0.120294	0.389567	0.773996	0.536053	0.226509	0.0703893	17	14	12	21	23	61	16	14	15
O15144	O15144	Actin-related protein 2/3 complex subunit 2	ARPC2	0.925999	-0.0892673	-0.217591	-0.0892673	0.411426	0.871844	0.584963	0.137504	-0.168123	30	17	15	11	14	45	14	26	28
O15145	O15145	Actin-related protein 2/3 complex subunit 3	ARPC3	0.565597	-0.168123	-0.0892673	-0.120294	0.411426	0.823749	0.604071	-0.0740006	0.238787	13	7	5	7	5	24	6	12	15
P59998;P59998-3;P59998-4	P59998	Actin-related protein 2/3 complex subunit 4	ARPC4	0.790772	-0.268817	-0.321928	-0.0144996	0.464668	0.790772	0.641546	-0.0588937	0.0703893	21	9	11	7	8	29	9	18	16
O15511;O15511-2	O15511	Actin-related protein 2/3 complex subunit 5	ARPC5	0.722466	-0.304006	-0.200913	0.0143553	0.378512	0.941106	0.475085	0.163499	-0.152003	6	4	2	7	9	19	9	6	7
Q9BPX5	Q9BPX5	Actin-related protein 2/3 complex subunit 5-like protein	ARPC5L	0.9855	0.0426443	-0.251539	-0.0740006	0.389567	0.632268	0.432959	0.0426443	0.0703893	6	2	4	7	7	13	2	5	5
Q7Z6K5-2	Q7Z6K5	Arpin	ARPIN	0.124328	-0.120294	0.189034	0	-0.0144996	-0.152003	-0.234465	0.15056	-0.0291463	22	10	13	8	8	13	5	14	16
P49407-2;P49407	P49407	Beta-arrestin-1	ARRB1	-0.268817	-0.251539	-0.268817	-0.395929	0.163499	-0.0740006	0.275007	0.0976108	0.111031	14	8	9	13	11	31	12	14	13
P32121;P32121-3;P32121-4;P32121-5;P32121-2	P32121	Beta-arrestin-2	ARRB2	-0.0291463	-0.200913	-0.217591	-0.0439433	0.454176	-0.0144996	-0.0291463	0.0426443	0.0703893	77	37	30	10	13	26	7	53	50
Q8N5I2	Q8N5I2	Arrestin domain-containing protein 1	ARRDC1	-0.152003	0.189034	0.0976108	-0.0892673	-0.666576	0.111031	-0.251539	-0.152003	0	19	11	12	6	6	25	11	15	17
P15289;P15289-2	P15289	Arylsulfatase A;Arylsulfatase A component B;Arylsulfatase A component C	ARSA	0.0840643	-0.0439433	0.0840643	-0.251539	0	-0.0740006	-0.358454	0.0285692	0.214125	15	8	7	2	2	1	1	7	8
P15848;P15848-2	P15848	Arylsulfatase B	ARSB	0.516015	-0.621488	-1.05889	0.238787	0.475085	0.124328	-0.136062	0.0143553	0.0976108	31	17	11	6	5	10	5	11	12
Q13510;Q13510-2;Q13510-3	Q13510	Acid ceramidase;Acid ceramidase subunit alpha;Acid ceramidase subunit beta	ASAH1	-0.0892673	-0.915936	-0.761213	0.454176	0.526069	0.536053	0.0703893	0.263034	0.0143553	46	22	28	16	14	19	12	31	27
Q8TDY4;Q8TDY4-3	Q8TDY4	Arf-GAP with SH3 domain, ANK repeat and PH domain-containing protein 3	ASAP3	0.545968	1.57531	0.722466	-0.666576	-0.120294	-0.514573	-0.514573	-0.0439433	0.400538	2	3	1	3	2	14	6	3	3
Q8N3C0	Q8N3C0	Activating signal cointegrator 1 complex subunit 3	ASCC3	-0.120294	-1.08927	-0.340075	0.137504	0.475085	0.189034	0.704872	0.275007	0.659925	18	11	9	12	16	1	4	6	6
O43681	O43681	ATPase ASNA1	ASNA1	-0.395929	-0.217591	0.0976108	-0.340075	0.0976108	-0.0144996	0.226509	0.189034	-0.168123	29	15	13	11	17	29	12	13	11
P08243;P08243-2;P08243-3	P08243	Asparagine synthetase [glutamine-hydrolyzing]	ASNS	1.52607	1.84398	2.0072	0.176323	0.275007	-0.621488	-0.251539	0.0565835	-0.217591	69	30	37	12	11	48	16	17	9
Q9BZE9;Q9BZE9-2;Q9BZE9-3;Q9BZE9-4	Q9BZE9	Tether containing UBX domain for GLUT4	ASPSCR1	0.0840643	-1	-0.836501	-0.621488	-0.0588937	0.286881	0.632268	-0.251539	0.454176	21	9	9	5	5	6	8	5	3
P00966	P00966	Argininosuccinate synthase	ASS1	1.04963	0.970854	0.815575	0.713696	0.575312	0.584963	0.863938	-0.0588937	0.0285692	143	65	52	44	44	122	53	42	33
Q676U5;Q676U5-2;Q676U5-3;Q676U5-5	Q676U5	Autophagy-related protein 16-1	ATG16L1	0.201634	-0.0588937	-0.120294	-0.200913	0.0565835	0.695994	1.04963	0.443607	-0.217591	12	2	3	1	1	6	3	5	3
Q9NT62;Q9NT62-2	Q9NT62	Ubiquitin-like-conjugating enzyme ATG3	ATG3	-0.184425	0.201634	0.536053	-0.104697	0.298658	-0.152003	0.0976108	0.286881	0.189034	11	5	8	4	3	7	1	6	2
Q96DT6	Q96DT6	Cysteine protease ATG4C	ATG4C	-0.862496	-0.577767	-1.51457	0.367371	0.0565835	-0.200913	-0.304006	-0.0740006	-0.0740006	25	12	7	1	1	3	2	10	10
Q9H1Y0;Q9H1Y0-2	Q9H1Y0	Autophagy protein 5	ATG5	0.731183	0.739848	0.411426	0.0565835	-0.621488	0.333424	0.545968	0.275007	0.124328	11	6	3	1	2	1	3	8	5
Q7Z3C6;Q7Z3C6-2	Q7Z3C6	Autophagy-related protein 9A	ATG9A	0.475085	0.641546	0.790772	0.948601	0.831877	0.526069	0.62293	0.432959	0.659925	337	208	132	57	60	89	58	216	235
P31939;P31939-2	P31939	Bifunctional purine biosynthesis protein PURH;Phosphoribosylaminoimidazolecarboxamide formyltransferase;IMP cyclohydrolase	ATIC	0.0840643	0.0976108	-0.104697	0.31034	0.176323	0.925999	0.432959	-0.120294	-0.104697	51	27	20	13	17	47	12	27	19
Q8NHH9;Q8NHH9-5;Q8NHH9-2;Q8NHH9-4;Q8NHH9-3	Q8NHH9	Atlastin-2	ATL2	1.73985	-0.454032	1.04963	0.464668	0.594549	-0.454032	-0.268817	-0.37707	0.604071	121	41	53	27	32	21	9	57	46
Q6DD88	Q6DD88	Atlastin-3	ATL3	1.28096	-0.494109	0.847997	0.356144	0.485427	-0.251539	-0.304006	-0.234465	0.367371	62	32	23	26	29	52	19	35	32
P98196	P98196	Probable phospholipid-transporting ATPase IH	ATP11A	-0.761213	-0.251539	-0.535332	-0.251539	-0.68966	0.0285692	-0.395929	0.214125	0.0703893	74	44	32	39	39	98	43	48	64
Q9Y2G3	Q9Y2G3	Probable phospholipid-transporting ATPase IF	ATP11B	-1.08927	-0.736966	-0.0740006	-0.0291463	-0.68966	0.739848	0	0.263034	0.0840643	25	20	14	6	4	7	5	27	46
Q8NB49;Q8NB49-2;Q8NB49-3;Q8NB49-4	Q8NB49	Phospholipid-transporting ATPase IG	ATP11C	-1.32193	-0.217591	-0.643856	-0.473931	-0.862496	0.321928	-0.136062	0.321928	-0.0740006	69	63	37	43	42	108	44	50	77
Q9H7F0;Q9H7F0-2	Q9H7F0	Probable cation-transporting ATPase 13A3	ATP13A3	-1.4344	-0.535332	-0.321928	-0.340075	-0.862496	0.163499	-0.358454	0.176323	0.0285692	45	38	12	27	27	65	23	31	53
P05023;P05023-4;P05023-3;P05023-2	P05023	Sodium/potassium-transporting ATPase subunit alpha-1	ATP1A1	-0.0740006	1.21412	-0.120294	-0.184425	-0.643856	-0.0144996	-0.415037	-0.0144996	-0.0892673	312	279	174	265	264	828	343	292	400
P05026;P05026-2	P05026	Sodium/potassium-transporting ATPase subunit beta-1	ATP1B1	0.0285692	1.16993	-0.454032	-0.136062	-0.643856	0.137504	-0.268817	0.0565835	-0.168123	54	36	24	42	38	106	44	55	58
P54709;P54709-2	P54709	Sodium/potassium-transporting ATPase subunit beta-3	ATP1B3	-0.168123	1.37851	-0.0892673	-0.286304	-0.736966	-0.0144996	-0.514573	-0.0144996	-0.168123	61	49	39	37	38	116	49	54	89
P16615;P16615-5;P16615-2;P16615-3;P16615-4	P16615	Sarcoplasmic/endoplasmic reticulum calcium ATPase 2	ATP2A2	1.09085	-0.473931	0.356144	-0.494109	-0.321928	-0.473931	-0.514573	-0.358454	-0.0144996	21	7	8	22	20	21	17	21	15
P20020;P20020-6;P20020-3;P20020-4;P20020-5;P20020-2	P20020	Plasma membrane calcium-transporting ATPase 1	ATP2B1	-0.761213	1.07039	-0.200913	-0.251539	-0.943416	-0.0439433	-0.395929	-0.136062	-0.168123	104	129	100	108	101	372	159	133	254
Q16720;Q16720-4;Q16720-2;Q16720-8;Q16720-7;Q16720-6;Q16720-3;Q16720-5	Q16720	Plasma membrane calcium-transporting ATPase 3	ATP2B3	-0.535332	1.36177	-0.0291463	-0.340075	-1.02915	-0.0291463	-0.340075	0.226509	-0.321928	1	4	2	5	4	18	10	4	10
P23634;P23634-6;P23634-7;P23634-8;P23634-2;P23634-4;P23634-5;P23634-3	P23634	Plasma membrane calcium-transporting ATPase 4	ATP2B4	-0.971431	1.02148	-0.286304	0.238787	-0.599462	-0.0144996	-0.473931	-0.304006	-0.0892673	24	30	9	33	30	158	51	42	74
P98194-7;P98194-5;P98194-3;P98194-9;P98194-6;P98194-8	P98194	Calcium-transporting ATPase type 2C member 1	ATP2C1	-0.862496	-0.810966	-1	-0.321928	-0.785875	0.226509	0.111031	0.176323	0.226509	119	69	61	63	70	120	55	68	55
P25705;P25705-2;P25705-3	P25705	ATP synthase subunit alpha, mitochondrial	ATP5A1	0.526069	-0.304006	-0.0588937	-0.286304	-0.494109	-0.200913	-0.217591	0.344828	-0.251539	14	7	8	10	10	40	16	13	11
P06576	P06576	ATP synthase subunit beta, mitochondrial	ATP5B	0.238787	-0.168123	-0.286304	-0.37707	-0.785875	-0.234465	-0.0892673	0.443607	0.0565835	10	3	9	10	10	25	9	8	6
Q15904	Q15904	V-type proton ATPase subunit S1	ATP6AP1	-0.415037	-0.434403	-0.473931	-0.286304	-0.268817	0.0976108	-0.643856	0.176323	-0.0144996	44	23	24	10	12	26	9	26	21
O75787;O75787-2	O75787	Renin receptor	ATP6AP2	-0.535332	-1.73697	-0.785875	-0.286304	-0.251539	0.0143553	-0.168123	0.475085	-0.0291463	2	1	1	2	1	1	3	2	7
Q93050-3	Q93050	V-type proton ATPase 116 kDa subunit a isoform 1	ATP6V0A1	-0.434403	-0.395929	-0.434403	-0.0740006	-0.152003	-0.37707	-0.888969	0.176323	0.0565835	192	110	85	43	43	113	52	111	125
Q9Y487	Q9Y487	V-type proton ATPase 116 kDa subunit a isoform 2	ATP6V0A2	-0.37707	-0.136062	-0.556393	-0.514573	-0.556393	0.124328	-0.494109	0.0976108	0.0285692	126	68	57	34	36	57	29	57	53
Q9HBG4	Q9HBG4	V-type proton ATPase 116 kDa subunit a isoform 4	ATP6V0A4	-1.88897	-1.4344	-0.888969	-0.395929	-0.358454	0.263034	-0.599462	0.189034	-0.0588937	22	16	18	11	11	19	7	7	6
P27449	P27449	V-type proton ATPase 16 kDa proteolipid subunit	ATP6V0C	-0.494109	-0.514573	-0.556393	-0.321928	-0.251539	-0.168123	-0.514573	0.378512	-0.0892673	32	13	13	5	5	21	8	18	23
P61421	P61421	V-type proton ATPase subunit d 1	ATP6V0D1	-0.535332	-0.434403	-0.434403	-0.234465	-0.251539	0.0285692	-0.643856	0.263034	-0.120294	54	28	22	20	20	46	19	38	32
Q8N8Y2	Q8N8Y2	V-type proton ATPase subunit d 2	ATP6V0D2	-0.514573	-0.454032	-0.535332	-0.234465	-0.268817	-0.0144996	-0.666576	0.250962	-0.200913	9	4	5	1	3	5	1	6	5
P38606;P38606-2	P38606	V-type proton ATPase catalytic subunit A	ATP6V1A	-0.358454	-0.454032	-0.454032	-0.286304	0.137504	0.263034	0.0703893	0.201634	-0.0588937	81	43	40	25	31	63	27	38	39
P21281	P21281	V-type proton ATPase subunit B, brain isoform	ATP6V1B2	-0.37707	-0.621488	-0.577767	-0.358454	0.226509	0.226509	-0.120294	0.250962	0	41	27	24	20	21	36	29	29	24
P21283	P21283	V-type proton ATPase subunit C 1	ATP6V1C1	-0.736966	-0.888969	-0.621488	-0.184425	0.31034	0.214125	-0.0892673	0.214125	-0.217591	30	18	15	16	14	18	9	16	8
Q9Y5K8	Q9Y5K8	V-type proton ATPase subunit D	ATP6V1D	-0.494109	-0.68966	-0.68966	-0.0740006	0.0840643	0.389567	-0.104697	0.250962	-0.120294	12	7	5	5	5	8	4	9	7
P36543;P36543-3;P36543-2	P36543	V-type proton ATPase subunit E 1	ATP6V1E1	-0.473931	-0.713119	-0.68966	-0.234465	0.226509	0.0976108	-0.217591	0.137504	0.0143553	18	9	12	6	10	18	10	14	15
Q9UI12;Q9UI12-2	Q9UI12	V-type proton ATPase subunit H	ATP6V1H	-0.514573	-0.666576	-0.514573	-0.184425	0.0426443	0.111031	-0.0740006	0.298658	-0.0892673	24	15	11	9	10	19	10	12	12
Q04656;Q04656-5;Q04656-2;Q04656-3	Q04656	Copper-transporting ATPase 1	ATP7A	-1	0.454176	0.15056	0.0976108	-0.286304	0.555816	-0.0144996	-0.0291463	-0.0588937	104	88	33	17	13	15	7	30	40
P35670;P35670-4;P35670-3;P35670-2	P35670	Copper-transporting ATPase 2;WND/140 kDa	ATP7B	-0.666576	-0.136062	-0.971431	-0.761213	-0.761213	0.163499	-0.577767	0.378512	0.263034	20	11	9	14	10	12	4	13	14
O75110;O75110-2	O75110	Probable phospholipid-transporting ATPase IIA	ATP9A	0.250962	0.739848	0.201634	0.189034	0	0.356144	-0.556393	-0.0291463	0.15056	27	17	11	19	14	44	19	16	18
O43861;O43861-2	O43861	Probable phospholipid-transporting ATPase IIB	ATP9B	-0.120294	0.432959	0.163499	0.298658	-0.321928	-0.104697	-0.0439433	0.201634	0.137504	55	37	39	13	14	15	9	45	39
O75882;O75882-2;O75882-3	O75882	Attractin	ATRN	-0.862496	0.555816	0.189034	0.137504	-0.200913	0.137504	-0.473931	-0.184425	0.176323	1	7	3	7	6	22	7	8	11
Q9UBB4;Q9UBB4-2	Q9UBB4	Ataxin-10	ATXN10	-0.37707	-0.862496	-0.0439433	-0.0144996	0.15056	0.176323	0.650765	0.321928	-0.251539	82	33	27	22	22	39	22	33	26
P30530;P30530-2	P30530	Tyrosine-protein kinase receptor UFO	AXL	-0.268817	1.70044	0.613532	0.111031	-0.68966	0.575312	-0.152003	-0.340075	0.31034	11	19	7	35	34	118	38	22	46
P61769	P61769	Beta-2-microglobulin;Beta-2-microglobulin form pI 5.3	B2M	-0.643856	0.333424	-0.136062	0.632268	0.201634	0.475085	-0.234465	0.0840643	-0.0588937	9	2	6	16	12	52	15	14	15
P15291	P15291	Beta-1,4-galactosyltransferase 1;Lactose synthase A protein;N-acetyllactosamine synthase;Beta-N-acetylglucosaminylglycopeptide beta-1,4-galactosyltransferase;Beta-N-acetylglucosaminyl-glycolipid beta-1,4-galactosyltransferase;Processed beta-1,4-galactosyltransferase 1	B4GALT1	-0.943416	-1.55639	-0.104697	-0.120294	-0.943416	-0.0291463	0.83996	-0.0892673	0.0976108	34	21	15	13	21	14	11	13	13
O43286	O43286	Beta-1,4-galactosyltransferase 5	B4GALT5	-0.168123	-1.21759	-0.836501	0.0565835	-0.415037	0.389567	0.594549	-0.168123	0.31034	18	8	5	6	9	6	5	10	6
Q9NWV8	Q9NWV8	BRISC and BRCA1-A complex member 1	BABAM1	-0.104697	-0.494109	-0.234465	-0.286304	-0.200913	-0.136062	0.575312	-0.0144996	-0.0144996	16	9	6	8	9	15	12	11	7
Q9Y5Z0-4	Q9Y5Z0	Beta-secretase 2	BACE2	-1.35845	-1.25154	-0.713119	-0.120294	-0.37707	0.298658	-0.136062	0.0143553	0	32	16	25	12	14	40	9	18	18
Q99933;Q99933-4;Q99933-3;Q99933-2	Q99933	BAG family molecular chaperone regulator 1	BAG1	0.250962	0.356144	0.226509	0.516015	1.73985	0.275007	0.201634	-0.184425	-0.217591	10	10	1	6	6	8	1	7	5
O95816;O95816-2	O95816	BAG family molecular chaperone regulator 2	BAG2	0.367371	-0.473931	-0.304006	-0.120294	0.286881	-0.358454	0.137504	0.286881	0.0565835	89	44	22	21	28	86	30	32	37
O95817	O95817	BAG family molecular chaperone regulator 3	BAG3	-0.340075	-0.234465	-0.434403	0.0143553	-0.184425	0.0285692	-0.0439433	0.0703893	0.275007	59	33	15	40	39	83	37	39	33
Q9UL15;Q9UL15-2	Q9UL15	BAG family molecular chaperone regulator 5	BAG5	-0.888969	-0.0439433	-0.200913	0.678072	-0.321928	-0.321928	-0.514573	0.400538	-0.120294	35	30	14	11	10	46	20	16	21
P46379;P46379-2;P46379-3;P46379-5;P46379-4	P46379	Large proline-rich protein BAG6	BAG6	-0.340075	-0.713119	-0.340075	-0.340075	-0.0439433	-0.0740006	0.31034	-0.0588937	-0.120294	69	33	43	34	36	34	28	39	38
Q9UQB8-5	Q9UQB8	Brain-specific angiogenesis inhibitor 1-associated protein 2	BAIAP2	-0.304006	1.02148	0.333424	-0.184425	-0.836501	-0.168123	-0.304006	0.0840643	-0.200913	18	19	14	29	32	142	51	20	35
Q9UHR4	Q9UHR4	Brain-specific angiogenesis inhibitor 1-associated protein 2-like protein 1	BAIAP2L1	0.443607	1.78241	0.189034	-0.268817	-0.713119	-0.454032	-0.556393	0.111031	-0.0892673	119	77	64	68	60	204	93	85	93
P80723;P80723-2	P80723	Brain acid soluble protein 1	BASP1	-0.514573	1.20789	0.189034	0.201634	-0.713119	0.321928	-0.0291463	-0.0439433	-0.0892673	172	162	49	147	146	312	127	154	192
Q07812;Q07812-2;Q07812-5;Q07812-8;Q07812-7	Q07812	Apoptosis regulator BAX	BAX	-0.104697	-1.25154	-0.321928	0.378512	-0.68966	0.641546	-0.0740006	0.275007	-0.0291463	13	7	8	6	6	1	2	12	9
P50895	P50895	Basal cell adhesion molecule	BCAM	-0.0291463	1.10434	1.11103	-0.0588937	-0.68966	-0.168123	-0.68966	-0.104697	0.0143553	22	19	16	22	21	141	48	48	70
P51572-2;P51572	P51572	B-cell receptor-associated protein 31	BCAP31	1.10434	-0.514573	0.163499	0.176323	-0.286304	-0.321928	-0.395929	-0.599462	-0.152003	6	5	7	14	13	20	8	10	11
P56945-8;P56945;P56945-7;P56945-5;P56945-3;P56945-2;P56945-6;P56945-4	P56945	Breast cancer anti-estrogen resistance protein 1	BCAR1	0.0565835	-0.454032	0.443607	0.137504	-0.0291463	-0.234465	0.411426	0.250962	-0.136062	10	5	2	10	9	14	5	2	3
Q9P287;Q9P287-2;Q9P287-4;Q9P287-3	Q9P287	BRCA2 and CDKN1A-interacting protein	BCCIP	-0.304006	0.0840643	-0.200913	0.0143553	0.757023	0.0426443	-1.35845	-0.0439433	-0.136062	8	4	6	4	4	6	2	5	4
Q9HB09;Q9HB09-3	Q9HB09	Bcl-2-like protein 12	BCL2L12	-1	0.226509	0.238787	-0.395929	-1	-0.785875	-0.666576	-0.136062	-0.0144996	4	6	2	7	6	17	9	7	10
Q14457	Q14457	Beclin-1	BECN1	0.0565835	-0.104697	0.176323	-0.0144996	-0.454032	-0.152003	-0.473931	0.189034	0.0426443	20	13	12	10	7	6	4	12	14
P55957;P55957-2	P55957	BH3-interacting domain death agonist;BH3-interacting domain death agonist p15;BH3-interacting domain death agonist p13;BH3-interacting domain death agonist p11	BID	-0.535332	-0.736966	-0.104697	-0.136062	-0.217591	0.238787	0.321928	0.344828	-0.120294	12	6	4	3	4	2	1	7	4
O00499;O00499-2;O00499-6;O00499-11;O00499-9;O00499-7;O00499-4;O00499-3;O00499-5;O00499-10;O00499-8	O00499	Myc box-dependent-interacting protein 1	BIN1	0.31034	0.713696	-0.217591	-0.104697	0.871844	-0.0892673	0.0426443	-0.0144996	-0.340075	49	31	9	12	12	21	12	13	9
Q9NR09	Q9NR09	Baculoviral IAP repeat-containing protein 6	BIRC6	0.757023	0.163499	-0.358454	-0.234465	0.0703893	-0.304006	0.516015	-0.152003	-0.0291463	104	61	15	75	83	61	51	10	3
Q13867	Q13867	Bleomycin hydrolase	BLMH	0.378512	-0.200913	-0.0588937	0.432959	0.0703893	0.475085	-0.120294	-0.286304	-0.136062	32	19	11	6	7	39	15	14	14
P78537;P78537-2	P78537	Biogenesis of lysosome-related organelles complex 1 subunit 1	BLOC1S1	0.536053	0.263034	0.275007	0.298658	0	-0.577767	-0.304006	0.0840643	0.0703893	38	17	17	11	14	17	7	27	27
Q6QNY1;Q6QNY1-2	Q6QNY1	Biogenesis of lysosome-related organelles complex 1 subunit 2	BLOC1S2	0.475085	0.137504	0.275007	0.378512	-0.0144996	-0.514573	-0.251539	-0.0144996	0.0143553	50	21	17	15	16	31	14	27	30
Q6QNY0	Q6QNY0	Biogenesis of lysosome-related organelles complex 1 subunit 3	BLOC1S3	0.575312	0.124328	0.344828	0.411426	-0.0439433	-0.599462	-0.200913	-0.0291463	0.15056	35	21	22	9	11	32	19	36	21
Q9NUP1	Q9NUP1	Biogenesis of lysosome-related organelles complex 1 subunit 4	BLOC1S4	0.495695	0.0565835	0.31034	0.464668	0.0143553	-0.494109	-0.136062	-0.0588937	0.176323	59	32	42	11	16	23	9	29	47
Q8TDH9;Q8TDH9-3;Q8TDH9-2	Q8TDH9	Biogenesis of lysosome-related organelles complex 1 subunit 5	BLOC1S5	0.495695	0.137504	0.333424	0.411426	0.0703893	-0.494109	-0.268817	0.0703893	0.0285692	97	53	42	23	24	37	21	42	49
Q9UL45	Q9UL45	Biogenesis of lysosome-related organelles complex 1 subunit 6	BLOC1S6	0.526069	0.189034	0.286881	0.367371	0.0285692	-0.535332	-0.304006	0.0840643	0.0285692	39	19	11	9	10	18	4	25	22
P53004	P53004	Biliverdin reductase A	BLVRA	-0.321928	0.238787	-0.0892673	0.111031	0.0426443	0.454176	0.367371	0.0703893	0.687061	10	4	6	4	5	4	7	4	6
P30043	P30043	Flavin reductase (NADPH)	BLVRB	-0.340075	0.545968	0.0565835	-0.0740006	-0.152003	-0.152003	0.687061	-0.268817	0.0840643	12	11	4	2	3	5	5	10	11
Q9NSY1;Q9NSY1-2;Q9NSY1-3	Q9NSY1	BMP-2-inducible protein kinase	BMP2K	-0.785875	-0.915936	-1.51457	-0.136062	-0.395929	0.555816	0.0703893	-0.358454	-0.321928	46	20	14	12	13	5	2	17	11
P36894	P36894	Bone morphogenetic protein receptor type-1A	BMPR1A	-1.05889	-0.304006	-0.0740006	-0.251539	-0.434403	0.356144	-0.152003	0.695994	0.298658	2	3	3	15	22	37	13	23	31
Q12982;Q12982-2	Q12982	BCL2/adenovirus E1B 19 kDa protein-interacting protein 2	BNIP2	-0.415037	0.695994	0.111031	0.713696	-0.286304	-0.395929	-0.200913	0.250962	0.0285692	26	13	17	5	6	8	5	26	28
O95861;O95861-4;O95861-2;O95861-3	O95861	3(2),5-bisphosphate nucleotidase 1	BPNT1	-0.736966	-0.136062	0.189034	0.137504	0.189034	0.815575	-0.184425	0.485427	-0.217591	10	4	4	7	9	2	3	3	3
P46736-2;P46736;P46736-3;P46736-5;P46736-4	P46736	Lys-63-specific deubiquitinase BRCC36	BRCC3	-0.0291463	-0.358454	-0.321928	-0.234465	-0.0588937	-0.168123	0.516015	0.163499	-0.152003	21	16	6	7	13	29	16	14	14
Q8TDN6	Q8TDN6	Ribosome biogenesis protein BRX1 homolog	BRIX1	-0.514573	-1.21759	-0.415037	1.07039	2.18587	-0.234465	0.594549	-0.120294	0.632268	24	13	13	14	12	8	2	8	3
Q5VW32;Q5VW32-2	Q5VW32	BRO1 domain-containing protein BROX	BROX	0.0840643	-0.0892673	0.263034	-0.0588937	-0.268817	0.422233	-0.251539	0.238787	-0.415037	14	7	7	15	15	30	17	11	12
P35613;P35613-2;P35613-4	P35613	Basigin	BSG	-0.268817	1.41684	0.31034	-0.200913	-0.810966	0	-0.37707	-0.168123	-0.0588937	114	83	45	59	50	189	80	94	104
Q10589;Q10589-2	Q10589	Bone marrow stromal antigen 2	BST2	-1.02915	-1.78588	-0.915936	0.321928	-0.200913	-0.0291463	-0.152003	0.0426443	0.475085	75	36	45	30	32	57	26	50	58
Q9H0C5;Q9H0C5-2	Q9H0C5	BTB/POZ domain-containing protein 1	BTBD1	-0.836501	-1.51457	-0.234465	0.505891	0.641546	-0.862496	-0.535332	-0.104697	0.454176	39	28	14	9	11	11	9	14	19
Q9BX70	Q9BX70	BTB/POZ domain-containing protein 2	BTBD2	-0.68966	-1.32193	-0.454032	-0.0291463	0.0703893	-1.08927	-0.643856	-0.251539	0.432959	27	12	12	3	2	4	4	16	8
P20290	P20290	Transcription factor BTF3	BTF3	1.58496	1.22033	0.641546	0.669027	2.81352	-0.200913	0.565597	-0.286304	0.137504	164	92	60	38	45	48	18	58	59
Q96K17;Q96K17-2	Q96K17	Transcription factor BTF3 homolog 4	BTF3L4	1.55582	1.61353	0.555816	0.85599	2.72683	-1.18442	0.475085	-0.473931	0.214125	72	32	18	10	19	24	8	28	28
Q7KYR7;Q7KYR7-5;Q7KYR7-1;Q7KYR7-3;Q7KYR7-6;Q7KYR7-4	Q7KYR7	Butyrophilin subfamily 2 member A1	BTN2A1	-0.304006	1.52607	-0.0439433	-0.120294	-0.943416	0	-0.535332	-0.104697	0.111031	14	19	7	10	8	56	18	11	17
P78410;P78410-3;P78410-2	P78410	Butyrophilin subfamily 3 member A2	BTN3A2	-0.454032	0.356144	-0.577767	0.189034	-0.494109	0.485427	-0.0439433	0.0143553	0.176323	7	6	6	5	2	25	7	3	8
O43684;O43684-2	O43684	Mitotic checkpoint protein BUB3	BUB3	0.137504	0.0840643	0.0143553	0.263034	1.02148	-0.535332	0.604071	-0.0892673	0.0143553	30	14	17	20	20	22	17	14	12
P41223;P41223-2	P41223	Protein BUD31 homolog	BUD31	1.7866	1.46467	1.04264	0.731183	2.11437	-0.473931	0.163499	-0.556393	0.111031	28	13	5	3	6	9	1	10	8
Q13895	Q13895	Bystin	BYSL	-0.0144996	-1	0.0143553	0.15056	0.495695	0.111031	0.879706	-0.104697	0.163499	88	42	41	38	40	62	36	51	51
Q7L1Q6;Q7L1Q6-4;Q7L1Q6-3;Q7L1Q6-2	Q7L1Q6	Basic leucine zipper and W2 domain-containing protein 1	BZW1	0.0840643	0.137504	0.124328	-0.643856	0.823749	0.0426443	0.475085	-0.120294	-0.321928	49	23	26	29	30	43	29	20	17
Q9Y6E2	Q9Y6E2	Basic leucine zipper and W2 domain-containing protein 2	BZW2	0.739848	0.333424	0.389567	-0.473931	0.83996	-0.556393	0.516015	-0.0740006	-0.152003	71	51	31	37	39	58	33	32	25
Q5T2E6	Q5T2E6	UPF0668 protein C10orf76	C10orf76	-0.217591	0.176323	-0.761213	0.0143553	-0.304006	0	-0.268817	0.0143553	0.0840643	32	19	14	2	3	18	6	14	16
Q9H8K7	Q9H8K7	Uncharacterized protein C10orf88	C10orf88	-0.643856	-0.736966	-0.535332	-0.217591	-0.473931	0.604071	-0.0291463	0.250962	0.137504	51	31	17	8	4	5	7	27	17
Q53FT3	Q53FT3	Protein Hikeshi	C11orf73	-1.2863	-0.888969	-0.535332	-0.0144996	0.111031	0.0840643	0.250962	-0.304006	-0.104697	1	1	1	2	2	2	2	1	1
Q9HB07	Q9HB07	UPF0160 protein MYG1, mitochondrial	C12orf10	-0.599462	0.0426443	-0.395929	-0.152003	-0.358454	0.536053	0.214125	-0.556393	-0.168123	2	1	4	2	1	2	1	1	1
Q9Y224	Q9Y224	UPF0568 protein C14orf166	C14orf166	1.08406	1.05658	0.613532	0.31034	1.26903	-0.0892673	0.454176	-0.37707	-0.0588937	29	19	16	10	13	11	7	19	18
Q96GS4	Q96GS4	Uncharacterized protein C17orf59	C17orf59	0.137504	0.0426443	-0.168123	0.238787	-0.234465	-0.37707	-0.836501	0.137504	0.163499	73	36	43	18	15	22	18	58	51
Q9HAS0	Q9HAS0	Protein Njmu-R1	C17orf75	0.286881	0.189034	0.15056	0.545968	-0.120294	-0.434403	-0.395929	0.15056	0.0565835	153	90	59	29	33	58	29	144	96
Q96DM3	Q96DM3	Uncharacterized protein C18orf8	C18orf8	1.02148	0.678072	0.485427	-0.286304	-0.268817	0.0565835	-0.888969	0.238787	-0.217591	16	12	7	8	8	17	7	7	10
Q9NX04;Q9NX04-2	Q9NX04	Uncharacterized protein C1orf109	C1orf109	1.09085	0.604071	0.0703893	0.604071	1.02857	0.356144	0.823749	-0.184425	0.333424	33	19	16	6	5	3	2	15	14
A1L170;A1L170-2	A1L170	Uncharacterized protein C1orf226	C1orf226	0.722466	1.0072	1.78241	0.731183	0.201634	0.565597	-0.0588937	-0.535332	-0.120294	5	2	2	2	1	8	3	5	4
Q9GZN8;Q9GZN8-2	Q9GZN8	UPF0687 protein C20orf27	C20orf27	0.286881	0.31034	0.475085	-0.152003	0.31034	-0.152003	0.137504	0.321928	-0.0291463	10	4	2	1	1	7	4	8	11
P57076	P57076	UPF0769 protein C21orf59	C21orf59	0.344828	0.0285692	0.903038	-0.713119	-0.251539	0	0.505891	1.23879	0.214125	15	4	1	2	5	8	4	2	6
Q9H6V9;Q9H6V9-2	Q9H6V9	UPF0554 protein C2orf43	C2orf43	-1.2863	-0.915936	-0.168123	0.176323	-0.200913	-0.152003	0.0143553	0.505891	0.15056	4	1	4	2	2	2	1	1	1
Q9BRJ6	Q9BRJ6	Uncharacterized protein C7orf50	C7orf50	0.400538	0.748461	0.475085	0.650765	2.852	-0.152003	0.669027	-0.621488	0.176323	13	6	8	12	10	8	2	8	9
Q9H7E9;Q9H7E9-2	Q9H7E9	UPF0488 protein C8orf33	C8orf33	1.36177	1.37295	0.963474	0.526069	0.422233	-0.434403	0.432959	-0.599462	0.321928	26	16	11	7	5	5	4	23	15
Q5VZI3;Q5VZI3-2;Q5VZI3-3	Q5VZI3	Transmembrane protein C9orf91	C9orf91	1.05658	0.367371	0.0426443	0.214125	0.321928	-0.358454	-1.08927	0.263034	0.163499	4	3	2	2	1	3	3	5	4
Q9Y376	Q9Y376	Calcium-binding protein 39	CAB39	0.286881	1.926	0.992768	-0.535332	-0.810966	0.344828	0.201634	-0.152003	-0.136062	18	18	11	21	20	69	25	27	31
Q9HB71;Q9HB71-3	Q9HB71	Calcyclin-binding protein	CACYBP	0.137504	-0.0439433	0.214125	0.189034	0.454176	-0.234465	0.31034	0.226509	0.111031	102	44	35	26	28	79	36	64	58
P27708	P27708	CAD protein;Glutamine-dependent carbamoyl-phosphate synthase;Aspartate carbamoyltransferase;Dihydroorotase	CAD	0.650765	-0.358454	0.584963	-0.340075	1	0.176323	0.378512	-0.200913	0.0565835	863	406	205	157	163	286	109	264	322
Q9BY67;Q9BY67-5;Q9BY67-4;Q9BY67-3;Q9BY67-2	Q9BY67	Cell adhesion molecule 1	CADM1	0.0426443	1.41684	0.0703893	0.344828	-0.304006	-0.200913	-0.862496	0	0.0285692	3	7	4	9	8	39	13	5	9
Q8NFZ8	Q8NFZ8	Cell adhesion molecule 4	CADM4	-1.02915	1.37851	0.226509	-0.434403	-0.810966	-0.136062	-0.915936	0.0285692	0.0285692	1	4	3	6	6	42	11	3	10
P62158	P62158	Calmodulin	CALM1	0.0976108	0.389567	0.0285692	-0.152003	-0.556393	0.275007	-0.286304	0.0565835	0.0143553	113	47	26	33	38	112	46	41	45
P27797	P27797	Calreticulin	CALR	0.0285692	-0.599462	-0.494109	-0.577767	-0.836501	0.333424	-0.713119	-0.184425	-0.268817	16	14	5	27	30	55	21	21	23
O43852;O43852-3;O43852-6;O43852-5;O43852-9;O43852-13;O43852-14;O43852-11	O43852	Calumenin	CALU	0	-0.535332	-0.286304	-0.494109	-0.971431	0.475085	-0.358454	0.0143553	-0.37707	11	12	7	8	10	22	11	10	11
Q86VP6;Q86VP6-2	Q86VP6	Cullin-associated NEDD8-dissociated protein 1	CAND1	0.298658	0.0426443	-0.136062	0.0976108	0.62293	-0.0740006	0.356144	0.0285692	-0.104697	191	124	51	70	69	129	67	89	75
P27824;P27824-2;P27824-3	P27824	Calnexin	CANX	0.485427	-0.184425	0.189034	0.137504	0.275007	-0.358454	-0.862496	-0.535332	-0.577767	25	11	9	28	28	63	33	10	17
Q01518	Q01518	Adenylyl cyclase-associated protein 1	CAP1	-0.251539	-0.395929	-0.234465	0.189034	0.189034	0.356144	0.659925	0.0840643	-0.184425	116	61	42	47	51	129	71	45	41
P40123;P40123-2	P40123	Adenylyl cyclase-associated protein 2	CAP2	-0.434403	-1.05889	-0.535332	0.0426443	0.226509	0.505891	0.815575	-0.0144996	-0.168123	42	22	12	11	11	29	15	17	12
P40121;P40121-2	P40121	Macrophage-capping protein	CAPG	-0.643856	-0.136062	0.400538	-0.200913	-0.200913	0.432959	0.378512	0.344828	-0.268817	32	13	12	19	19	31	11	19	16
P07384	P07384	Calpain-1 catalytic subunit	CAPN1	-0.251539	-0.0892673	-0.0740006	-0.136062	0.0285692	0.545968	0.739848	0.0426443	-0.104697	20	8	3	6	4	7	3	7	3
P17655	P17655	Calpain-2 catalytic subunit	CAPN2	-0.556393	-0.0740006	0.0976108	0.0426443	0.238787	0.0426443	0.400538	0.163499	-0.168123	45	13	10	12	11	20	12	23	16
P04632	P04632	Calpain small subunit 1	CAPNS1	-0.251539	0.0840643	0.275007	-0.234465	-0.0439433	0.275007	0.704872	0.263034	0.0143553	28	14	7	7	8	17	13	15	16
Q14444;Q14444-2	Q14444	Caprin-1	CAPRIN1	-0.0740006	-0.251539	-0.666576	-0.0291463	0.641546	-0.234465	0.443607	0.0426443	-0.37707	6	6	6	16	19	48	10	4	4
P52907	P52907	F-actin-capping protein subunit alpha-1	CAPZA1	-0.0740006	-0.104697	-0.473931	0.238787	0.0976108	0.0840643	0.545968	0.137504	-0.120294	22	14	12	13	16	47	21	17	17
P47755	P47755	F-actin-capping protein subunit alpha-2	CAPZA2	-0.0439433	-0.152003	-0.434403	0.0976108	0.0565835	0.163499	0.62293	0.214125	0.0285692	17	11	10	9	10	36	18	17	18
P47756-2;P47756	P47756	F-actin-capping protein subunit beta	CAPZB	-0.0291463	-0.120294	-0.454032	0.15056	0.111031	0.15056	0.594549	0	0.0143553	55	30	19	19	17	59	31	30	35
Q9BXL6;Q9BXL6-2	Q9BXL6	Caspase recruitment domain-containing protein 14	CARD14	0.575312	0.505891	0.367371	0.298658	0.31034	-1.21759	-0.234465	-0.494109	0.189034	8	8	8	6	6	3	3	1	1
Q9Y2V2	Q9Y2V2	Calcium-regulated heat stable protein 1	CARHSP1	-0.888969	-0.184425	0.137504	-0.321928	-0.514573	0.400538	0.0703893	0.0565835	0.137504	4	4	1	3	4	7	4	3	4
Q86X55;Q86X55-1;Q86X55-2	Q86X55	Histone-arginine methyltransferase CARM1	CARM1	0.137504	-0.0439433	0.0840643	-0.434403	-0.37707	-0.37707	0.739848	0.226509	-0.286304	35	15	10	5	5	14	8	13	15
P49589-3;P49589;P49589-2	P49589	Cysteine--tRNA ligase, cytoplasmic	CARS	1.80735	1.70044	1.03562	-0.0740006	-0.184425	-0.168123	-0.340075	0	-0.168123	94	40	26	31	32	81	46	20	18
Q6P4E1;Q6P4E1-4;Q6P4E1-2;Q6P4E1-5	Q6P4E1	Protein CASC4	CASC4	-1.05889	-1.68966	-0.0892673	-0.234465	-1.05889	-0.0291463	0.903038	0.367371	-0.200913	5	5	5	21	24	8	5	2	2
O14936-3;O14936;O14936-4;O14936-2;O14936-5	O14936	Peripheral plasma membrane protein CASK	CASK	-0.200913	1.82782	0.31034	-0.494109	-0.971431	0.555816	0.0426443	-0.286304	-0.268817	7	13	6	19	9	53	13	20	21
Q8WXE0;Q8WXE0-2	Q8WXE0	Caskin-2	CASKIN2	-0.168123	1.29278	0.887525	0.0840643	0.632268	-0.321928	-0.915936	-0.200913	0.226509	1	2	1	2	1	14	1	2	6
P20810-10;P20810-6;P20810-9;P20810-7;P20810-5;P20810;P20810-8;P20810-4;P20810-2;P20810-3	P20810	Calpastatin	CAST	1.17632	1.29866	0.31034	0.575312	1.48543	0.0703893	-0.514573	-0.0144996	0.226509	97	56	10	17	29	39	15	32	26
Q03135-2	Q03135	Caveolin-1	CAV1	-0.556393	0.464668	-0.810966	-0.304006	-0.514573	-0.200913	0.0143553	-0.0588937	-0.217591	3	2	4	2	4	3	1	3	5
Q03135	Q03135	Caveolin-1	CAV1	-0.599462	0.432959	-0.68966	-0.268817	-0.494109	-0.217591	0.0426443	-0.120294	-0.217591	61	34	27	33	37	50	21	42	38
P51636	P51636	Caveolin-2	CAV2	-0.577767	0.432959	-1.02915	-0.200913	-0.68966	0	0.201634	-0.268817	-0.0892673	36	26	17	12	15	10	9	30	34
P16152;P16152-2	P16152	Carbonyl reductase [NADPH] 1	CBR1	-0.286304	0.31034	-0.304006	-0.120294	-0.535332	0.704872	0.344828	-0.184425	-0.120294	13	11	12	6	6	18	3	11	14
P35520;P0DN79;P35520-2	P35520	Cystathionine beta-synthase	CBS	0.189034	0.356144	0.226509	-0.0439433	0.201634	0.31034	0.485427	-0.268817	0.111031	35	20	11	11	9	24	11	12	3
Q6P1N0;Q6P1N0-2	Q6P1N0	Coiled-coil and C2 domain-containing protein 1A	CC2D1A	0.15056	-0.120294	-0.286304	-0.0892673	-0.136062	0.321928	-0.200913	-0.152003	0.189034	18	20	11	16	17	19	10	15	8
Q5T0F9-2;Q5T0F9;Q5T0F9-3	Q5T0F9	Coiled-coil and C2 domain-containing protein 1B	CC2D1B	0.782409	0.584963	0.15056	0.505891	1.13093	-0.0291463	-0.104697	-0.0892673	0.111031	21	10	11	3	4	5	4	9	10
Q8N163;Q8N163-2	Q8N163	Cell cycle and apoptosis regulator protein 2	CCAR2	-0.0291463	0.124328	0	-0.395929	1.07724	0.344828	0.565597	-0.0740006	-0.0588937	28	24	17	23	30	27	34	16	13
Q96CT7	Q96CT7	Coiled-coil domain-containing protein 124	CCDC124	0.925999	0.659925	0.0143553	0.941106	1.62761	-0.268817	0.650765	-0.37707	0.286881	71	35	43	26	31	58	21	53	47
O60826	O60826	Coiled-coil domain-containing protein 22	CCDC22	0.286881	-0.120294	0.111031	0	-0.286304	0.0840643	0.137504	0.238787	-0.0588937	9	6	9	4	4	7	5	5	4
Q8IVM0;Q8IVM0-2	Q8IVM0	Coiled-coil domain-containing protein 50	CCDC50	1.04963	0.956057	0.275007	-0.217591	0.263034	-0.434403	-0.556393	-0.0588937	0.238787	5	4	2	6	8	6	1	6	3
Q9Y3C0	Q9Y3C0	WASH complex subunit CCDC53	CCDC53	-0.0439433	0.0565835	-0.0439433	0.0285692	-0.268817	-0.473931	-0.888969	0.286881	0	4	4	1	5	4	8	3	5	8
Q16204	Q16204	Coiled-coil domain-containing protein 6	CCDC6	0.815575	0.0703893	0.344828	-0.415037	0.137504	-0.358454	0.15056	0.163499	0.201634	47	23	19	12	13	37	22	25	25
P14635;P14635-2	P14635	G2/mitotic-specific cyclin-B1	CCNB1	0.214125	0.632268	0.475085	0.555816	0.782409	-0.358454	0.0143553	-0.184425	0.226509	8	10	6	9	9	13	8	15	10
Q8ND76;Q8ND76-2;Q8ND76-3	Q8ND76	Cyclin-Y	CCNY	-0.454032	0.815575	0.0840643	-0.37707	-0.736966	0.0426443	0.594549	-0.152003	0.0426443	5	3	4	3	4	11	1	11	23
Q8N7R7;Q8N7R7-3;Q8N7R7-2	Q8N7R7	Cyclin-Y-like protein 1	CCNYL1	0.137504	1.31615	0.15056	-0.358454	-1.05889	0.15056	-0.104697	-0.120294	-0.0892673	5	4	2	3	5	16	6	9	10
P78371;P78371-2	P78371	T-complex protein 1 subunit beta	CCT2	0.485427	0.536053	0.124328	0.250962	0.0976108	-0.184425	-0.234465	-0.0144996	-0.0588937	393	283	151	138	151	373	128	217	244
P49368	P49368	T-complex protein 1 subunit gamma	CCT3	0.422233	0.485427	-0.0291463	0.263034	0.0976108	-0.200913	-0.251539	-0.0291463	-0.0892673	375	185	159	145	155	367	160	210	278
P50991;P50991-2	P50991	T-complex protein 1 subunit delta	CCT4	0.505891	0.495695	0.189034	0.238787	0.0703893	-0.184425	-0.217591	-0.0439433	-0.0291463	358	201	155	148	156	377	179	205	219
P48643;P48643-2	P48643	T-complex protein 1 subunit epsilon	CCT5	0.432959	0.485427	0.0565835	0.250962	0.0840643	-0.168123	-0.184425	-0.0439433	-0.0588937	399	200	140	152	162	373	190	228	299
P40227;P40227-2	P40227	T-complex protein 1 subunit zeta	CCT6A	0.495695	0.495695	0	0.250962	0.0703893	-0.184425	-0.234465	-0.0291463	-0.104697	313	180	129	115	126	311	138	167	189
Q99832;Q99832-3;Q99832-4;Q99832-2	Q99832	T-complex protein 1 subunit eta	CCT7	0.454176	0.516015	0.0426443	0.263034	0.0143553	-0.184425	-0.251539	-0.0291463	-0.0740006	421	207	147	153	176	394	202	252	263
P50990;P50990-2;P50990-3	P50990	T-complex protein 1 subunit theta	CCT8	0.464668	0.516015	0.0285692	0.226509	0.0703893	-0.152003	-0.184425	0	-0.104697	442	273	186	157	171	449	212	278	312
P86791;P86790	P86791	Vacuolar fusion protein CCZ1 homolog;Vacuolar fusion protein CCZ1 homolog B	CCZ1;CCZ1B	0.713696	0.356144	0.0840643	-0.120294	-0.120294	0.0143553	-0.395929	0.176323	-0.152003	17	17	11	8	9	22	9	16	17
Q6YHK3;Q6YHK3-4;Q6YHK3-2	Q6YHK3	CD109 antigen	CD109	0.275007	1.76129	1.36177	-0.268817	-1	0.111031	-0.473931	-0.120294	-0.0740006	148	144	104	87	76	329	114	130	182
P48509	P48509	CD151 antigen	CD151	-0.810966	0.555816	-0.200913	-0.340075	-0.810966	0.0143553	-0.340075	-0.0588937	-0.0588937	24	21	8	11	13	28	13	17	27
Q5ZPR3;Q5ZPR3-4;Q5ZPR3-2;Q5ZPR3-3	Q5ZPR3	CD276 antigen	CD276	-1.2863	0.400538	-0.971431	0.137504	-0.736966	0.137504	-0.104697	-0.0740006	0.0565835	17	22	8	28	22	80	35	10	12
Q9Y5K6	Q9Y5K6	CD2-associated protein	CD2AP	-0.862496	-0.494109	-1.25154	-0.152003	0.422233	-0.0291463	-0.621488	0.0143553	0.0703893	18	13	8	10	8	14	2	12	14
Q9NPF0;Q9NPF0-2	Q9NPF0	CD320 antigen	CD320	-0.915936	-0.621488	-0.494109	0.604071	-0.0588937	-0.234465	-0.184425	-0.0588937	0.516015	18	8	7	5	4	10	6	16	19
P16070;P16070-10;P16070-16;P16070-17;P16070-6;P16070-4;P16070-3;P16070-5;P16070-12;P16070-18;P16070-14;P16070-13;P16070-11;P16070-8;P16070-7	P16070	CD44 antigen	CD44	-0.888969	1.25701	-0.168123	-0.395929	-1.18442	0.250962	0	-0.217591	-0.0740006	103	77	104	74	60	219	91	111	151
P15529-4;P15529-2;P15529-7;P15529-6;P15529-3;P15529-5;P15529-9;P15529-8;P15529-16	P15529	Membrane cofactor protein	CD46	0	1.15056	0.356144	0.0565835	-0.37707	-0.0588937	-0.643856	-0.120294	-0.0588937	6	5	5	5	7	11	6	8	7
P15529;P15529-15;P15529-12;P15529-14;P15529-11;P15529-13;P15529-10	P15529	Membrane cofactor protein	CD46	-0.395929	0.963474	0.189034	0.189034	-0.577767	-0.0439433	-0.434403	-0.168123	0.189034	31	27	20	17	16	71	27	32	29
Q08722;Q08722-4;Q08722-2	Q08722	Leukocyte surface antigen CD47	CD47	-0.395929	0.847997	-0.234465	-0.200913	-0.736966	0.0285692	-0.514573	0	-0.0740006	19	18	11	6	5	24	10	14	17
P08174-2;P08174;P08174-4;P08174-5;P08174-6;P08174-7	P08174	Complement decay-accelerating factor	CD55	-0.577767	1.774	0.516015	-0.0291463	-1.05889	-0.0439433	-0.643856	-0.251539	-0.104697	72	69	15	53	56	181	66	55	98
P19256-3;P19256;P19256-2	P19256	Lymphocyte function-associated antigen 3	CD58	-1.02915	1.37851	0.189034	0	-0.836501	0.0703893	-0.340075	-0.200913	-0.0588937	5	6	6	8	7	19	11	5	9
P13987	P13987	CD59 glycoprotein	CD59	-0.736966	1.21412	0.0426443	-0.200913	-1.21759	0.124328	-0.321928	-0.0892673	-0.120294	17	10	7	19	16	53	21	16	23
P08962;P08962-2;P08962-3	P08962	CD63 antigen	CD63	0	-0.666576	-0.535332	-0.473931	-0.37707	0.344828	-0.836501	0.189034	-0.0740006	75	37	38	25	26	76	45	48	46
P32970;P32970-2	P32970	CD70 antigen	CD70	-1.35845	-0.643856	-0.736966	-0.494109	-0.943416	0.871844	0.722466	-0.200913	-0.136062	56	31	14	7	11	28	9	18	22
P60033	P60033	CD81 antigen	CD81	-0.104697	0.475085	-0.0588937	-0.0588937	-0.666576	-0.599462	-0.943416	0.0840643	0.0426443	42	27	7	19	16	35	14	43	54
P27701;P27701-2	P27701	CD82 antigen	CD82	-0.286304	0.454176	0.201634	-0.0892673	-0.888969	0.765535	0.111031	0.111031	0.189034	4	6	6	12	11	18	11	5	7
P21926	P21926	CD9 antigen	CD9	0.176323	1.37851	0.773996	-0.0892673	-0.810966	0.0976108	-0.535332	-0.0144996	-0.136062	32	25	15	22	21	74	29	23	33
P48960;P48960-2;P48960-3	P48960	CD97 antigen;CD97 antigen subunit alpha;CD97 antigen subunit beta	CD97	-0.643856	0.485427	-0.286304	-0.415037	-0.666576	-0.321928	-0.434403	-0.217591	0.137504	48	36	25	31	31	85	27	36	51
P14209;P14209-3;P14209-2	P14209	CD99 antigen	CD99	-0.37707	0.910733	0.163499	0.163499	-0.713119	1.10434	0.887525	-0.0291463	0.0703893	11	6	7	21	16	47	22	19	18
Q8TCZ2;Q8TCZ2-3;Q8TCZ2-2;Q8TCZ2-6;Q8TCZ2-5	Q8TCZ2	CD99 antigen-like protein 2	CD99L2	-0.0291463	1.14405	0.163499	-0.0892673	-0.785875	0.163499	-0.37707	-0.340075	0.0565835	4	6	1	6	6	23	9	5	11
O75794	O75794	Cell division cycle protein 123 homolog	CDC123	-0.251539	-0.286304	0.333424	-0.0740006	0.432959	0.0565835	0.659925	0.124328	-0.152003	16	6	9	10	11	20	12	4	5
Q13042;Q13042-2;Q13042-3;Q13042-4	Q13042	Cell division cycle protein 16 homolog	CDC16	1	0.298658	0.356144	0.475085	1.44361	-0.535332	0.286881	-0.217591	0.0143553	81	44	25	28	34	32	18	31	26
Q9UJX2;Q9UJX2-3	Q9UJX2	Cell division cycle protein 23 homolog	CDC23	0.956057	0.214125	0.321928	0.545968	1.44361	-0.494109	0.275007	-0.184425	0.189034	105	55	31	23	21	22	20	44	31
P30260;P30260-2	P30260	Cell division cycle protein 27 homolog	CDC27	0.963474	0.367371	0.367371	0.464668	1.48027	-0.514573	0.411426	-0.136062	0.238787	113	62	34	37	42	31	17	32	20
Q16543	Q16543	Hsp90 co-chaperone Cdc37;Hsp90 co-chaperone Cdc37, N-terminally processed	CDC37	-0.415037	0.0565835	0.163499	-0.234465	0	-0.0892673	0.298658	0.0426443	-0.200913	46	19	12	19	19	47	26	21	15
P60953	P60953	Cell division control protein 42 homolog	CDC42	0.0426443	0.238787	-0.200913	0.505891	-0.251539	-0.0291463	-0.136062	0.176323	-0.0588937	81	42	23	25	29	81	32	41	47
Q5VT25;Q5VT25-2;Q5VT25-4;Q5VT25-5;Q5VT25-6;Q5VT25-3	Q5VT25	Serine/threonine-protein kinase MRCK alpha	CDC42BPA	1.11103	1.35614	0.356144	0.15056	-0.0740006	-0.358454	-0.340075	-0.136062	-0.340075	16	30	12	14	11	65	18	11	12
Q9Y5S2	Q9Y5S2	Serine/threonine-protein kinase MRCK beta	CDC42BPB	1.13093	0.516015	0.31034	0.286881	0.613532	-0.0144996	0.176323	-0.217591	-0.136062	57	57	23	21	23	60	14	40	33
Q00587;Q00587-2	Q00587	Cdc42 effector protein 1	CDC42EP1	0.62293	1.45943	0.659925	0.163499	-0.514573	-0.37707	-0.286304	-0.251539	-0.321928	10	9	5	16	14	47	16	14	17
Q9H3Q1;Q9H3Q1-2	Q9H3Q1	Cdc42 effector protein 4	CDC42EP4	0.275007	0.678072	0.545968	-0.0740006	0.432959	-0.713119	-0.643856	-0.415037	-0.152003	22	9	6	6	6	26	14	13	11
O75419;O75419-2;O75419-3	O75419	Cell division control protein 45 homolog	CDC45	0.575312	0.0976108	0.333424	1.02148	0.815575	0.31034	0.333424	-0.0144996	-0.0291463	7	2	4	2	1	4	2	10	3
Q99618	Q99618	Cell division cycle-associated protein 3	CDCA3	-0.217591	0.831877	0.594549	0.15056	-0.643856	-0.0740006	-0.358454	-0.494109	0.111031	14	9	7	14	17	51	22	14	22
Q9Y6N8	Q9Y6N8	Cadherin-10	CDH10	-1.51457	0.678072	-0.321928	-0.643856	-1.47393	-0.340075	-0.836501	-0.304006	-0.0291463	12	13	9	6	4	29	7	13	25
P06493;P06493-2	P06493	Cyclin-dependent kinase 1	CDK1	0.0976108	-0.415037	0.0976108	0.0703893	0.333424	-0.0892673	0.275007	0.0285692	-0.251539	92	55	34	31	32	90	41	47	45
Q00536-3;Q00536;Q00536-2	Q00536	Cyclin-dependent kinase 16	CDK16	1.11103	1.89918	-0.0588937	-0.395929	-0.761213	0.111031	-0.0144996	0.545968	0.464668	2	2	1	1	2	2	1	2	1
Q00537;Q00537-2	Q00537	Cyclin-dependent kinase 17	CDK17	0.111031	-0.0740006	-0.535332	-0.785875	0.0285692	-0.120294	-0.152003	0	0.0703893	11	6	4	1	2	8	3	9	7
P24941;P24941-2	P24941	Cyclin-dependent kinase 2	CDK2	0.0426443	0.0143553	0.687061	-0.152003	-0.0144996	-0.0892673	0.15056	0.124328	-0.286304	35	17	12	14	13	37	15	24	22
P11802	P11802	Cyclin-dependent kinase 4	CDK4	-0.785875	-1.51457	-0.37707	-0.0144996	0.0285692	0.0285692	0.400538	0.250962	-0.0588937	10	4	5	5	6	14	9	14	14
Q00535;Q00535-2	Q00535	Cyclin-dependent-like kinase 5	CDK5	0.0976108	0.941106	0.485427	-0.200913	-0.286304	-0.251539	-0.152003	0.137504	-0.0144996	9	4	2	11	13	17	8	12	12
P42771;P42771-4;P42771-2	P42771	Cyclin-dependent kinase inhibitor 2A	CDKN2A	-0.621488	-1.152	-0.577767	-0.0740006	-0.120294	0.0840643	0.321928	-0.0740006	0.0703893	11	4	4	3	4	10	2	6	7
Q9UKY7;Q9UKY7-2	Q9UKY7	Protein CDV3 homolog	CDV3	1.05658	0.176323	0.516015	-0.136062	0.669027	-0.200913	0.400538	-0.217591	0.15056	29	10	21	26	31	46	19	26	25
Q9NYQ6	Q9NYQ6	Cadherin EGF LAG seven-pass G-type receptor 1	CELSR1	-0.556393	0.321928	0.201634	-0.0439433	-0.535332	-0.321928	-0.340075	-0.0291463	0.0565835	12	14	9	10	12	22	8	7	19
Q9HCU4	Q9HCU4	Cadherin EGF LAG seven-pass G-type receptor 2	CELSR2	-0.943416	-0.943416	0.111031	0.0565835	-0.268817	-0.136062	-0.556393	-0.0588937	0.201634	16	16	6	18	22	58	18	27	47
Q53EZ4;Q53EZ4-2	Q53EZ4	Centrosomal protein of 55 kDa	CEP55	-0.415037	0.731183	-0.37707	-0.358454	0.298658	0.275007	0.0285692	-0.184425	0.443607	5	1	7	10	12	8	1	16	12
Q5JTW2;Q5JTW2-2;Q5JTW2-3;Q5JTW2-5	Q5JTW2	Centrosomal protein of 78 kDa	CEP78	1.23879	0.298658	0.739848	-0.234465	0.464668	0.238787	-0.473931	0.0840643	-0.0740006	8	3	1	3	3	5	5	6	2
Q6P2H3;Q6P2H3-2;Q6P2H3-4	Q6P2H3	Centrosomal protein of 85 kDa	CEP85	0.0285692	-0.666576	-0.104697	0.464668	0.432959	-0.217591	0.201634	0.176323	0.333424	13	5	3	8	6	9	7	10	2
Q96G23	Q96G23	Ceramide synthase 2	CERS2	1.20163	-0.577767	0.687061	-0.304006	0.238787	0.137504	-0.152003	-0.234465	-0.136062	5	2	3	1	1	4	1	3	3
P23528	P23528	Cofilin-1	CFL1	-0.836501	0.298658	-0.0291463	-0.234465	-0.666576	0.632268	0.298658	-0.321928	-0.234465	57	27	30	68	60	200	69	41	69
Q9Y281;Q9Y281-3	Q9Y281	Cofilin-2	CFL2	-0.971431	0.0976108	0.0143553	-0.200913	-0.643856	0.757023	0.526069	-0.666576	-0.184425	13	6	4	12	8	40	10	10	12
Q13112	Q13112	Chromatin assembly factor 1 subunit B	CHAF1B	0.163499	0.0565835	0.678072	-0.104697	0.367371	-0.0588937	0.454176	0.0840643	0.201634	1	1	1	3	4	5	3	2	1
Q9HD42	Q9HD42	Charged multivesicular body protein 1a	CHMP1A	-0.454032	0.275007	0.0143553	-0.152003	-0.0588937	0.584963	-0.217591	0.0976108	-0.268817	5	7	8	11	8	23	4	5	3
Q7LBR1	Q7LBR1	Charged multivesicular body protein 1b	CHMP1B	0.575312	0.807355	0.0565835	-0.217591	0.495695	0.367371	-0.395929	-0.0740006	0.0840643	10	9	4	7	7	15	6	5	4
O43633	O43633	Charged multivesicular body protein 2a	CHMP2A	0.124328	0.411426	0.321928	-0.152003	0.15056	0.378512	-0.217591	-0.104697	-0.321928	7	3	8	7	7	17	6	6	7
Q9Y3E7;Q9Y3E7-3;Q9Y3E7-2;Q9Y3E7-4	Q9Y3E7	Charged multivesicular body protein 3	CHMP3	-0.556393	0.536053	0.0565835	-0.251539	-0.286304	0.454176	-0.184425	0.0565835	-0.104697	5	2	2	4	5	15	4	3	4
Q9BY43;Q9BY43-2	Q9BY43	Charged multivesicular body protein 4a	CHMP4A	0.378512	0.454176	0.137504	0.411426	0.62293	0.0426443	-0.0439433	0.15056	-0.152003	1	2	3	4	4	8	4	5	6
Q9H444	Q9H444	Charged multivesicular body protein 4b	CHMP4B	0.0976108	0.250962	0.176323	0.124328	0.111031	0.400538	-0.434403	0.0285692	-0.0740006	11	9	6	12	10	31	18	12	10
Q9NZZ3;Q9NZZ3-2	Q9NZZ3	Charged multivesicular body protein 5	CHMP5	-0.0144996	-0.268817	0.464668	-0.184425	0.0426443	0.731183	0.0143553	-0.152003	-0.200913	10	5	1	10	12	10	7	3	5
Q96FZ7	Q96FZ7	Charged multivesicular body protein 6	CHMP6	-0.395929	0.970854	0.0976108	-0.0144996	-0.556393	-0.0439433	-0.494109	0.214125	-0.0740006	9	7	7	7	7	28	10	16	15
Q9UHD1;Q9UHD1-2	Q9UHD1	Cysteine and histidine-rich domain-containing protein 1	CHORDC1	-0.415037	-0.415037	-0.104697	-0.168123	-0.0439433	0.189034	0.454176	0.263034	-0.152003	53	24	13	15	9	40	29	26	19
Q99653	Q99653	Calcineurin B homologous protein 1	CHP1	-0.785875	0.226509	-0.395929	0.0703893	-0.251539	0.111031	-0.120294	-0.0291463	0.163499	8	4	7	7	3	26	9	8	13
Q8WVB6;Q8WVB6-2;Q8WVB6-3	Q8WVB6	Chromosome transmission fidelity protein 18 homolog	CHTF18	0.495695	0.286881	0.250962	-0.340075	0.321928	-0.217591	0.238787	-0.434403	-0.340075	9	13	7	7	5	2	5	2	2
O15111	O15111	Inhibitor of nuclear factor kappa-B kinase subunit alpha	CHUK	0.895303	0.632268	-0.0291463	0.0565835	0.443607	-0.395929	0.0565835	0.201634	0.0976108	6	1	4	1	1	4	1	2	1
O76071	O76071	Probable cytosolic iron-sulfur protein assembly protein CIAO1	CIAO1	0.226509	-0.340075	-0.0144996	0.0703893	0.0143553	-0.0892673	0.464668	0.0143553	-0.0144996	21	13	7	13	13	29	13	12	10
Q6FI81;Q6FI81-3	Q6FI81	Anamorsin	CIAPIN1	-0.736966	-0.37707	0.226509	-0.152003	0.15056	0	0.226509	0.15056	-0.0892673	8	6	4	4	4	15	6	3	4
Q99828;Q99828-2	Q99828	Calcium and integrin-binding protein 1	CIB1	-0.304006	0.378512	-0.415037	-0.473931	-0.621488	0.659925	0.0285692	-0.234465	0.201634	15	8	5	8	4	27	7	9	14
Q9BW66;Q9BW66-3;Q9BW66-2	Q9BW66	Cyclin-dependent kinase 2-interacting protein	CINP	1.1375	0.555816	0.163499	0.526069	1.21412	-0.666576	0.815575	0.0285692	0.124328	36	20	20	13	13	2	3	17	24
Q07065	Q07065	Cytoskeleton-associated protein 4	CKAP4	0.238787	0.992768	-0.304006	-0.473931	-0.234465	0.0976108	-0.0588937	-0.0291463	0	12	5	8	11	12	5	4	9	11
Q14008;Q14008-2;Q14008-3	Q14008	Cytoskeleton-associated protein 5	CKAP5	0.739848	-0.454032	-0.514573	0.0143553	-0.136062	-0.304006	-0.0892673	0.275007	0	274	169	66	71	66	50	31	80	67
P12277	P12277	Creatine kinase B-type	CKB	0.695994	1.38405	0.555816	0.632268	1.61824	0.189034	-0.286304	-0.415037	0.176323	73	37	27	22	31	61	23	36	26
Q7Z460;Q7Z460-3;Q7Z460-2;Q7Z460-5	Q7Z460	CLIP-associating protein 1	CLASP1	0.956057	0.226509	0.0565835	-0.556393	0.0976108	-0.304006	0.378512	-0.358454	0.0143553	8	4	4	17	20	22	10	3	5
P51790;P51790-4;P51790-5	P51790	H(+)/Cl(-) exchange transporter 3	CLCN3	-0.251539	0.0976108	-0.286304	-0.0439433	-0.0892673	0.111031	-0.37707	0.201634	-0.200913	13	6	5	2	2	7	3	5	3
P51790-2	P51790	H(+)/Cl(-) exchange transporter 3	CLCN3	-0.395929	-0.0291463	-0.321928	-0.136062	-0.217591	-0.152003	-0.434403	0.0426443	0.124328	109	69	46	17	18	42	20	45	51
P51795-2;P51795	P51795	H(+)/Cl(-) exchange transporter 5	CLCN5	-0.286304	0.214125	0.0840643	0.0285692	-0.184425	-0.120294	-0.454032	0.250962	0.298658	14	9	10	2	3	5	2	5	3
P51797;P51797-6;P51797-5	P51797	Chloride transport protein 6	CLCN6	0.536053	-0.0588937	-0.136062	0.286881	0.389567	0.555816	-0.494109	0.124328	0.111031	5	4	5	2	1	2	1	5	11
P51798;P51798-2	P51798	H(+)/Cl(-) exchange transporter 7	CLCN7	-0.321928	-0.136062	-0.200913	-0.643856	-0.434403	0.454176	-0.621488	0.201634	-0.0439433	55	33	34	18	22	43	19	29	31
Q9NY35;Q9NY35-2	Q9NY35	Claudin domain-containing protein 1	CLDND1	-0.104697	1.48543	0.321928	-0.556393	-1.2863	-0.0588937	-0.535332	0	-0.168123	6	7	5	7	8	16	8	9	17
Q2KHT3	Q2KHT3	Protein CLEC16A	CLEC16A	0.650765	1.37851	0.0703893	0.0565835	0.659925	0.495695	-0.120294	0.124328	0.263034	4	3	5	2	3	1	3	3	7
O00299	O00299	Chloride intracellular channel protein 1	CLIC1	-0.234465	1.08406	0.189034	-0.810966	-0.268817	-0.434403	-0.168123	-0.358454	0.298658	28	15	9	34	26	60	22	26	23
Q9Y696	Q9Y696	Chloride intracellular channel protein 4	CLIC4	-0.713119	0.963474	0.214125	0.0143553	-0.943416	-0.321928	0.111031	-0.494109	0	12	16	5	43	35	117	36	12	32
Q14677	Q14677	Clathrin interactor 1	CLINT1	-0.37707	-0.120294	-0.0740006	0.505891	0.367371	0.0565835	-0.415037	0.475085	-0.286304	14	9	7	4	5	7	5	3	4
Q14677-3;Q14677-2	Q14677	Clathrin interactor 1	CLINT1	-0.286304	-0.304006	-0.120294	0.411426	0.189034	0.0565835	-0.184425	0.275007	-0.0439433	633	339	297	131	118	252	136	376	366
Q9H6B4	Q9H6B4	CXADR-like membrane protein	CLMP	-0.514573	0.584963	-0.0892673	-0.0291463	-0.836501	0.475085	0.201634	-0.251539	0.250962	26	21	12	20	22	40	20	36	42
Q13286;Q13286-2;Q13286-3;Q13286-4;Q13286-7;Q13286-6	Q13286	Battenin	CLN3	0.400538	-0.415037	-0.0588937	-0.434403	-0.494109	0.15056	-0.621488	0.189034	0	41	23	18	15	16	25	10	26	29
O75503	O75503	Ceroid-lipofuscinosis neuronal protein 5	CLN5	-0.915936	-0.943416	-1.21759	0.0285692	-0.104697	0.298658	-0.577767	0.238787	-0.0892673	14	11	9	5	8	17	7	7	9
P54105	P54105	Methylosome subunit pICln	CLNS1A	0.422233	-0.0740006	0.389567	-0.104697	0.0976108	0.0143553	0.933573	0.0285692	-0.0439433	17	4	6	3	4	8	6	8	10
Q9HAW4;Q9HAW4-3;Q9HAW4-2	Q9HAW4	Claspin	CLSPN	-1	-1.73697	-0.915936	-0.0439433	0.963474	0.604071	-0.0892673	0.0285692	0.214125	25	29	5	5	5	1	3	20	12
P09496-2;P09496-5	P09496	Clathrin light chain A	CLTA	-0.434403	-0.473931	-0.395929	0.0143553	-0.0144996	0.15056	-0.0291463	0.250962	0.0976108	178	99	78	56	56	109	62	79	80
P09497-2	P09497	Clathrin light chain B	CLTB	-0.415037	-0.217591	-0.234465	0.411426	0.214125	-0.473931	-0.556393	0.31034	-0.0291463	73	35	38	23	28	86	34	52	49
Q00610-2;Q00610	Q00610	Clathrin heavy chain 1	CLTC	-0.473931	-0.473931	-0.395929	0.0840643	0.0565835	-0.0439433	-0.120294	0.298658	-0.0144996	5390	3121	1793	957	1093	1441	793	2246	2500
P53675;P53675-2	P53675	Clathrin heavy chain 2	CLTCL1	0.650765	0.226509	0.400538	0.0840643	-0.0892673	0.201634	0.0565835	0.298658	-0.0588937	435	255	119	154	143	166	107	265	299
P10909;P10909-4;P10909-5;P10909-2;P10909-3	P10909	Clusterin;Clusterin beta chain;Clusterin alpha chain	CLU	-0.577767	-0.577767	0.137504	0.411426	0.189034	0.333424	-0.136062	0.0840643	0.495695	19	12	14	7	5	15	6	9	16
O75153	O75153	Clustered mitochondria protein homolog	CLUH	1.58496	0.748461	0.344828	0.575312	2.8679	-0.340075	0.956057	-0.286304	0.176323	216	118	73	66	81	77	30	43	36
Q96DG6	Q96DG6	Carboxymethylenebutenolidase homolog	CMBL	-0.120294	0.389567	0.298658	-0.104697	-0.434403	0.555816	0.214125	-0.200913	-0.0439433	6	8	6	8	10	18	6	7	7
Q8IY22;Q8IY22-2;Q8IY22-3	Q8IY22	C-Maf-inducing protein	CMIP	-0.736966	-0.736966	-0.168123	-0.184425	-0.556393	0.263034	-0.168123	0	-0.0892673	8	5	4	9	12	19	6	8	4
Q8IZR5-2;Q8IZR5;Q8IZR5-3	Q8IZR5	CKLF-like MARVEL transmembrane domain-containing protein 4	CMTM4	-1.25154	-0.556393	-0.535332	0.0565835	-0.599462	-0.0144996	-0.251539	0.238787	0.0976108	7	6	3	5	3	10	4	5	8
Q9NX76	Q9NX76	CKLF-like MARVEL transmembrane domain-containing protein 6	CMTM6	0.286881	0.443607	-0.268817	0.189034	-0.234465	0.0143553	-0.0291463	-0.168123	-0.0291463	5	2	1	5	5	11	4	4	5
Q96KP4;Q96KP4-2	Q96KP4	Cytosolic non-specific dipeptidase	CNDP2	-0.120294	0.226509	-0.152003	-0.304006	-0.37707	0.545968	1.13093	-0.0144996	-0.234465	13	10	6	4	3	7	2	5	5
Q99439;Q99439-2	Q99439	Calponin-2	CNN2	-0.810966	-0.37707	-0.862496	-0.217591	-0.577767	0.176323	0.963474	0.238787	0.0976108	22	8	9	6	5	17	11	16	13
Q8NE01;Q8NE01-2;Q8NE01-3	Q8NE01	Metal transporter CNNM3	CNNM3	0.0565835	1.26903	0.516015	-0.234465	-0.599462	0.298658	-0.168123	0.111031	-0.120294	21	20	15	18	21	61	18	28	39
Q6P4Q7	Q6P4Q7	Metal transporter CNNM4	CNNM4	-0.217591	1.09761	-0.494109	0.0976108	-0.286304	0.0285692	-0.434403	-0.37707	0.0976108	3	5	1	5	5	18	7	5	10
A5YKK6;A5YKK6-2;A5YKK6-3;A5YKK6-4	A5YKK6	CCR4-NOT transcription complex subunit 1	CNOT1	-0.836501	-1.08927	-0.415037	-0.104697	-0.0588937	-0.434403	0.704872	0.0565835	-0.120294	25	18	9	13	16	22	13	9	6
P09543;P09543-2	P09543	2,3-cyclic-nucleotide 3-phosphodiesterase	CNP	-0.251539	1.45418	0.526069	-0.286304	-1	0	-0.358454	-0.136062	-0.0588937	62	41	39	58	44	197	76	57	77
Q9Y2B0	Q9Y2B0	Protein canopy homolog 2	CNPY2	0.495695	-0.761213	-0.304006	-0.358454	-0.0740006	-0.0588937	-0.785875	-0.0740006	-0.234465	5	1	4	14	14	26	12	5	9
Q13057;Q13057-2	Q13057	Bifunctional coenzyme A synthase;Phosphopantetheine adenylyltransferase;Dephospho-CoA kinase	COASY	-0.217591	0.189034	0.516015	-0.286304	0.367371	0.0703893	0.422233	0.111031	-0.268817	29	15	13	4	6	11	4	12	9
Q9H9E3;Q9H9E3-3;Q9H9E3-2	Q9H9E3	Conserved oligomeric Golgi complex subunit 4	COG4	0.0285692	-1	-0.120294	0.731183	-0.200913	0.0143553	0.321928	0.214125	-0.0291463	4	4	3	2	5	5	6	3	1
P83436	P83436	Conserved oligomeric Golgi complex subunit 7	COG7	-0.152003	-0.888969	-0.556393	0.0840643	-0.152003	-0.251539	0.378512	0.0840643	-0.810966	15	8	4	10	7	5	5	5	2
Q86X83;Q86X83-2	Q86X83	COMM domain-containing protein 2	COMMD2	-0.0439433	-0.434403	-0.666576	0.356144	0.555816	-0.0740006	0.0976108	0.275007	-0.0588937	9	2	2	2	1	5	3	2	2
Q9UBI1	Q9UBI1	COMM domain-containing protein 3	COMMD3	0.0426443	-0.358454	-0.0892673	0.344828	0.137504	-0.473931	0.137504	0.378512	-0.251539	9	3	2	5	6	10	1	8	6
Q9H0A8;Q9H0A8-2;Q9H0A8-3	Q9H0A8	COMM domain-containing protein 4	COMMD4	-0.104697	-0.713119	-0.0291463	0.214125	0.176323	0.111031	0.189034	0.526069	-0.304006	2	1	2	6	6	5	3	6	5
Q9GZQ3	Q9GZQ3	COMM domain-containing protein 5	COMMD5	-2.25154	-0.643856	0.0840643	0.0285692	0.0426443	0.0143553	0.111031	0.31034	-0.395929	1	2	1	1	1	1	3	3	4
Q9P000;Q9P000-2	Q9P000	COMM domain-containing protein 9	COMMD9	-0.37707	-0.556393	-0.37707	0.15056	-0.104697	-0.0588937	0.815575	0.201634	-0.200913	6	2	3	4	3	3	1	3	8
P21964;P21964-2	P21964	Catechol O-methyltransferase	COMT	1.0072	0.0426443	0.378512	-0.621488	-0.340075	-0.104697	-0.37707	-0.358454	-0.286304	12	4	6	4	4	11	2	7	12
P53621;P53621-2	P53621	Coatomer subunit alpha;Xenin;Proxenin	COPA	1.55582	-0.577767	0.970854	0.263034	0.356144	-0.514573	-0.0740006	-0.286304	0.526069	357	173	127	83	89	124	56	208	301
P53618	P53618	Coatomer subunit beta	COPB1	1.59455	-0.621488	0.970854	0.31034	0.344828	-0.556393	-0.0740006	-0.286304	0.516015	298	153	154	69	67	95	47	188	176
P35606;P35606-2	P35606	Coatomer subunit beta	COPB2	1.63691	-0.599462	1.0072	0.238787	0.333424	-0.535332	-0.200913	-0.340075	0.505891	210	101	107	72	75	89	37	131	127
O14579;O14579-3;O14579-2	O14579	Coatomer subunit epsilon	COPE	1.5656	-0.535332	0.978196	0.263034	0.356144	-0.340075	-0.0892673	-0.286304	0.536053	91	36	30	27	30	30	13	34	45
Q9Y678	Q9Y678	Coatomer subunit gamma-1	COPG1	1.49057	-0.621488	0.956057	0.250962	0.250962	-0.494109	0.0285692	-0.286304	0.545968	260	98	87	64	66	76	41	123	127
Q9UBF2;Q9UBF2-2	Q9UBF2	Coatomer subunit gamma-2	COPG2	1.87578	-0.415037	0.970854	0.356144	0.565597	-0.535332	-0.0892673	-0.321928	0.565597	85	33	32	20	22	11	7	44	53
P61201	P61201	COP9 signalosome complex subunit 2	COPS2	0.163499	-0.234465	0.0565835	-0.104697	0.454176	0.238787	0.739848	-0.0291463	-0.0439433	101	58	39	38	40	62	36	59	39
Q9UNS2;Q9UNS2-2	Q9UNS2	COP9 signalosome complex subunit 3	COPS3	0.0565835	-0.152003	0.124328	-0.104697	0.411426	0.226509	0.847997	0.0703893	-0.104697	71	37	31	29	37	37	20	36	30
Q9BT78;Q9BT78-2	Q9BT78	COP9 signalosome complex subunit 4	COPS4	0.137504	-0.120294	0.0976108	-0.217591	0.485427	0.422233	0.863938	0	-0.0892673	96	44	47	33	45	84	45	52	38
Q92905	Q92905	COP9 signalosome complex subunit 5	COPS5	0.250962	-0.104697	0.124328	-0.168123	0.356144	0.526069	0.9855	0	-0.0291463	56	32	30	13	15	34	19	36	31
Q7L5N1	Q7L5N1	COP9 signalosome complex subunit 6	COPS6	0.0976108	-0.217591	0.0703893	-0.251539	0.400538	0.545968	0.910733	0.0703893	0.0143553	44	26	32	19	22	45	19	27	31
Q9UBW8	Q9UBW8	COP9 signalosome complex subunit 7a	COPS7A	0.214125	-0.0588937	0.176323	-0.152003	0.485427	0.250962	0.863938	-0.120294	0	29	17	12	10	12	16	13	20	10
Q9H9Q2;Q9H9Q2-2;Q9H9Q2-3	Q9H9Q2	COP9 signalosome complex subunit 7b	COPS7B	-0.217591	-0.395929	-0.104697	0	0.389567	0.545968	0.815575	-0.0144996	0	20	8	9	6	5	4	4	12	8
Q99627;Q99627-2	Q99627	COP9 signalosome complex subunit 8	COPS8	0.0976108	-0.136062	0.0703893	-0.217591	0.321928	0.400538	1.15704	-0.104697	0.0976108	23	10	10	10	8	16	8	9	8
P61923;P61923-4;P61923-5;P61923-3	P61923	Coatomer subunit zeta-1	COPZ1	1.53605	-0.535332	0.941106	0.31034	0.356144	-0.415037	0.111031	-0.268817	0.378512	19	9	13	8	9	14	7	22	16
Q9BR76	Q9BR76	Coronin-1B	CORO1B	-0.152003	0.604071	-0.713119	0.0426443	-0.736966	0.62293	0.555816	-0.168123	-0.217591	1	3	3	4	4	28	7	2	5
Q9ULV4;Q9ULV4-2;Q9ULV4-3	Q9ULV4	Coronin-1C	CORO1C	0.669027	1.51096	-0.621488	-0.286304	0.389567	0.687061	0.250962	0.0426443	0.124328	23	18	10	14	12	55	18	17	20
Q14019	Q14019	Coactosin-like protein	COTL1	-0.943416	0.632268	-0.37707	0.275007	-0.943416	0.505891	0.137504	-0.184425	0.0565835	6	3	6	7	6	29	13	11	12
O75976;O75976-2	O75976	Carboxypeptidase D	CPD	-0.104697	0.250962	0.378512	-0.286304	-0.234465	-0.152003	-0.494109	-0.152003	0.286881	314	170	117	75	65	113	73	145	153
P14384	P14384	Carboxypeptidase M	CPM	-0.713119	0.925999	0.659925	0.739848	-0.184425	0.613532	-0.0740006	-0.234465	0.0703893	7	12	6	9	7	29	7	17	19
Q99829	Q99829	Copine-1	CPNE1	-0.454032	0.250962	-0.0291463	-0.666576	0.286881	0.807355	-0.0144996	-0.200913	-0.0439433	7	5	8	1	2	10	7	6	5
Q96FN4;Q96FN4-2	Q96FN4	Copine-2	CPNE2	-0.234465	1.48543	0.0426443	-0.37707	-1.08927	-0.268817	-0.577767	-0.234465	-0.0291463	7	12	7	13	15	61	16	13	18
O75131	O75131	Copine-3	CPNE3	-0.494109	1.14405	0.356144	-0.577767	-0.736966	0.0426443	-0.415037	0.356144	0.687061	46	43	20	36	34	136	56	31	35
Q86YQ8	Q86YQ8	Copine-8	CPNE8	-0.862496	0.464668	-0.184425	-0.251539	-0.810966	-0.120294	-0.473931	-0.0740006	-0.200913	51	32	25	34	27	128	55	46	55
P31327;P31327-3;P31327-2	P31327	Carbamoyl-phosphate synthase [ammonia], mitochondrial	CPS1	1.22651	0.992768	0.356144	-0.268817	0.0976108	0.0565835	0.176323	0.0976108	-0.0291463	44	30	17	53	51	78	50	22	16
P29373	P29373	Cellular retinoic acid-binding protein 2	CRABP2	-1.05889	1.26903	0.454176	-0.415037	-0.136062	0.163499	0.0703893	0.15056	-0.0144996	14	1	6	8	8	23	9	15	17
O75629	O75629	Protein CREG1	CREG1	0.545968	-0.152003	-0.810966	0.454176	0.344828	0.137504	0.485427	0.0976108	0.526069	27	12	9	3	3	8	1	14	8
P52943;P52943-2	P52943	Cysteine-rich protein 2	CRIP2	0.321928	1.31034	0.871844	-0.286304	-1.21759	-0.200913	0.0565835	-0.304006	0	7	4	2	13	14	52	21	4	12
P46108	P46108	Adapter molecule crk	CRK	0.214125	-0.599462	0.321928	0.0285692	-0.454032	0.137504	0.0976108	-0.184425	-0.0740006	4	3	7	6	5	8	2	4	7
P46109	P46109	Crk-like protein	CRKL	0.15056	0.389567	0.62293	-0.0144996	-0.577767	0.367371	0.15056	-0.217591	-0.0892673	18	12	6	9	9	19	8	15	8
O75462	O75462	Cytokine receptor-like factor 1	CRLF1	0.124328	-1.59946	-0.0892673	0.0143553	-0.556393	-0.68966	-0.943416	-0.268817	-0.643856	7	5	4	2	1	5	1	5	4
Q5TZA2;Q5TZA2-2	Q5TZA2	Rootletin	CROCC	1.02857	1.92979	1.19535	-0.415037	-0.810966	-0.152003	-0.494109	-0.0439433	0.0976108	7	4	3	2	2	9	6	6	6
Q6UUV7;Q6UUV7-3	Q6UUV7	CREB-regulated transcription coactivator 3	CRTC3	-0.152003	-0.473931	-0.454032	0.238787	0.970854	-0.184425	2.18903	-0.120294	0.0565835	26	15	9	2	1	1	1	5	3
Q08257;Q08257-3	Q08257	Quinone oxidoreductase	CRYZ	0.389567	-0.643856	-0.234465	0.344828	0.895303	0.389567	-0.340075	0.137504	-0.0439433	5	5	6	3	6	5	6	7	7
O75390	O75390	Citrate synthase, mitochondrial	CS	1.34483	1.68706	0.613532	0.356144	1.96347	-0.200913	-0.321928	0.0565835	-0.0291463	3	3	9	6	5	12	2	8	5
O75534;O75534-2;O75534-4;O75534-3	O75534	Cold shock domain-containing protein E1	CSDE1	0.0703893	-0.217591	-0.340075	-0.0588937	0.765535	0.0143553	0.238787	-0.104697	0.163499	87	39	30	26	30	54	38	36	25
P55060;P55060-3;P55060-4	P55060	Exportin-2	CSE1L	-0.395929	-0.862496	-0.0291463	0.678072	0.201634	-0.340075	0.0565835	0.31034	-0.358454	140	72	60	61	68	132	67	87	58
P41240	P41240	Tyrosine-protein kinase CSK	CSK	0.757023	1.31034	1.66903	0.422233	0.0840643	-0.0439433	-0.0740006	0.0143553	-0.0588937	5	8	3	2	4	22	9	7	7
P48729;P48729-2	P48729	Casein kinase I isoform alpha	CSNK1A1	-0.599462	-1.18442	-0.184425	0.333424	0.815575	0.163499	0.464668	0.238787	0.176323	48	30	30	18	17	42	16	47	50
P48730-2;P48730	P48730	Casein kinase I isoform delta	CSNK1D	-0.494109	-1.39593	-0.184425	0.176323	0.378512	0.0143553	-0.0144996	-0.0291463	0.214125	29	10	7	14	16	14	6	21	14
P49674	P49674	Casein kinase I isoform epsilon	CSNK1E	-0.304006	-1.4344	0.163499	0.0143553	0	-0.251539	-0.434403	0.0565835	0.344828	9	3	2	6	4	2	3	5	3
Q9HCP0;Q9HCP0-2	Q9HCP0	Casein kinase I isoform gamma-1	CSNK1G1	-0.666576	0.85599	-0.152003	0.0703893	-0.473931	-0.234465	-0.415037	-0.286304	-0.286304	3	6	3	4	3	20	5	8	7
Q9Y6M4-4;Q9Y6M4-6	Q9Y6M4	Casein kinase I isoform gamma-3	CSNK1G3	-0.152003	0.678072	0	0.0143553	-0.395929	0.0976108	-0.340075	0	0.0565835	26	20	12	22	22	75	30	33	42
P68400;Q8NEV1;P68400-2	P68400	Casein kinase II subunit alpha;Casein kinase II subunit alpha 3	CSNK2A1;CSNK2A3	0.863938	-0.37707	0.485427	-0.104697	0.0426443	-0.599462	0.176323	0.250962	0.214125	47	18	24	15	18	24	9	30	28
P19784	P19784	Casein kinase II subunit alpha	CSNK2A2	1.09761	-0.152003	0.555816	-0.234465	0.0565835	-0.494109	-0.0439433	0.263034	0.263034	53	22	24	14	10	25	14	25	25
P67870	P67870	Casein kinase II subunit beta	CSNK2B	0.847997	-0.321928	0.432959	-0.184425	0.0976108	-0.577767	0.137504	0.298658	0.111031	30	15	13	5	6	19	10	19	23
Q6UVK1	Q6UVK1	Chondroitin sulfate proteoglycan 4	CSPG4	-0.514573	1.07039	0.963474	0.475085	-0.577767	0.201634	-0.152003	-0.0892673	0.124328	162	126	73	88	71	284	113	67	83
P21291	P21291	Cysteine and glycine-rich protein 1	CSRP1	-0.415037	0.669027	-0.0588937	0.0285692	-0.810966	0.389567	0.226509	-0.168123	-0.286304	15	9	3	14	12	49	21	16	25
O75638-2	O75638	Cancer/testis antigen 2	CTAG2	-0.234465	-1.25154	-0.473931	0.0976108	0.189034	-0.0892673	0.695994	0	0.298658	19	6	6	7	6	14	9	12	6
P56545-2;P56545	P56545	C-terminal-binding protein 2	CTBP2	-0.473931	-1.05889	0.298658	-0.415037	-0.473931	-2.32193	0.238787	0.124328	-0.136062	3	2	1	1	1	1	1	5	4
Q9GZU7-2;Q9GZU7-3	Q9GZU7	Carboxy-terminal domain RNA polymerase II polypeptide A small phosphatase 1	CTDSP1	0.0565835	1.37295	0.432959	-0.358454	-0.621488	0.321928	0.555816	-0.0892673	-0.200913	4	3	4	4	4	12	3	12	8
O14595	O14595	Carboxy-terminal domain RNA polymerase II polypeptide A small phosphatase 2	CTDSP2	-0.200913	0.400538	0.713696	0	-0.434403	0.0976108	-0.37707	-0.434403	0.137504	1	2	1	5	5	11	7	2	11
O15194	O15194	CTD small phosphatase-like protein	CTDSPL	-0.434403	0.895303	-0.494109	0.0565835	-0.577767	-0.0144996	-0.268817	-0.37707	0.0840643	2	3	1	6	6	22	8	8	13
P32929;P32929-3;P32929-2	P32929	Cystathionine gamma-lyase	CTH	0.613532	1.1635	0.555816	0.956057	-0.454032	0.0703893	-0.286304	-0.395929	-0.0740006	12	10	4	2	3	14	7	4	4
P35221;P35221-2;P35221-3	P35221	Catenin alpha-1	CTNNA1	-0.535332	0.495695	0.344828	-0.0291463	0.0840643	-0.251539	-0.494109	-0.136062	-0.152003	59	52	26	45	45	152	56	40	37
Q9UBT7;Q9UBT7-2;Q9UBT7-3	Q9UBT7	Alpha-catulin	CTNNAL1	-1.12029	0.641546	0.0840643	-0.0740006	-0.621488	-0.0892673	-0.304006	-0.434403	-0.286304	6	6	2	22	11	66	21	7	11
P35222	P35222	Catenin beta-1	CTNNB1	-1.39593	0.782409	-0.473931	-0.0439433	-0.736966	-0.168123	-0.736966	-0.120294	-0.120294	3	5	4	11	7	47	11	10	8
O60716-3;O60716-5;O60716;O60716-2;O60716-8;O60716-7;O60716-4;O60716-6;O60716-13;O60716-11;O60716-21;O60716-19;O60716-10;O60716-9;O60716-16;O60716-15;O60716-18;O60716-17;O60716-24;O60716-23;O60716-14;O60716-12;O60716-22;O60716-20;O60716-29;O60716-27;O60716-26;O60716-25;O60716-32;O60716-31;O60716-30;O60716-28	O60716	Catenin delta-1	CTNND1	-0.0588937	0.201634	-0.268817	-0.136062	-0.454032	-0.37707	-0.556393	0.0143553	0.124328	96	74	45	43	42	176	65	88	105
P17812;P17812-2	P17812	CTP synthase 1	CTPS1	-0.415037	-0.120294	0.15056	-0.395929	0.0143553	0.321928	0.575312	0.15056	-0.304006	70	40	20	15	18	41	25	28	23
Q9NRF8	Q9NRF8	CTP synthase 2	CTPS2	-0.0892673	-0.0291463	0.15056	-0.0588937	0.773996	0.333424	0.704872	0.137504	0.0840643	27	20	8	5	6	10	9	11	9
P10619;P10619-2	P10619	Lysosomal protective protein;Lysosomal protective protein 32 kDa chain;Lysosomal protective protein 20 kDa chain	CTSA	0.137504	-0.810966	-0.971431	0.333424	0.443607	0.189034	-0.321928	-0.104697	-0.0144996	79	57	33	25	24	38	16	55	48
P07858	P07858	Cathepsin B;Cathepsin B light chain;Cathepsin B heavy chain	CTSB	0.0565835	0.432959	-0.599462	-0.286304	-0.286304	0.454176	0.0285692	-0.0144996	-0.0439433	50	33	36	19	18	25	12	42	48
P53634	P53634	Dipeptidyl peptidase 1;Dipeptidyl peptidase 1 exclusion domain chain;Dipeptidyl peptidase 1 heavy chain;Dipeptidyl peptidase 1 light chain	CTSC	-0.286304	-0.514573	-0.577767	-0.37707	-0.152003	0.367371	-0.434403	0.163499	-0.0588937	113	65	56	25	25	70	33	50	40
P07339	P07339	Cathepsin D;Cathepsin D light chain;Cathepsin D heavy chain	CTSD	0.333424	0.378512	-0.454032	-0.434403	-0.454032	0.400538	-0.0291463	-0.0588937	-0.0892673	122	80	55	41	46	69	31	92	82
P07711	P07711	Cathepsin L1;Cathepsin L1 heavy chain;Cathepsin L1 light chain	CTSL	-0.785875	-1.94342	-1.152	0.536053	0.378512	-0.0588937	0.333424	-0.168123	0.214125	23	12	18	10	10	16	8	23	14
O60911	O60911	Cathepsin L2	CTSV	-0.251539	-1.94342	0.0976108	-0.0144996	0.0426443	0.545968	0.275007	0.15056	0.565597	6	6	1	2	2	1	1	7	1
Q9UBR2	Q9UBR2	Cathepsin Z	CTSZ	-0.0740006	-0.713119	-0.395929	0.111031	0.111031	0.286881	-0.0892673	-0.0144996	0.286881	91	43	32	14	19	44	22	44	58
Q14247;Q14247-3;Q14247-2	Q14247	Src substrate cortactin	CTTN	0.201634	0.604071	0.250962	-0.0291463	-0.810966	0.238787	0.0565835	-0.0892673	-0.0892673	47	19	16	27	27	98	36	21	33
Q9P2B4	Q9P2B4	CTTNBP2 N-terminal-like protein	CTTNBP2NL	0.333424	-0.494109	-0.785875	-0.395929	-0.37707	-0.184425	0.356144	0.555816	-0.120294	13	6	3	7	9	8	9	4	2
Q13616	Q13616	Cullin-1	CUL1	0.584963	0.250962	0.226509	0.298658	1.0635	-0.0439433	0.378512	-0.152003	0.0285692	108	59	55	31	34	52	32	49	42
Q13617;Q13617-2	Q13617	Cullin-2	CUL2	-0.184425	-0.494109	-0.268817	0.0976108	0.545968	-0.152003	0.356144	0.124328	-0.217591	68	43	23	20	20	29	16	20	10
Q13618;Q13618-2;Q13618-3	Q13618	Cullin-3	CUL3	0.214125	-0.395929	-0.0892673	-0.0291463	0.378512	0.0143553	-0.152003	0	-0.0740006	52	26	21	26	29	73	31	20	24
Q13619;Q13619-2	Q13619	Cullin-4A	CUL4A	0.321928	-0.200913	-0.286304	-0.152003	0.378512	0.0285692	0.432959	-0.0144996	-0.0740006	114	67	56	49	53	107	56	47	39
Q13620-1;Q13620;Q13620-3	Q13620	Cullin-4B	CUL4B	-0.200913	-0.643856	-0.37707	-0.395929	-0.0740006	0.111031	0.713696	0.15056	-0.251539	36	21	11	27	30	29	23	11	4
Q93034	Q93034	Cullin-5	CUL5	-0.556393	0.378512	0.238787	-0.184425	-0.168123	0.0703893	0.263034	-0.168123	-0.340075	13	6	1	7	11	30	7	4	6
Q14999;Q14999-2	Q14999	Cullin-7	CUL7	0.933573	-0.888969	0.378512	-0.434403	-0.599462	-0.120294	1	-0.0291463	0.137504	52	29	22	7	5	3	3	35	21
Q69YN2;Q69YN2-3	Q69YN2	CWF19-like protein 1	CWF19L1	1.09761	1.18903	0.411426	0.659925	2.56071	-0.836501	0.263034	-0.556393	-0.340075	52	27	11	13	10	5	1	18	10
P78310;P78310-2;P78310-6;P78310-7;P78310-5	P78310	Coxsackievirus and adenovirus receptor	CXADR	-0.217591	1.38957	0.344828	0.0565835	-0.713119	0.411426	0.0285692	0.0143553	-0.0740006	45	43	20	34	30	118	46	34	43
P61073;P61073-2	P61073	C-X-C chemokine receptor type 4	CXCR4	-0.152003	0.85599	0.632268	-0.556393	-0.785875	0.443607	0.0426443	-0.0291463	0.111031	7	11	14	12	8	28	10	32	38
P49447	P49447	Cytochrome b561	CYB561	-0.0144996	-0.120294	-0.340075	-0.473931	-0.152003	0.263034	-0.862496	0.137504	-0.0892673	7	4	4	3	3	6	2	6	7
Q8NBI2;Q8NBI2-2	Q8NBI2	Cytochrome b ascorbate-dependent protein 3	CYB561A3	0.970854	1	1.43296	-0.217591	-0.120294	0.565597	-0.473931	0.0976108	0.214125	10	7	3	1	2	1	1	14	11
O43169	O43169	Cytochrome b5 type B	CYB5B	0.575312	-0.473931	-0.120294	-0.304006	-0.535332	0.0426443	-0.713119	-0.454032	-0.340075	8	4	3	7	9	12	5	5	7
P00387;P00387-2;P00387-3	P00387	NADH-cytochrome b5 reductase 3;NADH-cytochrome b5 reductase 3 membrane-bound form;NADH-cytochrome b5 reductase 3 soluble form	CYB5R3	-0.136062	-0.971431	-0.104697	-0.152003	-0.535332	-0.37707	-0.514573	-0.268817	-0.104697	26	19	9	10	9	27	11	24	25
Q53TN4;Q53TN4-3	Q53TN4	Cytochrome b reductase 1	CYBRD1	0.432959	0.31034	0.15056	-0.286304	-0.535332	0.526069	-0.395929	-0.152003	-0.0892673	3	1	4	4	2	21	6	3	6
Q7L576;Q7L576-2	Q7L576	Cytoplasmic FMR1-interacting protein 1	CYFIP1	0.111031	1.18269	0.298658	-0.251539	-0.761213	-0.340075	-0.473931	-0.0588937	0.111031	48	35	32	55	48	165	60	53	93
O00622	O00622	Protein CYR61	CYR61	-1.12029	-1.32193	-2.55639	-0.0144996	0.367371	-1	0.367371	0.0703893	-0.643856	31	20	15	22	24	50	17	5	5
Q9H1C7	Q9H1C7	Cysteine-rich and transmembrane domain-containing protein 1	CYSTM1	-0.473931	0.879706	-0.0439433	0.389567	0.0565835	0.226509	-0.286304	0.163499	0.356144	5	1	5	6	6	11	6	4	3
P98082;P98082-3;P98082-2	P98082	Disabled homolog 2	DAB2	-0.836501	-0.713119	0.0703893	0.263034	-0.340075	0.214125	-0.286304	0.0285692	-0.358454	66	58	39	32	37	80	34	60	48
Q14118	Q14118	Dystroglycan;Alpha-dystroglycan;Beta-dystroglycan	DAG1	-0.556393	1	0.356144	0.400538	-0.473931	-0.37707	-0.514573	-0.0588937	0.0426443	49	38	25	32	34	156	48	52	79
Q8NCG7;Q8NCG7-4;Q8NCG7-2	Q8NCG7	Sn1-specific diacylglycerol lipase beta	DAGLB	0.400538	0.400538	0.526069	0.748461	0.505891	0.111031	0.286881	0.367371	0.454176	205	110	105	46	42	77	37	122	156
Q3LXA3;Q3LXA3-2	Q3LXA3	Bifunctional ATP-dependent dihydroxyacetone kinase/FAD-AMP lyase (cyclizing);ATP-dependent dihydroxyacetone kinase;FAD-AMP lyase (cyclizing)	DAK	-0.535332	-0.184425	0.432959	0.176323	0.0143553	0.286881	0.565597	0.0840643	-0.184425	19	14	10	8	7	11	7	9	5
P51398;P51398-2;P51398-3	P51398	28S ribosomal protein S29, mitochondrial	DAP3	0.632268	-0.304006	0.495695	-0.0892673	0.400538	-0.556393	-0.434403	0.286881	-0.217591	5	4	4	1	6	4	1	5	4
P14868;P14868-2	P14868	Aspartate--tRNA ligase, cytoplasmic	DARS	0.15056	-1.08927	-0.473931	0.137504	0.713696	-0.0740006	0.298658	0.443607	0.0565835	144	96	44	104	97	197	94	51	58
Q9UJU6;Q9UJU6-5	Q9UJU6	Drebrin-like protein	DBNL	-0.621488	0.250962	0.15056	-0.0439433	-1.02915	0.594549	0.298658	0.137504	-0.286304	10	5	4	10	9	23	10	3	4
Q9UK59	Q9UK59	Lariat debranching enzyme	DBR1	1.42223	1.23879	0.536053	0.847997	2.32769	-0.736966	0.443607	-0.494109	-0.0291463	54	26	11	8	13	4	2	20	19
Q8TEB1;Q8TEB1-2;Q8TEB1-3	Q8TEB1	DDB1- and CUL4-associated factor 11	DCAF11	0.298658	-0.836501	-0.0439433	-0.251539	-0.251539	0.176323	0.356144	0.0565835	0.0565835	11	4	4	2	2	3	4	4	1
P61962	P61962	DDB1- and CUL4-associated factor 7	DCAF7	0.378512	-0.304006	-0.251539	0.226509	0.847997	-0.415037	0.124328	-0.104697	0.0703893	18	10	8	6	7	9	3	9	7
Q5TAQ9	Q5TAQ9	DDB1- and CUL4-associated factor 8	DCAF8	0.214125	-1	-0.736966	-0.184425	0.0840643	0	0.799087	0	0.124328	23	12	5	6	8	16	7	9	7
Q96PD2;Q96PD2-2	Q96PD2	Discoidin, CUB and LCCL domain-containing protein 2	DCBLD2	-1.55639	-0.0439433	-0.268817	-0.251539	-1	0.214125	-0.184425	-0.104697	0.0976108	4	8	3	19	21	55	21	6	14
Q14203-3;Q14203-4;Q14203;Q14203-6;Q14203-5;Q14203-2	Q14203	Dynactin subunit 1	DCTN1	0.495695	-0.251539	0.163499	0	-0.184425	-0.152003	0.545968	0.275007	-0.152003	112	48	39	46	46	106	65	63	62
Q13561;Q13561-3;Q13561-2	Q13561	Dynactin subunit 2	DCTN2	0.565597	-0.234465	0.15056	-0.0740006	-0.104697	-0.0892673	0.485427	0.238787	-0.120294	64	33	31	23	26	48	27	44	50
O75935;O75935-3;O75935-2	O75935	Dynactin subunit 3	DCTN3	0.62293	-0.251539	0.176323	-0.0291463	-0.120294	-0.286304	0.505891	0.378512	-0.184425	16	9	6	9	10	21	12	13	12
Q9UJW0;Q9UJW0-3;Q9UJW0-2	Q9UJW0	Dynactin subunit 4	DCTN4	0.545968	-0.251539	0.111031	0.201634	-0.136062	-0.168123	0.526069	0.163499	-0.168123	38	17	7	15	15	23	10	12	12
Q9BTE1;Q9BTE1-2	Q9BTE1	Dynactin subunit 5	DCTN5	0.411426	-0.234465	0.250962	0.0703893	0	-0.217591	0.555816	0.321928	-0.321928	10	7	2	5	4	4	4	4	3
Q9H773	Q9H773	dCTP pyrophosphatase 1	DCTPP1	-0.713119	0.124328	-0.120294	-0.434403	-0.152003	-0.0588937	0.0703893	-0.136062	-0.0144996	8	3	3	5	4	5	4	7	8
Q96GG9	Q96GG9	DCN1-like protein 1	DCUN1D1	0.298658	0	-0.599462	-0.136062	0.584963	0.137504	0.575312	-0.0144996	0	25	15	4	4	4	11	4	6	4
Q9BTE7	Q9BTE7	DCN1-like protein 5	DCUN1D5	0.632268	0.214125	0.137504	-0.251539	0.176323	-0.0291463	0.739848	-0.217591	-0.168123	11	5	2	1	1	3	2	4	5
O94760;O94760-2	O94760	N(G),N(G)-dimethylarginine dimethylaminohydrolase 1	DDAH1	0.137504	1.7866	0.831877	0.263034	-0.184425	0.0143553	-0.666576	0.0976108	-0.152003	14	19	12	19	18	98	32	24	44
O95865	O95865	N(G),N(G)-dimethylarginine dimethylaminohydrolase 2	DDAH2	-1.05889	1.88362	0.687061	0.124328	-0.358454	-0.321928	-0.888969	-0.217591	0.0840643	2	8	3	3	3	19	10	6	16
Q16531	Q16531	DNA damage-binding protein 1	DDB1	0.0840643	-0.68966	-0.37707	-0.168123	0.201634	0.226509	0.238787	0.0143553	0.0565835	166	94	74	73	90	194	85	73	87
O94830	O94830	Phospholipase DDHD2	DDHD2	-0.358454	0.238787	-0.761213	-0.152003	0.15056	0.176323	0.367371	0.111031	0.124328	6	3	2	2	1	2	1	2	2
Q08345-5;Q08345	Q08345	Epithelial discoidin domain-containing receptor 1	DDR1	-0.836501	-0.862496	-0.0892673	-0.234465	-0.68966	-0.286304	-0.494109	-0.104697	0.238787	23	20	18	24	27	61	34	29	48
Q16832	Q16832	Discoidin domain-containing receptor 2	DDR2	0.333424	1.07039	0.454176	0.163499	-0.268817	0.176323	-0.358454	-0.0439433	0.0840643	67	43	31	47	42	116	54	49	66
Q92499;Q92499-3;Q92499-2	Q92499	ATP-dependent RNA helicase DDX1	DDX1	1.11103	0.941106	0.687061	0.389567	1.30451	-0.0892673	0.411426	-0.304006	-0.0740006	60	47	22	45	49	44	18	37	22
Q92841;Q92841-3;Q92841-1;Q92841-2	Q92841	Probable ATP-dependent RNA helicase DDX17	DDX17	0.124328	0.62293	0.344828	0.275007	2.08066	-0.395929	-0.0892673	-0.304006	0.238787	31	18	19	14	19	5	7	16	5
Q9NUU7;Q9NUU7-2;Q9UMR2-3	Q9NUU7	ATP-dependent RNA helicase DDX19A;ATP-dependent RNA helicase DDX19B	DDX19A;DDX19B	0.516015	0.799087	0.124328	-0.168123	0.411426	-0.184425	0.31034	0.163499	-0.304006	48	34	18	15	16	21	14	16	13
Q9UHI6	Q9UHI6	Probable ATP-dependent RNA helicase DDX20	DDX20	1.73552	-0.200913	1.53605	0.85599	1.48027	-1.39593	-0.454032	-0.217591	0.275007	169	76	67	32	31	35	16	80	66
Q13838;Q13838-2	Q13838	Spliceosome RNA helicase DDX39B	DDX39B	0	-0.0740006	0.0703893	-0.0144996	1.18903	0.367371	0.584963	-0.104697	-0.514573	24	14	12	7	8	6	4	16	8
O00571;O00571-2;O15523;O15523-2	O00571	ATP-dependent RNA helicase DDX3X;ATP-dependent RNA helicase DDX3Y	DDX3X;DDX3Y	0.669027	0.565597	-0.136062	0.286881	1.60881	-0.340075	1.05658	-0.340075	0.15056	224	115	150	62	70	102	42	90	81
P17844;P17844-2	P17844	Probable ATP-dependent RNA helicase DDX5	DDX5	-0.251539	-0.713119	-0.494109	0.526069	2.1177	-0.473931	0.62293	-0.251539	0.432959	56	25	26	24	23	20	12	18	12
P26196	P26196	Probable ATP-dependent RNA helicase DDX6	DDX6	0.956057	0.584963	0.0426443	0.286881	1.32769	-0.577767	0.176323	-0.152003	0.0840643	57	49	26	39	43	41	26	28	26
Q8IY21	Q8IY21	Probable ATP-dependent RNA helicase DDX60	DDX60	0.933573	-1.2863	-0.556393	0.475085	1.52607	-0.152003	0.545968	0.0143553	0.0285692	10	10	19	9	8	1	2	35	28
Q8TEH3;Q8TEH3-6;Q8TEH3-7	Q8TEH3	DENN domain-containing protein 1A	DENND1A	0.400538	0	-0.494109	0.189034	0.454176	-0.0439433	-0.599462	-0.234465	0.263034	57	38	16	8	7	4	6	22	29
Q7Z401	Q7Z401	C-myc promoter-binding protein	DENND4A	0.111031	0.485427	-0.0144996	0.464668	-0.0144996	-1.32193	-0.473931	0.0426443	0.356144	105	104	43	5	6	8	7	79	88
Q5VZ89;Q5VZ89-6;Q5VZ89-5	Q5VZ89	DENN domain-containing protein 4C	DENND4C	-0.184425	0.0285692	0.0426443	1.15704	-0.454032	-0.473931	-0.37707	0.432959	0.275007	507	410	243	74	74	183	102	390	445
Q5VZ89-2	Q5VZ89	DENN domain-containing protein 4C	DENND4C	-0.0291463	-0.251539	-0.136062	1.1375	-0.494109	-0.434403	-0.599462	0.475085	0.378512	13	10	7	2	3	13	4	10	15
O43583	O43583	Density-regulated protein	DENR	1.64155	1.39506	0.321928	-0.136062	0.678072	0.0143553	-0.37707	-0.0892673	-0.0588937	17	11	5	6	5	9	4	11	10
Q9Y315	Q9Y315	Deoxyribose-phosphate aldolase	DERA	1.0072	-0.599462	0.992768	-0.599462	-1.2863	0.704872	0.0840643	0.687061	-0.268817	64	30	45	49	43	116	44	42	46
Q9BSY9;Q9BSY9-2	Q9BSY9	Desumoylating isopeptidase 2	DESI2	-0.643856	-1.51457	-0.862496	0.286881	-0.217591	-0.0144996	0.275007	0.263034	-0.0588937	3	1	1	2	2	2	2	3	3
O60443;O60443-3	O60443	Non-syndromic hearing impairment protein 5	DFNA5	0.0840643	-0.971431	0.137504	0.226509	0.333424	-0.168123	-0.0740006	0.298658	-0.217591	16	18	12	9	10	15	7	15	15
Q15392;Q15392-2	Q15392	Delta(24)-sterol reductase	DHCR24	0.773996	-1.35845	-0.251539	0.0976108	-0.184425	-0.0740006	-0.304006	-0.234465	-0.251539	3	3	3	4	8	4	2	6	3
P00374;P00374-2	P00374	Dihydrofolate reductase	DHFR	0.454176	0.238787	0.807355	0.748461	0.757023	0.613532	-0.340075	0.189034	-0.200913	2	3	1	1	3	2	1	2	3
O43143	O43143	Pre-mRNA-splicing factor ATP-dependent RNA helicase DHX15	DHX15	0.356144	0.432959	0.201634	0.214125	0.807355	-0.761213	0.367371	-0.136062	-0.168123	13	11	11	8	12	11	12	18	14
O60231	O60231	Putative pre-mRNA-splicing factor ATP-dependent RNA helicase DHX16	DHX16	0.250962	0.815575	-0.395929	0.163499	0.422233	0.124328	0.713696	-0.0439433	0.0976108	3	4	6	4	4	8	2	2	3
Q7Z478	Q7Z478	ATP-dependent RNA helicase DHX29	DHX29	0.389567	0.454176	0.713696	0.485427	1.33914	-0.434403	0.214125	-0.104697	0.0426443	4	3	5	5	3	3	1	1	4
Q9H2U1;Q9H2U1-2	Q9H2U1	ATP-dependent RNA helicase DHX36	DHX36	0.0285692	-0.0144996	-0.268817	-0.286304	0.948601	0.0143553	0.163499	0.0426443	0.0703893	15	8	5	7	8	6	4	5	3
Q08211	Q08211	ATP-dependent RNA helicase A	DHX9	0.485427	0.250962	0.238787	0.731183	2.23879	-0.577767	0.575312	-0.184425	0.286881	150	87	111	56	65	53	27	79	89
O60610;O60610-2;O60610-3	O60610	Protein diaphanous homolog 1	DIAPH1	0.137504	0.189034	0.201634	0.495695	0.807355	-0.415037	0.356144	0.0426443	-0.217591	87	48	35	44	47	71	37	48	56
Q9P265	Q9P265	Disco-interacting protein 2 homolog B	DIP2B	-0.168123	1.01436	0.263034	-0.434403	-0.514573	0.0143553	-0.217591	-0.217591	0.0285692	60	81	24	71	66	230	80	49	117
Q96SL1;Q96SL1-2	Q96SL1	Disrupted in renal carcinoma protein 2	DIRC2	0.831877	-0.234465	0.575312	-0.415037	-0.37707	0.189034	-0.836501	0.0840643	0.0426443	9	5	3	3	3	10	4	11	7
Q9Y2L1;Q9Y2L1-2	Q9Y2L1	Exosome complex exonuclease RRP44	DIS3	0.422233	0.575312	-0.0588937	0.201634	1.0072	-0.168123	0.400538	-0.37707	0.0703893	35	27	16	15	19	4	4	24	24
P10515	P10515	Dihydrolipoyllysine-residue acetyltransferase component of pyruvate dehydrogenase complex, mitochondrial	DLAT	1.46467	0.389567	1.25701	-0.0892673	1.27501	-1	-0.621488	-0.0144996	-0.234465	66	31	28	25	25	24	16	24	24
P09622;P09622-2;P09622-3	P09622	Dihydrolipoyl dehydrogenase, mitochondrial	DLD	1.57531	0.389567	0.555816	-0.168123	0.321928	-0.321928	-0.836501	0.378512	-0.304006	17	9	9	11	11	15	6	8	7
Q12959;Q12959-5;Q12959-3;Q12959-6;Q12959-7;Q12959-8;Q12959-9	Q12959	Disks large homolog 1	DLG1	-0.599462	1.09761	-0.0291463	-0.37707	-1.02915	0.137504	-0.340075	-0.120294	-0.184425	12	20	10	23	24	100	36	19	41
P36957;P36957-2	P36957	Dihydrolipoyllysine-residue succinyltransferase component of 2-oxoglutarate dehydrogenase complex, mitochondrial	DLST	1.31034	-0.494109	0.389567	0.0285692	0.0840643	-0.136062	-0.340075	0.111031	-0.184425	19	7	10	14	17	30	14	10	8
P11532-5;P11532-6;P11532-8;P11532-7;P11532-9;P11532-10	P11532	Dystrophin	DMD	-0.152003	1.05658	0.545968	0.0703893	-0.785875	0	-0.304006	-0.0439433	0.0143553	28	20	12	24	20	113	36	23	30
Q9Y485	Q9Y485	DmX-like protein 1	DMXL1	0.15056	-1.02915	-0.454032	0.879706	1.63691	-0.268817	-0.0892673	-0.0588937	0.0426443	195	98	45	16	20	1	8	50	40
Q86Y56;Q86Y56-2	Q86Y56	Dynein assembly factor 5, axonemal	DNAAF5	0.485427	-0.321928	0.111031	-0.0144996	0.757023	-0.358454	0.62293	0.0285692	0.0976108	129	64	47	38	44	43	24	48	28
P31689;P31689-2	P31689	DnaJ homolog subfamily A member 1	DNAJA1	-0.340075	-0.943416	-0.454032	0.0565835	0.389567	-0.184425	0.298658	0.0976108	0.0840643	110	54	36	45	44	119	50	75	49
O60884	O60884	DnaJ homolog subfamily A member 2	DNAJA2	0.124328	-0.200913	-0.136062	-0.304006	0.0976108	-0.184425	0.298658	0.163499	-0.120294	76	54	27	31	34	77	29	57	28
P25685;P25685-2	P25685	DnaJ homolog subfamily B member 1	DNAJB1	0.356144	-0.415037	-0.168123	-0.304006	0.565597	-0.321928	0.389567	0.378512	0.0143553	62	32	22	23	32	58	30	32	29
P25686;P25686-2	P25686	DnaJ homolog subfamily B member 2	DNAJB2	-0.713119	0.505891	-1.02915	-0.0291463	0	0.263034	-0.0892673	-0.0291463	0.111031	2	1	2	3	3	1	1	3	4
Q9UDY4	Q9UDY4	DnaJ homolog subfamily B member 4	DNAJB4	0.485427	-0.0588937	-0.152003	0.0976108	0.298658	-0.136062	0.31034	0.344828	-0.184425	32	19	12	16	15	42	21	25	20
O75190;O75190-3;O75190-4	O75190	DnaJ homolog subfamily B member 6	DNAJB6	-0.0588937	-0.810966	-0.454032	0.189034	0.367371	0.176323	0.250962	0	0.454176	30	13	13	10	10	11	6	16	14
O75165	O75165	DnaJ homolog subfamily C member 13	DNAJC13	-0.666576	-0.395929	-0.286304	0.454176	-0.621488	-0.556393	-0.321928	0.411426	-0.0144996	1020	685	491	185	205	420	204	442	459
Q99543;Q99543-2	Q99543	DnaJ homolog subfamily C member 2;DnaJ homolog subfamily C member 2, N-terminally processed	DNAJC2	1.81147	1.18903	0.454176	0.941106	2.9542	-0.358454	0.0840643	-0.434403	0	79	38	24	25	31	17	5	39	24
Q5F1R6;Q5F1R6-3	Q5F1R6	DnaJ homolog subfamily C member 21	DNAJC21	0.650765	0.275007	0.226509	0.918386	1.31034	-0.0439433	1.0635	-0.168123	0.0976108	53	35	22	28	26	20	15	28	19
Q9H3Z4;Q9H3Z4-2	Q9H3Z4	DnaJ homolog subfamily C member 5	DNAJC5	-0.713119	-0.184425	-0.454032	0.124328	-0.514573	0.0143553	-0.415037	0.124328	-0.184425	54	31	33	7	9	25	11	47	44
O75061-4;O75061;O75061-2;O75061-3	O75061	Putative tyrosine-protein phosphatase auxilin	DNAJC6	-0.761213	-0.454032	-0.251539	0.275007	0.0703893	0	-0.37707	0.31034	-0.104697	276	168	122	61	62	123	61	149	187
Q99615;Q99615-2	Q99615	DnaJ homolog subfamily C member 7	DNAJC7	-0.104697	-0.434403	-0.415037	-0.304006	0.565597	-0.473931	0.565597	0.250962	-0.0144996	221	81	52	41	49	75	36	97	52
O75937	O75937	DnaJ homolog subfamily C member 8	DNAJC8	0.978196	0.903038	0.298658	0.565597	0.941106	0.0285692	0.263034	0.137504	-0.0144996	28	16	5	3	3	8	5	14	11
Q8WXX5	Q8WXX5	DnaJ homolog subfamily C member 9	DNAJC9	0.432959	0.137504	0.485427	-0.200913	0.9855	-0.68966	0.31034	0	-0.0588937	29	22	13	16	17	7	4	15	13
P49184	P49184	Deoxyribonuclease-1-like 1	DNASE1L1	-0.643856	0.815575	-0.152003	-0.136062	-1.152	0.0840643	-0.577767	-0.0144996	-0.0740006	2	3	1	3	2	20	7	8	9
O00115;O00115-2	O00115	Deoxyribonuclease-2-alpha	DNASE2	-0.37707	-0.943416	-0.104697	0.163499	0.250962	0.0703893	-0.454032	-0.168123	0.516015	27	14	13	14	13	30	16	13	15
O00429;O00429-3;O00429-6;O00429-5;O00429-7	O00429	Dynamin-1-like protein	DNM1L	-0.0740006	-0.340075	-0.0144996	0.475085	-0.0588937	0.0840643	0.389567	0.189034	-0.358454	85	39	34	34	35	61	29	49	42
P50570	P50570	Dynamin-2	DNM2	-0.152003	0.411426	-0.321928	-0.304006	0.263034	-0.251539	-0.556393	-0.136062	0.344828	254	168	120	62	54	123	46	169	156
Q6XZF7;Q6XZF7-2	Q6XZF7	Dynamin-binding protein	DNMBP	-0.535332	0.201634	-1.51457	-0.713119	0.298658	-0.286304	-0.494109	-0.0588937	0.464668	112	76	23	34	27	20	11	32	44
Q9ULA0	Q9ULA0	Aspartyl aminopeptidase	DNPEP	1.11103	0	0.321928	0.137504	0.432959	0.214125	0.0285692	-0.0740006	0.0703893	44	30	20	18	17	37	20	22	15
Q96BY6;Q96BY6-3	Q96BY6	Dedicator of cytokinesis protein 10	DOCK10	-0.0740006	1.0635	0.0840643	-0.200913	-0.577767	0.250962	0.163499	-0.184425	-0.0740006	9	23	3	7	7	41	14	14	27
Q9H7D0	Q9H7D0	Dedicator of cytokinesis protein 5	DOCK5	0.765535	0.669027	0.432959	0.545968	0.321928	-0.713119	-0.473931	-0.415037	0.443607	85	90	19	8	12	14	7	31	28
Q96N67;Q96N67-3;Q96N67-2;Q96N67-4;Q96N67-5;Q96N67-6	Q96N67	Dedicator of cytokinesis protein 7	DOCK7	0.464668	0.978196	0.176323	-0.0291463	-0.0291463	-0.136062	-0.358454	-0.0439433	0.0426443	36	32	9	18	16	29	12	21	26
Q9BZ29-4;Q9BZ29;Q9BZ29-3;Q9BZ29-5;Q9BZ29-6	Q9BZ29	Dedicator of cytokinesis protein 9	DOCK9	-0.621488	0.613532	-0.340075	-0.761213	-1.2863	0.15056	-0.0892673	-0.286304	0.0285692	15	19	5	31	25	95	33	11	30
Q9BVM2	Q9BVM2	Protein DPCD	DPCD	0.475085	-0.0291463	0.367371	-0.304006	0.250962	-0.415037	0.475085	0.263034	-0.0892673	12	10	3	5	5	4	4	10	8
Q9NY33;Q9NY33-4	Q9NY33	Dipeptidyl peptidase 3	DPP3	-0.713119	-0.358454	-0.340075	-0.184425	0.163499	0.584963	-0.454032	-0.152003	-0.234465	2	2	1	3	2	8	2	3	3
Q9UHL4	Q9UHL4	Dipeptidyl peptidase 2	DPP7	0.400538	0.594549	0.0285692	-0.136062	-0.217591	0.879706	-0.234465	-0.217591	0.344828	40	27	18	8	8	13	6	29	20
Q16555;Q16555-2	Q16555	Dihydropyrimidinase-related protein 2	DPYSL2	1.18269	0.137504	0.748461	-0.0892673	-0.599462	0.0703893	0.815575	0.15056	0.263034	65	23	19	14	18	42	28	35	38
Q6UX65	Q6UX65	DNA damage-regulated autophagy modulator protein 2	DRAM2	0.275007	-0.494109	0.321928	-0.643856	-0.514573	0.356144	-0.761213	0.214125	-0.104697	7	4	2	9	7	17	7	6	8
Q9Y295	Q9Y295	Developmentally-regulated GTP-binding protein 1	DRG1	1.66448	1.23879	-0.0291463	0.214125	1.94486	-0.415037	0.879706	-0.358454	0.0143553	55	26	25	14	17	13	8	30	19
Q02487;Q02487-2	Q02487	Desmocollin-2	DSC2	-0.836501	0.613532	-0.234465	0.111031	-0.286304	0.124328	-0.454032	-0.0588937	0.275007	2	7	1	16	15	49	19	3	3
Q14126	Q14126	Desmoglein-2	DSG2	-0.136062	1.48543	0.731183	-0.152003	-0.915936	0.0565835	-0.473931	0	0.0426443	100	113	72	79	82	313	123	110	185
P15924;P15924-3;P15924-2	P15924	Desmoplakin	DSP	-2.8365	0.286881	-1.21759	0.0426443	-0.810966	-0.217591	0.333424	-0.473931	0.201634	58	27	7	31	21	56	21	12	23
Q03001	Q03001	Dystonin	DST	0.0285692	0.176323	-0.217591	-0.304006	0.807355	0.111031	-0.621488	-0.234465	-0.268817	17	10	5	23	24	18	3	3	3
P60981;P60981-2	P60981	Destrin	DSTN	-0.810966	0.250962	0.0285692	-0.268817	-0.68966	0.584963	0.286881	-0.358454	-0.152003	12	8	10	21	13	64	18	13	19
Q8TEA8	Q8TEA8	D-tyrosyl-tRNA(Tyr) deacylase 1	DTD1	1.18903	1.08406	0.505891	0.594549	1.57046	0.464668	-0.915936	-0.321928	-0.0144996	3	2	4	1	1	7	4	3	4
Q9NZJ0	Q9NZJ0	Denticleless protein homolog	DTL	-0.184425	-0.943416	-0.321928	-0.340075	0.400538	0.0143553	0.0426443	-0.104697	0.443607	9	4	1	7	10	5	4	3	3
Q96EV8;Q96EV8-2;Q96EV8-3	Q96EV8	Dysbindin	DTNBP1	0.475085	0.176323	0.298658	0.432959	0.111031	-0.599462	-0.251539	0.0840643	0.0703893	112	62	55	20	20	41	24	83	70
Q86UW9	Q86UW9	Probable E3 ubiquitin-protein ligase DTX2	DTX2	0.176323	0.333424	0.389567	-0.494109	-0.943416	-0.184425	-0.268817	0.137504	0.263034	3	1	2	10	14	20	7	8	9
P23919;P23919-2	P23919	Thymidylate kinase	DTYMK	0.739848	0.555816	0.659925	0.526069	1.11103	1.1635	1.36177	0.111031	-0.104697	16	9	10	7	9	6	7	7	13
Q9UNI6	Q9UNI6	Dual specificity protein phosphatase 12	DUSP12	0.739848	0.765535	0	0.485427	1.19535	-0.577767	0.925999	0.201634	-0.0740006	25	16	16	16	14	7	4	23	16
P51452;P51452-2	P51452	Dual specificity protein phosphatase 3	DUSP3	-1	0.0840643	-0.152003	-0.184425	-0.415037	0.0565835	0.422233	0.176323	-0.120294	8	7	2	2	2	2	1	1	2
P33316;P33316-2	P33316	Deoxyuridine 5-triphosphate nucleotidohydrolase, mitochondrial	DUT	-0.0740006	0.214125	0.545968	0.286881	-0.0892673	0.321928	0.275007	-0.0439433	0.0565835	12	9	9	4	4	11	9	11	14
Q14204	Q14204	Cytoplasmic dynein 1 heavy chain 1	DYNC1H1	1.09761	-0.251539	0.432959	-0.0892673	-0.666576	-1.12029	-0.37707	0.137504	-0.0740006	197	93	31	161	157	395	190	20	22
Q13409;Q13409-3;Q13409-2;Q13409-7;Q13409-6;Q13409-5	Q13409	Cytoplasmic dynein 1 intermediate chain 2	DYNC1I2	0.948601	-0.286304	0.485427	-0.0439433	-0.68966	-0.168123	-0.0439433	0.333424	-0.0740006	27	16	5	13	16	21	14	13	16
Q9Y6G9	Q9Y6G9	Cytoplasmic dynein 1 light intermediate chain 1	DYNC1LI1	0.9855	-0.0291463	0.389567	0.15056	-0.234465	-0.736966	-0.304006	0.163499	-0.268817	30	12	9	11	7	16	8	15	6
O43237;O43237-2	O43237	Cytoplasmic dynein 1 light intermediate chain 2	DYNC1LI2	1.12433	-0.200913	0.613532	-0.304006	-0.761213	-0.621488	-0.666576	0.250962	-0.251539	27	14	11	13	14	19	10	12	14
Q9HAK2	Q9HAK2	Transcription factor COE2	EBF2	-0.810966	1.19535	-0.0439433	-0.454032	-1.21759	0.250962	-0.0144996	-0.120294	-0.0740006	11	12	16	4	4	11	8	18	28
Q15125	Q15125	3-beta-hydroxysteroid-Delta(8),Delta(7)-isomerase	EBP	0.713696	-0.395929	-0.168123	-0.286304	-0.0144996	0.748461	-0.304006	-0.268817	-0.415037	4	1	1	3	3	5	2	2	3
O95905;O95905-3;O95905-2	O95905	Protein SGT1	ECD	-0.810966	-1.39593	-0.556393	-0.0740006	0.176323	-0.168123	0.545968	0.189034	0.0143553	29	5	8	11	13	15	8	13	11
P42892;P42892-3;P42892-4	P42892	Endothelin-converting enzyme 1	ECE1	-1.51457	-1.05889	-1.152	0.432959	-0.0588937	-0.168123	-0.643856	0.15056	0.15056	55	52	44	24	24	58	17	36	53
O95672;O95672-2	O95672	Endothelin-converting enzyme-like 1	ECEL1	-0.268817	-0.713119	0.765535	-0.0740006	-0.494109	1.50589	0.790772	-0.0588937	0.176323	20	12	13	23	16	50	16	20	34
Q5VYK3	Q5VYK3	Proteasome-associated protein ECM29 homolog	ECM29	0.799087	0.356144	0.356144	0.0285692	0.0565835	0.189034	0.411426	-0.0740006	-0.152003	865	400	235	128	139	303	140	275	277
O60869;O60869-2;O60869-3	O60869	Endothelial differentiation-related factor 1	EDF1	1.48543	1.51096	0.226509	0.584963	1.37295	0.0143553	-0.321928	-0.666576	0.0565835	14	6	5	8	10	15	7	9	9
O43854;O43854-2	O43854	EGF-like repeat and discoidin I-like domain-containing protein 3	EDIL3	0.0703893	-0.599462	0.0285692	0.584963	0.201634	0.9855	-0.268817	0.214125	0.475085	80	53	55	30	32	83	27	28	18
P68104;P68104-2	P68104	Elongation factor 1-alpha 1	EEF1A1	0.799087	0.594549	0	-0.184425	0.62293	-0.0439433	0	0.0703893	-0.152003	892	469	209	405	394	401	230	280	261
P24534	P24534	Elongation factor 1-beta	EEF1B2	0.879706	0.659925	-0.321928	0.263034	0.0426443	0.678072	-0.68966	0.0976108	-0.268817	40	18	12	19	25	58	31	27	14
P29692	P29692	Elongation factor 1-delta	EEF1D	0.863938	0.782409	0.0703893	0.0285692	-0.0740006	0.704872	-0.286304	0.400538	-0.358454	6	2	3	2	2	4	3	4	4
P29692-2	P29692	Elongation factor 1-delta	EEF1D	0.933573	0.757023	-0.0144996	0.0285692	-0.217591	0.575312	-0.286304	0	-0.200913	139	67	71	47	48	121	62	75	55
O43324;O43324-2	O43324	Eukaryotic translation elongation factor 1 epsilon-1	EEF1E1	0.464668	-0.862496	-0.120294	0.137504	0.765535	-0.251539	0	0.584963	-0.152003	29	13	10	25	27	41	19	17	20
P26641;P26641-2	P26641	Elongation factor 1-gamma	EEF1G	0.799087	0.748461	-0.304006	0.111031	0.0565835	0.286881	-0.304006	-0.0144996	-0.136062	197	89	78	49	52	115	62	90	83
P13639	P13639	Elongation factor 2	EEF2	1.3505	1.15056	0.575312	0.594549	2.51096	-0.251539	0.641546	-0.268817	0.0703893	1318	754	451	230	260	404	180	490	352
P57772;P57772-2	P57772	Selenocysteine-specific elongation factor	EEFSEC	1.08406	1.36177	0.713696	0.536053	2.18903	-0.736966	0.799087	-0.304006	0.0143553	48	33	18	11	12	6	3	25	18
O75071	O75071	EF-hand calcium-binding domain-containing protein 14	EFCAB14	-0.494109	-0.761213	0.516015	-0.200913	-0.268817	-0.514573	-0.37707	0.0976108	0.124328	18	12	15	3	4	9	4	17	15
Q96C19	Q96C19	EF-hand domain-containing protein D2	EFHD2	-0.268817	0.226509	0.594549	0.485427	-0.37707	0.613532	0.594549	0.15056	0.0285692	18	9	8	6	6	12	6	12	14
P20827;P20827-2	P20827	Ephrin-A1;Ephrin-A1, secreted form	EFNA1	-1.32193	0.201634	1.53107	0.584963	-0.37707	-0.251539	-0.862496	0.356144	0.333424	2	2	1	1	1	9	3	5	6
P98172	P98172	Ephrin-B1	EFNB1	0.432959	1.61824	0.443607	-0.0439433	-1.35845	-0.556393	-0.810966	-0.152003	-0.136062	4	1	3	10	8	29	13	11	18
Q14156;Q14156-2;Q14156-3	Q14156	Protein EFR3 homolog A	EFR3A	-0.713119	0.495695	-0.200913	-0.152003	-0.943416	0.163499	-0.268817	-0.168123	0.0285692	3	5	3	15	15	66	22	7	19
Q7Z2Z2;Q7Z2Z2-2	Q7Z2Z2	Elongation factor Tu GTP-binding domain-containing protein 1	EFTUD1	0.748461	-0.0291463	0.238787	1.04963	2.80529	-0.415037	0.238787	-0.494109	0.15056	84	45	43	13	26	6	8	40	11
Q15029;Q15029-2;Q15029-3	Q15029	116 kDa U5 small nuclear ribonucleoprotein component	EFTUD2	-0.643856	-1.12029	-0.643856	-0.0144996	0.15056	-0.395929	0.555816	0.137504	0.0565835	85	49	35	24	28	72	33	38	36
P00533	P00533	Epidermal growth factor receptor	EGFR	-0.358454	1.38405	0.475085	-0.136062	-0.862496	0.124328	-0.340075	-0.0144996	-0.120294	152	150	80	106	108	390	157	137	246
Q9GZT9;Q9GZT9-2;Q9GZT9-3	Q9GZT9	Egl nine homolog 1	EGLN1	0.443607	0.286881	0.137504	0.443607	1.9782	-0.0144996	0.189034	-0.286304	0.432959	36	17	14	4	8	7	5	6	5
Q8N3D4	Q8N3D4	EH domain-binding protein 1-like protein 1	EHBP1L1	-0.514573	-0.152003	-0.643856	-0.514573	-0.104697	-0.268817	-0.0740006	-0.184425	-0.0291463	39	33	9	21	12	63	23	17	20
Q9H4M9	Q9H4M9	EH domain-containing protein 1	EHD1	-0.810966	0.0565835	-0.971431	-0.251539	-0.68966	-0.37707	-0.321928	0	-0.184425	197	85	79	39	41	147	60	77	74
Q9NZN4;Q9NZN4-2	Q9NZN4	EH domain-containing protein 2	EHD2	-1.25154	-0.104697	-0.888969	-0.37707	-1.2863	0.189034	0.0426443	0.0840643	-0.268817	166	85	68	74	64	216	94	101	126
Q9H223	Q9H223	EH domain-containing protein 4	EHD4	-0.621488	0.0285692	-0.599462	0.0976108	-0.286304	-0.120294	-0.184425	-0.0291463	-0.104697	62	35	33	28	30	77	35	27	40
P41567	P41567	Eukaryotic translation initiation factor 1	EIF1	0.505891	-0.286304	0.411426	-0.217591	0.641546	-0.268817	0.475085	-0.136062	-0.0291463	16	1	11	19	19	33	13	19	16
Q8N9N8	Q8N9N8	Probable RNA-binding protein EIF1AD	EIF1AD	2.31615	1.74846	1.47508	0.516015	0.0840643	-0.599462	0.584963	0.189034	0.275007	27	8	4	5	3	5	1	5	5
P47813;O14602	P47813	Eukaryotic translation initiation factor 1A, X-chromosomal;Eukaryotic translation initiation factor 1A, Y-chromosomal	EIF1AX;EIF1AY	1.34483	0.948601	0.594549	0.0285692	1.38405	-0.434403	0.757023	-0.0892673	0.0143553	38	18	17	11	14	25	11	20	18
Q9BY44;Q9BY44-3;Q9BY44-4;Q9BY44-2	Q9BY44	Eukaryotic translation initiation factor 2A;Eukaryotic translation initiation factor 2A, N-terminally processed	EIF2A	1.24489	1.26303	0.31034	0.495695	2.36177	-0.785875	-0.152003	-0.434403	-0.0439433	102	55	34	30	36	48	21	44	31
P19525;P19525-2	P19525	Interferon-induced, double-stranded RNA-activated protein kinase	EIF2AK2	1.47508	1.02148	0.632268	0.594549	2.26903	-0.454032	0.344828	-0.268817	0.0426443	70	42	29	11	14	19	5	23	21
Q14232;Q14232-2	Q14232	Translation initiation factor eIF-2B subunit alpha	EIF2B1	0.565597	0.124328	0.782409	0.0703893	1.22033	-0.358454	0.163499	-0.0892673	-0.168123	49	23	20	10	12	28	17	31	23
P49770	P49770	Translation initiation factor eIF-2B subunit beta	EIF2B2	0.584963	-0.168123	0.765535	0.0565835	1.01436	-0.200913	0.286881	-0.184425	-0.0588937	43	19	14	14	12	21	12	24	14
Q9NR50;Q9NR50-3;Q9NR50-2	Q9NR50	Translation initiation factor eIF-2B subunit gamma	EIF2B3	0.505891	-0.0892673	0.722466	0.250962	1.32193	-0.473931	0.275007	-0.168123	-0.168123	61	32	25	13	17	28	20	40	28
Q9UI10	Q9UI10	Translation initiation factor eIF-2B subunit delta	EIF2B4	0.526069	-0.104697	0.704872	0.275007	1.20789	-0.395929	0.321928	-0.268817	0.0976108	71	39	23	9	8	15	17	41	16
Q13144	Q13144	Translation initiation factor eIF-2B subunit epsilon	EIF2B5	0.545968	-0.120294	0.757023	0.124328	1.41684	-0.535332	0.124328	-0.286304	-0.0588937	45	19	12	7	10	21	8	26	19
P41214;P41214-2	P41214	Eukaryotic translation initiation factor 2D	EIF2D	1.65535	0.748461	0.356144	-0.0439433	0.748461	-0.37707	0.847997	-0.321928	0.250962	69	36	32	30	30	24	16	27	21
P05198	P05198	Eukaryotic translation initiation factor 2 subunit 1	EIF2S1	0.85599	0.250962	0.584963	-0.304006	1.22651	-0.68966	0.62293	-0.340075	-0.0588937	81	48	79	37	44	65	27	55	67
P20042	P20042	Eukaryotic translation initiation factor 2 subunit 2	EIF2S2	0.963474	0.400538	0.632268	-0.268817	1.20789	-0.415037	0.632268	-0.340075	0	83	54	35	63	60	67	43	90	41
P41091;Q2VIR3;Q2VIR3-2	P41091	Eukaryotic translation initiation factor 2 subunit 3;Putative eukaryotic translation initiation factor 2 subunit 3-like protein	EIF2S3;EIF2S3L	0.516015	0.0703893	0.454176	-0.234465	0.963474	-0.184425	0.963474	-0.268817	-0.0291463	89	54	56	53	61	77	37	53	45
Q14152;Q14152-2	Q14152	Eukaryotic translation initiation factor 3 subunit A	EIF3A	0.757023	-0.234465	0.432959	-0.217591	0.687061	-0.0588937	0.879706	-0.304006	-0.0588937	364	286	231	202	190	313	133	236	217
P55884;P55884-2	P55884	Eukaryotic translation initiation factor 3 subunit B	EIF3B	0.731183	-0.0439433	0.464668	-0.217591	0.669027	-0.0439433	0.815575	-0.120294	-0.168123	125	79	92	94	95	109	58	83	85
Q99613;B5ME19;Q99613-2	Q99613	Eukaryotic translation initiation factor 3 subunit C;Eukaryotic translation initiation factor 3 subunit C-like protein	EIF3C;EIF3CL	0.669027	-0.152003	0.378512	-0.268817	0.613532	-0.200913	0.757023	-0.104697	-0.0740006	129	93	83	98	113	136	75	67	73
O15371;O15371-3;O15371-2	O15371	Eukaryotic translation initiation factor 3 subunit D	EIF3D	0.823749	-0.0291463	0.454176	-0.251539	0.678072	-0.104697	0.722466	-0.104697	-0.152003	81	44	34	63	62	84	45	51	50
P60228	P60228	Eukaryotic translation initiation factor 3 subunit E	EIF3E	0.687061	-0.104697	0.389567	-0.217591	0.695994	-0.152003	0.879706	-0.0892673	-0.0892673	101	70	45	53	53	80	41	75	46
O00303	O00303	Eukaryotic translation initiation factor 3 subunit F	EIF3F	0.765535	-0.0588937	0.432959	-0.184425	0.687061	-0.0892673	0.823749	-0.0439433	-0.200913	64	41	40	46	54	79	39	39	46
O75821	O75821	Eukaryotic translation initiation factor 3 subunit G	EIF3G	0.739848	-0.0588937	0.475085	-0.234465	0.713696	-0.0439433	0.85599	-0.184425	-0.0892673	63	39	49	35	34	50	24	46	35
O15372	O15372	Eukaryotic translation initiation factor 3 subunit H	EIF3H	0.773996	-0.0588937	0.432959	-0.304006	0.687061	0.0143553	0.941106	-0.184425	-0.120294	57	34	36	33	43	38	15	38	24
Q13347	Q13347	Eukaryotic translation initiation factor 3 subunit I	EIF3I	0.739848	-0.0588937	0.443607	-0.200913	0.678072	-0.0892673	0.757023	-0.136062	-0.168123	61	36	38	54	60	87	34	43	43
O75822;O75822-2;O75822-3	O75822	Eukaryotic translation initiation factor 3 subunit J	EIF3J	1.23266	0.321928	0.321928	-0.0439433	0.669027	-0.168123	0.713696	-0.234465	-0.184425	63	41	39	67	76	76	41	32	38
Q9UBQ5;Q9UBQ5-2	Q9UBQ5	Eukaryotic translation initiation factor 3 subunit K	EIF3K	0.782409	-0.0144996	0.464668	-0.234465	0.669027	0.0285692	0.823749	-0.0740006	-0.104697	25	17	17	21	19	36	20	20	17
Q9Y262;Q9Y262-2	Q9Y262	Eukaryotic translation initiation factor 3 subunit L	EIF3L	0.83996	-0.0291463	0.475085	-0.234465	0.713696	-0.0892673	0.863938	-0.136062	-0.200913	85	48	60	70	81	94	53	50	62
Q7L2H7;Q7L2H7-2	Q7L2H7	Eukaryotic translation initiation factor 3 subunit M	EIF3M	0.823749	-0.0144996	0.432959	-0.234465	0.678072	-0.0892673	0.807355	-0.0892673	-0.268817	76	37	47	54	57	69	30	53	33
P60842;P60842-2	P60842	Eukaryotic initiation factor 4A-I	EIF4A1	0	-0.251539	0.378512	-0.104697	0.641546	-0.286304	0.722466	-0.104697	-0.251539	213	94	119	110	119	180	77	127	97
Q14240;Q14240-2	Q14240	Eukaryotic initiation factor 4A-II;Eukaryotic initiation factor 4A-II, N-terminally processed	EIF4A2	0.176323	-0.217591	0.250962	-0.415037	0.176323	-0.713119	0.189034	-0.37707	0.0426443	14	7	10	11	9	12	8	13	9
P38919	P38919	Eukaryotic initiation factor 4A-III;Eukaryotic initiation factor 4A-III, N-terminally processed	EIF4A3	0.887525	0.807355	0.263034	0.505891	1.87578	-0.473931	-0.136062	-0.340075	-0.184425	86	45	36	17	24	33	15	24	18
P23588;P23588-2	P23588	Eukaryotic translation initiation factor 4B	EIF4B	0.895303	0.344828	0.275007	-0.200913	0.613532	-0.120294	0.400538	-0.514573	0.0703893	89	57	38	81	72	119	61	57	38
P06730;P06730-2;P06730-3	P06730	Eukaryotic translation initiation factor 4E	EIF4E	0.214125	-0.0588937	-0.736966	-0.120294	0.464668	-0.666576	1.04963	-0.0588937	-0.120294	15	11	5	15	16	23	11	15	13
Q04637;Q04637-3;Q04637-9;Q04637-4;Q04637-6	Q04637	Eukaryotic translation initiation factor 4 gamma 1	EIF4G1	0.263034	-0.0892673	-0.810966	-0.104697	0.495695	-0.251539	1.01436	-0.234465	-0.0740006	318	212	115	74	75	100	68	120	113
P78344	P78344	Eukaryotic translation initiation factor 4 gamma 2	EIF4G2	0.704872	0.475085	-0.395929	0.226509	1.05658	-0.736966	1.08406	-0.217591	-0.184425	44	40	33	37	46	55	19	14	13
Q15056;Q15056-2	Q15056	Eukaryotic translation initiation factor 4H	EIF4H	0.263034	0.555816	1.02857	-0.286304	-1.05889	0.201634	-0.104697	0	0.111031	20	8	8	10	12	19	12	13	22
P55010	P55010	Eukaryotic translation initiation factor 5	EIF5	1.18903	0.495695	-0.0291463	0.137504	0.871844	-0.643856	0.695994	-0.286304	-0.168123	8	13	9	17	23	41	14	12	9
P63241;P63241-2;Q6IS14	P63241	Eukaryotic translation initiation factor 5A-1;Eukaryotic translation initiation factor 5A-1-like	EIF5A;EIF5AL1	1.23879	1.09761	0.250962	0.613532	2.27798	-0.286304	0.495695	-0.494109	-0.0588937	284	142	47	80	78	90	45	52	54
O60841	O60841	Eukaryotic translation initiation factor 5B	EIF5B	0.15056	0.963474	0.163499	0.111031	0.815575	-0.415037	0.378512	-0.434403	-0.0439433	12	19	9	46	40	64	22	18	25
P56537;P56537-2	P56537	Eukaryotic translation initiation factor 6	EIF6	0.526069	0.263034	0.176323	0.62293	1.76553	-0.136062	0.925999	-0.251539	0.226509	24	11	16	11	13	18	9	17	12
Q9BQ52;Q9BQ52-4;Q9BQ52-3	Q9BQ52	Zinc phosphodiesterase ELAC protein 2	ELAC2	0.632268	0.263034	0.15056	0.0976108	0.659925	0.0285692	0.594549	-0.184425	0	21	15	12	14	19	26	18	7	5
Q96JJ3;Q96JJ3-3	Q96JJ3	Engulfment and cell motility protein 2	ELMO2	0.669027	0.659925	0.495695	0.505891	0.411426	-0.556393	-0.494109	-0.494109	0.432959	16	9	3	6	6	22	7	2	8
Q6IA86;Q6IA86-3;Q6IA86-6;Q6IA86-5;Q6IA86-2;Q6IA86-7;Q6IA86-4	Q6IA86	Elongator complex protein 2	ELP2	0.411426	-0.434403	0.124328	-0.0892673	0.464668	-0.0588937	0.422233	0.189034	-0.0439433	71	41	20	16	17	58	23	29	27
Q9H9T3;Q9H9T3-2;Q9H9T3-4;Q9H9T3-5	Q9H9T3	Elongator complex protein 3	ELP3	0.62293	-0.268817	0.189034	0	0.475085	-0.234465	0.378512	-0.0144996	0.0703893	132	60	54	28	31	53	37	59	37
Q96EB1;Q96EB1-2	Q96EB1	Elongator complex protein 4	ELP4	0.863938	-0.120294	0.286881	0.411426	0.565597	-0.200913	0.0285692	0.0285692	-0.0291463	41	18	11	17	18	23	13	21	18
Q8TE02;Q8TE02-4;Q8TE02-2;Q8TE02-3	Q8TE02	Elongator complex protein 5	ELP5	0.948601	-0.104697	0.389567	0.464668	0.516015	-0.184425	0.613532	0.0426443	0.0976108	19	10	8	3	5	5	3	9	8
Q0PNE2;Q0PNE2-2	Q0PNE2	Elongator complex protein 6	ELP6	0.963474	0.0285692	0.389567	0.505891	0.669027	-0.340075	0.201634	-0.0144996	-0.0144996	33	17	11	11	13	14	9	20	17
Q92979	Q92979	Ribosomal RNA small subunit methyltransferase NEP1	EMG1	1.08406	0.687061	-0.120294	0.356144	1.67356	-0.200913	-0.556393	-0.434403	0.0285692	15	9	10	7	10	3	1	13	8
O95834-3;O95834-2;O95834	O95834	Echinoderm microtubule-associated protein-like 2	EML2	1.4489	1.11103	1.15056	0.189034	1.25096	0.594549	0.659925	-0.37707	-0.0588937	46	22	11	12	14	10	7	8	5
Q32P44;Q32P44-2	Q32P44	Echinoderm microtubule-associated protein-like 3	EML3	0.275007	0.0565835	0.15056	-0.136062	0.526069	-0.535332	0	0.0976108	0.443607	71	43	21	18	16	16	9	22	10
Q9HC35;Q9HC35-2	Q9HC35	Echinoderm microtubule-associated protein-like 4	EML4	1.05658	0.201634	-0.0144996	0.321928	1.90689	-0.286304	0.189034	-0.37707	0.176323	448	253	110	82	93	100	58	114	83
Q8N8S7;Q8N8S7-2;Q8N8S7-3	Q8N8S7	Protein enabled homolog	ENAH	0.201634	0.594549	0.111031	-0.0588937	-0.494109	0.0565835	0.124328	-0.120294	-0.0291463	19	12	4	26	20	57	22	9	14
P17813;P17813-2	P17813	Endoglin	ENG	-1.08927	0.356144	-0.217591	-0.535332	-1.2863	-0.358454	-0.643856	-0.234465	0.250962	13	11	6	14	12	47	19	11	20
P06733;P06733-2	P06733	Alpha-enolase	ENO1	-0.200913	0.201634	-0.268817	0.604071	0.321928	0.669027	0.0143553	-0.136062	-0.120294	138	79	71	78	65	203	75	85	94
Q96N21	Q96N21	AP-4 complex accessory subunit tepsin	ENTHD2	3.44228	3.78136	3.16672	0.400538	3.15218	2.90304	3.20789	2.87774	3.59813	27	14	4	6	3	3	3	27	24
Q9Y5L3;Q9Y5L3-2;Q9Y5L3-3	Q9Y5L3	Ectonucleoside triphosphate diphosphohydrolase 2	ENTPD2	0.137504	1.95233	1.32193	-0.473931	-0.971431	0.0840643	-0.621488	-0.0588937	-0.0740006	2	5	1	3	3	13	2	8	11
P11171;P11171-5;P11171-3;P11171-7;P11171-6	P11171	Protein 4.1	EPB41	-0.184425	1.0072	0.807355	0.454176	-0.286304	-0.0892673	-0.556393	-0.120294	-0.184425	1	9	4	15	15	101	35	27	56
Q9H4G0-2	Q9H4G0	Band 4.1-like protein 1	EPB41L1	0.432959	2.25096	1.51602	-0.184425	-1.21759	0.0285692	-0.494109	0.15056	-0.514573	6	8	1	5	4	13	6	8	10
Q9H4G0	Q9H4G0	Band 4.1-like protein 1	EPB41L1	0.545968	2.14078	1.23879	-0.217591	-0.862496	0	-0.454032	-0.136062	-0.200913	11	53	13	35	30	246	78	35	63
O43491;O43491-3;O43491-2	O43491	Band 4.1-like protein 2	EPB41L2	0.344828	2.07724	1.01436	0.0703893	-0.358454	-0.234465	-0.713119	0.0143553	-0.168123	37	62	31	64	63	298	106	67	159
Q9HCM4-2	Q9HCM4	Band 4.1-like protein 5	EPB41L5	0.389567	2.23573	0.485427	-0.713119	-1.2863	0.344828	-0.168123	-0.184425	-0.217591	4	9	2	15	11	67	23	10	23
Q9UM22;Q9UM22-3	Q9UM22	Mammalian ependymin-related protein 1	EPDR1	0.201634	-0.736966	-0.599462	-0.888969	-0.761213	0.879706	0.782409	0.0285692	-0.514573	14	7	7	6	6	3	3	1	1
Q9HCE0;Q9HCE0-2	Q9HCE0	Ectopic P granules protein 5 homolog	EPG5	0.526069	-0.120294	-0.0892673	0.495695	0.0976108	0.176323	-0.136062	-0.120294	0.111031	4	2	1	3	2	4	1	2	3
P29317	P29317	Ephrin type-A receptor 2	EPHA2	-0.286304	1.79077	-0.836501	-0.184425	-0.761213	0.0285692	-0.0291463	0.137504	-0.0291463	24	33	20	42	41	134	38	37	64
P54760;P54760-2	P54760	Ephrin type-B receptor 4	EPHB4	-0.535332	1.0635	0.298658	-0.286304	-1.08927	0.163499	-0.251539	-0.200913	0.0426443	25	30	24	50	48	148	60	44	74
P07099	P07099	Epoxide hydrolase 1	EPHX1	1.02148	0.176323	0.650765	0.201634	-0.0439433	0.815575	0.0565835	-0.0144996	-0.395929	15	7	10	12	8	7	6	11	12
O95278;O95278-2;O95278-8;O95278-7	O95278	Laforin	EPM2A	0.250962	-0.184425	1.32193	0.356144	0.333424	1.22033	-0.168123	0.422233	-0.0588937	63	42	27	6	6	46	13	47	39
Q9Y6I3;Q9Y6I3-3;Q9Y6I3-1	Q9Y6I3	Epsin-1	EPN1	-0.556393	-0.736966	-0.666576	-0.136062	-0.0892673	0.62293	0.31034	-0.200913	-0.217591	26	13	18	5	5	13	5	20	15
O95208-2;O95208;O95208-3	O95208	Epsin-2	EPN2	-0.184425	-0.200913	-0.415037	0.432959	-0.168123	0.815575	-0.184425	-0.304006	-0.104697	35	17	18	5	4	14	3	13	18
P07814	P07814	Bifunctional glutamate/proline--tRNA ligase;Glutamate--tRNA ligase;Proline--tRNA ligase	EPRS	0.863938	-0.217591	0.226509	0.31034	1.01436	-0.454032	0.0703893	0.163499	-0.0144996	862	588	285	318	328	635	311	287	337
P42566;P42566-2	P42566	Epidermal growth factor receptor substrate 15	EPS15	-0.120294	-0.234465	-0.494109	0.495695	0.378512	0.475085	0.0565835	-0.120294	-0.217591	86	47	37	28	26	61	26	59	63
Q9UBC2-2	Q9UBC2	Epidermal growth factor receptor substrate 15-like 1	EPS15L1	0.238787	0.695994	0.0565835	0.659925	0.0285692	0.757023	0.0143553	-0.234465	-0.268817	136	97	78	49	46	108	41	87	108
Q9H6S3;Q9H6S3-3	Q9H6S3	Epidermal growth factor receptor kinase substrate 8-like protein 2	EPS8L2	-0.152003	-0.0892673	0.443607	-0.120294	-0.599462	0.475085	0.731183	-0.268817	0.0703893	18	8	3	17	19	39	19	6	6
P04626;P04626-5;P04626-4;P04626-3;P04626-2	P04626	Receptor tyrosine-protein kinase erbB-2	ERBB2	-0.184425	1.45943	0.815575	-0.0291463	-0.888969	-0.0588937	-0.514573	-0.217591	0.0976108	10	16	6	21	21	109	36	24	55
Q96RT1-3;Q96RT1;Q96RT1-8;Q96RT1-5;Q96RT1-2;Q96RT1-7;Q96RT1-6;Q96RT1-4	Q96RT1	Protein LAP2	ERBB2IP	-0.666576	0	-0.434403	0.0840643	-0.535332	-0.104697	-0.340075	-0.434403	-0.0740006	4	6	4	50	55	187	74	21	56
Q969X5;Q969X5-2	Q969X5	Endoplasmic reticulum-Golgi intermediate compartment protein 1	ERGIC1	0.910733	0.454176	-0.0588937	0.526069	-0.599462	0.632268	-0.599462	0.111031	-0.321928	17	10	6	7	7	22	13	8	14
Q9Y282;Q9Y282-3;Q9Y282-2	Q9Y282	Endoplasmic reticulum-Golgi intermediate compartment protein 3	ERGIC3	-0.0439433	-0.434403	-0.286304	0.443607	-0.836501	0.669027	-0.0740006	-0.37707	-0.556393	4	3	2	3	5	2	1	1	5
O75477	O75477	Erlin-1	ERLIN1	0.298658	-0.0144996	-0.434403	-1.08927	-0.473931	-0.0892673	-0.810966	0.176323	0.613532	2	1	1	2	2	5	3	1	3
P30040	P30040	Endoplasmic reticulum resident protein 29	ERP29	0.594549	-0.535332	-0.268817	-0.395929	-0.340075	0.201634	-0.251539	0.0840643	-0.321928	8	5	1	7	7	11	6	2	5
Q9BS26	Q9BS26	Endoplasmic reticulum resident protein 44	ERP44	-0.152003	-0.556393	-0.473931	0.411426	-0.888969	0.176323	-0.514573	0.286881	-0.234465	14	11	4	5	6	14	10	11	15
Q9BSJ8;Q9BSJ8-2	Q9BSJ8	Extended synaptotagmin-1	ESYT1	0.62293	0.189034	0.0143553	-0.120294	0.0840643	-0.168123	-0.666576	-0.358454	-0.251539	20	14	12	15	20	45	12	20	27
P62495;P62495-2	P62495	Eukaryotic peptide chain release factor subunit 1	ETF1	0.83996	0.739848	0.378512	0.333424	1.67356	-0.304006	0.0143553	-0.234465	0.0143553	75	33	25	17	20	56	20	31	24
Q9NVM1	Q9NVM1	Protein eva-1 homolog B	EVA1B	-0.120294	-0.104697	-0.68966	-0.217591	-0.454032	0.790772	-0.0144996	-0.217591	0.0565835	5	2	2	3	3	10	2	3	4
Q92817	Q92817	Envoplakin	EVPL	0.378512	-0.304006	0.163499	1.02857	-0.104697	-0.234465	-0.217591	0.226509	0.226509	2	1	2	2	1	2	2	3	2
Q01844;Q01844-6;Q01844-3;Q01844-5;Q01844-2	Q01844	RNA-binding protein EWS	EWSR1	1.02148	1.02857	0.201634	0	0.799087	0.321928	0.713696	-0.862496	-0.286304	31	19	8	3	3	10	8	12	4
Q9NV70	Q9NV70	Exocyst complex component 1	EXOC1	0.910733	0.815575	-0.713119	-0.104697	-0.943416	0.111031	-0.494109	-0.473931	-0.268817	1	6	1	16	9	54	19	7	12
Q96KP1	Q96KP1	Exocyst complex component 2	EXOC2	-1.152	1.07039	-0.37707	-0.0892673	-1.21759	0.111031	-0.37707	0.0143553	-0.136062	7	8	4	8	6	65	25	12	23
O60645;O60645-2;O60645-3	O60645	Exocyst complex component 3	EXOC3	0.0426443	0.464668	0.0143553	0.189034	-0.862496	0.0976108	-0.395929	-0.286304	-0.268817	4	2	3	8	8	53	16	6	14
Q96A65	Q96A65	Exocyst complex component 4	EXOC4	-0.434403	0.344828	-0.136062	-0.0588937	-0.862496	0.111031	-0.358454	-0.268817	-0.200913	20	24	14	24	22	91	22	19	39
O00471	O00471	Exocyst complex component 5	EXOC5	-0.395929	0.545968	-0.473931	-0.0588937	-1.05889	0.226509	-0.514573	-0.358454	-0.37707	5	5	1	8	10	52	18	9	18
Q8TAG9;Q8TAG9-2	Q8TAG9	Exocyst complex component 6	EXOC6	-0.736966	0.31034	-0.120294	0	-1.59946	-0.136062	-0.577767	-0.251539	-0.268817	4	4	1	6	2	26	9	4	8
Q9UPT5-6;Q9UPT5;Q9UPT5-5;Q9UPT5-1;Q9UPT5-2	Q9UPT5	Exocyst complex component 7	EXOC7	-0.888969	0.847997	0.695994	-0.200913	-1.08927	0.124328	-0.251539	-0.286304	-0.286304	3	7	1	20	17	67	27	9	24
Q8IYI6	Q8IYI6	Exocyst complex component 8	EXOC8	-0.577767	0.773996	-0.621488	0.0285692	-1.18442	0.124328	-0.415037	-0.0892673	-0.434403	3	3	1	13	11	38	14	5	16
Q9Y3B2	Q9Y3B2	Exosome complex component CSL4	EXOSC1	0.495695	0.773996	0.176323	0.321928	0.992768	-0.251539	0.464668	-0.184425	0.0285692	9	7	3	6	6	1	1	8	8
Q01780;Q01780-2	Q01780	Exosome component 10	EXOSC10	0.495695	0.790772	0.263034	0.815575	1.65076	1.24489	-0.168123	-0.268817	0.176323	29	33	15	13	18	3	3	13	6
Q9NQT5;Q9NQT5-2	Q9NQT5	Exosome complex component RRP40	EXOSC3	0.545968	0.790772	0.422233	0.411426	1.31615	0.0285692	0.695994	-0.304006	0.344828	7	5	2	4	6	2	1	9	7
Q9NPD3	Q9NPD3	Exosome complex component RRP41	EXOSC4	0.604071	0.687061	0.263034	0.378512	1.22033	-0.234465	0.344828	-0.358454	0.0840643	11	8	6	5	8	4	2	7	9
Q15024	Q15024	Exosome complex component RRP42	EXOSC7	0.632268	0.757023	0.275007	0.15056	1.14405	-0.577767	0.432959	-0.321928	-0.0439433	5	5	7	3	4	1	3	10	5
Q96B26	Q96B26	Exosome complex component RRP43	EXOSC8	0.765535	0.659925	0.201634	0.475085	1.1177	0.0703893	0.298658	-0.168123	0.389567	9	5	3	4	4	3	1	7	6
Q06265;Q06265-2;Q06265-3;Q06265-4	Q06265	Exosome complex component RRP45	EXOSC9	0.555816	0.704872	-0.104697	0.286881	1.29278	0.238787	0.485427	-0.0588937	-0.200913	11	8	5	2	4	3	2	9	5
P15311	P15311	Ezrin	EZR	1.04264	1.94486	1.11103	-0.395929	-0.836501	-0.217591	-0.415037	-0.104697	-0.0291463	350	284	141	207	211	648	243	262	357
Q9Y624;Q9Y624-2	Q9Y624	Junctional adhesion molecule A	F11R	-1.02915	0.356144	-0.0588937	0.226509	-0.415037	0.400538	-0.152003	0.0285692	0.0143553	26	21	13	18	20	73	33	26	30
P13726	P13726	Tissue factor	F3	-2.47393	-1.12029	-2.64386	0.594549	-0.494109	0.454176	0.263034	0	-0.217591	5	8	2	10	11	31	13	4	4
P23610	P23610	Factor VIII intron 22 protein	F8A1	-0.810966	-1.152	-0.713119	0.464668	0.201634	1.74846	0.604071	0.263034	-0.184425	20	11	5	3	5	4	1	7	6
Q9UNN5	Q9UNN5	FAS-associated factor 1	FAF1	-0.286304	-0.234465	0	0.189034	0.641546	0.0840643	0.176323	0.137504	-0.0291463	16	6	3	5	3	4	4	5	3
Q5T8I3;Q5T8I3-2	Q5T8I3	Protein FAM102B	FAM102B	2.0036	1.60407	1	0.641546	1.50589	0.333424	-0.862496	-0.321928	0.263034	25	12	4	7	7	1	1	5	1
Q8N4B1;Q8N4B1-4	Q8N4B1	Sesquipedalian-1	FAM109A	-1	-1.25154	-1.18442	-0.943416	0.124328	-0.136062	0.250962	0.0703893	0.214125	16	10	6	7	7	4	1	9	9
Q6ICB4	Q6ICB4	Sesquipedalian-2	FAM109B	-1.21759	-1.64386	-0.713119	-0.888969	0.378512	0.176323	0.0840643	0.124328	0.226509	31	17	10	15	16	14	9	24	12
Q9NZB2-6	Q9NZB2	Constitutive coactivator of PPAR-gamma-like protein 1	FAM120A	1.20163	0.963474	-0.0892673	0.0565835	0.799087	-0.599462	-0.152003	-0.434403	0.0976108	82	75	45	51	53	36	17	50	39
Q9BZQ8	Q9BZQ8	Protein Niban	FAM129A	1.67807	2.45154	1.23266	0.773996	0.422233	-0.666576	-1	0.0840643	-0.184425	8	8	15	15	12	70	25	14	32
Q96TA1;Q96TA1-2	Q96TA1	Niban-like protein 1	FAM129B	-0.514573	-0.0144996	-0.395929	-0.286304	-0.251539	0.0565835	-0.168123	-0.120294	-0.217591	71	44	29	36	37	132	46	41	50
Q5W0V3;Q5W0V3-2	Q5W0V3	Protein FAM160B1	FAM160B1	-0.0740006	-0.556393	0.0565835	-0.0588937	0.137504	-0.0892673	0.367371	0.226509	-0.120294	17	10	4	2	5	8	3	9	8
Q8TBP5	Q8TBP5	Membrane protein FAM174A	FAM174A	-0.535332	-0.621488	-0.340075	-0.234465	-0.304006	0.0565835	0.941106	-0.304006	0.201634	4	2	3	2	2	1	2	3	4
Q15018	Q15018	BRISC complex subunit Abro1	FAM175B	0.124328	-0.340075	-0.454032	-0.268817	-0.152003	-0.217591	0.400538	0.176323	-0.136062	24	12	11	10	10	32	20	18	14
Q8N128;Q8N128-2	Q8N128	Protein FAM177A1	FAM177A1	0.687061	0.321928	0.0143553	0.321928	-0.943416	-0.217591	-0.304006	0.250962	0.516015	10	10	5	4	4	8	6	8	8
Q5XKK7;Q5XKK7-2;Q5XKK7-3	Q5XKK7	Protein FAM219B	FAM219B	0.214125	-0.168123	-0.340075	0.0703893	-0.395929	0.0976108	-0.304006	-0.0144996	0.454176	6	5	5	1	1	2	2	3	5
Q641Q2;Q641Q2-2	Q641Q2	WASH complex subunit FAM21A	FAM21A	-0.234465	-0.0892673	-0.621488	0.189034	-0.304006	-0.434403	-0.971431	0.333424	0.238787	47	45	8	24	26	35	20	39	57
Q92520	Q92520	Protein FAM3C	FAM3C	-1.35845	-2.39593	-0.943416	0.226509	-0.736966	0.214125	1.1375	0.137504	0	31	15	9	16	20	27	18	8	8
Q9NUQ9;Q9NUQ9-2	Q9NUQ9	Protein FAM49B	FAM49B	0.0703893	1.63691	0.378512	-0.304006	-1.152	-0.0892673	-0.286304	-0.0144996	0	29	29	18	29	33	96	37	29	37
Q6ZS17;Q6ZS17-2;Q6ZS17-3;Q6ZS17-4	Q6ZS17	Protein FAM65A	FAM65A	-0.0291463	0.201634	0.214125	-0.217591	-0.0439433	-0.454032	0.0143553	-0.268817	0.214125	6	4	3	10	9	23	12	9	10
Q9H4H8;Q9H4H8-2	Q9H4H8	Protein FAM83D	FAM83D	-1.05889	-2.39593	-0.713119	0.545968	-0.136062	-0.514573	0.748461	0.378512	0.263034	14	7	8	2	3	5	3	6	5
Q96KN1	Q96KN1	Protein FAM84B	FAM84B	0.137504	0.263034	0.695994	0.356144	-1.21759	-0.120294	0.163499	0.238787	0.111031	39	26	14	14	14	25	16	26	27
Q658Y4	Q658Y4	Protein FAM91A1	FAM91A1	0.15056	-0.0144996	0	0.555816	-0.0740006	-0.395929	-0.434403	0.111031	0.0976108	230	120	91	46	49	78	44	112	127
Q9Y3D0	Q9Y3D0	Mitotic spindle-associated MMXD complex subunit MIP18	FAM96B	0.263034	-0.321928	0.15056	-0.168123	0.0285692	-0.251539	0.367371	0.0143553	0.0840643	22	9	7	7	8	18	9	12	7
Q52LJ0-2;Q52LJ0	Q52LJ0	Protein FAM98B	FAM98B	1.04264	0.941106	0.575312	0.505891	1.45418	-0.234465	1.33342	-0.494109	-0.251539	26	20	8	11	10	6	2	15	5
O15287	O15287	Fanconi anemia group G protein	FANCG	-0.494109	-2.39593	0.0426443	0.604071	0.400538	-3.32193	0.214125	0.0426443	0.15056	3	2	7	1	1	2	1	4	4
Q9Y4F1;Q9Y4F1-2	Q9Y4F1	FERM, RhoGEF and pleckstrin domain-containing protein 1	FARP1	-0.473931	1.8679	0.163499	-0.200913	-0.514573	0.411426	-0.168123	-0.200913	-0.120294	13	34	15	32	28	135	43	40	80
O94887;O94887-3;O94887-2	O94887	FERM, RhoGEF and pleckstrin domain-containing protein 2	FARP2	3.17951	1.1635	-0.268817	-0.184425	-0.599462	0.9855	0.584963	-0.454032	-0.120294	4	5	1	5	4	15	4	3	9
Q9Y285;Q9Y285-2	Q9Y285	Phenylalanine--tRNA ligase alpha subunit	FARSA	-0.200913	0.575312	-0.599462	0.367371	0.956057	0.214125	0.344828	0.0703893	-0.152003	81	42	29	22	17	51	16	24	26
Q9NSD9;Q9NSD9-2	Q9NSD9	Phenylalanine--tRNA ligase beta subunit	FARSB	0	0.722466	-0.599462	0.432959	1.10434	0.163499	0.757023	0.137504	-0.340075	61	34	22	22	24	54	19	25	25
P25445;P25445-6	P25445	Tumor necrosis factor receptor superfamily member 6	FAS	-0.915936	0.201634	-0.836501	-0.599462	-1.32193	-0.0439433	-0.37707	0.0703893	-0.200913	27	20	16	13	15	50	24	18	23
P49327	P49327	Fatty acid synthase;[Acyl-carrier-protein] S-acetyltransferase;[Acyl-carrier-protein] S-malonyltransferase;3-oxoacyl-[acyl-carrier-protein] synthase;3-oxoacyl-[acyl-carrier-protein] reductase;3-hydroxyacyl-[acyl-carrier-protein] dehydratase;Enoyl-[acyl-carrier-protein] reductase;Oleoyl-[acyl-carrier-protein] hydrolase	FASN	0.895303	-0.136062	-0.217591	0.367371	0.695994	0.505891	1.10434	0.0703893	0.0565835	1396	588	337	368	405	770	413	444	396
P62861	P62861	40S ribosomal protein S30	FAU	1.65535	1.49057	0.604071	0.432959	2.32769	-0.120294	0.516015	-0.0740006	-0.0291463	14	7	8	2	4	13	3	10	7
Q96EF6	Q96EF6	F-box only protein 17	FBXO17	-0.454032	-0.0740006	-0.286304	-0.535332	-0.577767	0.773996	-0.0291463	-0.0439433	0.214125	7	8	1	3	4	4	1	4	4
Q9UK22	Q9UK22	F-box only protein 2	FBXO2	0.0976108	0.201634	0.31034	-0.184425	-0.556393	0.367371	-0.104697	0.0976108	-0.473931	5	3	3	7	6	14	7	2	3
Q9UKB1;Q9UKB1-3;Q9UKB1-2	Q9UKB1	F-box/WD repeat-containing protein 11	FBXW11	-0.268817	-0.599462	-0.234465	0.790772	1.40054	-0.666576	0.298658	-0.268817	0.659925	34	30	12	12	14	12	4	17	10
Q0JRZ9;Q0JRZ9-3	Q0JRZ9	F-BAR domain only protein 2	FCHO2	0.226509	0.536053	-0.268817	0.464668	0.422233	0.286881	-0.454032	-0.304006	-0.168123	63	40	15	19	15	23	12	37	38
O94868;O94868-2;O94868-3	O94868	F-BAR and double SH3 domains protein 2	FCHSD2	0.201634	0.933573	0.748461	1.20163	-0.217591	0.238787	-0.535332	-0.286304	-0.915936	6	3	3	3	2	5	2	6	1
P14324;P14324-2	P14324	Farnesyl pyrophosphate synthase	FDPS	0.594549	0.321928	0.0143553	0.687061	0.389567	0.970854	-0.0588937	-0.251539	0.176323	14	8	9	10	13	16	6	8	8
P39748;P39748-2	P39748	Flap endonuclease 1	FEN1	0.731183	1.15056	0.454176	0.545968	0.485427	0.422233	-0.340075	-0.234465	-0.184425	68	38	33	27	31	76	39	51	48
P16591;P16591-2	P16591	Tyrosine-protein kinase Fer	FER	-0.514573	0.286881	0.0285692	0.536053	0.367371	-0.304006	-0.0892673	0.226509	0	65	47	33	9	8	22	14	48	44
Q9BQL6;Q9BQL6-4;Q9BQL6-2	Q9BQL6	Fermitin family homolog 1	FERMT1	0.0285692	1.84398	-0.473931	-0.304006	-0.358454	-0.434403	-0.514573	-0.0439433	-0.0439433	5	6	2	10	12	36	15	7	10
Q96AC1;Q96AC1-3;Q96AC1-2	Q96AC1	Fermitin family homolog 2	FERMT2	-0.251539	1.82782	0.214125	-0.434403	-0.888969	-0.0892673	-0.321928	-0.0740006	-0.217591	76	67	29	62	60	216	77	70	80
P07954-2;P07954	P07954	Fumarate hydratase, mitochondrial	FH	0.765535	0.367371	-0.184425	0.422233	0.782409	0.454176	0.226509	-0.0740006	-0.0291463	35	22	13	12	19	32	12	11	8
Q14192	Q14192	Four and a half LIM domains protein 2	FHL2	-0.152003	0.15056	0.516015	-0.37707	-0.434403	0	0.137504	0.214125	-0.0588937	19	10	4	13	11	29	13	13	13
Q9Y613	Q9Y613	FH1/FH2 domain-containing protein 1	FHOD1	1.35614	1	0.678072	0.137504	1.68706	-0.340075	0.176323	0	0.0976108	46	30	12	4	7	7	4	6	16
O43427;O43427-2	O43427	Acidic fibroblast growth factor intracellular-binding protein	FIBP	0.137504	1.42223	0.823749	-0.251539	-0.556393	-0.217591	-0.535332	-0.234465	0.238787	12	11	6	7	8	33	14	11	14
Q92562	Q92562	Polyphosphoinositide phosphatase	FIG4	0.422233	-0.358454	0.124328	0.432959	0.871844	-0.473931	-0.168123	0.214125	0.275007	76	54	62	14	17	9	9	71	63
Q9Y3D6	Q9Y3D6	Mitochondrial fission 1 protein	FIS1	-0.168123	-0.888969	-0.304006	-0.120294	0.137504	0.275007	0.111031	0.0840643	-0.395929	6	2	2	4	4	9	4	4	4
Q00688	Q00688	Peptidyl-prolyl cis-trans isomerase FKBP3	FKBP3	1.7137	1.63227	0.731183	0.713696	2.54102	0.111031	-0.454032	-0.251539	0.176323	42	24	12	6	10	9	2	12	12
Q02790	Q02790	Peptidyl-prolyl cis-trans isomerase FKBP4;Peptidyl-prolyl cis-trans isomerase FKBP4, N-terminally processed	FKBP4	-0.104697	-0.37707	-0.234465	0.0426443	0.0840643	0.124328	0.790772	0.111031	-0.184425	130	77	45	51	53	116	75	53	45
Q13451	Q13451	Peptidyl-prolyl cis-trans isomerase FKBP5;Peptidyl-prolyl cis-trans isomerase FKBP5, N-terminally processed	FKBP5	0.286881	-0.0740006	0.201634	-0.0291463	0.545968	0.31034	0.454176	-0.104697	-0.184425	40	23	11	18	15	23	20	25	18
Q13045;Q13045-3	Q13045	Protein flightless-1 homolog	FLII	0.250962	-0.0740006	0.356144	-0.0144996	0.0426443	-0.152003	0.344828	0.189034	0	32	13	10	20	21	32	25	14	19
P21333;P21333-2	P21333	Filamin-A	FLNA	-0.514573	0.963474	-0.152003	-0.321928	-0.836501	0.344828	0.226509	-0.340075	-0.168123	138	114	64	118	101	428	157	115	169
O75369-8;O75369;O75369-2;O75369-9;O75369-6;O75369-3;O75369-7;O75369-5;O75369-4	O75369	Filamin-B	FLNB	-0.473931	0.659925	-0.234465	0.201634	-0.577767	0.201634	0.0703893	-0.152003	-0.268817	96	70	50	40	30	235	84	60	73
O75955;O75955-2	O75955	Flotillin-1	FLOT1	0.137504	0.464668	0.0976108	-0.321928	-0.494109	0.15056	-0.761213	0.0976108	-0.136062	85	58	47	78	77	219	80	89	116
Q14254	Q14254	Flotillin-2	FLOT2	0.367371	0.604071	0.238787	-0.37707	-0.494109	0.226509	-0.943416	0.214125	-0.152003	74	47	35	46	48	140	49	50	74
Q9Y5Y0	Q9Y5Y0	Feline leukemia virus subgroup C receptor-related protein 1	FLVCR1	-0.234465	1.18903	-0.200913	0.545968	-0.120294	0.0285692	-0.535332	0.31034	-0.0588937	16	13	5	11	11	29	13	8	21
Q96CP2	Q96CP2	FLYWCH family member 2	FLYWCH2	1.11103	1	0.555816	-0.0439433	0.124328	0.226509	-0.268817	-0.0439433	0.0703893	11	6	1	5	8	7	2	8	8
O95466-2;O95466;O95466-3	O95466	Formin-like protein 1	FMNL1	-0.217591	0.0840643	0.176323	-0.286304	-0.268817	-0.473931	-0.251539	0.0703893	0.111031	58	37	58	28	33	126	36	59	91
Q96PY5-3;Q96PY5	Q96PY5	Formin-like protein 2	FMNL2	0.201634	0.0840643	0.124328	-0.286304	-1.02915	0.367371	-0.136062	0.0143553	-0.184425	4	11	8	17	19	93	32	10	35
Q9HA64	Q9HA64	Ketosamine-3-kinase	FN3KRP	0.485427	0.333424	0.226509	-0.200913	0.516015	0.0565835	-0.104697	-0.434403	0.0976108	3	2	1	1	1	5	2	2	2
Q96RU3;Q96RU3-3;Q96RU3-4	Q96RU3	Formin-binding protein 1	FNBP1	0.0976108	0.475085	0.632268	0.948601	0.454176	-0.713119	-0.395929	0.454176	-0.152003	92	59	33	13	23	48	31	72	67
Q5T0N5-4;Q5T0N5-3;Q5T0N5;Q5T0N5-2;Q5T0N5-5	Q5T0N5	Formin-binding protein 1-like	FNBP1L	-0.200913	0.0426443	0.124328	1.58976	0.356144	-0.268817	-0.0892673	0.526069	-0.0588937	224	130	95	49	60	129	70	120	138
P15328	P15328	Folate receptor alpha	FOLR1	-0.68966	1.01436	0.9855	0.815575	-0.268817	1.32769	-0.0439433	-0.494109	0.226509	14	15	3	13	12	68	22	1	7
Q9BZ67;Q9BZ67-2;Q9BZ67-3	Q9BZ67	FERM domain-containing protein 8	FRMD8	-0.321928	1.09761	0.214125	-0.304006	-0.810966	0.298658	-0.340075	-0.234465	-0.0291463	4	12	5	11	9	42	16	16	21
Q8WU20	Q8WU20	Fibroblast growth factor receptor substrate 2	FRS2	-1.47393	0.15056	-1.02915	-0.184425	-1.152	-0.234465	-0.286304	-0.434403	0.0703893	3	5	2	6	4	31	9	3	6
O94915-2	O94915	Protein furry homolog-like	FRYL	-0.184425	-1.12029	-0.785875	0.0565835	-0.736966	-0.321928	0.0840643	0.111031	0.214125	2	1	1	1	1	2	2	3	2
O94915	O94915	Protein furry homolog-like	FRYL	-0.0740006	-1	-0.535332	-0.0144996	-0.943416	-0.577767	-0.136062	0.137504	0	347	184	131	74	88	89	47	168	159
Q16658	Q16658	Fascin	FSCN1	-0.454032	0.31034	-0.251539	0.641546	-0.643856	0.475085	0.526069	-0.68966	0.137504	77	56	45	43	35	155	48	51	73
P02794	P02794	Ferritin heavy chain;Ferritin heavy chain, N-terminally processed	FTH1	1.48027	1.64155	1.73985	-0.556393	-0.358454	0.669027	0.286881	-0.136062	0.163499	285	163	101	19	22	52	14	112	116
P02792	P02792	Ferritin light chain	FTL	1.26903	1.43829	1.53605	-0.473931	-0.415037	0.871844	0.275007	-0.0892673	0.238787	127	63	45	5	5	10	2	59	55
Q96I24;Q96I24-2	Q96I24	Far upstream element-binding protein 3	FUBP3	0.0143553	0.575312	-0.0291463	-0.494109	0.454176	0.111031	0.124328	-0.358454	-0.0439433	26	13	7	1	1	1	1	7	4
P35637;P35637-2	P35637	RNA-binding protein FUS	FUS	0.545968	0.815575	-0.168123	0.298658	2.08746	0.124328	0.389567	-0.713119	0.286881	37	24	22	4	5	12	4	13	7
Q9BQS8;Q9BQS8-4	Q9BQS8	FYVE and coiled-coil domain-containing protein 1	FYCO1	-0.736966	-0.836501	-0.136062	0.948601	1.31034	-0.0291463	-0.234465	0	-0.184425	17	18	7	4	5	1	6	12	14
P06241-2	P06241	Tyrosine-protein kinase Fyn	FYN	0.15056	1.66903	0.516015	0.163499	-0.415037	-0.556393	-0.971431	-0.217591	-0.152003	2	3	1	2	2	23	3	3	3
P06241;P06241-3	P06241	Tyrosine-protein kinase Fyn	FYN	-0.184425	1.18903	0.333424	-0.217591	-0.666576	-0.152003	-0.68966	-0.120294	0.0285692	75	73	37	36	35	153	50	61	55
Q13283	Q13283	Ras GTPase-activating protein-binding protein 1	G3BP1	0.659925	1.03562	0.722466	0.0565835	0.613532	-0.200913	0.650765	0.0143553	-0.268817	12	11	9	13	14	34	16	13	12
P11413;P11413-2;P11413-3	P11413	Glucose-6-phosphate 1-dehydrogenase	G6PD	-0.494109	-0.120294	-0.152003	0.137504	-0.0144996	1.12433	0.933573	0.0426443	-0.0892673	53	56	39	20	23	63	32	35	31
P10253	P10253	Lysosomal alpha-glucosidase;76 kDa lysosomal alpha-glucosidase;70 kDa lysosomal alpha-glucosidase	GAA	-0.434403	-0.761213	-0.136062	-0.37707	-0.0588937	1.0635	0.485427	-0.0588937	-0.0144996	71	42	28	6	7	10	3	20	40
O14976;O14976-2	O14976	Cyclin-G-associated kinase	GAK	-0.643856	-1	-0.535332	-0.454032	0.594549	-0.340075	0.111031	0.263034	0.214125	387	236	154	73	73	116	57	255	276
Q10472	Q10472	Polypeptide N-acetylgalactosaminyltransferase 1;Polypeptide N-acetylgalactosaminyltransferase 1 soluble form	GALNT1	-1.25154	-1.88897	-0.915936	0.356144	-0.268817	-1.05889	0.163499	0.124328	0.298658	5	4	3	3	5	4	2	3	5
Q10471	Q10471	Polypeptide N-acetylgalactosaminyltransferase 2;Polypeptide N-acetylgalactosaminyltransferase 2 soluble form	GALNT2	-1.68966	-2.73697	-1.18442	1.07039	-0.304006	-0.0588937	0.485427	0.650765	0.0840643	101	44	28	48	50	81	38	25	27
Q8NCL4	Q8NCL4	Polypeptide N-acetylgalactosaminyltransferase 6	GALNT6	-1.21759	-2.18442	-0.494109	1.20789	0.263034	0.0703893	0.250962	1	0.124328	16	3	2	10	9	21	7	3	4
Q86SF2	Q86SF2	N-acetylgalactosaminyltransferase 7	GALNT7	-1.32193	-3.18442	-0.556393	0.695994	-0.200913	0.344828	0.887525	0.765535	0.189034	49	32	18	37	31	52	22	17	16
Q14697-2	Q14697	Neutral alpha-glucosidase AB	GANAB	0.464668	-0.434403	-0.217591	-0.37707	-0.251539	-0.200913	-0.415037	0.15056	-0.152003	28	23	30	18	19	26	24	20	17
P04406	P04406	Glyceraldehyde-3-phosphate dehydrogenase	GAPDH	0.422233	0.367371	0	0.0143553	0.298658	0.62293	-0.268817	-0.120294	0	643	341	226	299	296	594	191	251	211
Q14C86-6;Q14C86-2;Q14C86;Q14C86-5;Q14C86-4;Q14C86-3	Q14C86	GTPase-activating protein and VPS9 domain-containing protein 1	GAPVD1	0.275007	0.485427	0.214125	0.400538	0.356144	-0.358454	0.0426443	0.124328	-0.136062	289	232	119	34	35	58	36	140	126
P41250	P41250	Glycine--tRNA ligase	GARS	1.32769	1.01436	0.443607	0.0285692	0.298658	0.0703893	0.613532	-0.415037	-0.0892673	49	26	16	10	13	45	23	4	5
P22102	P22102	Trifunctional purine biosynthetic protein adenosine-3;Phosphoribosylamine--glycine ligase;Phosphoribosylformylglycinamidine cyclo-ligase;Phosphoribosylglycinamide formyltransferase	GART	0.0976108	-0.152003	0.0703893	0.0285692	0.443607	0.124328	0.422233	0.0426443	-0.168123	129	72	60	40	42	79	44	61	54
P54826	P54826	Growth arrest-specific protein 1	GAS1	-0.0144996	-0.888969	0.970854	0.163499	-0.514573	-0.340075	-0.599462	0.0426443	0	2	2	2	5	2	12	6	24	34
P04062;P04062-4;P04062-2;P04062-5;P04062-3	P04062	Glucosylceramidase	GBA	-0.120294	-0.152003	0.333424	-0.184425	0.0565835	0.263034	-0.971431	0.286881	-0.104697	55	25	31	25	24	61	28	35	41
Q04446	Q04446	1,4-alpha-glucan-branching enzyme	GBE1	-3.32193	1.29866	-0.136062	0.641546	-0.514573	0.422233	-0.268817	0.432959	-0.494109	27	23	4	1	3	16	8	2	3
Q92538-3;Q92538	Q92538	Golgi-specific brefeldin A-resistance guanine nucleotide exchange factor 1	GBF1	0.321928	0.0840643	0.0285692	0.275007	0.83996	-0.415037	0.286881	0.0143553	0.137504	263	224	100	73	57	88	52	104	80
Q8IWJ2	Q8IWJ2	GRIP and coiled-coil domain-containing protein 2	GCC2	-0.0892673	-1.32193	-1.35845	0.739848	-0.535332	-0.251539	0.31034	-0.136062	0.0143553	34	36	12	13	17	3	2	3	2
P48507;P48507-2	P48507	Glutamate--cysteine ligase regulatory subunit	GCLM	-0.434403	-0.621488	0.0703893	0.286881	0.263034	-0.37707	0.189034	0.298658	-0.37707	12	7	7	14	14	11	15	10	7
Q92616	Q92616	Translational activator GCN1	GCN1L1	0.925999	0.992768	0.263034	0.238787	0.485427	-0.358454	0.124328	-0.184425	-0.217591	286	169	103	52	60	108	49	103	103
Q9NXN4;Q9NXN4-2	Q9NXN4	Ganglioside-induced differentiation-associated protein 2	GDAP2	-0.915936	-0.971431	-0.454032	0.286881	-0.286304	-0.268817	-0.494109	0.214125	0.238787	66	54	38	18	19	39	17	42	40
P50395;P50395-2	P50395	Rab GDP dissociation inhibitor beta	GDI2	-0.200913	0.831877	0.0703893	0.201634	-0.0144996	0.275007	0.31034	-0.104697	-0.120294	72	43	25	28	31	116	44	51	52
O14893;O14893-2;O14893-3	O14893	Gem-associated protein 2	GEMIN2	1.48027	-0.251539	1.89142	0.464668	1.26303	-1.47393	-0.37707	-0.120294	0.238787	32	12	4	6	8	3	5	16	11
P57678	P57678	Gem-associated protein 4	GEMIN4	1.73985	-0.0892673	1.61824	0.83996	1.54597	-1.18442	-0.395929	-0.120294	0.214125	155	63	49	25	33	31	18	51	90
Q8TEQ6	Q8TEQ6	Gem-associated protein 5	GEMIN5	1.94111	0.411426	1.28688	0.731183	1.25701	-1.02915	-0.454032	-0.136062	0.201634	296	99	65	42	38	72	34	64	98
Q7L5D6;Q7L5D6-2	Q7L5D6	Golgi to ER traffic protein 4 homolog	GET4	-0.184425	-0.454032	-0.136062	-0.434403	-0.0291463	-0.168123	0.454176	0.111031	-0.234465	37	15	15	15	13	14	10	17	14
Q06210;Q06210-2	Q06210	Glutamine--fructose-6-phosphate aminotransferase [isomerizing] 1	GFPT1	1.28096	-0.556393	1.0635	-0.37707	0.0565835	0.641546	0.887525	0.411426	0.0840643	257	143	129	87	91	205	71	128	125
O94808	O94808	Glutamine--fructose-6-phosphate aminotransferase [isomerizing] 2	GFPT2	0.485427	-1.02915	-0.321928	0.163499	0.910733	-0.184425	0.0976108	0.111031	-0.168123	42	23	17	5	7	5	4	18	12
Q9UJY4	Q9UJY4	ADP-ribosylation factor-binding protein GGA2	GGA2	-1.08927	-1.2863	-1.2863	-0.621488	-0.217591	0.0143553	-0.599462	0.0426443	0.356144	117	57	34	11	12	30	17	33	24
O75223;O75223-3	O75223	Gamma-glutamylcyclotransferase	GGCT	-0.454032	0.356144	-0.0892673	0.475085	-0.0892673	0.0840643	0.298658	0.0143553	0.0426443	2	2	3	2	3	3	3	2	3
Q92820	Q92820	Gamma-glutamyl hydrolase	GGH	-0.136062	0.356144	0.176323	-0.184425	0.15056	0.226509	-0.535332	0.0143553	-0.152003	45	21	28	12	10	42	17	31	27
Q8IVV7	Q8IVV7	Glucose-induced degradation protein 4 homolog	GID4	0.378512	-0.599462	-0.494109	0.0976108	-0.0144996	-0.200913	0.275007	-0.120294	-0.0740006	6	3	2	4	3	8	4	4	2
Q9NWU2	Q9NWU2	Glucose-induced degradation protein 8 homolog	GID8	0.263034	-0.915936	-0.494109	-0.0588937	0.0703893	-0.234465	0.263034	0.111031	-0.152003	36	19	17	8	12	25	15	19	21
O14908;O14908-2	O14908	PDZ domain-containing protein GIPC1	GIPC1	-0.340075	0.613532	0.275007	0.0426443	-0.434403	0.555816	0.0976108	-0.184425	0.0840643	12	12	8	7	5	26	14	15	17
Q9Y2X7;Q9Y2X7-3	Q9Y2X7	ARF GTPase-activating protein GIT1	GIT1	0.659925	0.0285692	-0.286304	-0.0439433	0.111031	-0.268817	-0.168123	-0.0144996	0.0840643	1	2	2	4	5	6	3	1	1
P06280	P06280	Alpha-galactosidase A	GLA	0.0703893	-0.37707	-0.666576	0.422233	0.286881	0.124328	-0.535332	-0.0740006	0.0976108	21	9	6	4	4	8	5	9	9
P16278;P16278-3;P16278-2	P16278	Beta-galactosidase	GLB1	1.09085	0.321928	0.389567	0.83996	0.948601	-0.0740006	-0.810966	0	-0.0439433	71	31	45	23	21	47	21	47	51
Q92896-2;Q92896-3;Q92896	Q92896	Golgi apparatus protein 1	GLG1	-1.05889	-2.39593	-0.340075	0.0976108	-0.943416	0.0426443	0.831877	0.189034	0	114	58	13	91	113	133	66	42	51
Q92990;Q92990-2	Q92990	Glomulin	GLMN	0.555816	-0.514573	0.516015	0	0.201634	-0.321928	-0.184425	0.0703893	-0.358454	30	8	9	6	8	10	10	11	9
Q8WWB7;Q8WWB7-2	Q8WWB7	Glycosylated lysosomal membrane protein	GLMP	-0.37707	-0.836501	-0.120294	-0.0740006	0.111031	-0.321928	-1	0.111031	0.176323	19	7	2	3	3	14	8	10	10
Q04760;Q04760-2	Q04760	Lactoylglutathione lyase	GLO1	-0.217591	0.367371	0.137504	0.176323	-0.152003	0.432959	-0.37707	-0.104697	-0.152003	6	4	6	4	1	18	7	8	11
Q9HC38-2;Q9HC38	Q9HC38	Glyoxalase domain-containing protein 4	GLOD4	-0.68966	0.263034	0.0426443	-0.217591	-0.234465	0.137504	0	-0.200913	0.15056	3	2	4	3	4	3	3	3	2
O76003	O76003	Glutaredoxin-3	GLRX3	-0.643856	-0.340075	0.124328	-0.200913	-0.234465	0.189034	0.485427	0.189034	-0.136062	35	12	10	14	15	28	14	16	15
Q68CQ7;Q68CQ7-2	Q68CQ7	Glycosyltransferase 8 domain-containing protein 1	GLT8D1	-0.152003	-0.736966	-0.200913	0.731183	-0.184425	-0.184425	0.411426	0.189034	-0.0144996	25	12	9	11	11	11	10	2	3
Q9H1C3	Q9H1C3	Glycosyltransferase 8 domain-containing protein 2	GLT8D2	-2.64386	-2	-0.0291463	0.0143553	-0.643856	0.790772	1.46989	0.85599	1.1635	7	6	4	3	3	3	3	4	4
P17900	P17900	Ganglioside GM2 activator;Ganglioside GM2 activator isoform short	GM2A	-1.78588	-3.05889	-1.152	0.298658	0.333424	0.389567	0.298658	0.545968	0.31034	8	6	2	6	6	7	7	9	8
O60547;O60547-2	O60547	GDP-mannose 4,6 dehydratase	GMDS	0.176323	0.0976108	-0.358454	0.226509	0.321928	0.536053	-0.713119	-0.321928	0.163499	11	5	4	8	8	30	12	5	3
Q96IJ6;Q96IJ6-2	Q96IJ6	Mannose-1-phosphate guanyltransferase alpha	GMPPA	-0.862496	-1.05889	0.0703893	0.0703893	-0.0291463	0.650765	0.757023	0	0.0840643	9	6	4	5	5	13	7	5	2
Q9Y5P6;Q9Y5P6-2	Q9Y5P6	Mannose-1-phosphate guanyltransferase beta	GMPPB	-0.415037	-0.473931	-0.184425	1.36177	-0.168123	0.650765	0.298658	0.176323	-0.535332	11	5	4	1	2	9	4	3	1
P49915;P49915-2	P49915	GMP synthase [glutamine-hydrolyzing]	GMPS	-0.621488	-0.415037	-0.184425	0.0426443	0.536053	-0.304006	0.333424	0.137504	0.0285692	122	42	42	18	23	46	23	47	36
P29992	P29992	Guanine nucleotide-binding protein subunit alpha-11	GNA11	0.226509	1.73985	0.731183	-0.37707	-1.05889	-0.120294	-0.535332	-0.184425	-0.0892673	38	30	21	33	31	106	43	40	47
Q03113;Q03113-2;Q03113-3	Q03113	Guanine nucleotide-binding protein subunit alpha-12	GNA12	-0.434403	1.05658	-0.200913	-0.454032	-1.08927	0.286881	-0.217591	-0.251539	-0.184425	3	3	3	4	4	27	11	7	5
Q14344;Q14344-2	Q14344	Guanine nucleotide-binding protein subunit alpha-13	GNA13	0.298658	2.03914	0.799087	-0.268817	-0.943416	-0.0892673	-0.577767	-0.200913	-0.0439433	48	33	30	32	26	145	50	51	57
P63096;P63096-2	P63096	Guanine nucleotide-binding protein G(i) subunit alpha-1	GNAI1	-0.556393	1.26903	0.275007	-0.340075	-0.862496	0.163499	-0.268817	-0.184425	-0.0439433	15	11	10	12	12	54	20	17	22
P04899;P04899-4;P04899-6;P04899-3;P04899-2	P04899	Guanine nucleotide-binding protein G(i) subunit alpha-2	GNAI2	-0.0291463	1.60881	0.389567	0.176323	-0.643856	-0.104697	-0.494109	-0.217591	-0.0439433	20	14	13	21	18	92	31	37	35
P08754	P08754	Guanine nucleotide-binding protein G(k) subunit alpha	GNAI3	-0.0740006	1.58496	0.443607	-0.0144996	-0.713119	0.0426443	-0.304006	-0.104697	-0.136062	60	52	36	68	81	293	114	76	109
P09471-2;P09471	P09471	Guanine nucleotide-binding protein G(o) subunit alpha	GNAO1	-0.599462	1.39506	0.485427	1.62761	1.39506	0.333424	-0.321928	-0.200913	0.250962	1	1	3	3	1	24	9	5	6
P50148	P50148	Guanine nucleotide-binding protein G(q) subunit alpha	GNAQ	0.0143553	1.50589	0.739848	-0.234465	-0.971431	0.0143553	-0.494109	-0.217591	-0.0144996	19	12	9	14	12	50	21	20	21
P63092;P63092-4;Q5JWF2	P63092	Guanine nucleotide-binding protein G(s) subunit alpha isoforms short;Guanine nucleotide-binding protein G(s) subunit alpha isoforms XLas	GNAS	0.201634	1.71809	0.505891	-0.251539	-0.971431	-0.184425	-0.666576	-0.200913	0	81	61	46	54	51	175	60	73	76
P62873;P62873-2	P62873	Guanine nucleotide-binding protein G(I)/G(S)/G(T) subunit beta-1	GNB1	-0.104697	1.57531	0.575312	0.505891	-0.234465	0.0840643	-0.37707	-0.184425	0.0285692	30	18	9	22	22	101	37	33	49
P62879	P62879	Guanine nucleotide-binding protein G(I)/G(S)/G(T) subunit beta-2	GNB2	-0.0588937	1.61353	0.475085	-0.251539	-0.862496	-0.0740006	-0.535332	-0.152003	-0.0439433	80	66	39	59	59	217	74	72	126
P63244	P63244	Guanine nucleotide-binding protein subunit beta-2-like 1;Guanine nucleotide-binding protein subunit beta-2-like 1, N-terminally processed	GNB2L1	1.44361	1.13093	0.584963	0.495695	2.12433	-0.415037	0.863938	-0.217591	0.0703893	390	178	115	118	138	148	58	106	75
Q9HAV0	Q9HAV0	Guanine nucleotide-binding protein subunit beta-4	GNB4	-0.200913	1.49057	0.263034	-0.0740006	-0.713119	0	-0.434403	-0.0144996	-0.0588937	32	29	6	31	32	105	28	33	44
Q9Y223;Q9Y223-2;Q9Y223-3;Q9Y223-4;Q9Y223-5	Q9Y223	Bifunctional UDP-N-acetylglucosamine 2-epimerase/N-acetylmannosamine kinase;UDP-N-acetylglucosamine 2-epimerase (hydrolyzing);N-acetylmannosamine kinase	GNE	-0.395929	-1.8365	-0.268817	0.0426443	1.30451	0.15056	0.0565835	-0.184425	-0.136062	62	35	15	24	22	35	24	40	25
P36915;P36915-2	P36915	Guanine nucleotide-binding protein-like 1	GNL1	0.695994	0.298658	0.594549	0.613532	1.44361	-0.268817	0.978196	-0.184425	0.389567	115	48	47	28	27	30	19	44	36
P46926;P46926-2	P46926	Glucosamine-6-phosphate isomerase 1	GNPDA1	-0.152003	-0.395929	-0.736966	0.389567	0.0840643	0.807355	0.863938	-0.184425	-0.0144996	9	7	4	2	4	17	10	6	5
Q96EK6	Q96EK6	Glucosamine 6-phosphate N-acetyltransferase	GNPNAT1	0.0703893	0.411426	0.111031	-0.268817	-0.136062	0.31034	-0.234465	0.0565835	0.15056	15	7	3	6	5	12	3	9	8
P15586;P15586-2	P15586	N-acetylglucosamine-6-sulfatase	GNS	0.411426	-0.434403	-0.713119	0.201634	0.263034	0.201634	-0.0439433	-0.120294	0.422233	146	71	45	30	27	58	27	63	77
Q14789;Q14789-4;Q14789-3;Q14789-2	Q14789	Golgin subfamily B member 1	GOLGB1	-0.810966	-1.8365	-0.321928	0.632268	-0.556393	-0.0588937	-0.358454	-0.104697	0.214125	14	15	1	20	22	8	4	2	2
O00461	O00461	Golgi integral membrane protein 4	GOLIM4	-1.94342	-3.47393	-0.514573	0.545968	-0.395929	-0.0740006	0.641546	0.432959	-0.168123	56	32	21	39	38	54	22	16	16
Q8NBJ4;Q8NBJ4-2	Q8NBJ4	Golgi membrane protein 1	GOLM1	-2.25154	-2.94342	-1.152	-0.0588937	-0.836501	0.15056	1.08406	0.263034	0.226509	47	22	18	35	33	33	19	12	13
Q9H4A6	Q9H4A6	Golgi phosphoprotein 3	GOLPH3	-0.915936	-2	-0.104697	0.226509	-0.761213	0.31034	0.963474	0.124328	-0.152003	60	34	16	32	39	38	18	17	17
Q9H4A5;Q9H4A5-2	Q9H4A5	Golgi phosphoprotein 3-like	GOLPH3L	-1.59946	-2.32193	-0.514573	-0.168123	-0.888969	-0.217591	0.613532	-0.0291463	0.0426443	7	1	5	8	9	3	5	7	7
Q9H8Y8;Q9H8Y8-2;Q9H8Y8-3	Q9H8Y8	Golgi reassembly-stacking protein 2	GORASP2	-0.666576	0.298658	0.124328	-0.217591	-0.494109	0.847997	0.604071	0.214125	-0.268817	7	2	1	4	5	6	3	4	6
O95249;O95249-2	O95249	Golgi SNAP receptor complex member 1	GOSR1	-0.862496	-1.4344	-1	-0.152003	-0.68966	0.298658	0.464668	0.124328	0.0976108	35	20	16	15	13	24	9	16	26
P17174;P17174-2	P17174	Aspartate aminotransferase, cytoplasmic	GOT1	0.286881	0.641546	-0.0439433	0.400538	-0.0291463	0.659925	-0.104697	-0.358454	-0.0588937	17	10	12	6	6	15	4	10	7
P35052	P35052	Glypican-1;Secreted glypican-1	GPC1	-0.251539	-0.761213	0.15056	0.0976108	-0.473931	0.823749	0.85599	0	0.0426443	30	27	7	18	12	33	11	21	19
Q8N335	Q8N335	Glycerol-3-phosphate dehydrogenase 1-like protein	GPD1L	0.575312	0.62293	0.565597	0.773996	1.93357	0.163499	0.695994	-0.184425	0.201634	6	4	6	4	2	3	3	9	4
P06744;P06744-2	P06744	Glucose-6-phosphate isomerase	GPI	-0.217591	-0.0439433	-0.251539	0.0840643	-0.0588937	0.659925	-0.37707	-0.200913	-0.0291463	82	59	44	22	26	86	29	30	32
Q9HCN4;Q9HCN4-5;Q9HCN4-4;Q9HCN4-3;Q9HCN4-2	Q9HCN4	GPN-loop GTPase 1	GPN1	0.286881	-0.395929	0.124328	-0.0892673	0.238787	-0.321928	0.454176	0.0976108	0	16	4	6	9	7	8	8	9	8
Q5VW38;Q5VW38-3	Q5VW38	Protein GPR107	GPR107	-0.234465	-0.494109	0.0143553	0.0703893	-0.556393	0.0703893	0.137504	-0.120294	0.111031	39	19	18	20	17	30	12	24	33
Q9NPR9	Q9NPR9	Protein GPR108	GPR108	-0.599462	-0.736966	-0.395929	0.250962	-0.0740006	0.650765	0.565597	-0.200913	0.333424	41	27	10	6	9	18	15	14	14
O15354	O15354	Prosaposin receptor GPR37	GPR37	0.687061	1.1177	0.604071	-0.494109	-0.736966	0.422233	-0.152003	-0.304006	0.0426443	5	3	4	4	4	4	3	1	3
Q9Y653;Q9Y653-2;Q9Y653-3;Q9Y653-5;Q9Y653-4	Q9Y653	G-protein coupled receptor 56;GPR56 N-terminal fragment;GPR56 C-terminal fragment	GPR56	-0.785875	0.918386	-0.184425	0.659925	0.0703893	-0.321928	-0.621488	-0.0740006	0.632268	6	5	6	5	4	20	5	7	5
Q8IZP9;Q8IZP9-8;Q8IZP9-7;Q8IZP9-5;Q8IZP9-6;Q8IZP9-3;Q8IZP9-4;Q8IZP9-2;Q8IZP9-10	Q8IZP9	G-protein coupled receptor 64	GPR64	-0.888969	0.485427	-0.473931	-0.268817	-0.943416	0.613532	0.124328	0.0285692	0.124328	31	35	25	19	23	62	23	31	42
Q8NFJ5	Q8NFJ5	Retinoic acid-induced protein 3	GPRC5A	0.0565835	-0.251539	-0.0892673	-0.556393	-0.810966	0.15056	-1.08927	0.411426	-0.251539	54	39	23	37	36	78	37	41	54
Q9NQ84;Q9NQ84-2	Q9NQ84	G-protein coupled receptor family C group 5 member C	GPRC5C	0.773996	-0.415037	0.124328	-0.666576	-0.577767	0.226509	-0.915936	0.454176	-0.0740006	9	4	4	13	16	33	16	8	10
Q13098;Q13098-5;Q13098-7;Q13098-6	Q13098	COP9 signalosome complex subunit 1	GPS1	0.111031	-0.184425	0.0565835	-0.0892673	0.367371	0.250962	0.739848	-0.0439433	-0.0291463	84	44	40	29	38	63	32	41	33
P62993;P62993-2	P62993	Growth factor receptor-bound protein 2	GRB2	-0.136062	0.201634	-0.0892673	-0.152003	-0.395929	0.0426443	-0.286304	-0.304006	0.0840643	14	8	7	15	15	51	17	12	14
P34947	P34947	G protein-coupled receptor kinase 5	GRK5	-0.514573	1.25701	0.378512	-0.304006	-0.395929	-0.0291463	-0.621488	-0.200913	-0.120294	3	6	6	9	6	49	11	10	16
P43250-2;P43250;P43250-3	P43250	G protein-coupled receptor kinase 6	GRK6	-0.0740006	1.1635	0.333424	0.0840643	-0.184425	0.0285692	-0.514573	-0.535332	0.214125	1	2	3	4	6	13	4	10	13
P28799;P28799-3;P28799-2	P28799	Granulins;Acrogranin;Paragranulin;Granulin-1;Granulin-2;Granulin-3;Granulin-4;Granulin-5;Granulin-6;Granulin-7	GRN	0.31034	-0.136062	-0.556393	-0.304006	-0.304006	0.422233	0.163499	-0.304006	0.176323	77	48	27	19	12	17	8	59	53
Q5TC63;Q5TC63-3	Q5TC63	Growth hormone-regulated TBC protein 1	GRTP1	-0.395929	2.12102	0.650765	-0.434403	-1.12029	0.422233	-0.0588937	-0.251539	-0.0588937	3	4	3	9	8	16	8	6	10
Q9BQ67	Q9BQ67	Glutamate-rich WD repeat-containing protein 1	GRWD1	1.29278	1.40599	0.807355	0.0976108	1.53107	-0.494109	0.0840643	-0.395929	0.163499	43	29	16	8	6	7	5	18	17
P49840	P49840	Glycogen synthase kinase-3 alpha	GSK3A	0.485427	0.411426	0.0143553	0.0565835	0.286881	0.250962	0.189034	-0.136062	-0.104697	13	8	4	6	10	5	3	9	11
P49841-2;P49841	P49841	Glycogen synthase kinase-3 beta	GSK3B	0.475085	-0.0588937	-0.104697	-0.234465	0.137504	0.0426443	0.275007	-0.184425	0.0976108	41	26	15	17	25	36	21	20	16
P15170-3;P15170-2;P15170	P15170	Eukaryotic peptide chain release factor GTP-binding subunit ERF3A	GSPT1	0.411426	0.422233	0.367371	-0.321928	0.495695	-0.286304	0.594549	0.0565835	-0.0740006	112	44	51	20	24	41	28	57	35
P00390;P00390-2;P00390-3;P00390-4;P00390-5	P00390	Glutathione reductase, mitochondrial	GSR	-0.473931	-0.0439433	-0.358454	0.238787	0.189034	0.731183	-0.358454	0.137504	-0.0291463	9	6	4	3	2	20	7	8	6
P48637;P48637-2	P48637	Glutathione synthetase	GSS	0.214125	-0.184425	-0.217591	-0.0439433	-0.104697	0.83996	-0.286304	0.432959	0.163499	10	10	5	3	4	9	4	9	4
P21266	P21266	Glutathione S-transferase Mu 3	GSTM3	-0.713119	0.378512	-0.395929	0.0285692	-0.577767	0.910733	0.124328	-0.217591	-0.0892673	7	2	5	8	7	17	5	8	9
P78417;P78417-3;P78417-2	P78417	Glutathione S-transferase omega-1	GSTO1	-0.434403	0.475085	-0.0740006	-1.05889	-0.810966	0.632268	-0.556393	-0.200913	-0.136062	5	5	7	1	5	10	4	12	13
Q00403	Q00403	Transcription initiation factor IIB	GTF2B	-0.37707	0.31034	-0.666576	0.604071	1.79909	0.344828	-0.0892673	-0.556393	-0.0740006	10	8	6	5	8	3	4	6	4
P35269	P35269	General transcription factor IIF subunit 1	GTF2F1	1.02148	0.933573	0.389567	0	1.45418	-0.862496	-0.0291463	-0.234465	0.111031	21	11	8	10	11	4	2	15	10
P13984	P13984	General transcription factor IIF subunit 2	GTF2F2	1.04963	0.807355	0.400538	-0.0892673	1.45943	-1.47393	-0.120294	-0.234465	-0.0439433	13	10	8	9	11	4	4	11	7
P78347;P78347-2;P78347-4;P78347-3	P78347	General transcription factor II-I	GTF2I	0.15056	-1.21759	-1.2863	0.575312	-0.643856	0.400538	-0.0291463	-0.0740006	-0.104697	2	1	6	14	18	5	6	9	19
O00178	O00178	GTP-binding protein 1	GTPBP1	1.50589	0.757023	0.695994	0.333424	2.17632	-0.888969	0.722466	-0.268817	0.286881	69	39	23	17	20	17	7	23	12
Q9BX10;Q9BX10-4;Q9BX10-2	Q9BX10	GTP-binding protein 2	GTPBP2	1.02857	0.910733	0.443607	-0.321928	-0.321928	0.226509	-0.152003	0.0143553	-0.251539	11	11	9	10	15	30	7	6	7
Q9BZE4;Q9BZE4-2;Q9BZE4-3	Q9BZE4	Nucleolar GTP-binding protein 1	GTPBP4	-0.104697	-0.713119	-0.666576	0.773996	1.27501	0	0.941106	0.0426443	0.389567	66	28	31	22	24	11	5	28	22
Q9NYZ3	Q9NYZ3	G2 and S phase-expressed protein 1	GTSE1	-1.78588	-3.8365	-0.888969	-0.0291463	0.411426	0.238787	-0.104697	0.214125	0.925999	22	12	7	15	15	10	9	17	15
P08236;P08236-3;P08236-2	P08236	Beta-glucuronidase	GUSB	1.89918	2.41414	1.25096	0.275007	0.0565835	0.31034	-0.434403	0.0840643	-0.184425	18	19	9	4	5	17	5	10	11
P46976-2	P46976	Glycogenin-1	GYG1	0.536053	-0.862496	0.176323	-0.286304	-0.395929	1.09085	-0.0740006	0.367371	0.275007	99	60	56	201	196	427	206	64	47
P13807;P13807-2	P13807	Glycogen [starch] synthase, muscle	GYS1	0.0840643	-0.556393	0.782409	-0.136062	-0.251539	1.16993	0.111031	0.536053	-0.0144996	1072	591	435	362	370	538	294	578	586
P84243	P84243	Histone H3.3	H3F3A	-0.0892673	-0.761213	-0.888969	-0.0439433	0.650765	-0.494109	0.454176	-0.168123	-0.0892673	6	2	5	7	6	11	3	3	2
Q16775;Q16775-2	Q16775	Hydroxyacylglutathione hydrolase, mitochondrial	HAGH	0.464668	0.0143553	0.275007	-0.0291463	0.111031	0.641546	-0.251539	-0.340075	0.163499	2	1	4	2	2	4	2	4	2
P12081;P12081-4;P12081-2;P12081-3	P12081	Histidine--tRNA ligase, cytoplasmic	HARS	0.475085	0.176323	-0.304006	0.516015	0.432959	0.495695	-0.577767	-0.0291463	-0.234465	42	26	19	22	23	79	41	11	9
O14929;O14929-2	O14929	Histone acetyltransferase type B catalytic subunit	HAT1	-0.943416	-0.713119	0.250962	-0.0291463	0.201634	0.31034	0.516015	0.214125	-0.184425	27	10	9	6	6	6	4	22	8
Q9Y450;Q9Y450-4	Q9Y450	HBS1-like protein	HBS1L	0.0703893	0.321928	-0.0439433	-0.217591	0.536053	-0.136062	0.0426443	-0.234465	0.0840643	12	10	4	12	9	32	13	10	8
Q13547	Q13547	Histone deacetylase 1	HDAC1	-0.836501	-1.02915	-0.0588937	1.02148	1.17632	-0.556393	0.214125	0.201634	0.0703893	7	3	2	1	3	4	3	4	2
Q92769;Q92769-3	Q92769	Histone deacetylase 2	HDAC2	-0.577767	-1.02915	-0.395929	0.344828	0.659925	-0.184425	0.344828	-0.104697	0	18	7	11	8	10	14	9	13	9
P51858;P51858-3;P51858-2	P51858	Hepatoma-derived growth factor	HDGF	0.333424	0.454176	-0.120294	0.378512	0.263034	0.201634	-0.0892673	-0.395929	0.189034	20	13	5	14	14	21	9	14	7
Q00341;Q00341-2	Q00341	Vigilin	HDLBP	0.0976108	0.0426443	-0.136062	0.163499	1.64155	0.687061	1.87184	-0.251539	0.111031	238	139	104	105	129	101	57	95	90
Q7Z4Q2;Q7Z4Q2-2	Q7Z4Q2	HEAT repeat-containing protein 3	HEATR3	1.68706	0.575312	0.739848	0.378512	1.70929	-0.415037	0.992768	-0.0439433	0.124328	154	67	88	35	34	38	17	87	65
Q86XA9;Q86XA9-2	Q86XA9	HEAT repeat-containing protein 5A	HEATR5A	-0.0588937	-0.785875	-0.0588937	-0.234465	0.275007	-0.251539	0.286881	0.275007	-0.120294	41	26	14	4	6	6	6	22	16
Q9P2D3;Q9P2D3-3	Q9P2D3	HEAT repeat-containing protein 5B	HEATR5B	0.400538	0.516015	0.189034	-0.234465	-0.473931	-0.494109	-0.810966	0.367371	0.201634	432	309	124	61	61	82	42	172	192
Q9NRV9	Q9NRV9	Heme-binding protein 1	HEBP1	-0.494109	0	0.163499	0	-0.251539	1.25701	0.378512	-0.0144996	0.0840643	9	3	2	3	2	3	6	8	11
Q9ULT8	Q9ULT8	E3 ubiquitin-protein ligase HECTD1	HECTD1	-0.888969	-1.8365	-0.836501	-0.120294	0.641546	-0.454032	0.443607	-0.0892673	0.0285692	204	83	38	35	45	41	38	36	24
Q5T447;Q5T447-2	Q5T447	E3 ubiquitin-protein ligase HECTD3	HECTD3	0.189034	-0.666576	-0.0439433	-0.535332	-0.0439433	0.0426443	0.773996	0.0703893	0.201634	80	27	21	13	14	18	15	17	11
Q9Y4D8;Q9Y4D8-4;Q9Y4D8-2	Q9Y4D8	Probable E3 ubiquitin-protein ligase HECTD4	HECTD4	0.189034	0.495695	0.704872	-0.184425	-0.200913	0.124328	1.61353	0.516015	-1.12029	2	1	1	2	2	1	1	3	1
Q15751	Q15751	Probable E3 ubiquitin-protein ligase HERC1	HERC1	0.15056	-0.152003	0.0143553	0.485427	0.526069	-0.304006	-0.136062	-0.104697	-0.0740006	44	33	24	40	33	66	26	36	33
O95714	O95714	E3 ubiquitin-protein ligase HERC2	HERC2	-0.434403	-1.25154	0.389567	0.389567	-0.268817	-1.05889	-0.0588937	-0.0740006	-0.0892673	4	5	3	44	29	17	8	4	4
Q5GLZ8;Q5GLZ8-3;Q5GLZ8-2;Q5GLZ8-6	Q5GLZ8	Probable E3 ubiquitin-protein ligase HERC4	HERC4	-1.08927	-1.08927	-0.494109	-0.0740006	0.0840643	0.356144	0.773996	0.286881	-0.0892673	26	12	16	10	15	21	10	8	7
P06865	P06865	Beta-hexosaminidase subunit alpha	HEXA	0.432959	0.422233	0	0.111031	0.111031	0.0703893	-0.494109	0.0976108	0.189034	63	42	37	13	11	36	20	28	21
P07686	P07686	Beta-hexosaminidase subunit beta;Beta-hexosaminidase subunit beta chain B;Beta-hexosaminidase subunit beta chain A	HEXB	0.189034	0.176323	-0.0144996	0.333424	0.378512	0.298658	-0.304006	0.111031	-0.0588937	106	58	52	22	22	67	28	49	78
O94992	O94992	Protein HEXIM1	HEXIM1	0.933573	-0.0588937	0.263034	0.0976108	0.799087	-0.136062	0.650765	-0.0291463	0.0703893	6	3	12	11	12	6	5	23	12
Q30201;Q30201-5;Q30201-2;Q30201-3;Q30201-8;Q30201-4;Q30201-7;Q30201-10	Q30201	Hereditary hemochromatosis protein	HFE	-0.785875	-0.395929	-0.340075	0.189034	-1.152	-0.200913	-0.0144996	0.344828	0.31034	30	18	15	5	5	17	7	22	22
Q9BTY7	Q9BTY7	Protein HGH1 homolog	HGH1	0.238787	0.790772	0.389567	0.0285692	0.238787	-0.217591	0.378512	0.163499	-0.136062	36	24	10	16	13	18	14	15	12
O14964;O14964-2	O14964	Hepatocyte growth factor-regulated tyrosine kinase substrate	HGS	0.0976108	0.31034	-0.184425	-0.234465	-0.217591	0.111031	-0.321928	0.0703893	-0.268817	17	13	6	21	25	43	23	21	16
Q96MC6	Q96MC6	Hippocampus abundant transcript 1 protein	HIAT1	-0.217591	-0.915936	-0.340075	0.0703893	-0.0144996	0.632268	0.0703893	0.238787	0.344828	3	1	1	4	4	12	4	2	2
Q5SR56	Q5SR56	Hippocampus abundant transcript-like protein 1	HIATL1	-0.514573	-0.217591	-0.0740006	0.0426443	-0.304006	0.201634	-0.454032	0.0143553	0.604071	5	5	2	4	5	14	9	13	11
Q9NQE9	Q9NQE9	Histidine triad nucleotide-binding protein 3	HINT3	-0.104697	0.454176	0.201634	0.526069	-0.810966	0.263034	-0.0892673	0.367371	0.0840643	35	13	14	14	15	30	13	27	35
O00291;O00291-3	O00291	Huntingtin-interacting protein 1	HIP1	-0.494109	-0.971431	-0.810966	0.0703893	0.238787	0.189034	-0.0892673	-0.152003	-0.0588937	183	101	72	50	52	55	32	100	114
O75146;O75146-2	O75146	Huntingtin-interacting protein 1-related protein	HIP1R	-0.556393	-0.915936	-0.395929	0.137504	-0.0588937	-0.0144996	0	0.238787	0	487	253	173	115	111	176	92	232	212
Q99880;Q93079;Q99877;P62807;P58876;O60814;Q5QNW6;Q99879;P57053;Q5QNW6-2;Q96A08	Q99880	Histone H2B type 1-L;Histone H2B type 1-H;Histone H2B type 1-N;Histone H2B type 1-C/E/F/G/I;Histone H2B type 1-D;Histone H2B type 1-K;Histone H2B type 2-F;Histone H2B type 1-M;Histone H2B type F-S;Histone H2B type 1-A	HIST1H2BL;HIST1H2BH;HIST1H2BN;HIST1H2BC;HIST1H2BD;HIST1H2BK;HIST2H2BF;HIST1H2BM;H2BFS;HIST1H2BA	-0.104697	0.298658	-0.810966	-0.0144996	0.443607	-0.434403	0.516015	-0.104697	-0.136062	17	6	5	17	13	28	10	10	10
P62805	P62805	Histone H4	HIST1H4A	-0.104697	-0.340075	-0.358454	0.214125	0.739848	0.0976108	0.422233	-0.184425	-0.217591	9	1	11	12	12	26	12	8	9
Q6FI13;Q16777	Q6FI13	Histone H2A type 2-A;Histone H2A type 2-C	HIST2H2AA3;HIST2H2AC	-0.168123	-1.12029	-0.321928	0.201634	0.62293	-0.358454	1.29278	-0.168123	-0.200913	9	1	7	9	5	13	6	5	5
P52789	P52789	Hexokinase-2	HK2	-0.37707	-0.971431	-0.0892673	-0.556393	-0.168123	-0.268817	0.641546	0.238787	0.0285692	64	20	25	16	17	26	21	30	20
P10316;P01892	P10316	HLA class I histocompatibility antigen, A-69 alpha chain;HLA class I histocompatibility antigen, A-2 alpha chain	HLA-A	-0.415037	0.555816	0.0285692	0.704872	0.333424	0.367371	-0.304006	0	0.0840643	128	98	71	77	68	280	96	128	155
P01891;P30459;P16189;P30512;P10314	P01891	HLA class I histocompatibility antigen, A-68 alpha chain;HLA class I histocompatibility antigen, A-74 alpha chain;HLA class I histocompatibility antigen, A-31 alpha chain;HLA class I histocompatibility antigen, A-29 alpha chain;HLA class I histocompatibility antigen, A-32 alpha chain	HLA-A	-0.535332	0.555816	0.0565835	0.687061	0.31034	0.367371	-0.358454	-0.136062	0.137504	20	15	13	5	5	22	11	10	19
P30685;P30491;P10319	P30685	HLA class I histocompatibility antigen, B-35 alpha chain;HLA class I histocompatibility antigen, B-53 alpha chain;HLA class I histocompatibility antigen, B-58 alpha chain	HLA-B	-0.395929	0.15056	-0.0439433	2.23879	2.91839	1.42761	0.659925	-0.184425	0.238787	16	9	12	10	7	44	12	10	12
P30464;P30484;P18465	P30464	HLA class I histocompatibility antigen, B-15 alpha chain;HLA class I histocompatibility antigen, B-46 alpha chain;HLA class I histocompatibility antigen, B-57 alpha chain	HLA-B	-0.514573	0.516015	-0.184425	0.918386	0.584963	0.85599	0.31034	-0.120294	0.201634	14	13	8	6	6	22	12	8	11
P30508;Q29960-2;Q29960;P30505;Q95604	P30508	HLA class I histocompatibility antigen, Cw-12 alpha chain;HLA class I histocompatibility antigen, Cw-16 alpha chain;HLA class I histocompatibility antigen, Cw-8 alpha chain;HLA class I histocompatibility antigen, Cw-17 alpha chain	HLA-C	-0.736966	-0.104697	-0.217591	0.422233	-0.0291463	0.378512	-0.251539	-0.152003	0.201634	52	31	31	28	28	109	27	49	69
Q96FZ2	Q96FZ2	Embryonic stem cell-specific 5-hydroxymethylcytosine-binding protein	HMCES	0.495695	0.575312	0.687061	-0.454032	-0.0892673	-0.514573	0.584963	-0.0144996	-0.136062	13	7	8	8	10	4	1	15	16
P09429;B2RPK0	P09429	High mobility group protein B1;Putative high mobility group protein B1-like 1	HMGB1;HMGB1P1	0.659925	0.594549	0.0143553	-0.514573	-0.321928	0.0976108	-1.59946	0.0976108	-0.0892673	27	19	5	17	13	60	22	39	31
P26583	P26583	High mobility group protein B2	HMGB2	1.83592	1.29866	0.0426443	-0.785875	-0.268817	-0.234465	-0.862496	0.137504	-0.136062	28	16	2	11	11	27	10	21	19
O15347	O15347	High mobility group protein B3	HMGB3	1.08406	0.757023	-0.415037	-0.888969	-0.473931	0.0285692	-1.02915	0.163499	-0.152003	8	6	2	7	6	14	8	6	7
Q01581	Q01581	Hydroxymethylglutaryl-CoA synthase, cytoplasmic	HMGCS1	0.863938	0.0840643	0.863938	0.226509	0.454176	0.669027	1.28096	-0.643856	0.238787	1	1	3	2	2	7	7	1	2
Q9UK76;Q9UK76-3;Q9UK76-2	Q9UK76	Hematological and neurological expressed 1 protein;Hematological and neurological expressed 1 protein, N-terminally processed	HN1	-0.785875	-0.473931	-0.514573	0.286881	-0.395929	0.111031	-0.168123	-0.268817	0.495695	6	3	4	8	10	19	9	5	5
Q13151	Q13151	Heterogeneous nuclear ribonucleoprotein A0	HNRNPA0	-0.473931	-0.473931	-0.0588937	0.713696	2.16672	0.250962	0	-0.494109	-0.168123	17	10	10	11	7	14	8	7	6
P09651;P09651-3;P09651-2;Q32P51	P09651	Heterogeneous nuclear ribonucleoprotein A1;Heterogeneous nuclear ribonucleoprotein A1, N-terminally processed;Heterogeneous nuclear ribonucleoprotein A1-like 2	HNRNPA1;HNRNPA1L2	-2	-2.25154	-0.535332	0.536053	0.83996	0.389567	-0.152003	-0.104697	0.389567	34	11	21	15	19	21	8	30	36
P22626;P22626-2	P22626	Heterogeneous nuclear ribonucleoproteins A2/B1	HNRNPA2B1	-1.51457	-1.8365	-0.234465	0.137504	0.189034	0.659925	0.356144	-0.0291463	0.565597	56	18	24	24	28	41	19	24	34
P51991;P51991-2	P51991	Heterogeneous nuclear ribonucleoprotein A3	HNRNPA3	-1.68966	-1.59946	-0.68966	0.214125	0.871844	0.695994	0.124328	0.0143553	0.226509	10	5	4	5	5	6	2	3	4
Q99729-3;Q99729-2;Q99729-4;Q99729	Q99729	Heterogeneous nuclear ribonucleoprotein A/B	HNRNPAB	-0.286304	-0.184425	-0.286304	0.713696	2.54597	0.214125	-0.785875	-0.68966	-0.0291463	32	15	13	7	8	10	7	11	6
P07910-2;P07910-4	P07910	Heterogeneous nuclear ribonucleoproteins C1/C2	HNRNPC	-0.810966	-1.64386	-0.454032	0.201634	1.29866	-0.251539	0.163499	0.0285692	0.422233	72	45	42	45	45	56	26	44	29
Q14103;Q14103-3	Q14103	Heterogeneous nuclear ribonucleoprotein D0	HNRNPD	0.443607	0.613532	0.201634	0.137504	1.4489	0.137504	0.0703893	-0.473931	0	58	38	34	19	21	29	14	41	23
O14979	O14979	Heterogeneous nuclear ribonucleoprotein D-like	HNRNPDL	-0.666576	-0.473931	-0.621488	0.0285692	0.9855	0.516015	-0.599462	0.214125	-0.494109	7	4	1	3	4	5	2	1	2
P52597	P52597	Heterogeneous nuclear ribonucleoprotein F;Heterogeneous nuclear ribonucleoprotein F, N-terminally processed	HNRNPF	-0.915936	-1.08927	-0.415037	-0.304006	-0.415037	0.0426443	0.555816	-0.234465	-0.454032	15	2	3	4	7	8	3	12	10
P31943	P31943	Heterogeneous nuclear ribonucleoprotein H;Heterogeneous nuclear ribonucleoprotein H, N-terminally processed	HNRNPH1	-1.47393	-1.18442	-0.268817	0.0840643	-0.184425	0.0143553	0.250962	-0.0892673	0.124328	9	3	5	5	5	7	3	8	7
P61978-2;P61978	P61978	Heterogeneous nuclear ribonucleoprotein K	HNRNPK	-0.304006	0.163499	0.214125	-0.152003	0.641546	-0.713119	-0.0740006	-0.37707	-0.0892673	102	54	43	23	23	33	19	47	34
P14866;P14866-2	P14866	Heterogeneous nuclear ribonucleoprotein L	HNRNPL	-0.0439433	-0.915936	-0.268817	0.400538	1.07039	-0.0144996	0.594549	0.201634	0.15056	8	5	9	16	16	11	7	3	4
P52272;P52272-2	P52272	Heterogeneous nuclear ribonucleoprotein M	HNRNPM	-1.39593	-1.47393	-1.02915	0.214125	1.16993	-0.434403	0.111031	-0.0588937	0.238787	19	5	29	27	31	28	15	8	7
O43390;O43390-3	O43390	Heterogeneous nuclear ribonucleoprotein R	HNRNPR	0.454176	0.250962	0.0840643	0.739848	1.64616	0.0976108	0.790772	-0.0892673	0.238787	104	69	51	35	38	69	21	46	33
Q00839;Q00839-2	Q00839	Heterogeneous nuclear ribonucleoprotein U	HNRNPU	1.0635	0.918386	0.485427	0.704872	2.58496	-0.234465	0.731183	-0.473931	0.137504	785	472	238	117	149	163	72	301	253
Q9BUJ2;Q9BUJ2-2;Q9BUJ2-4;Q9BUJ2-3	Q9BUJ2	Heterogeneous nuclear ribonucleoprotein U-like protein 1	HNRNPUL1	0.495695	0.584963	0.378512	-0.286304	-0.0892673	0.536053	0.83996	-0.415037	0.0426443	23	9	11	8	11	2	2	27	18
Q1KMD3	Q1KMD3	Heterogeneous nuclear ribonucleoprotein U-like protein 2	HNRNPUL2	0.831877	0.739848	0.189034	0.432959	1.94486	0.344828	0.432959	-0.340075	0.516015	29	22	24	21	26	4	3	16	10
Q9NSC5;Q9NSC5-2;Q9NSC5-5	Q9NSC5	Homer protein homolog 3	HOMER3	0.0426443	-0.915936	-0.454032	-0.217591	-1	-0.234465	-0.120294	0.15056	0.0285692	50	23	25	19	25	28	13	26	25
Q96ED9;Q96ED9-2	Q96ED9	Protein Hook homolog 2	HOOK2	-0.234465	-0.234465	0.298658	-0.888969	0.613532	-0.120294	0.604071	-0.0439433	0.201634	8	2	5	2	3	3	4	6	5
P37235;P84074	P37235	Hippocalcin-like protein 1;Neuron-specific calcium-binding protein hippocalcin	HPCAL1;HPCA	-0.761213	0.189034	-0.120294	-0.836501	-1.35845	0.475085	0.275007	0.137504	0.124328	44	19	16	25	27	63	28	23	30
P32754;P32754-2	P32754	4-hydroxyphenylpyruvate dioxygenase	HPD	0.0840643	0.0703893	-0.340075	0.15056	-0.104697	0.687061	0.485427	-0.152003	0.0143553	40	22	22	13	16	62	22	25	21
P00492	P00492	Hypoxanthine-guanine phosphoribosyltransferase	HPRT1	-0.473931	-0.168123	-0.37707	0.0565835	-0.0144996	0.356144	0.632268	-0.200913	0	8	8	7	6	6	18	10	9	6
Q969F9;Q969F9-2	Q969F9	Hermansky-Pudlak syndrome 3 protein	HPS3	0.238787	-0.251539	0.163499	0.189034	-0.184425	-0.184425	-0.200913	0.321928	0.0143553	37	26	23	13	13	16	10	38	30
Q9UPZ3;Q9UPZ3-2	Q9UPZ3	Hermansky-Pudlak syndrome 5 protein	HPS5	0.111031	-0.785875	-0.168123	0.189034	-0.321928	-0.286304	-0.217591	0.238787	0	24	18	28	7	7	9	4	26	39
Q86YV9	Q86YV9	Hermansky-Pudlak syndrome 6 protein	HPS6	0.176323	-0.415037	0	0.238787	-0.321928	-0.286304	0.124328	0.111031	0.0565835	31	19	16	8	6	7	5	26	19
Q9Y251;Q9Y251-2;Q9Y251-3;Q9Y251-4	Q9Y251	Heparanase;Heparanase 8 kDa subunit;Heparanase 50 kDa subunit	HPSE	1.16993	0.807355	1.07724	-0.915936	-0.643856	0.333424	-0.621488	0.201634	-0.340075	4	2	2	6	8	15	6	7	6
P01112;P01112-2	P01112	GTPase HRas;GTPase HRas, N-terminally processed	HRAS	-0.217591	1.42223	0.201634	-0.0291463	-0.888969	-0.0892673	-0.434403	0.0565835	-0.0892673	37	24	18	22	19	66	18	29	36
Q7LGA3;Q7LGA3-2;Q7LGA3-3	Q7LGA3	Heparan sulfate 2-O-sulfotransferase 1	HS2ST1	-1.25154	-2	-0.577767	0.454176	-0.621488	0.545968	0.790772	0.389567	0.286881	18	7	7	7	10	7	3	6	5
Q8NBQ5	Q8NBQ5	Estradiol 17-beta-dehydrogenase 11	HSD17B11	0.411426	0.238787	1.09761	-1.02915	-0.836501	-0.434403	-0.494109	0.0143553	-0.0291463	4	2	1	4	4	2	1	5	5
P07900;P07900-2	P07900	Heat shock protein HSP 90-alpha	HSP90AA1	-0.234465	-0.321928	-0.217591	0.0143553	0.344828	0.0565835	0.485427	0.0840643	-0.0740006	193	97	72	80	81	164	78	94	88
P08238	P08238	Heat shock protein HSP 90-beta	HSP90AB1	-0.120294	-0.0740006	-0.0588937	0	0.298658	0.0285692	0.545968	0.15056	-0.136062	448	218	186	300	252	377	216	268	230
Q58FF8	Q58FF8	Putative heat shock protein HSP 90-beta 2	HSP90AB2P	-0.0588937	0	-0.0291463	-0.0144996	0.286881	0.111031	0.516015	0.250962	-0.217591	12	6	2	2	2	6	2	5	7
P14625	P14625	Endoplasmin	HSP90B1	-0.473931	-0.785875	-0.736966	-0.666576	-0.577767	-0.104697	-0.577767	-0.0740006	-0.136062	41	29	22	38	32	77	37	22	17
P48723	P48723	Heat shock 70 kDa protein 13	HSPA13	0.344828	1.23266	-0.184425	-0.321928	-0.621488	0.0565835	-0.152003	-0.358454	-0.152003	44	25	24	8	5	3	4	11	11
Q0VDF9	Q0VDF9	Heat shock 70 kDa protein 14	HSPA14	1.74846	1.1177	0.464668	0.847997	2.86196	-0.434403	0.505891	-0.395929	-0.0439433	70	41	27	12	19	11	5	28	21
P0DMV8;P0DMV9	P0DMV8	Heat shock 70 kDa protein 1A;Heat shock 70 kDa protein 1B	HSPA1A;HSPA1B	-0.286304	0.411426	0	0.31034	0.201634	0.0976108	-0.0740006	0.176323	-0.104697	335	159	119	109	119	311	153	197	206
P54652	P54652	Heat shock-related 70 kDa protein 2	HSPA2	-0.621488	-0.473931	0.0565835	0.0285692	-0.268817	0.250962	0.333424	0.286881	0.0285692	31	15	17	8	7	14	10	7	6
P34932	P34932	Heat shock 70 kDa protein 4	HSPA4	-0.0291463	0.344828	-0.286304	0.545968	0.298658	0.263034	0.669027	-0.120294	-0.0588937	104	73	36	51	55	141	90	55	43
O95757	O95757	Heat shock 70 kDa protein 4L	HSPA4L	0.0703893	0.238787	-0.0291463	0.0976108	0.238787	0.137504	0.584963	0.0976108	-0.0588937	40	30	16	25	29	71	42	21	16
P11021	P11021	78 kDa glucose-regulated protein	HSPA5	-0.577767	-1.02915	-1.68966	-0.200913	-0.104697	0.0565835	-0.268817	-0.120294	-0.304006	89	40	45	38	42	103	47	32	34
P17066	P17066	Heat shock 70 kDa protein 6	HSPA6	-0.120294	0.137504	-0.514573	0.201634	0.176323	0.163499	0.0703893	0.238787	-0.0892673	16	8	9	7	9	16	5	12	13
P11142;P11142-2	P11142	Heat shock cognate 71 kDa protein	HSPA8	0.0285692	0.0285692	-0.136062	0.201634	0.176323	0.176323	0.226509	0.321928	-0.136062	511	255	248	168	174	393	207	301	303
P38646	P38646	Stress-70 protein, mitochondrial	HSPA9	0.475085	1.01436	0.286881	0.0976108	0.250962	-0.535332	-0.577767	0.495695	-0.0740006	27	21	21	23	26	71	34	10	15
P04792	P04792	Heat shock protein beta-1	HSPB1	-0.434403	-0.761213	-0.494109	-0.943416	-0.0439433	0.263034	0.713696	0.0285692	-0.104697	86	40	52	36	31	79	47	47	52
Q9NZL4;Q9NZL4-3;Q9NZL4-2	Q9NZL4	Hsp70-binding protein 1	HSPBP1	0.189034	-0.136062	0.505891	-0.0892673	0.321928	-0.268817	0.176323	0.238787	-0.0439433	28	12	9	8	8	20	10	16	11
P10809	P10809	60 kDa heat shock protein, mitochondrial	HSPD1	0.918386	0.111031	-0.434403	-0.785875	0.356144	0.356144	-0.37707	0.176323	-0.251539	68	33	40	92	71	88	43	34	19
Q92598;Q92598-2;Q92598-4;Q92598-3	Q92598	Heat shock protein 105 kDa	HSPH1	-0.152003	0.201634	-0.217591	0.124328	0.0840643	0	0.475085	-0.0588937	-0.0740006	82	54	32	44	51	135	65	42	35
Q9BUP3-3	Q9BUP3	Oxidoreductase HTATIP2	HTATIP2	-1.51457	-1	-0.810966	0.536053	-0.888969	0.0703893	0.250962	0.124328	0.0565835	103	49	61	24	25	57	29	59	60
O43719	O43719	HIV Tat-specific factor 1	HTATSF1	-0.599462	-0.68966	-0.599462	-0.104697	-0.268817	-0.643856	-0.599462	-0.0892673	0.0143553	9	6	3	5	4	3	4	8	9
Q92743	Q92743	Serine protease HTRA1	HTRA1	0.565597	-1.68966	-0.915936	0.176323	0.400538	-0.713119	0.687061	0.31034	0.124328	9	8	4	11	13	18	13	8	8
P42858	P42858	Huntingtin	HTT	-0.785875	-1.18442	-0.713119	0.214125	0.189034	0.0565835	0.432959	0.238787	0.0143553	325	182	79	20	24	19	20	47	28
O60921;O60921-2	O60921	Checkpoint protein HUS1	HUS1	-0.0439433	-0.37707	-0.200913	0.464668	0.992768	-0.152003	-0.37707	0.124328	-0.268817	5	1	2	3	3	4	2	5	4
Q7Z6Z7-2;Q7Z6Z7;Q7Z6Z7-3	Q7Z6Z7	E3 ubiquitin-protein ligase HUWE1	HUWE1	0.0143553	-0.535332	0.238787	-0.286304	0.0285692	0.432959	1.02857	0.0976108	-0.120294	142	83	38	83	86	124	113	54	34
Q9Y4L1	Q9Y4L1	Hypoxia up-regulated protein 1	HYOU1	0.485427	0.298658	-0.943416	-0.761213	-0.535332	-0.0892673	-0.415037	0.422233	-0.321928	2	3	5	10	6	4	9	3	4
Q9NX55	Q9NX55	Huntingtin-interacting protein K	HYPK	1.57046	0.970854	0.356144	0.526069	2.61589	-0.395929	0.367371	-0.599462	0.367371	82	15	38	13	17	23	5	33	27
P41252	P41252	Isoleucine--tRNA ligase, cytoplasmic	IARS	0.773996	-0.340075	0.176323	0.333424	1.0635	-0.473931	0.0426443	0.124328	0.0426443	445	292	175	222	235	411	196	164	212
P05362	P05362	Intercellular adhesion molecule 1	ICAM1	-0.761213	0.815575	-0.888969	-0.152003	-1.05889	0.0565835	-0.136062	-0.184425	0.0840643	42	31	21	38	31	125	55	29	59
O75144;O75144-2;O75144-3	O75144	ICOS ligand	ICOSLG	0.378512	1.18269	0.536053	-0.473931	-1.18442	-0.0892673	-0.321928	0.0840643	0.0565835	5	4	4	3	4	6	6	4	5
P14735;P14735-2	P14735	Insulin-degrading enzyme	IDE	-0.785875	-0.971431	-0.599462	-0.120294	-0.286304	0.632268	0.226509	-0.152003	0.0840643	37	34	22	17	17	26	17	17	17
O75874	O75874	Isocitrate dehydrogenase [NADP] cytoplasmic	IDH1	-0.395929	-0.104697	-0.577767	0	-0.415037	0.970854	0.0143553	-0.152003	0.0285692	29	17	24	15	13	48	19	18	11
Q13907;Q13907-2	Q13907	Isopentenyl-diphosphate Delta-isomerase 1	IDI1	-1.08927	0.389567	0.189034	0.485427	0.226509	0.815575	0.713696	-0.0291463	-0.0291463	3	2	1	8	8	13	3	5	9
P13284	P13284	Gamma-interferon-inducible lysosomal thiol reductase	IFI30	-1	-0.37707	-0.434403	2.18269	0.933573	-0.234465	-0.37707	-0.136062	0.201634	26	14	23	2	2	13	8	27	19
Q01628	Q01628	Interferon-induced transmembrane protein 3	IFITM3	0.863938	0.31034	0.0143553	0.111031	0.0840643	0.565597	-0.358454	0.250962	-0.0892673	23	3	13	40	39	72	30	29	43
P15260	P15260	Interferon gamma receptor 1	IFNGR1	-0.268817	-0.599462	-1.12029	-0.104697	-0.415037	0.687061	0.226509	0.0426443	0.0840643	7	3	7	23	26	43	16	10	11
O00458;O00458-2	O00458	Interferon-related developmental regulator 1	IFRD1	2.91648	2.81558	2.43563	1.12433	1.48027	-0.713119	-0.785875	-0.761213	0.250962	28	19	21	4	4	3	1	7	3
Q12894;Q12894-2	Q12894	Interferon-related developmental regulator 2	IFRD2	1.57046	0.790772	0.941106	1.09085	2.23879	-0.494109	0.799087	-0.358454	0.250962	31	19	19	7	8	4	2	22	12
P78318	P78318	Immunoglobulin-binding protein 1	IGBP1	-0.120294	-0.251539	0.124328	-0.0291463	-0.0439433	0	0.286881	0.0976108	-0.0439433	22	10	11	9	7	13	11	13	11
P08069	P08069	Insulin-like growth factor 1 receptor;Insulin-like growth factor 1 receptor alpha chain;Insulin-like growth factor 1 receptor beta chain	IGF1R	-0.473931	1.09761	0.214125	0.0565835	-0.736966	-0.120294	-0.599462	-0.184425	0.0285692	11	30	15	37	34	156	54	33	60
Q9NZI8;Q9NZI8-2	Q9NZI8	Insulin-like growth factor 2 mRNA-binding protein 1	IGF2BP1	0.378512	0.536053	0	0.0703893	1.07724	-0.494109	0.62293	-0.434403	0.0565835	46	29	22	23	31	31	13	20	19
O00425	O00425	Insulin-like growth factor 2 mRNA-binding protein 3	IGF2BP3	0.687061	0.378512	-0.0144996	0.0840643	1.18269	-0.473931	0.286881	-0.358454	-0.184425	77	45	41	25	25	35	16	33	28
P11717	P11717	Cation-independent mannose-6-phosphate receptor	IGF2R	-0.217591	-0.104697	-0.454032	0.536053	0.400538	-0.0892673	-0.304006	0.0976108	0.163499	1581	861	373	286	295	617	313	531	550
O75054;O75054-2	O75054	Immunoglobulin superfamily member 3	IGSF3	-0.68966	0.298658	-0.395929	-0.168123	-1.2863	0.0565835	-0.358454	-0.0439433	0.0840643	8	16	12	32	23	107	31	17	36
Q969P0;Q969P0-3	Q969P0	Immunoglobulin superfamily member 8	IGSF8	-0.836501	-1.08927	-0.556393	0.443607	-0.395929	-0.434403	-0.68966	-0.268817	0.333424	59	33	34	19	21	86	33	32	31
O95163	O95163	Elongator complex protein 1	IKBKAP	0.765535	-0.0144996	0.201634	0.0840643	0.613532	-0.340075	0.275007	0.124328	0.0143553	174	92	58	73	75	141	86	85	99
O14920;O14920-4;O14920-2	O14920	Inhibitor of nuclear factor kappa-B kinase subunit beta	IKBKB	0.555816	-0.0892673	0.516015	-1.64386	3.62059	-0.473931	0.565597	0.15056	-0.152003	6	1	1	1	1	2	1	3	1
Q9Y6K9;Q9Y6K9-2;Q9Y6K9-3	Q9Y6K9	NF-kappa-B essential modulator	IKBKG	0.748461	0.422233	0.0426443	-0.251539	0.0426443	0	0.201634	-0.217591	0.31034	12	7	2	4	7	7	5	2	1
Q08334	Q08334	Interleukin-10 receptor subunit beta	IL10RB	-0.200913	-1.21759	0.650765	-0.234465	-0.494109	0.565597	-0.0892673	0.85599	-0.321928	4	2	3	7	5	28	9	3	5
P78552	P78552	Interleukin-13 receptor subunit alpha-1	IL13RA1	-2.55639	-1.39593	-1.08927	-0.234465	-0.535332	0.895303	0.443607	0.298658	-0.304006	1	2	1	9	11	10	3	4	5
Q14116;Q14116-2	Q14116	Interleukin-18	IL18	-0.434403	0.333424	-0.234465	0.214125	-0.251539	0.659925	-0.0892673	-0.104697	-0.943416	2	2	2	2	2	5	3	1	3
Q9NPH3;Q9NPH3-5;Q9NPH3-2	Q9NPH3	Interleukin-1 receptor accessory protein	IL1RAP	-0.473931	1.26303	-1.05889	-0.556393	-0.971431	0.495695	0.226509	0.0143553	0	9	8	7	15	15	45	15	27	41
Q6UWB1	Q6UWB1	Interleukin-27 receptor subunit alpha	IL27RA	-0.434403	-0.761213	-1.08927	-0.321928	-0.535332	-0.514573	-0.251539	-0.434403	0.367371	1	1	2	3	4	8	3	1	3
P40189;P40189-3	P40189	Interleukin-6 receptor subunit beta	IL6ST	2.02503	-0.415037	-0.104697	0.15056	-0.251539	-0.0439433	-0.340075	0.15056	0.0565835	9	5	8	39	42	138	54	31	60
Q12905	Q12905	Interleukin enhancer-binding factor 2	ILF2	0.895303	0.565597	0.485427	0.604071	1.94486	-0.136062	0.970854	-0.217591	0.124328	161	96	97	55	60	74	29	112	64
Q12906-7;Q12906-4;Q12906-6	Q12906	Interleukin enhancer-binding factor 3	ILF3	0.903038	0.526069	0.454176	0.565597	1.97085	-0.0588937	0.903038	-0.251539	0.201634	529	326	289	143	161	225	75	323	227
Q13418;Q13418-3;Q13418-2	Q13418	Integrin-linked protein kinase	ILK	0.0143553	1.48543	0.189034	-0.535332	-0.915936	-0.200913	-0.321928	-0.304006	-0.0892673	44	40	17	30	26	109	34	34	42
Q16891;Q16891-3;Q16891-4;Q16891-2	Q16891	MICOS complex subunit MIC60	IMMT	-0.395929	-1.47393	0.505891	-0.0144996	-0.535332	0.0426443	-0.120294	0.344828	0.485427	1	1	1	1	4	3	2	3	2
P29218;P29218-3	P29218	Inositol monophosphatase 1	IMPA1	-0.862496	-0.395929	-0.0144996	-0.200913	0.321928	0.263034	0.411426	0.31034	-0.251539	5	3	4	5	4	5	2	4	5
O14732;O14732-2	O14732	Inositol monophosphatase 2	IMPA2	-0.321928	-0.494109	0.0426443	0.0426443	-0.0892673	0.31034	0.475085	0.344828	-0.0144996	8	5	1	5	5	7	3	8	4
Q9NX62	Q9NX62	Inositol monophosphatase 3	IMPAD1	-1.4344	-2	-0.713119	0.250962	-0.810966	0.0840643	0.895303	0.124328	-0.268817	50	26	10	15	17	33	17	13	9
P20839-6;P20839-7;P20839-3;P20839-5;P20839;P20839-2;P20839-4	P20839	Inosine-5-monophosphate dehydrogenase 1	IMPDH1	-0.415037	-0.836501	-0.915936	-0.0740006	-0.251539	-0.0144996	0.321928	0.263034	0.333424	129	84	75	85	83	178	68	48	69
P12268	P12268	Inosine-5-monophosphate dehydrogenase 2	IMPDH2	0.0426443	-0.136062	-0.321928	0.555816	0.422233	-0.0740006	0.15056	0.356144	0.400538	258	146	129	163	154	381	151	119	176
Q8NI35;Q8NI35-3;Q8NI35-4;Q8NI35-2;Q8NI35-5	Q8NI35	InaD-like protein	INADL	0.378512	0.790772	0.176323	0.189034	-0.184425	-0.415037	-0.340075	0.163499	0.0703893	14	17	6	5	3	52	20	13	22
Q27J81;Q27J81-2	Q27J81	Inverted formin-2	INF2	0.189034	-0.286304	-0.168123	0.344828	-0.0144996	-0.0740006	0.286881	0	-0.120294	33	7	8	17	19	31	20	6	5
O15357;O15357-2	O15357	Phosphatidylinositol 3,4,5-trisphosphate 5-phosphatase 2	INPPL1	-0.168123	-0.304006	0.111031	0.286881	0.226509	0.298658	0.163499	0.124328	-0.136062	20	13	13	9	14	11	6	18	17
P06213;P06213-2	P06213	Insulin receptor;Insulin receptor subunit alpha;Insulin receptor subunit beta	INSR	-0.0588937	1.40599	0.604071	0	-0.736966	-0.268817	-0.810966	-0.217591	-0.0588937	5	17	13	29	23	123	40	34	55
Q9UI26;Q9UI26-2	Q9UI26	Importin-11	IPO11	-0.473931	-0.535332	-0.0144996	0.594549	0.124328	-0.152003	0.137504	0.137504	-0.494109	19	12	8	7	6	7	11	10	8
Q8TEX9;Q8TEX9-2	Q8TEX9	Importin-4	IPO4	-0.286304	-0.251539	0.201634	0.226509	0.0976108	-0.395929	0.286881	0.189034	-0.120294	73	30	30	26	29	27	12	29	30
O00410;O00410-3	O00410	Importin-5	IPO5	-0.556393	-0.535332	-0.104697	0.189034	0.0976108	-0.184425	0.422233	0.356144	-0.304006	226	109	69	66	67	146	68	98	90
O95373	O95373	Importin-7	IPO7	-0.434403	-0.666576	-0.200913	0.0285692	0	-0.286304	0.124328	0.298658	-0.234465	155	67	30	50	45	96	43	55	50
O15397;O15397-2	O15397	Importin-8	IPO8	-0.251539	-0.736966	0.263034	0.189034	-0.217591	-0.268817	0.344828	0.356144	-0.494109	23	14	11	9	8	12	7	11	9
Q96P70	Q96P70	Importin-9	IPO9	-0.434403	-0.785875	0.0840643	0.286881	0.226509	0.0976108	0.485427	0.333424	-0.286304	71	39	30	33	38	54	34	37	37
P46940	P46940	Ras GTPase-activating-like protein IQGAP1	IQGAP1	0.189034	0.695994	0.201634	-0.251539	0.526069	0.0426443	-0.0439433	-0.0892673	-0.395929	600	360	170	144	146	436	160	133	145
Q86VI3	Q86VI3	Ras GTPase-activating-like protein IQGAP3	IQGAP3	0.189034	-0.761213	0.641546	0	-0.514573	0.0703893	0.163499	0.137504	0.0976108	4	2	4	4	6	14	7	5	8
Q9Y4H2	Q9Y4H2	Insulin receptor substrate 2	IRS2	0.815575	0.214125	0.782409	-0.599462	-0.184425	-0.761213	-0.643856	-0.200913	0.226509	16	10	10	13	12	17	8	21	27
P05161	P05161	Ubiquitin-like protein ISG15	ISG15	-0.104697	-1.21759	-1.08927	1.37851	2.23879	1.33914	1.02148	0.356144	-0.104697	15	7	5	3	2	5	2	10	8
Q96CN7	Q96CN7	Isochorismatase domain-containing protein 1	ISOC1	-0.0892673	-0.556393	-0.666576	0.799087	0.555816	-0.556393	0.669027	0.226509	-0.0144996	11	4	5	1	1	1	4	6	6
P53990-2;P53990;P53990-4;P53990-5;P53990-3	P53990	IST1 homolog	IST1	-0.251539	0.0426443	0.333424	0.0565835	0.0565835	0.443607	-0.304006	0.0565835	-0.120294	27	19	17	15	17	34	15	17	16
Q96J02;Q96J02-2;Q96J02-3	Q96J02	E3 ubiquitin-protein ligase Itchy homolog	ITCH	-0.713119	-0.415037	-0.888969	-0.120294	-0.358454	0.124328	-0.251539	0.0565835	0.0703893	85	52	58	40	43	107	40	55	63
Q8TB96	Q8TB96	T-cell immunomodulatory protein	ITFG1	0	0.485427	0.163499	0.226509	-0.286304	0.298658	-0.494109	0.137504	0.137504	35	17	18	10	9	23	5	16	18
Q9H0X4;Q9H0X4-2	Q9H0X4	Protein ITFG3	ITFG3	-0.621488	0.111031	-0.136062	0.0143553	-0.494109	0.0840643	-0.577767	-0.217591	0.0703893	22	14	10	11	10	48	13	21	35
P56199	P56199	Integrin alpha-1	ITGA1	0.176323	1.54597	0.516015	0.948601	-0.0291463	-0.434403	-0.943416	-0.200913	0.0285692	17	22	15	7	7	112	40	22	29
P17301	P17301	Integrin alpha-2	ITGA2	-1.02915	0.344828	-0.888969	0	-1.18442	-0.494109	-0.971431	-0.184425	-0.0439433	10	13	8	30	27	85	27	19	35
P26006;P26006-1	P26006	Integrin alpha-3;Integrin alpha-3 heavy chain;Integrin alpha-3 light chain	ITGA3	0.111031	-0.473931	-0.621488	-0.168123	-0.971431	0.137504	-0.415037	-0.136062	0.111031	14	11	18	32	36	105	40	28	42
P08648	P08648	Integrin alpha-5;Integrin alpha-5 heavy chain;Integrin alpha-5 light chain	ITGA5	-1.88897	0.163499	-1.78588	-0.713119	-1.25154	0.0285692	-0.454032	-0.0144996	0.367371	19	9	12	14	15	51	20	8	16
P23229-2;P23229-4;P23229-6;P23229-9;P23229-7	P23229	Integrin alpha-6;Integrin alpha-6 heavy chain;Integrin alpha-6 light chain;Processed integrin alpha-6	ITGA6	-0.862496	0.189034	-0.621488	-0.340075	-1.2863	-0.200913	-0.535332	-0.0144996	0.250962	7	10	8	31	39	90	39	29	42
P06756;P06756-3;P06756-2	P06756	Integrin alpha-V;Integrin alpha-V heavy chain;Integrin alpha-V light chain	ITGAV	-0.251539	-0.136062	-0.104697	-0.168123	-0.785875	0.378512	-0.217591	-0.0588937	-0.168123	143	117	67	81	78	268	94	77	103
P05556;P05556-2;P05556-5;P05556-4;P05556-3	P05556	Integrin beta-1	ITGB1	-0.736966	0.137504	-0.643856	-0.168123	-1	-0.0740006	-0.535332	-0.0439433	-0.152003	56	37	25	48	44	172	69	43	72
O14713;O14713-2	O14713	Integrin beta-1-binding protein 1	ITGB1BP1	0.163499	0.790772	0.659925	-0.120294	-1.25154	-0.0740006	-0.358454	-0.0291463	0.189034	3	4	1	5	3	18	7	3	10
P18084	P18084	Integrin beta-5	ITGB5	-0.251539	-0.217591	-0.0291463	-0.184425	-0.761213	0.356144	-0.304006	-0.0439433	-0.152003	137	92	69	43	42	136	45	81	83
Q9Y287;Q9Y287-2	Q9Y287	Integral membrane protein 2B;BRI2, membrane form;BRI2 intracellular domain;BRI2C, soluble form;Bri23 peptide	ITM2B	-0.736966	-0.943416	-0.68966	-0.0291463	-0.395929	0.641546	-0.0892673	0.0426443	-0.152003	7	5	7	11	14	14	5	15	24
Q9BY32;Q9BY32-3	Q9BY32	Inosine triphosphate pyrophosphatase	ITPA	-0.736966	0.124328	0.298658	-0.0291463	0.176323	0.201634	0.333424	0.263034	-0.304006	2	1	1	4	5	4	2	6	6
Q15811-8;Q15811;Q15811-9;Q15811-4	Q15811	Intersectin-1	ITSN1	0.189034	0.594549	0.250962	0.669027	-0.200913	1	-0.0144996	-0.340075	-0.415037	66	44	39	44	40	67	22	50	84
Q9NZM3;Q9NZM3-2;Q9NZM3-4;Q9NZM3-3	Q9NZM3	Intersectin-2	ITSN2	0.226509	0.422233	-0.152003	0.411426	0.0703893	0.918386	-1.08927	-0.321928	-0.152003	51	50	10	13	11	5	1	35	30
Q96ST2;Q96ST2-2;Q96ST2-3	Q96ST2	Protein IWS1 homolog	IWS1	-1.08927	-1.12029	-1.73697	-0.473931	0.250962	0.111031	0.495695	-0.184425	-0.0291463	1	4	6	7	6	4	3	2	1
P23458	P23458	Tyrosine-protein kinase JAK1	JAK1	-0.454032	0.695994	-0.234465	-0.0588937	-0.415037	0.31034	-0.200913	0.0285692	-0.104697	44	61	46	102	110	324	115	109	158
P14923	P14923	Junction plakoglobin	JUP	-0.454032	1.12433	0.411426	-0.136062	-0.810966	0.0426443	-0.473931	-0.136062	0.0976108	138	90	67	94	93	318	126	101	134
Q15046;Q15046-2	Q15046	Lysine--tRNA ligase	KARS	0.443607	-0.494109	-0.535332	0.250962	1.0635	-0.713119	0.0426443	0.263034	0	233	122	95	130	141	234	105	59	65
Q8IYT4;Q8IYT4-2	Q8IYT4	Katanin p60 ATPase-containing subunit A-like 2	KATNAL2	0.613532	-0.37707	-2.55639	-0.304006	-0.0588937	0.137504	0.344828	0	-0.217591	3	3	2	3	3	6	3	3	2
Q9P0J7	Q9P0J7	E3 ubiquitin-protein ligase KCMF1	KCMF1	0.214125	-0.217591	-0.234465	-0.120294	0.0143553	-0.120294	0.565597	0.0285692	-0.0439433	56	25	11	13	14	30	10	36	27
O00180	O00180	Potassium channel subfamily K member 1	KCNK1	-0.577767	-0.0740006	-0.168123	-0.184425	-0.943416	-0.0439433	0.15056	0.0143553	0.250962	17	13	6	4	2	3	1	14	16
Q8NC54	Q8NC54	Keratinocyte-associated transmembrane protein 2	KCT2	-0.494109	-0.358454	-0.0740006	0.584963	0.0426443	0.847997	0.505891	0.0976108	0.0565835	13	10	8	7	8	13	6	6	10
Q14145	Q14145	Kelch-like ECH-associated protein 1	KEAP1	-1.73697	-3.32193	-1.152	-0.268817	0.176323	-0.340075	0.31034	0.201634	-0.152003	62	30	23	28	35	67	35	39	36
Q12768	Q12768	WASH complex subunit strumpellin	KIAA0196	-0.184425	-0.152003	-0.340075	0.226509	-0.217591	-0.395929	-0.621488	0.214125	0.189034	55	58	46	17	13	28	16	41	71
Q8IZA0;Q8IZA0-2;Q8IZA0-3	Q8IZA0	Dyslexia-associated protein KIAA0319-like protein	KIAA0319L	-0.0740006	-0.0291463	-0.358454	0.0426443	-0.0144996	-0.136062	-0.666576	0.0565835	-0.168123	53	40	36	21	15	28	21	39	50
Q6ICG6;Q6ICG6-3;Q6ICG6-2	Q6ICG6	Uncharacterized protein KIAA0930	KIAA0930	-0.810966	-1.21759	-0.358454	0.831877	-0.358454	-0.304006	0.201634	0.0143553	0.321928	19	14	13	8	10	10	8	18	16
Q2M389;Q2M389-2	Q2M389	WASH complex subunit 7	KIAA1033	-0.0892673	-0.0144996	-0.37707	0.189034	-0.136062	-0.434403	-0.713119	0.189034	0.189034	43	27	29	12	16	22	12	35	62
Q96EK5	Q96EK5	KIF1-binding protein	KIAA1279	-0.494109	-0.68966	0.163499	0.333424	0.443607	-0.168123	0.432959	0.250962	0.0565835	46	16	7	9	10	16	10	22	20
A2RU67	A2RU67	Uncharacterized protein KIAA1467	KIAA1467	-0.943416	-0.286304	-0.514573	0.704872	-0.666576	-0.184425	-0.304006	0.238787	0.263034	65	31	22	13	15	14	7	19	18
Q9P260-2	Q9P260	LisH domain and HEAT repeat-containing protein KIAA1468	KIAA1468	-0.200913	-0.494109	-0.454032	-0.321928	-0.152003	-0.304006	0.432959	0.226509	0.137504	25	18	10	7	10	5	6	9	21
Q9P206-2;Q9P206;Q9P206-3	Q9P206	Uncharacterized protein KIAA1522	KIAA1522	0.584963	1.55582	-0.251539	-0.0291463	-0.304006	0.137504	-0.0588937	-0.184425	0.137504	2	4	1	12	11	73	24	5	14
Q8IYS2;Q8IYS2-2	Q8IYS2	Uncharacterized protein KIAA2013	KIAA2013	-1.51457	-2.47393	-0.862496	1.0635	-0.200913	0.0976108	0.344828	0.516015	0.15056	19	12	6	3	5	12	6	4	3
Q9ULH0-4;Q9ULH0;Q9ULH0-2;Q9ULH0-3	Q9ULH0	Kinase D-interacting substrate of 220 kDa	KIDINS220	0.214125	-0.251539	-0.0439433	-0.0740006	-0.0892673	0.464668	-0.514573	0.15056	-0.168123	88	72	31	66	74	152	58	58	69
Q9H1H9	Q9H1H9	Kinesin-like protein KIF13A	KIF13A	0.263034	0.0143553	0.422233	0.298658	0.298658	-0.434403	-0.104697	0.298658	0.137504	263	189	86	25	25	29	27	138	128
Q7Z4S6;Q7Z4S6-5;Q7Z4S6-2;Q7Z4S6-4;Q7Z4S6-6;Q7Z4S6-3	Q7Z4S6	Kinesin-like protein KIF21A	KIF21A	-0.761213	-0.535332	-0.321928	-0.168123	0.124328	-0.152003	0.226509	0.0565835	-0.286304	44	27	9	10	12	18	11	5	5
O00139;O00139-4;O00139-1;O00139-5	O00139	Kinesin-like protein KIF2A	KIF2A	0.356144	-0.268817	-0.0740006	-0.251539	0.321928	-0.643856	0.443607	-0.152003	0	5	4	6	9	13	7	2	5	3
P33176	P33176	Kinesin-1 heavy chain	KIF5B	0.0565835	0.176323	0.0285692	-0.104697	0.0840643	-0.643856	-0.251539	0.344828	0.111031	267	146	111	65	76	159	88	195	206
Q96J84-2	Q96J84	Kin of IRRE-like protein 1	KIRREL	-0.621488	1.0635	0.137504	0.0143553	-0.713119	0.0143553	-0.200913	-0.0892673	0.176323	11	26	13	27	28	81	29	23	50
Q07866-6;Q07866-4;Q07866-7;Q07866-9	Q07866	Kinesin light chain 1	KLC1	0.831877	0.9855	0.298658	0.163499	-0.200913	-0.943416	-0.286304	0.286881	0.137504	121	74	69	28	34	77	44	84	91
Q9H0B6;Q9H0B6-2	Q9H0B6	Kinesin light chain 2	KLC2	0.454176	0.505891	0.0976108	-0.234465	0.275007	-0.395929	0.0143553	0.275007	0.111031	50	34	25	18	22	25	23	27	33
Q9NSK0;Q9NSK0-3;Q9NSK0-5	Q9NSK0	Kinesin light chain 4	KLC4	1	1.23879	0.948601	-0.0740006	0.189034	-0.104697	0.0426443	0.0285692	0.0565835	32	23	14	10	9	9	7	25	27
Q53G59;Q53G59-2	Q53G59	Kelch-like protein 12	KLHL12	-0.888969	-1.55639	-0.494109	-0.599462	1.27501	-0.268817	0.0976108	-0.395929	0.443607	49	35	18	15	18	5	4	32	24
Q9P2N7-3;Q9P2N7-4;Q9P2N7;Q9P2N7-2;Q9P2N7-5	Q9P2N7	Kelch-like protein 13	KLHL13	0.111031	-1.47393	-0.473931	0.526069	0.731183	-0.473931	-1.21759	0.111031	-0.217591	29	15	11	29	28	99	34	21	19
Q53HC5	Q53HC5	Kelch-like protein 26	KLHL26	0.432959	-1.2863	0.111031	0.0426443	0.0840643	0.238787	-0.152003	-0.136062	0.0426443	13	6	10	5	4	7	2	7	8
Q9Y448;Q9Y448-2;Q9Y448-3	Q9Y448	Small kinetochore-associated protein	KNSTRN	0.713696	-0.0439433	-0.152003	0.344828	2.15381	-0.358454	0.263034	0	0.201634	32	16	7	10	13	3	4	8	7
P50748	P50748	Kinetochore-associated protein 1	KNTC1	1.34483	-0.168123	0.594549	-0.0892673	-0.136062	-0.434403	-0.621488	0.0840643	-0.268817	116	44	35	18	14	40	28	50	39
P52294	P52294	Importin subunit alpha-5;Importin subunit alpha-5, N-terminally processed	KPNA1	0.0703893	-0.971431	0.111031	-0.136062	0.201634	-0.454032	0.31034	0.31034	0.275007	65	25	26	13	13	29	18	30	24
P52292	P52292	Importin subunit alpha-1	KPNA2	-1.02915	-1.35845	-0.68966	0.124328	0.641546	-0.104697	0.62293	0.0143553	0.163499	77	52	25	26	28	50	23	25	22
O00505	O00505	Importin subunit alpha-4	KPNA3	-0.666576	-0.785875	-0.395929	0.0143553	-0.0892673	-0.268817	0.731183	0.422233	-0.200913	18	10	9	11	12	10	6	6	5
O00629	O00629	Importin subunit alpha-3	KPNA4	-0.37707	-0.643856	-0.340075	0	0.0703893	-0.136062	0.584963	0.275007	-0.0144996	43	24	10	10	9	21	15	19	18
O60684	O60684	Importin subunit alpha-7	KPNA6	-0.0291463	-0.713119	0.0285692	0.321928	0.594549	-0.340075	0.389567	0.238787	0.163499	28	11	3	7	8	17	14	11	7
Q14974;Q14974-2	Q14974	Importin subunit beta-1	KPNB1	-0.0291463	-0.736966	-0.0439433	0.111031	0.176323	-0.268817	0.0840643	0.298658	0	195	88	70	49	55	133	70	82	79
P01116-2	P01116	GTPase KRas;GTPase KRas, N-terminally processed	KRAS	-0.0439433	1.36177	0.163499	-0.251539	-0.915936	-0.0740006	-0.556393	-0.0291463	-0.0892673	24	14	12	12	13	42	16	17	21
P05783	P05783	Keratin, type I cytoskeletal 18	KRT18	0	0.163499	-0.200913	0.321928	-0.454032	-0.321928	0.545968	0.389567	0.0426443	91	42	62	57	54	158	69	76	64
P35908	P35908	Keratin, type II cytoskeletal 2 epidermal	KRT2	-0.340075	-1.68966	-4.64386	3.79909	-2.73697	-0.761213	4.95466	0.0976108	0.963474	86	76	194	29	11	51	34	151	149
Q96EK9	Q96EK9	Protein KTI12 homolog	KTI12	0.333424	-0.251539	-0.120294	-0.0740006	0.83996	0.137504	0.799087	-0.0588937	-0.0892673	26	10	11	4	7	4	4	10	4
Q9BQD3	Q9BQD3	KxDL motif-containing protein 1	KXD1	0.298658	0.0565835	0.0143553	-0.0291463	-0.0144996	-0.395929	-0.643856	0.189034	0.0426443	24	13	21	8	9	11	4	16	17
Q16719;Q16719-2	Q16719	Kynureninase	KYNU	-1.02915	-0.415037	-0.971431	0.505891	0	1.0635	0.137504	-0.152003	-0.0439433	25	16	6	5	6	21	6	14	16
P32004-2;P32004-3;P32004	P32004	Neural cell adhesion molecule L1	L1CAM	-0.785875	0.0703893	0.475085	0.0143553	-0.888969	0.163499	-0.321928	-0.184425	0.0703893	205	177	103	94	92	338	140	134	210
P25391	P25391	Laminin subunit alpha-1	LAMA1	-2.32193	-4.32193	-1.64386	0.613532	0.790772	0.356144	0.863938	0.0703893	0.0426443	195	108	51	60	67	112	67	75	62
P07942	P07942	Laminin subunit beta-1	LAMB1	1.20789	-0.0892673	-0.395929	0.163499	0.214125	-0.321928	-0.286304	0.15056	-0.268817	19	10	6	7	5	5	5	2	6
P11047	P11047	Laminin subunit gamma-1	LAMC1	1.26303	-0.0588937	-0.340075	0.333424	0.263034	-0.304006	-0.395929	-0.120294	0.0285692	20	10	8	12	10	9	7	4	5
P11279;P11279-2	P11279	Lysosome-associated membrane glycoprotein 1	LAMP1	0.214125	-0.340075	0.0143553	-0.454032	-0.358454	0.201634	-0.810966	0.214125	-0.0291463	72	47	36	32	30	74	25	34	33
P13473-2	P13473	Lysosome-associated membrane glycoprotein 2	LAMP2	0.505891	0.0426443	0.238787	-0.494109	-0.286304	0.250962	-1.02915	0.333424	-0.0588937	36	18	20	13	21	38	16	19	25
Q6IAA8	Q6IAA8	Ragulator complex protein LAMTOR1	LAMTOR1	-0.168123	-0.395929	-0.473931	-0.0144996	-0.217591	0.298658	-0.535332	0.263034	-0.0588937	50	22	19	20	19	54	21	27	33
Q9UHA4;Q9UHA4-2	Q9UHA4	Ragulator complex protein LAMTOR3	LAMTOR3	-0.120294	-0.415037	-0.234465	-0.234465	-0.217591	0.137504	-0.643856	0.214125	0.0565835	15	1	14	2	2	8	2	16	18
O43504	O43504	Ragulator complex protein LAMTOR5	LAMTOR5	-0.0740006	-1.152	-0.152003	-0.120294	-0.200913	0.250962	-0.713119	0.344828	-0.136062	12	1	8	16	18	47	19	10	20
O43813	O43813	LanC-like protein 1	LANCL1	0.594549	1.18903	0.687061	-0.217591	-0.321928	0.687061	-0.0740006	-0.0439433	0	31	25	10	22	20	55	21	21	26
Q9NS86	Q9NS86	LanC-like protein 2	LANCL2	1.01436	0.918386	0.565597	-0.168123	0.516015	0	0.0285692	0.0426443	0.124328	34	16	12	15	12	21	9	12	12
P28838;P28838-2	P28838	Cytosol aminopeptidase	LAP3	-0.152003	-0.268817	0.137504	-0.321928	-0.666576	0.925999	0.823749	0.298658	-0.0892673	25	16	8	9	8	23	19	17	12
Q15012	Q15012	Lysosomal-associated transmembrane protein 4A	LAPTM4A	1.12433	-0.0291463	-0.395929	0.0976108	-0.494109	0.773996	0.137504	0.15056	-0.251539	4	2	2	9	11	8	5	5	13
Q86VI4;Q86VI4-2;Q86VI4-3	Q86VI4	Lysosomal-associated transmembrane protein 4B	LAPTM4B	0.367371	-0.514573	-0.473931	-0.0740006	-0.321928	0.782409	0.0426443	0.137504	0.0285692	4	3	1	8	8	12	6	6	7
Q6PKG0;Q6PKG0-3	Q6PKG0	La-related protein 1	LARP1	0.963474	0.863938	0.238787	0.505891	1.07039	-0.621488	0.790772	0.201634	0	48	38	24	38	43	64	23	35	32
Q4G0J3;Q4G0J3-3	Q4G0J3	La-related protein 7	LARP7	1.07724	0.0143553	0.0703893	-0.104697	0.807355	-0.494109	0.485427	-0.0740006	-0.200913	38	20	27	20	22	22	11	19	11
Q9P2J5;Q9P2J5-2	Q9P2J5	Leucine--tRNA ligase, cytoplasmic	LARS	0.847997	-0.184425	0.275007	0.669027	1.49057	-0.37707	0.0703893	0.0840643	0.0703893	388	277	128	181	182	356	165	129	126
Q14847;Q14847-2;Q14847-3	Q14847	LIM and SH3 domain protein 1	LASP1	-0.184425	0.250962	0.214125	-0.395929	-1.02915	-0.0439433	-0.0291463	-0.0439433	0.238787	24	16	15	22	20	58	18	21	35
P00338;P00338-3;P00338-4;P00338-2;P00338-5	P00338	L-lactate dehydrogenase A chain	LDHA	-0.556393	-0.120294	-0.251539	-0.0740006	-0.234465	0.757023	0.31034	-0.152003	-0.0291463	125	60	61	60	53	113	44	59	59
P07195	P07195	L-lactate dehydrogenase B chain	LDHB	-0.514573	-0.200913	-0.577767	0.0426443	-0.358454	0.641546	0.0840643	-0.152003	-0.0740006	108	62	48	68	50	85	42	49	55
P01130;P01130-5;P01130-4;P01130-3;P01130-6;P01130-2	P01130	Low-density lipoprotein receptor	LDLR	-0.943416	-0.184425	-0.888969	0.731183	-0.971431	-0.217591	-0.234465	0.400538	0.495695	162	114	51	53	47	91	49	98	123
Q5SW96	Q5SW96	Low density lipoprotein receptor adapter protein 1	LDLRAP1	-0.68966	-0.0439433	-0.251539	1.25096	0.389567	0.0565835	0	0.356144	-0.136062	47	26	29	10	11	21	11	27	33
O15243	O15243	Leptin receptor gene-related protein	LEPROT	-0.200913	0.176323	0.400538	0.214125	0	0.713696	0	0.250962	0.0976108	12	6	2	4	1	8	5	12	12
O95214;O95214-2	O95214	Leptin receptor overlapping transcript-like 1	LEPROTL1	-1	0.0143553	-0.643856	0.111031	-0.304006	0.422233	-0.184425	0.367371	0	20	12	4	5	4	6	2	13	13
P09382	P09382	Galectin-1	LGALS1	0.495695	1.94486	0.411426	-0.0588937	-0.68966	0.378512	-0.184425	-0.152003	-0.37707	19	4	18	66	77	175	79	37	58
P17931	P17931	Galectin-3	LGALS3	0.0143553	0.790772	0.464668	0.238787	-0.286304	0.163499	0.201634	-0.0740006	0.0143553	44	20	28	22	22	57	24	37	35
Q08380	Q08380	Galectin-3-binding protein	LGALS3BP	-0.836501	-1.73697	-1.152	0.411426	0.594549	0.15056	-0.321928	-0.0892673	-0.184425	66	36	31	28	28	68	23	18	24
Q99538;Q99538-2;Q99538-3	Q99538	Legumain	LGMN	0.298658	-0.556393	-0.785875	-0.234465	-0.104697	0.226509	-0.251539	-0.136062	0.321928	42	29	15	5	6	9	5	23	20
Q9BXB1;Q9BXB1-2	Q9BXB1	Leucine-rich repeat-containing G-protein coupled receptor 4	LGR4	-3.32193	-3.8365	-1.39593	-0.251539	-0.810966	-0.0892673	-0.321928	0.214125	0.356144	14	9	13	12	12	26	10	8	11
Q6ZUX7	Q6ZUX7	Lipoma HMGIC fusion partner-like 2 protein	LHFPL2	-1.25154	-0.358454	-0.736966	0.0426443	0.443607	0.790772	0.124328	-0.286304	0.176323	4	2	2	2	1	7	3	3	3
P42702	P42702	Leukemia inhibitory factor receptor	LIFR	0.0565835	1.5656	-0.535332	0.0285692	-0.104697	0.0840643	-0.340075	0.137504	0.124328	38	61	14	38	41	88	38	44	63
P18858;P18858-3;P18858-2	P18858	DNA ligase 1	LIG1	-0.473931	-0.286304	0.0840643	-0.494109	-0.556393	0.0976108	-0.136062	0.0565835	-0.217591	9	2	2	2	3	3	4	11	7
Q9UHB6;Q9UHB6-2;Q9UHB6-3	Q9UHB6	LIM domain and actin-binding protein 1	LIMA1	-2.39593	-0.577767	-1.4344	-0.136062	-0.68966	0.275007	-0.152003	-0.200913	-0.358454	8	7	2	30	23	106	34	5	21
P48059-2;P48059;P48059-4;P48059-5;P48059-3	P48059	LIM and senescent cell antigen-like-containing domain protein 1	LIMS1	0.0703893	1.68257	2.36177	-0.599462	-0.943416	-0.184425	-0.321928	-0.200913	-0.152003	7	12	1	23	23	69	20	18	31
Q9NUP9	Q9NUP9	Protein lin-7 homolog C	LIN7C	-0.340075	1.14405	0.0840643	-0.395929	-0.761213	0	-0.434403	-0.136062	0	13	10	10	13	14	65	27	16	17
P38571;P38571-2	P38571	Lysosomal acid lipase/cholesteryl ester hydrolase	LIPA	0.400538	-0.915936	-1.18442	-0.0144996	0	0.722466	0.650765	-0.0144996	-0.0740006	25	14	6	6	8	10	6	9	10
Q99732;Q99732-3;Q99732-2	Q99732	Lipopolysaccharide-induced tumor necrosis factor-alpha factor	LITAF	-0.268817	0.495695	0.31034	-0.268817	-0.395929	0.367371	-0.340075	0.189034	-0.234465	9	8	3	2	2	9	4	6	7
Q15334	Q15334	Lethal(2) giant larvae protein homolog 1	LLGL1	-0.0144996	1.42761	0.83996	-0.304006	-0.0588937	-0.0740006	-0.434403	-0.37707	-0.0740006	29	30	28	26	24	135	47	34	47
Q6P1M3	Q6P1M3	Lethal(2) giant larvae protein homolog 2	LLGL2	0.0565835	1.43296	0.367371	0	-0.395929	0.0565835	-0.286304	-0.304006	-0.168123	22	28	23	26	27	110	35	29	50
P49257	P49257	Protein ERGIC-53	LMAN1	0	-0.535332	-0.599462	0.356144	-1	0.250962	-0.473931	0.176323	-0.200913	13	10	8	9	10	30	8	11	16
Q12907	Q12907	Vesicular integral-membrane protein VIP36	LMAN2	0.650765	0.250962	-0.136062	0.773996	0.124328	0.214125	-0.68966	0.189034	-0.152003	23	12	12	11	8	30	9	19	31
Q9NUN5;Q9NUN5-3;Q9NUN5-2;Q9NUN5-4	Q9NUN5	Probable lysosomal cobalamin transporter	LMBRD1	-0.621488	-0.168123	-0.0439433	-0.184425	-0.454032	0.400538	-0.321928	-0.0439433	0.31034	29	25	8	16	15	21	7	18	19
Q68DH5	Q68DH5	LMBR1 domain-containing protein 2	LMBRD2	-0.136062	0.176323	0.454176	0.238787	-0.395929	0.15056	-0.0144996	0.0840643	0.163499	68	44	28	13	14	28	16	53	42
P02545;P02545-6;P02545-3;P02545-2;P02545-5;P02545-4	P02545	Prelamin-A/C;Lamin-A/C	LMNA	-0.152003	-0.0892673	-0.168123	0.0976108	-0.120294	-0.971431	0.333424	0.0285692	-0.0588937	8	4	7	58	58	52	35	2	9
P20700	P20700	Lamin-B1	LMNB1	-2.05889	-1.39593	0.0565835	0.765535	0.765535	-0.286304	-0.120294	0.495695	0.298658	24	4	17	7	9	6	3	5	7
Q8WWI1-3;Q8WWI1;Q8WWI1-2;Q8WWI1-4;Q8WWI1-5	Q8WWI1	LIM domain only protein 7	LMO7	-0.888969	-0.304006	-0.888969	-0.286304	-0.862496	0.15056	0.226509	0.275007	0.250962	16	8	5	21	21	43	23	4	8
Q9UIQ6;Q9UIQ6-3;Q9UIQ6-2	Q9UIQ6	Leucyl-cystinyl aminopeptidase;Leucyl-cystinyl aminopeptidase, pregnancy serum form	LNPEP	-1.21759	0.604071	-0.0144996	0.31034	-1	-0.621488	-0.785875	0.545968	0.238787	184	144	86	41	38	99	46	145	190
Q969J3;Q969J3-2	Q969J3	Loss of heterozygosity 12 chromosomal region 1 protein	LOH12CR1	0.15056	0	-0.0892673	0.0976108	-0.136062	-0.494109	-0.473931	0.201634	-0.0439433	51	24	23	7	10	17	11	29	32
Q14693;Q14693-3;Q14693-5;Q14693-2;Q14693-7;Q14693-4	Q14693	Phosphatidate phosphatase LPIN1	LPIN1	-0.643856	-1.152	0.201634	1.32769	0.782409	0.356144	0.895303	0.411426	0.0840643	9	11	8	3	3	3	2	25	24
Q93052	Q93052	Lipoma-preferred partner	LPP	-0.217591	0.454176	0.250962	0.0143553	-0.454032	-0.0144996	-0.234465	0.111031	0.0426443	14	4	5	9	8	17	10	6	8
P50851-2	P50851	Lipopolysaccharide-responsive and beige-like anchor protein	LRBA	0.137504	-0.152003	-0.200913	0.0426443	0.250962	-0.358454	0.0285692	-0.0740006	0.356144	281	155	62	44	56	76	57	95	115
Q6PJG9	Q6PJG9	Leucine-rich repeat and fibronectin type-III domain-containing protein 4	LRFN4	-1.05889	-2.12029	-1.78588	-0.251539	-0.713119	0.505891	0	0.298658	0.176323	1	1	2	2	3	2	1	6	2
Q7Z4F1;Q7Z4F1-2	Q7Z4F1	Low-density lipoprotein receptor-related protein 10	LRP10	-0.434403	-1.152	-0.971431	-0.268817	-0.68966	0.594549	-0.0892673	-0.152003	0.275007	26	12	7	13	14	23	10	13	10
Q86VZ4;Q86VZ4-2	Q86VZ4	Low-density lipoprotein receptor-related protein 11	LRP11	-1.88897	-1.68966	-0.535332	0.286881	-0.514573	0.124328	-0.0740006	-0.120294	0.321928	6	4	6	8	5	4	2	5	6
O75581	O75581	Low-density lipoprotein receptor-related protein 6	LRP6	-1.35845	-1.2863	-0.0439433	-0.0740006	-0.915936	-0.104697	-0.556393	0.238787	0.238787	11	9	9	14	13	31	13	15	18
Q14114;Q14114-4	Q14114	Low-density lipoprotein receptor-related protein 8	LRP8	-0.836501	-0.152003	-0.621488	0.823749	-0.358454	-0.0144996	0.0840643	0.454176	0.275007	99	66	46	14	21	38	23	65	78
Q9BTT6	Q9BTT6	Leucine-rich repeat-containing protein 1	LRRC1	-0.494109	1.43829	0.0285692	-0.184425	-0.971431	-0.0144996	-0.473931	-0.434403	-0.234465	2	7	3	5	5	39	8	9	12
Q5VZK9;Q5VZK9-2	Q5VZK9	Leucine-rich repeat-containing protein 16A	LRRC16A	-0.358454	1.21412	0.238787	-0.713119	-0.761213	-0.136062	-0.104697	-0.0740006	-0.0291463	5	17	8	40	31	149	51	18	44
Q9H9A6	Q9H9A6	Leucine-rich repeat-containing protein 40	LRRC40	0.214125	0.137504	-0.0144996	0.321928	0.565597	0	0.918386	0.226509	-0.184425	70	39	26	10	10	17	10	31	22
Q8N1G4	Q8N1G4	Leucine-rich repeat-containing protein 47	LRRC47	1.07724	0.263034	0.731183	0.464668	0.695994	-0.0892673	0.9855	0.214125	0.0840643	101	48	42	46	46	98	40	55	52
Q8N9N7	Q8N9N7	Leucine-rich repeat-containing protein 57	LRRC57	-0.0144996	1.46989	0.389567	-0.0291463	-0.666576	0	-0.434403	-0.0892673	-0.152003	14	13	10	16	17	68	28	16	20
Q96AG4	Q96AG4	Leucine-rich repeat-containing protein 59	LRRC59	0.400538	-0.340075	-0.0439433	-0.494109	-0.0144996	-0.217591	-0.37707	0.0143553	-0.217591	5	2	3	12	12	14	4	6	3
Q8IWT6	Q8IWT6	Volume-regulated anion channel subunit LRRC8A	LRRC8A	-0.836501	0.613532	-0.358454	-0.514573	-0.761213	-0.0892673	-0.713119	0.0143553	-0.200913	14	16	10	16	18	56	24	24	41
Q7L1W4	Q7L1W4	Volume-regulated anion channel subunit LRRC8D	LRRC8D	-0.321928	0.443607	-0.234465	-0.415037	-0.666576	-0.120294	-0.535332	0.0976108	-0.304006	7	10	12	35	29	82	30	29	42
Q6NSJ5	Q6NSJ5	Volume-regulated anion channel subunit LRRC8E	LRRC8E	-1.4344	0.286881	-0.120294	-0.785875	-0.971431	0.250962	-0.577767	0.400538	-0.340075	1	1	2	10	12	15	5	6	9
Q32MZ4-3;Q32MZ4-2;Q32MZ4	Q32MZ4	Leucine-rich repeat flightless-interacting protein 1	LRRFIP1	0.650765	0.575312	0.62293	-0.268817	0.163499	0.62293	1.15056	0.137504	0.0565835	11	8	6	11	14	6	4	16	19
Q6UWE0;Q6UWE0-2	Q6UWE0	E3 ubiquitin-protein ligase LRSAM1	LRSAM1	0.411426	1.0635	0.333424	0.526069	-1.12029	0.137504	-0.234465	-0.152003	-0.0588937	6	2	2	2	2	5	2	7	7
O15116	O15116	U6 snRNA-associated Sm-like protein LSm1	LSM1	0.823749	0.464668	0.111031	0.275007	0.464668	-0.251539	1.80735	-0.234465	0.189034	7	3	1	1	1	1	1	3	3
Q8ND56;Q8ND56-2;Q8ND56-3	Q8ND56	Protein LSM14 homolog A	LSM14A	1.13093	0.687061	0.0285692	0.124328	1.61824	0.0285692	0.687061	-0.514573	0.189034	21	12	8	8	6	4	1	7	4
Q86X29;Q86X29-4;Q86X29-6;Q86X29-5;Q86X29-2	Q86X29	Lipolysis-stimulated lipoprotein receptor	LSR	0.201634	1.75275	0.731183	0.124328	-0.434403	-0.168123	-0.395929	-0.0740006	0.31034	12	20	11	24	23	74	29	28	40
P48449;P48449-3;P48449-2	P48449	Lanosterol synthase	LSS	1	-0.217591	-0.0439433	0.389567	0.333424	0.555816	0.111031	-0.0439433	0	13	2	5	22	22	23	10	7	13
P09960;P09960-4;P09960-2;P09960-3	P09960	Leukotriene A-4 hydrolase	LTA4H	-0.304006	0.378512	-0.120294	0.226509	-0.234465	0.422233	-0.577767	-0.0740006	-0.120294	12	9	13	6	6	15	5	10	16
P36941;P36941-2	P36941	Tumor necrosis factor receptor superfamily member 3	LTBR	-1.35845	-1.12029	-0.621488	0.0285692	-0.415037	0.15056	0.214125	0.226509	0.286881	11	7	2	12	12	28	13	15	21
O94822;O94822-3	O94822	E3 ubiquitin-protein ligase listerin	LTN1	0.378512	0.400538	-0.168123	0.9855	1.23266	-0.184425	0.704872	-0.120294	0.344828	268	180	93	52	61	32	18	115	89
Q96GA3	Q96GA3	Protein LTV1 homolog	LTV1	0.201634	-0.535332	0.0976108	0.263034	0.641546	0.238787	0.956057	0.0143553	0.0565835	83	48	44	34	39	54	24	48	47
Q9Y383;Q96HJ9-2;Q9Y383-3;Q9Y383-2	Q9Y383	Putative RNA-binding protein Luc7-like 2	LUC7L2	0.831877	0.659925	0.669027	0.344828	1.04963	-0.415037	0.275007	-0.268817	0.111031	21	12	18	17	16	25	10	32	19
O95232	O95232	Luc7-like protein 3	LUC7L3	1.18903	0.871844	0.526069	0.333424	2.0072	-0.358454	0.0565835	-0.120294	0.0976108	5	6	8	11	9	10	3	8	6
P07948	P07948	Tyrosine-protein kinase Lyn	LYN	0.545968	1.774	0.978196	-0.0892673	-0.810966	0.0976108	-0.234465	-0.0740006	0.0285692	45	49	30	37	35	155	46	41	51
P07948-2	P07948	Tyrosine-protein kinase Lyn	LYN	-0.0144996	1.74846	0.739848	-0.268817	-0.915936	0.137504	-0.340075	-0.184425	0.15056	2	1	1	3	3	6	3	1	1
O95274	O95274	Ly6/PLAUR domain-containing protein 3	LYPD3	-1.73697	-0.785875	-0.556393	-0.168123	-1.25154	-0.0740006	-0.434403	-0.304006	0.111031	17	10	8	17	15	36	17	11	9
O75608-2;O75608	O75608	Acyl-protein thioesterase 1	LYPLA1	-0.810966	0.137504	0.0976108	0	-0.234465	0.15056	-0.234465	0.0840643	0.0143553	3	2	4	3	4	3	3	4	4
O95372	O95372	Acyl-protein thioesterase 2	LYPLA2	-0.0439433	0.124328	0.454176	0.356144	0.111031	0.378512	0.163499	0.201634	-0.251539	1	1	1	9	9	14	7	5	6
P20645	P20645	Cation-dependent mannose-6-phosphate receptor	M6PR	-0.184425	-0.454032	-0.643856	0.0565835	-0.0588937	0.0703893	-0.120294	0.226509	0.0426443	320	146	110	63	68	99	44	158	132
Q9UPN3-2;Q9UPN3-3	Q9UPN3	Microtubule-actin cross-linking factor 1, isoforms 1/2/3/5	MACF1	1.13093	0.978196	-0.136062	-0.0291463	0.948601	-0.0291463	-0.358454	-0.152003	0.286881	35	35	2	41	43	57	17	6	4
Q13257	Q13257	Mitotic spindle assembly checkpoint protein MAD2A	MAD2L1	-0.358454	-0.514573	0.263034	0.238787	0.536053	0.15056	0.163499	0.0426443	-0.599462	6	2	3	5	5	6	4	5	2
Q8WXG6-3;Q8WXG6-2;Q8WXG6;Q8WXG6-8;Q8WXG6-5;Q8WXG6-4;Q8WXG6-7;Q8WXG6-6	Q8WXG6	MAP kinase-activating death domain protein	MADD	0.687061	-0.0291463	0.111031	0.163499	0.963474	-0.0892673	0.124328	0.0565835	0.31034	58	46	16	6	6	6	7	25	19
Q7L5Y9;Q7L5Y9-3;Q7L5Y9-2;Q7L5Y9-4	Q7L5Y9	Macrophage erythroblast attacher	MAEA	0.15056	-0.836501	-0.473931	-0.0740006	0.111031	-0.104697	0.31034	0.111031	-0.0291463	40	18	20	23	25	38	22	28	16
Q9UNF1;Q9UNF1-2	Q9UNF1	Melanoma-associated antigen D2	MAGED2	-0.836501	-1.35845	-0.268817	-0.120294	0.0565835	0.250962	0.83996	0.0840643	-0.217591	54	17	13	27	31	30	19	16	10
Q96A72	Q96A72	Protein mago nashi homolog 2	MAGOHB	0.0285692	0.344828	0.176323	0.275007	1.11103	-0.68966	0.333424	-0.395929	0.0143553	10	4	5	6	7	10	6	9	10
Q969L2	Q969L2	Protein MAL2	MAL2	-0.415037	-0.104697	-0.785875	-0.415037	-0.621488	0.189034	-0.0291463	0.201634	0.189034	11	6	7	4	4	6	3	6	6
Q16706	Q16706	Alpha-mannosidase 2	MAN2A1	-1.25154	-2.39593	-0.862496	1.1375	0.137504	0.15056	0.722466	0.454176	0	21	13	13	13	17	23	12	2	4
O00754;O00754-2	O00754	Lysosomal alpha-mannosidase;Lysosomal alpha-mannosidase A peptide;Lysosomal alpha-mannosidase B peptide;Lysosomal alpha-mannosidase C peptide;Lysosomal alpha-mannosidase D peptide;Lysosomal alpha-mannosidase E peptide	MAN2B1	0.443607	1.08406	0.0976108	-0.0588937	-0.168123	0.584963	-0.0740006	0.0565835	0.0840643	63	54	46	22	23	38	13	40	48
Q02750	Q02750	Dual specificity mitogen-activated protein kinase kinase 1	MAP2K1	-0.643856	-0.268817	0.137504	0	0.356144	0.163499	0.411426	0.163499	-0.0740006	22	5	11	7	6	8	5	10	10
P36507	P36507	Dual specificity mitogen-activated protein kinase kinase 2	MAP2K2	-0.434403	-0.556393	0.0285692	0.15056	-0.0588937	0.286881	0.669027	0.111031	-0.0144996	36	14	23	11	10	17	7	24	17
P46734;P46734-2;P46734-3	P46734	Dual specificity mitogen-activated protein kinase kinase 3	MAP2K3	-0.37707	0.0143553	0.0143553	0.238787	0.411426	-0.0144996	0.226509	0.0840643	-0.136062	22	15	10	2	3	6	6	3	4
O14733;O14733-4;O14733-3;O14733-2	O14733	Dual specificity mitogen-activated protein kinase kinase 7	MAP2K7	0.526069	0.201634	-0.251539	0.238787	0.263034	-0.514573	0.790772	0.0285692	0.298658	1	1	1	2	2	3	1	6	6
P27816-4	P27816	Microtubule-associated protein 4	MAP4	1.03562	0.910733	-0.0588937	-0.0291463	0.485427	0.454176	0.584963	-0.358454	-0.304006	66	39	7	34	35	1	6	13	6
P27816;P27816-6;P27816-2	P27816	Microtubule-associated protein 4	MAP4	0.687061	0.731183	-0.37707	-0.621488	0.575312	-0.136062	0.0285692	-0.454032	-0.168123	605	404	115	119	125	90	53	79	68
O95819-3	O95819	Mitogen-activated protein kinase kinase kinase kinase 4	MAP4K4	-0.434403	0.9855	0.0143553	-0.321928	-0.761213	-0.0588937	-0.358454	-0.152003	0.0703893	21	21	15	39	37	161	52	35	67
Q14244;Q14244-3;Q14244-2;Q14244-6;Q14244-7;Q14244-5;Q14244-4	Q14244	Ensconsin	MAP7	-0.304006	-0.184425	-0.217591	0.15056	1.58976	-0.0892673	-0.104697	-0.0588937	-0.0439433	100	78	57	29	28	28	16	41	22
P28482;P28482-2	P28482	Mitogen-activated protein kinase 1	MAPK1	0.201634	0.163499	-0.120294	0	0.659925	-0.0588937	0.189034	-0.0144996	0.0565835	56	33	23	14	15	33	19	32	27
Q8NDC0	Q8NDC0	MAPK-interacting and spindle-stabilizing protein-like	MAPK1IP1L	-0.862496	0.516015	0.189034	0.15056	0.0143553	0.555816	-0.152003	0.298658	-0.358454	2	1	1	1	1	2	1	1	1
P27361;P27361-2;P27361-3	P27361	Mitogen-activated protein kinase 3	MAPK3	0.15056	0.0976108	0.286881	-0.286304	0.526069	-0.104697	0.275007	-0.0144996	0.124328	12	6	7	4	3	7	5	9	7
Q15691	Q15691	Microtubule-associated protein RP/EB family member 1	MAPRE1	-0.321928	0.0143553	-0.0588937	-0.454032	-0.0740006	-0.0439433	0.214125	0.0976108	-0.168123	26	14	14	11	13	32	12	13	15
P29966	P29966	Myristoylated alanine-rich C-kinase substrate	MARCKS	-0.434403	0.594549	-0.454032	0.250962	-0.494109	0.516015	-0.0439433	0.0976108	0	100	72	38	56	52	122	55	95	105
P49006	P49006	MARCKS-related protein	MARCKSL1	-0.494109	0.773996	-0.358454	-0.286304	-0.643856	0.454176	-0.217591	0.0143553	-0.120294	16	10	8	22	17	42	15	19	29
Q7KZI7;Q7KZI7-8;Q7KZI7-11;Q7KZI7-4;Q7KZI7-9;Q7KZI7-3;Q7KZI7-6;Q7KZI7-5;Q7KZI7-12;Q7KZI7-7;Q7KZI7-2;Q7KZI7-10	Q7KZI7	Serine/threonine-protein kinase MARK2	MARK2	0.0426443	0.956057	0.15056	-0.340075	-0.251539	0.0285692	-0.0740006	0	-0.0588937	11	13	9	23	21	74	26	27	42
P27448;P27448-3;P27448-4;P27448-2;P27448-6;P27448-8;P27448-7	P27448	MAP/microtubule affinity-regulating kinase 3	MARK3	0.137504	0.669027	0.432959	-0.434403	-0.0439433	0	-0.268817	-0.217591	-0.0291463	5	4	2	10	8	25	11	6	6
P56192;P56192-2	P56192	Methionine--tRNA ligase, cytoplasmic	MARS	0.526069	-0.785875	-0.0144996	0.15056	0.731183	-0.286304	0.124328	0.454176	0.0426443	189	134	70	102	105	196	85	73	71
Q9BSK0	Q9BSK0	MARVEL domain-containing protein 1	MARVELD1	0.226509	-0.321928	-0.286304	-0.494109	-0.915936	-0.304006	-0.434403	0.111031	0.163499	12	6	5	8	8	14	6	5	6
P31153;P31153-2	P31153	S-adenosylmethionine synthase isoform type-2	MAT2A	-1	-1.08927	-0.454032	-0.395929	-0.0588937	0.565597	0.871844	-0.0740006	-0.234465	42	17	19	14	14	52	22	18	11
Q9NZL9;Q9NZL9-2;Q9NZL9-4;Q9NZL9-3	Q9NZL9	Methionine adenosyltransferase 2 subunit beta	MAT2B	0.214125	-0.304006	-0.494109	0.250962	0.275007	0.641546	0.713696	-0.621488	0.286881	11	6	5	3	4	16	10	4	4
P43243	P43243	Matrin-3	MATR3	-1.64386	-3.47393	-1	0.333424	1.02148	-0.0892673	0.333424	0.505891	0.226509	13	14	13	22	24	13	10	15	15
Q68D91;Q68D91-2	Q68D91	Metallo-beta-lactamase domain-containing protein 2	MBLAC2	0.15056	0.0840643	0.378512	0.344828	0.454176	0.137504	-0.514573	0.0840643	0.226509	28	18	19	11	10	26	13	29	23
Q96N66;Q96N66-3	Q96N66	Lysophospholipid acyltransferase 7	MBOAT7	0.201634	-1.55639	0.226509	-0.643856	-0.556393	-0.0291463	-0.358454	-0.68966	0.189034	2	1	2	3	4	2	2	3	1
P43121;P43121-2	P43121	Cell surface glycoprotein MUC18	MCAM	-0.736966	1.22033	-0.0291463	0	-0.862496	0.263034	-0.200913	-0.184425	0.0840643	81	63	44	84	82	238	98	81	138
P49736	P49736	DNA replication licensing factor MCM2	MCM2	-0.321928	-0.37707	0.226509	-0.340075	0.495695	0.422233	1.01436	0.0426443	-0.120294	121	55	48	23	31	45	39	47	52
P25205;P25205-2	P25205	DNA replication licensing factor MCM3	MCM3	-0.120294	-0.454032	0.356144	0.189034	1.97453	-0.473931	0.344828	-0.152003	0.0426443	177	125	92	58	67	80	46	72	41
P33991	P33991	DNA replication licensing factor MCM4	MCM4	-0.304006	-0.415037	0.176323	-0.268817	0.495695	0.31034	0.799087	-0.0892673	-0.152003	102	59	58	30	37	64	45	69	27
P33992	P33992	DNA replication licensing factor MCM5	MCM5	-0.0740006	-0.415037	0.400538	0.250962	2.12433	-0.340075	0.400538	-0.234465	0.111031	122	69	65	49	57	34	20	58	28
Q14566	Q14566	DNA replication licensing factor MCM6	MCM6	-0.321928	-0.434403	0.238787	-0.184425	0.485427	0.321928	0.925999	0.0143553	-0.0740006	124	70	48	33	43	57	51	54	35
P33993;P33993-3	P33993	DNA replication licensing factor MCM7	MCM7	-0.473931	-0.473931	0.163499	-0.168123	0.443607	0.275007	0.62293	-0.168123	0.0285692	103	53	38	23	32	64	43	33	29
Q9BTE3;Q9BTE3-2;Q9BTE3-3	Q9BTE3	Mini-chromosome maintenance complex-binding protein	MCMBP	-0.268817	-0.415037	0.137504	-0.234465	-0.0144996	-0.251539	0.163499	0.15056	-0.358454	30	15	11	13	14	8	12	17	10
Q9GZU1	Q9GZU1	Mucolipin-1	MCOLN1	-0.251539	-0.643856	0.0143553	-0.761213	-0.268817	0.411426	-0.152003	0.0840643	-0.268817	3	1	3	4	5	11	6	7	5
Q9ULC4;Q9ULC4-3;Q9ULC4-2	Q9ULC4	Malignant T-cell-amplified sequence 1	MCTS1	1.48027	1.29866	0.400538	-0.0588937	0.765535	-0.358454	-0.535332	-0.0892673	-0.136062	29	10	2	7	10	20	10	17	20
Q9P1T7;Q9P1T7-1	Q9P1T7	MyoD family inhibitor domain-containing protein	MDFIC	-0.0740006	-1.152	-0.268817	-0.286304	-0.535332	0.62293	-0.340075	0.333424	-0.358454	2	1	1	8	7	10	3	6	5
P40925;P40925-3;P40925-2	P40925	Malate dehydrogenase, cytoplasmic	MDH1	-0.494109	0.0703893	-0.136062	0.137504	-0.152003	0.799087	-0.0439433	-0.217591	-0.0144996	12	11	15	12	13	34	11	11	14
P40926;P40926-2	P40926	Malate dehydrogenase, mitochondrial	MDH2	0.992768	0.111031	-0.251539	-0.120294	0.925999	-0.168123	-0.321928	0.226509	-0.104697	4	3	5	7	8	9	4	11	11
P48163;P48163-2	P48163	NADP-dependent malic enzyme	ME1	1.1375	0.83996	0.0840643	0.250962	-0.0144996	1.02148	0.137504	-0.0740006	-0.104697	34	20	7	5	9	5	2	4	4
Q16626	Q16626	Male-enhanced antigen 1	MEA1	0.0143553	-0.136062	0.333424	0.226509	-0.395929	-0.217591	-0.104697	0.275007	0.214125	10	7	2	4	3	2	3	3	3
Q9Y316;Q9Y316-3;Q9Y316-2	Q9Y316	Protein MEMO1	MEMO1	-0.0144996	0.263034	-0.234465	0.0426443	0.0703893	0.31034	0.31034	0.0976108	-0.304006	33	15	9	9	12	29	11	14	15
Q7L2J0	Q7L2J0	7SK snRNA methylphosphate capping enzyme	MEPCE	0.887525	0.0426443	0.176323	-0.104697	1.13093	-0.473931	0.443607	-0.395929	-0.168123	26	18	15	32	34	18	11	18	8
P08581;P08581-2	P08581	Hepatocyte growth factor receptor	MET	-0.862496	0.887525	0.163499	-0.0291463	-0.736966	-0.152003	-0.37707	0.0976108	0	43	42	31	76	68	226	86	76	99
P53582	P53582	Methionine aminopeptidase 1	METAP1	1.53107	1.13093	0.536053	0.495695	2.73335	-0.577767	0.722466	-0.304006	0.263034	106	54	20	17	22	28	6	33	27
P50579;P50579-3	P50579	Methionine aminopeptidase 2	METAP2	0.807355	0.85599	0.485427	0.263034	1.97085	-0.473931	-0.184425	-0.268817	0.0426443	76	33	15	16	21	25	11	20	12
Q8N6R0;Q8N6R0-3;Q8N6R0-4;Q8N6R0-1;Q8N6R0-2	Q8N6R0	Methyltransferase-like protein 13	METTL13	1.25096	0.773996	0.31034	0.189034	1.70487	-0.454032	0.687061	-0.184425	0.0285692	45	22	18	8	11	5	5	13	9
Q6P1Q9;Q6P1Q9-2	Q6P1Q9	Methyltransferase-like protein 2B	METTL2B	-0.415037	0.31034	0.400538	-0.415037	0.201634	0.0565835	0.799087	0.0426443	-0.340075	7	4	3	2	2	4	2	3	1
P08582	P08582	Melanotransferrin	MFI2	-0.68966	1.34483	0.263034	-0.761213	-1.64386	0.594549	-0.104697	-0.104697	-0.136062	26	33	16	40	37	182	55	39	54
Q9H3U5;Q9H3U5-6;Q9H3U5-3;Q9H3U5-5	Q9H3U5	Major facilitator superfamily domain-containing protein 1	MFSD1	0.214125	-0.0439433	-0.104697	-0.713119	-0.473931	0.137504	-0.736966	0.124328	0.0565835	10	5	4	10	11	10	8	5	10
Q6NUT3;Q6NUT3-2;Q6NUT3-4;Q6NUT3-3	Q6NUT3	Major facilitator superfamily domain-containing protein 12	MFSD12	0.910733	0.400538	0.400538	-0.120294	-0.0439433	0.298658	-0.888969	0.137504	0.0703893	29	14	11	7	6	11	11	17	27
Q86YT6	Q86YT6	E3 ubiquitin-protein ligase MIB1	MIB1	-0.358454	-0.268817	0.0703893	-0.200913	-0.358454	-0.0291463	0.124328	0.214125	0.263034	1	3	3	14	16	15	3	11	8
Q29983	Q29983	MHC class I polypeptide-related sequence A	MICA	-0.888969	0.422233	-0.915936	0.189034	-0.943416	0.333424	0.0703893	-0.340075	0.0840643	10	14	7	4	6	23	9	7	8
Q8N3F8	Q8N3F8	MICAL-like protein 1	MICALL1	-0.0892673	-0.599462	-0.888969	-0.152003	0.201634	-0.434403	-0.473931	-0.0291463	0.0143553	11	17	7	2	2	3	2	7	5
Q29980;Q29980-2	Q29980	MHC class I polypeptide-related sequence B	MICB	-1.94342	-3.32193	-1.47393	-0.0892673	-0.761213	-0.0439433	-0.514573	0.0840643	0.137504	9	5	5	8	8	21	7	6	7
O15344;O15344-2	O15344	E3 ubiquitin-protein ligase Midline-1	MID1	1.59932	1.22033	0.650765	0.214125	1.52105	-0.643856	-0.286304	-0.217591	-0.0892673	44	24	26	24	23	29	6	19	15
Q8N4C8;Q8N4C8-2;Q8N4C8-4;Q8N4C8-3;Q8N4C8-5	Q8N4C8	Misshapen-like kinase 1	MINK1	-0.473931	0.594549	-0.168123	-0.120294	-0.556393	-0.286304	-0.473931	-0.168123	0.176323	8	16	7	19	16	86	31	5	23
Q8IVT2	Q8IVT2	Mitotic interactor and substrate of PLK1	MISP	-1.88897	-0.556393	-0.862496	-0.184425	-0.810966	0	-0.434403	0.124328	0.124328	15	6	3	7	9	34	15	3	5
Q9UL63;Q9UL63-2	Q9UL63	Muskelin	MKLN1	-0.0740006	-1.4344	-1	-0.0144996	0.0840643	-0.0892673	0.411426	0.111031	0.0703893	45	23	20	33	34	56	26	18	12
Q15773	Q15773	Myeloid leukemia factor 2	MLF2	-1.35845	-1.88897	-1.21759	-0.268817	-0.136062	0.650765	0.0703893	-0.0588937	0.378512	15	7	9	4	2	10	5	9	9
Q5TCX8;Q5TCX8-2	Q5TCX8	Mitogen-activated protein kinase kinase kinase MLK4	MLK4	-0.535332	-0.785875	-0.321928	0.0143553	-0.0144996	-0.0144996	-0.666576	0.286881	0.263034	50	34	24	7	9	6	4	46	49
Q8NB16	Q8NB16	Mixed lineage kinase domain-like protein	MLKL	0.516015	0.555816	0.163499	-0.535332	-0.340075	-0.0740006	0.0285692	-0.200913	-0.136062	12	12	9	6	5	29	13	8	9
Q9BVC4;Q9BVC4-5;Q9BVC4-3;Q9BVC4-4	Q9BVC4	Target of rapamycin complex subunit LST8	MLST8	0.443607	0.111031	0.31034	0.344828	0.263034	-0.168123	-0.761213	0.321928	0	13	9	4	8	10	13	4	8	12
P51511	P51511	Matrix metalloproteinase-15	MMP15	-1.8365	-1.51457	-0.761213	0.0426443	-0.836501	-0.0439433	-0.304006	-0.268817	0.250962	30	20	10	32	31	123	41	10	25
Q96T76;Q96T76-8;Q96T76-9;Q96T76-5	Q96T76	MMS19 nucleotide excision repair protein homolog	MMS19	0.189034	-0.286304	0.286881	-0.0740006	0.0840643	-0.200913	0.298658	0.163499	-0.0588937	79	45	33	23	25	28	21	38	19
Q9H8S9;Q9H8S9-2	Q9H8S9	MOB kinase activator 1A	MOB1A	-0.268817	0.0703893	0.286881	0.0976108	-0.0439433	0.111031	-0.0144996	-0.0144996	0.0840643	11	5	5	9	10	27	10	8	9
Q96EN8	Q96EN8	Molybdenum cofactor sulfurase	MOCOS	1.16993	0.695994	0.748461	0.613532	0.903038	-0.321928	0.0703893	-0.136062	-0.0588937	12	3	5	2	3	6	4	11	4
Q7L1V2;Q7L1V2-2	Q7L1V2	Vacuolar fusion protein MON1 homolog B	MON1B	1.02857	0.432959	0.432959	-0.200913	-0.358454	0	-0.862496	0.0565835	-0.0588937	11	7	8	6	7	6	5	5	5
Q7Z3U7;Q7Z3U7-2;Q7Z3U7-6;Q7Z3U7-5	Q7Z3U7	Protein MON2 homolog	MON2	-0.494109	-1	-0.358454	0.344828	-0.0588937	0.0426443	0.516015	0.333424	-0.136062	34	24	13	9	10	7	4	11	13
Q15014	Q15014	Mortality factor 4-like protein 2	MORF4L2	-1.21759	-0.535332	-0.184425	0.748461	2.45418	-0.836501	0.356144	-0.68966	-0.217591	2	2	4	7	6	1	2	7	3
Q9HCE1;Q9HCE1-2	Q9HCE1	Putative helicase MOV-10	MOV10	0.85599	0.286881	0.321928	0.545968	1.22033	-0.104697	0.516015	-0.340075	0.111031	90	55	41	25	28	29	16	36	39
Q9NZW5	Q9NZW5	MAGUK p55 subfamily member 6	MPP6	-0.37707	1.22033	-0.136062	-0.0892673	-0.535332	-0.268817	-0.68966	-0.0740006	-0.168123	20	24	15	22	22	89	35	14	14
Q5T2T1	Q5T2T1	MAGUK p55 subfamily member 7	MPP7	-0.943416	0.948601	0.226509	-0.621488	-1.12029	0.0285692	-0.395929	-0.152003	-0.358454	17	25	18	29	25	126	42	31	42
O95297;O95297-2;O95297-4	O95297	Myelin protein zero-like protein 1	MPZL1	-0.0892673	1.15056	0.495695	-0.0740006	-0.494109	0.378512	-0.0740006	0.0426443	-0.0892673	36	23	29	28	31	78	30	42	53
O60487	O60487	Myelin protein zero-like protein 2	MPZL2	-1.02915	-0.234465	-0.736966	-0.915936	-1.4344	-0.286304	-0.514573	-0.0740006	0.124328	4	2	1	5	4	19	8	6	12
O14807;O14807-2	O14807	Ras-related protein M-Ras	MRAS	-1.88897	0.823749	0.286881	0.263034	-1.02915	0.15056	-0.286304	0.0143553	0	2	1	3	4	3	22	7	7	9
Q9UBG0	Q9UBG0	C-type mannose receptor 2	MRC2	-0.514573	0.176323	0.298658	0.773996	-0.217591	0.495695	-0.321928	0.238787	0.189034	94	58	19	9	10	20	7	51	47
P49959;P49959-2;P49959-3	P49959	Double-strand break repair protein MRE11A	MRE11A	-0.556393	-2.05889	-0.494109	-0.0588937	0.189034	0.163499	-0.136062	0.0426443	-0.217591	4	1	3	3	4	1	1	5	3
Q8N565;Q8N565-2	Q8N565	Melanoregulin	MREG	-0.286304	-0.943416	-0.321928	-0.434403	-0.761213	0.389567	-0.286304	0.111031	0.163499	11	5	6	3	6	6	3	7	8
Q9BV20;Q9BV20-2	Q9BV20	Methylthioribose-1-phosphate isomerase	MRI1	-0.888969	-0.434403	-0.120294	0.475085	-0.0144996	0.298658	0.748461	-0.0588937	-0.862496	15	5	8	14	14	23	8	10	8
P52815	P52815	39S ribosomal protein L12, mitochondrial	MRPL12	0.879706	-0.304006	0.604071	-0.120294	0.963474	-0.200913	0.0285692	0.389567	-0.136062	12	2	3	7	4	4	3	5	5
P49406	P49406	39S ribosomal protein L19, mitochondrial	MRPL19	0.799087	-0.37707	0.422233	0.15056	0.941106	3.03738	-2.8365	0.31034	-0.0144996	5	4	4	4	3	2	3	3	2
Q8N983-4;Q8N983;Q8N983-3;Q8N983-2;Q8N983-6;Q8N983-7	Q8N983	39S ribosomal protein L43, mitochondrial	MRPL43	1.18903	-0.713119	0.422233	-0.0892673	0.807355	0.464668	0.495695	0.432959	0	3	1	5	2	2	3	2	2	6
Q9H9J2	Q9H9J2	39S ribosomal protein L44, mitochondrial	MRPL44	1.3505	-0.251539	0.565597	0.176323	0.773996	0.0976108	-0.0144996	0.443607	-0.0892673	4	3	6	2	2	4	1	3	4
Q9HD33;Q9HD33-2	Q9HD33	39S ribosomal protein L47, mitochondrial	MRPL47	1.11103	-0.104697	0.575312	0.0285692	1.1375	0.0703893	-0.321928	0.400538	-0.168123	5	3	5	6	5	3	1	2	1
Q9Y2Q9	Q9Y2Q9	28S ribosomal protein S28, mitochondrial	MRPS28	-0.473931	0.879706	0.201634	-0.136062	0.495695	-0.0291463	-0.473931	-0.200913	0.0426443	4	3	4	3	2	3	3	3	7
Q9UKD2	Q9UKD2	mRNA turnover protein 4 homolog	MRTO4	0.422233	0.400538	-0.152003	1.1177	1.7137	-0.340075	0.111031	-0.340075	0.214125	26	14	14	6	11	7	2	21	16
P43246	P43246	DNA mismatch repair protein Msh2	MSH2	-0.136062	0.238787	0.176323	-0.713119	-0.0892673	-0.434403	0.15056	0.0426443	-0.514573	27	18	11	24	20	10	10	12	3
P52701;P52701-3;P52701-4;P52701-2	P52701	DNA mismatch repair protein Msh6	MSH6	-0.0588937	0.536053	0.0143553	-0.713119	-0.0291463	-0.621488	0.275007	0.137504	-0.0588937	17	8	10	28	27	7	11	12	3
Q96DH6;Q96DH6-2;Q96DH6-3	Q96DH6	RNA-binding protein Musashi homolog 2	MSI2	-0.168123	0.464668	0.389567	-1.21759	-0.136062	0.250962	0.0840643	0.0976108	-0.514573	9	3	6	1	3	4	3	15	8
Q13421-4;Q13421-3;Q13421-2;Q13421	Q13421	Mesothelin;Megakaryocyte-potentiating factor;Mesothelin, cleaved form	MSLN	-0.234465	0.275007	0.815575	-0.599462	-1.32193	0.0565835	-0.251539	0.124328	0	17	12	10	15	15	34	15	16	17
P26038	P26038	Moesin	MSN	0.895303	1.61353	0.695994	-0.535332	-0.971431	-0.268817	-0.514573	-0.136062	-0.0144996	315	189	135	160	164	535	204	208	301
Q13126;Q13126-4;Q13126-3;Q13126-2;Q13126-7;Q13126-6;Q13126-5	Q13126	S-methyl-5-thioadenosine phosphorylase	MTAP	-0.200913	0.659925	0.137504	0.263034	-0.251539	0.321928	-0.0892673	-0.286304	0.0976108	5	4	4	3	4	5	4	8	12
Q9Y6C9	Q9Y6C9	Mitochondrial carrier homolog 2	MTCH2	-0.268817	-1.12029	0.0976108	-0.395929	-1.25154	-0.621488	-0.514573	0.604071	-0.0588937	5	5	1	4	4	7	5	1	3
P11586	P11586	C-1-tetrahydrofolate synthase, cytoplasmic;Methylenetetrahydrofolate dehydrogenase;Methenyltetrahydrofolate cyclohydrolase;Formyltetrahydrofolate synthetase;C-1-tetrahydrofolate synthase, cytoplasmic, N-terminally processed	MTHFD1	1.3505	0.31034	0.918386	0.263034	2.12763	-0.184425	1.3505	-0.0439433	0.238787	558	320	223	151	164	268	94	233	250
Q9C0I1;Q9C0I1-3;Q9C0I1-2	Q9C0I1	Myotubularin-related protein 12	MTMR12	0.111031	0.15056	0.0285692	-0.0144996	0.555816	0.137504	0.333424	0.137504	-0.0144996	11	6	1	4	4	6	4	4	5
Q13614	Q13614	Myotubularin-related protein 2	MTMR2	0.31034	0.356144	-0.168123	-0.234465	0.321928	-0.152003	-0.152003	-0.0439433	0.111031	29	15	6	9	8	33	6	9	14
Q9Y217;Q9Y217-2	Q9Y217	Myotubularin-related protein 6	MTMR6	-0.599462	-0.68966	-1	0.992768	0.650765	0.137504	0.286881	-0.0144996	0.163499	130	78	59	13	19	4	5	59	47
Q96QG7;Q96QG7-2	Q96QG7	Myotubularin-related protein 9	MTMR9	-0.556393	-0.68966	-0.971431	0.963474	0.925999	-0.136062	0.275007	-0.0144996	0.176323	117	55	48	7	9	4	6	38	30
P42345	P42345	Serine/threonine-protein kinase mTOR	MTOR	0.411426	0.15056	0.201634	0.367371	0.495695	-0.0439433	-0.761213	0.321928	-0.0291463	183	104	67	36	32	89	33	83	98
Q9UBK8;Q9UBK8-2	Q9UBK8	Methionine synthase reductase	MTRR	-0.454032	-0.0144996	0.15056	-0.0291463	0.111031	0.163499	0.722466	-0.0439433	0.0143553	12	2	5	3	5	9	5	3	2
Q765P7	Q765P7	MTSS1-like protein	MTSS1L	-0.454032	0.443607	0.226509	-0.120294	-0.862496	-0.473931	-0.340075	-0.535332	0.189034	4	7	2	10	10	62	26	3	7
Q96EY5;Q96EY5-2;Q96EY5-3	Q96EY5	Multivesicular body subunit 12A	MVB12A	-0.120294	-0.535332	-0.68966	-0.217591	0.250962	0.124328	-0.251539	-0.0740006	-0.136062	17	9	5	5	8	18	4	14	16
P53602	P53602	Diphosphomevalonate decarboxylase	MVD	1.5008	0.847997	0.378512	0.516015	1.69599	0.464668	0.422233	-0.321928	1.18269	14	7	5	6	5	4	2	6	1
Q03426	Q03426	Mevalonate kinase	MVK	1.43296	1.54102	1.02148	0.275007	1.05658	0.344828	0.9855	-0.120294	0.176323	8	7	9	7	5	17	6	17	11
Q14764	Q14764	Major vault protein	MVP	-1.94342	-2.94342	-0.761213	-0.268817	-0.104697	0.389567	-0.200913	0.933573	0.367371	350	218	191	117	124	187	68	211	183
Q96S97	Q96S97	Myeloid-associated differentiation marker	MYADM	-0.514573	0.238787	-0.0892673	-0.136062	-0.304006	0.275007	-0.37707	0.0840643	-0.0144996	52	26	17	8	6	22	9	30	43
P35579;P35579-2	P35579	Myosin-9	MYH9	-0.0588937	-0.268817	-0.321928	-0.168123	-0.415037	-0.200913	0.189034	0.214125	-0.0892673	686	348	238	168	191	551	317	292	257
O14950;P19105;P24844	O14950	Myosin regulatory light chain 12B;Myosin regulatory light chain 12A;Myosin regulatory light polypeptide 9	MYL12B;MYL12A;MYL9	0.0565835	-0.321928	-0.304006	-0.136062	-0.0439433	-0.200913	-0.0892673	0.214125	0	47	21	18	18	21	47	26	31	25
P60660-2	P60660	Myosin light polypeptide 6	MYL6	0.201634	0.356144	-0.136062	-0.268817	0.0426443	0.0703893	-0.0588937	0.137504	-0.0892673	32	10	15	20	20	61	22	17	19
Q9HD67;Q9HD67-3	Q9HD67	Unconventional myosin-X	MYO10	-0.761213	-2.94342	-0.0892673	0.594549	-0.104697	0.0426443	0	-0.136062	-0.0740006	38	23	16	27	30	115	37	30	40
O43795-2	O43795	Unconventional myosin-Ib	MYO1B	-0.434403	1.22033	0.111031	-0.200913	-1.25154	0.275007	-0.321928	-0.136062	-0.251539	19	53	18	47	45	184	58	49	79
O00159-3;O00159	O00159	Unconventional myosin-Ic	MYO1C	-0.556393	1.46467	0.389567	-0.0144996	-1.05889	0.344828	-0.200913	-0.268817	-0.168123	96	79	55	75	67	337	115	69	100
Q12965	Q12965	Unconventional myosin-Ie	MYO1E	-0.184425	0.85599	0.731183	0.137504	-0.473931	0	-0.200913	-0.0740006	-0.37707	57	66	46	74	65	276	93	62	86
Q9Y4I1;Q9Y4I1-2	Q9Y4I1	Unconventional myosin-Va	MYO5A	1.49057	0.189034	0.250962	0.650765	1.99277	-0.200913	0.111031	-0.234465	0.15056	245	175	67	24	35	1	1	46	23
Q9NQX4	Q9NQX4	Unconventional myosin-Vc	MYO5C	0.263034	-0.535332	0.250962	-0.168123	0.189034	0.344828	-0.286304	0.584963	0.0976108	31	34	26	5	4	8	4	15	21
Q9NZM1-3	Q9NZM1	Myoferlin	MYOF	-0.200913	-0.0439433	0.263034	0.555816	-0.599462	0.176323	-0.473931	0.275007	-0.104697	12	6	5	6	5	10	3	7	10
Q9NZM1;Q9NZM1-6;Q9NZM1-2;Q9NZM1-5	Q9NZM1	Myoferlin	MYOF	-0.395929	-0.217591	0.189034	0.176323	-0.415037	0.356144	-0.415037	0.298658	-0.120294	834	580	435	270	281	631	257	522	625
Q86TC9;Q86TC9-2	Q86TC9	Myopalladin	MYPN	-0.761213	-0.577767	-0.862496	-0.251539	-0.473931	0.226509	0.226509	-0.494109	-0.340075	9	7	4	15	14	34	11	2	5
Q6NZ67;Q6P582	Q6NZ67	Mitotic-spindle organizing protein 2B;Mitotic-spindle organizing protein 2A	MZT2B;MZT2A	0.695994	-0.395929	-0.415037	0.189034	0.275007	0.226509	0.189034	-0.0144996	0.389567	3	2	3	4	5	3	2	5	7
P41227;P41227-2	P41227	N-alpha-acetyltransferase 10	NAA10	1.62293	1.29278	0.485427	0.495695	2.67807	-0.514573	1.11103	-0.494109	0.226509	157	87	64	42	50	68	25	78	51
Q9BXJ9;Q9BXJ9-4	Q9BXJ9	N-alpha-acetyltransferase 15, NatA auxiliary subunit	NAA15	1.65076	1.29866	0.475085	0.516015	2.75489	-0.643856	1.18903	-0.514573	0.250962	592	385	210	109	120	194	69	196	106
Q6N069;Q6N069-3;Q6N069-2;Q6N069-4	Q6N069	N-alpha-acetyltransferase 16, NatA auxiliary subunit	NAA16	1.43296	1.15704	0.594549	0.0285692	2.40599	-0.643856	0.887525	-0.168123	0.137504	132	103	65	24	24	13	2	58	25
P61599	P61599	N-alpha-acetyltransferase 20	NAA20	1.69153	1.30451	0.807355	0.238787	2.59455	-0.535332	0.790772	-0.37707	0.356144	42	15	18	8	9	8	3	19	15
Q14CX7;Q14CX7-2	Q14CX7	N-alpha-acetyltransferase 25, NatB auxiliary subunit	NAA25	1.73118	1.39506	0.790772	0.15056	2.61117	-0.454032	0.545968	-0.251539	0.286881	216	109	73	31	46	55	14	57	53
Q5VZE5	Q5VZE5	N-alpha-acetyltransferase 35, NatC auxiliary subunit	NAA35	1.82782	1.42761	0.575312	0.555816	2.79077	0.286881	0.505891	-0.200913	0.0426443	78	46	23	9	22	2	1	23	7
Q9GZZ1;Q9GZZ1-2	Q9GZZ1	N-alpha-acetyltransferase 50	NAA50	1.58976	1.20163	0.367371	0.475085	2.66676	-0.666576	0.933573	-0.473931	0.189034	126	60	52	21	25	36	11	64	63
E9PAV3;Q13765;E9PAV3-2	E9PAV3	Nascent polypeptide-associated complex subunit alpha, muscle-specific form;Nascent polypeptide-associated complex subunit alpha	NACA	1.57531	1.18903	0.604071	0.739848	2.82985	-1.18442	0.659925	-0.268817	0.163499	88	59	43	31	45	33	16	39	32
Q13564;Q13564-3;Q13564-2;Q13564-4	Q13564	NEDD8-activating enzyme E1 regulatory subunit	NAE1	-0.621488	-0.810966	0.516015	-0.0144996	0.201634	0.31034	0.565597	-0.0740006	-0.304006	4	2	1	1	2	4	6	2	2
P17050	P17050	Alpha-N-acetylgalactosaminidase	NAGA	0.815575	1.17632	0.613532	0.163499	0.0426443	0.367371	-0.713119	-0.0740006	0.111031	18	12	7	6	5	3	1	12	15
Q5TF39	Q5TF39	Sodium-dependent glucose transporter 1	NAGLT1	-0.358454	0.565597	0.356144	0.189034	-0.836501	0.0976108	-0.0291463	0.275007	0.214125	18	15	9	9	8	12	7	10	11
Q9UK23;Q9UK23-2;Q9UK23-3	Q9UK23	N-acetylglucosamine-1-phosphodiester alpha-N-acetylglucosaminidase	NAGPA	-0.621488	-0.713119	-0.473931	-0.0892673	-0.120294	0	-0.136062	-0.0740006	0.432959	39	18	15	16	18	17	10	12	15
P43490	P43490	Nicotinamide phosphoribosyltransferase	NAMPT	0.286881	0.790772	0.31034	-0.120294	0.823749	-0.0291463	0.422233	-0.0892673	0.0426443	58	34	32	22	21	57	27	43	36
Q9NR45	Q9NR45	Sialic acid synthase	NANS	1.37295	1.13093	0.516015	0.970854	1.05658	-0.304006	0.757023	-0.321928	-0.0892673	14	10	11	4	4	2	3	9	6
P55209;P55209-2	P55209	Nucleosome assembly protein 1-like 1	NAP1L1	-0.268817	-0.454032	0.163499	-0.152003	0.378512	-0.184425	0.641546	0.389567	-0.0439433	86	49	41	17	20	31	20	65	45
Q99733;Q99733-2	Q99733	Nucleosome assembly protein 1-like 4	NAP1L4	0.0285692	-0.234465	0.344828	-0.268817	0.226509	-0.136062	0.782409	0.454176	-0.168123	48	23	21	23	24	46	24	31	22
P54920	P54920	Alpha-soluble NSF attachment protein	NAPA	0.163499	0.475085	0.163499	0.201634	0.0840643	0.0426443	-0.0439433	0.356144	0.275007	116	56	46	42	44	124	57	86	84
Q9H115;Q9H115-2;Q9H115-3	Q9H115	Beta-soluble NSF attachment protein	NAPB	0.773996	0.731183	0.163499	0.0703893	-0.599462	0.111031	-0.0740006	0.15056	0.0143553	9	8	4	2	1	6	6	22	21
Q99747;Q99747-2	Q99747	Gamma-soluble NSF attachment protein	NAPG	-0.217591	0.298658	-0.152003	0.0703893	-0.0740006	-0.0892673	-0.152003	0.333424	0.137504	51	29	30	26	28	74	38	32	58
O43776	O43776	Asparagine--tRNA ligase, cytoplasmic	NARS	0.765535	0.823749	0.695994	0.0703893	0.807355	-0.268817	-0.0439433	-0.0291463	-0.0740006	77	48	39	35	42	86	41	42	48
Q6ZNJ1;Q6ZNJ1-3;Q6ZNJ1-2	Q6ZNJ1	Neurobeachin-like protein 2	NBEAL2	0.432959	-0.434403	0.0426443	0.516015	0.748461	0.604071	1.05658	0	-0.104697	67	33	9	2	2	4	1	13	7
Q14596;Q14596-2	Q14596	Next to BRCA1 gene 1 protein	NBR1	1	0.475085	0.0840643	0.400538	0.275007	0.15056	-0.0291463	0.111031	0.111031	14	15	5	10	13	11	8	19	28
Q15021	Q15021	Condensin complex subunit 1	NCAPD2	0.443607	-0.340075	0.505891	-0.104697	0.910733	-0.761213	-0.37707	-0.184425	0.0285692	63	36	32	46	51	41	25	30	28
Q9BPX3	Q9BPX3	Condensin complex subunit 3	NCAPG	0.925999	0.799087	0.632268	-0.217591	0.545968	-0.785875	-0.184425	-0.268817	-0.0588937	30	26	11	28	31	19	15	10	16
Q15003;Q15003-2	Q15003	Condensin complex subunit 2	NCAPH	0.757023	0.704872	0.773996	-0.200913	0.526069	-0.577767	-0.37707	-0.304006	-0.0439433	19	7	2	25	27	28	15	4	3
Q09161	Q09161	Nuclear cap-binding protein subunit 1	NCBP1	0.0703893	0.536053	0.0426443	0.400538	1.59932	-0.168123	0.0840643	-0.152003	-0.0439433	24	18	9	14	15	8	7	16	6
Q9UBB6-2	Q9UBB6	Neurochondrin	NCDN	-0.785875	-0.943416	-0.358454	0.226509	0.214125	-0.415037	0.263034	0.356144	0.0565835	26	11	10	12	14	14	13	7	9
P16333;P16333-2	P16333	Cytoplasmic protein NCK1	NCK1	-0.286304	-0.251539	-0.454032	-0.0740006	-0.304006	-0.0588937	-0.304006	0.0426443	-0.0291463	30	19	11	6	7	28	8	22	19
Q9Y2A7;Q9Y2A7-2	Q9Y2A7	Nck-associated protein 1	NCKAP1	0.238787	1.15056	0.189034	-0.304006	-0.68966	-0.304006	-0.514573	-0.0291463	-0.0144996	32	52	25	44	47	174	61	55	82
P19338	P19338	Nucleolin	NCL	0.863938	1.02857	0.286881	-0.0740006	1.40054	0.0976108	0.669027	-0.395929	-0.268817	66	44	32	33	30	43	26	49	33
Q13772;Q13772-3;Q13772-4	Q13772	Nuclear receptor coactivator 4	NCOA4	0.0976108	-0.736966	-0.184425	0.176323	-0.234465	-0.304006	-0.0588937	0.378512	-0.0439433	68	26	19	27	29	38	21	20	20
Q8NI08;Q8NI08-2;Q8NI08-7	Q8NI08	Nuclear receptor coactivator 7	NCOA7	-0.761213	-0.217591	0.0426443	0.748461	0.389567	0.137504	0.443607	-0.785875	-0.785875	6	8	7	5	3	3	2	7	14
P62166;P62166-2	P62166	Neuronal calcium sensor 1	NCS1	-0.217591	0.62293	0.0285692	0.226509	-0.217591	0.226509	-0.217591	0.163499	0	19	10	9	9	7	28	11	12	15
Q92542;Q92542-2	Q92542	Nicastrin	NCSTN	-0.415037	0.238787	0.0703893	-0.0892673	-0.304006	0.214125	-0.454032	0.367371	0	50	32	28	29	25	69	29	38	41
Q9BT67	Q9BT67	NEDD4 family-interacting protein 1	NDFIP1	0.722466	-0.0291463	-0.200913	0.286881	0.0285692	0.687061	0.389567	-0.120294	0.176323	10	8	5	29	37	36	15	23	34
Q9NV92	Q9NV92	NEDD4 family-interacting protein 2	NDFIP2	-0.184425	-1.51457	-0.434403	-0.286304	-0.454032	0.765535	0.15056	0.0703893	-0.0144996	10	7	12	20	21	30	15	16	31
Q92597;Q92597-3;Q92597-2	Q92597	Protein NDRG1	NDRG1	-1.78588	-1.78588	-0.304006	-0.304006	-0.494109	-0.120294	-0.621488	0.286881	0.0840643	23	12	18	13	14	27	10	15	13
Q9UGV2;Q9UGV2-2;Q9UGV2-3	Q9UGV2	Protein NDRG3	NDRG3	-0.556393	-0.434403	-0.577767	-0.234465	-0.234465	0.443607	-0.168123	0.356144	0.0143553	7	4	1	6	7	9	5	12	10
Q8N183	Q8N183	Mimitin, mitochondrial	NDUFAF2	-0.234465	-1	-0.0892673	0.847997	0.214125	0.0976108	-0.37707	0.275007	-0.184425	24	8	10	7	10	12	8	16	18
Q8NC96	Q8NC96	Adaptin ear-binding coat-associated protein 1	NECAP1	-0.862496	-1.152	-1.2863	-0.494109	0.545968	0.263034	0.411426	-0.0144996	0.0426443	47	14	14	11	11	13	6	26	19
Q9NVZ3;Q9NVZ3-2;Q9NVZ3-4;Q9NVZ3-3	Q9NVZ3	Adaptin ear-binding coat-associated protein 2	NECAP2	-0.395929	-0.358454	-0.761213	0.0840643	0.275007	0.432959	-0.0588937	-0.251539	-0.0144996	22	10	7	4	6	14	4	12	12
Q8NHV4;Q8NHV4-3;Q8NHV4-2	Q8NHV4	Protein NEDD1	NEDD1	1.37295	0.863938	-0.120294	0.0143553	-0.713119	0.400538	0.226509	0.485427	0.137504	15	5	3	7	1	3	1	5	6
P46934-4;P46934;P46934-2;P46934-3	P46934	E3 ubiquitin-protein ligase NEDD4	NEDD4	-0.268817	0.731183	-0.104697	-0.286304	-0.514573	-0.200913	-0.321928	0.344828	-0.120294	22	24	23	27	30	94	33	12	19
Q96PU5;Q96PU5-5;Q96PU5-7;Q96PU5-2;Q96PU5-6;Q96PU5-3;Q96PU5-4;Q96PU5-9	Q96PU5	E3 ubiquitin-protein ligase NEDD4-like	NEDD4L	-0.888969	-0.713119	-1.02915	-0.494109	-0.184425	-0.321928	-0.556393	0.189034	-0.120294	26	20	13	8	7	29	10	15	14
Q15843	Q15843	NEDD8	NEDD8	0.137504	-0.37707	-0.234465	0.238787	0.0143553	-0.152003	0.15056	0.0565835	0.0285692	5	1	3	2	1	3	2	1	4
Q8TDX7	Q8TDX7	Serine/threonine-protein kinase Nek7	NEK7	-0.168123	0.0565835	-0.268817	-0.0588937	0.214125	-0.37707	0.189034	0.0703893	-0.304006	14	7	3	7	7	11	7	10	7
Q8TD19	Q8TD19	Serine/threonine-protein kinase Nek9	NEK9	0.85599	0.83996	0.613532	0.400538	0.933573	-0.535332	-0.120294	-0.0144996	0.124328	115	59	21	30	29	38	26	32	22
O60524;O60524-4;O60524-5;O60524-3	O60524	Nuclear export mediator factor NEMF	NEMF	0.201634	0.432959	-0.0892673	1.08406	1.27501	-0.454032	0.695994	-0.0588937	0.275007	76	55	30	26	36	31	13	61	45
Q99519	Q99519	Sialidase-1	NEU1	0.422233	0.31034	-0.168123	-0.217591	-0.599462	0.910733	0.250962	-0.152003	0.189034	18	12	11	15	14	13	11	17	15
Q9UQ49;Q9UQ49-2	Q9UQ49	Sialidase-3	NEU3	0.790772	1.91839	0.367371	-0.621488	-0.713119	-0.120294	-0.454032	0.0426443	0.238787	2	4	1	2	4	13	8	4	6
Q96JN8;Q96JN8-2	Q96JN8	Neuralized-like protein 4	NEURL4	-0.217591	-1.25154	-0.862496	-1.39593	-0.599462	-0.643856	0.201634	-0.136062	0.389567	2	1	1	1	1	1	2	5	4
P35240;P35240-3;P35240-2;P35240-8;P35240-5;P35240-6;P35240-4	P35240	Merlin	NF2	-0.200913	0.925999	0.321928	-0.321928	-1.12029	0.0426443	-0.234465	0.0143553	0.189034	12	15	5	19	16	73	27	15	21
Q12857;Q12857-2;Q12857-3;Q12857-4	Q12857	Nuclear factor 1 A-type	NFIA	0.124328	0	0.214125	-0.104697	0.298658	-0.473931	0.0143553	0.0703893	0.31034	10	2	5	5	3	2	1	3	1
Q00653;Q00653-4;Q00653-3	Q00653	Nuclear factor NF-kappa-B p100 subunit;Nuclear factor NF-kappa-B p52 subunit	NFKB2	-0.200913	0.250962	-0.120294	0.0143553	-0.0144996	-1.152	-0.434403	-0.234465	-0.0892673	20	10	12	21	17	14	12	15	13
Q9BPW8	Q9BPW8	Protein NipSnap homolog 1	NIPSNAP1	0.62293	0.163499	0.722466	0.163499	-0.0892673	-0.120294	-0.599462	0.389567	-0.0892673	13	9	7	9	7	9	4	7	7
Q9NQR4	Q9NQR4	Omega-amidase NIT2	NIT2	-0.395929	0.124328	0.214125	-0.454032	-0.104697	-0.234465	-0.120294	0.378512	-0.168123	8	2	3	1	1	2	3	8	6
Q9NVX2	Q9NVX2	Notchless protein homolog 1	NLE1	0.432959	0.454176	-0.268817	0.263034	0.722466	-0.0588937	0.0565835	-0.415037	0.0703893	15	9	6	10	9	8	6	4	6
Q96D46	Q96D46	60S ribosomal export protein NMD3	NMD3	-0.168123	-0.251539	-0.321928	0.263034	1.02148	-0.168123	0.201634	-0.340075	0.163499	35	31	7	14	13	23	14	12	8
P15531;P15531-2	P15531	Nucleoside diphosphate kinase A	NME1	0.584963	0.659925	0.15056	0.238787	1.21412	-0.0439433	0.321928	-0.0144996	-0.0439433	5	2	3	4	4	15	4	2	2
P22392-2	P22392	Nucleoside diphosphate kinase B	NME2	0.613532	0.650765	0.163499	0.214125	1.09761	-0.0439433	0.443607	-0.0439433	0	105	54	37	43	40	102	41	43	49
Q13232	Q13232	Nucleoside diphosphate kinase 3	NME3	-0.0291463	-0.37707	-0.473931	0.238787	-0.136062	0.356144	0.678072	-0.217591	0	6	3	3	1	1	2	4	8	6
P30419;P30419-2	P30419	Glycylpeptide N-tetradecanoyltransferase 1	NMT1	1.69599	1.32193	0.62293	0.275007	2.69822	-0.599462	0.669027	-0.304006	0.201634	241	144	92	31	38	54	10	98	58
P40261	P40261	Nicotinamide N-methyltransferase	NNMT	-0.217591	0.0703893	0.863938	-0.200913	-0.810966	0.389567	0.275007	0.400538	-0.286304	10	7	4	7	6	10	7	7	12
Q9ULX3	Q9ULX3	RNA-binding protein NOB1	NOB1	0.565597	-0.340075	0.31034	0.201634	0.713696	0.163499	1.15704	0.0565835	0.333424	119	50	56	30	38	61	24	50	49
Q9Y3C1;Q9Y3C1-3;Q9Y3C1-2	Q9Y3C1	Nucleolar protein 16	NOP16	1.31615	1.36177	0.0143553	1	2.4489	-0.454032	0.918386	-0.473931	0.31034	20	13	9	11	12	6	1	11	9
O75052;O75052-3	O75052	Carboxyl-terminal PDZ ligand of neuronal nitric oxide synthase protein	NOS1AP	0.713696	0.879706	1.5509	0.731183	0.516015	0.62293	-0.0144996	-0.217591	-0.358454	24	16	15	12	7	22	9	22	24
Q9Y314	Q9Y314	Nitric oxide synthase-interacting protein	NOSIP	0.831877	0.226509	0.367371	0.505891	1.79494	-0.0588937	0.0976108	-0.358454	0.0143553	21	10	13	10	12	14	8	23	16
P46531	P46531	Neurogenic locus notch homolog protein 1;Notch 1 extracellular truncation;Notch 1 intracellular domain	NOTCH1	-0.0144996	2.52857	0.124328	-0.0144996	-0.395929	0.0143553	-0.340075	-0.184425	0.0976108	4	3	2	17	15	26	8	10	10
Q04721	Q04721	Neurogenic locus notch homolog protein 2;Notch 2 extracellular truncation;Notch 2 intracellular domain	NOTCH2	0.62293	1.32193	0.565597	-0.120294	-0.37707	0.0976108	-0.286304	-0.0439433	0.111031	35	56	9	64	63	177	60	58	78
Q9UM47	Q9UM47	Neurogenic locus notch homolog protein 3;Notch 3 extracellular truncation;Notch 3 intracellular domain	NOTCH3	0.632268	1.30451	0.613532	-0.0291463	-0.304006	0.263034	-0.286304	-0.0892673	0.0703893	2	2	2	2	2	6	1	2	7
O15118;O15118-2	O15118	Niemann-Pick C1 protein	NPC1	0.333424	-0.0588937	-0.200913	-0.304006	-0.234465	0.356144	-0.836501	0.201634	-0.0588937	58	40	28	25	23	56	23	28	36
P61916;P61916-2	P61916	Epididymal secretory protein E1	NPC2	-0.943416	-1.73697	-0.862496	0.0285692	-0.120294	0.411426	-0.152003	0.31034	0	19	6	9	9	9	15	5	11	16
Q8NDH3;Q8NDH3-5;Q8NDH3-4;Q8NDH3-2;Q8NDH3-3	Q8NDH3	Probable aminopeptidase NPEPL1	NPEPL1	0.298658	1.32193	0.678072	-0.152003	-0.304006	0.650765	-0.0588937	-0.0291463	0	4	7	4	6	5	12	4	10	12
P55786;P55786-2	P55786	Puromycin-sensitive aminopeptidase	NPEPPS	-0.577767	-0.152003	-0.454032	-0.358454	-0.68966	0.367371	-0.514573	-0.268817	-0.268817	29	27	24	15	19	50	11	24	22
Q8TAT6;Q8TAT6-2	Q8TAT6	Nuclear protein localization protein 4 homolog	NPLOC4	0.378512	-0.0291463	-0.268817	-0.514573	-0.120294	-0.454032	0.176323	-0.0588937	-0.0892673	57	35	16	18	17	6	8	9	7
P06748;P06748-2;P06748-3	P06748	Nucleophosmin	NPM1	-0.785875	-0.0892673	-0.251539	0.863938	2.03562	0.137504	0.298658	-0.0892673	0.163499	32	19	24	24	22	37	18	14	18
P16066	P16066	Atrial natriuretic peptide receptor 1	NPR1	0.111031	1.60881	0.713696	0.214125	-0.415037	0.443607	-0.234465	-0.268817	0.0143553	27	25	14	48	46	135	48	43	65
P17342;P17342-2;P17342-3	P17342	Atrial natriuretic peptide receptor 3	NPR3	-0.340075	0.963474	0.400538	0.111031	-0.454032	0.0143553	-0.120294	0.0143553	0.214125	39	25	15	25	22	76	29	24	30
Q12980	Q12980	Nitrogen permease regulator 3-like protein	NPRL3	0.111031	-0.836501	-0.473931	0.286881	0.250962	0.214125	0.903038	0.0143553	-0.152003	3	3	4	3	3	2	3	6	4
Q9Y639;Q9Y639-1;Q9Y639-3;Q9Y639-4;Q9Y639-5	Q9Y639	Neuroplastin	NPTN	-0.915936	1.15704	0.344828	-0.184425	-0.810966	0	-0.358454	-0.136062	-0.136062	25	34	12	24	22	73	32	24	43
P15559;P15559-2;P15559-3	P15559	NAD(P)H dehydrogenase [quinone] 1	NQO1	-0.136062	0.189034	0.263034	0.111031	0.176323	0.641546	-0.184425	-0.0588937	-0.251539	17	13	12	9	12	29	11	19	24
P16083	P16083	Ribosyldihydronicotinamide dehydrogenase [quinone]	NQO2	-0.415037	0.238787	0.632268	0.485427	-0.200913	0.443607	-0.454032	-0.473931	0.111031	3	2	1	1	1	8	4	4	5
P04150;P04150-9;P04150-2;P04150-6;P04150-8;P04150-3;P04150-10;P04150-13;P04150-12;P04150-11;P04150-7;P04150-5	P04150	Glucocorticoid receptor	NR3C1	0	-0.0740006	0.15056	0.189034	0.124328	-0.415037	0.176323	-0.286304	-0.888969	6	3	3	13	10	8	8	8	3
P01111	P01111	GTPase NRas	NRAS	-0.473931	1.02857	-0.0588937	-0.0439433	-0.736966	0	-0.494109	-0.0291463	-0.0892673	6	2	1	4	5	25	5	4	5
O43847;O43847-2	O43847	Nardilysin	NRD1	-0.862496	-0.943416	-0.434403	-0.358454	-0.268817	0.137504	0.713696	0.250962	0	15	8	8	11	10	28	22	5	13
Q15738	Q15738	Sterol-4-alpha-carboxylate 3-dehydrogenase, decarboxylating	NSDHL	0.432959	-0.168123	-0.0740006	-0.152003	-0.268817	0.226509	-0.785875	-0.494109	-0.321928	4	3	4	9	7	3	1	6	6
P46459	P46459	Vesicle-fusing ATPase	NSF	-0.340075	0.321928	0.0565835	0.15056	0.137504	-0.514573	-0.514573	0.137504	0	204	88	66	60	63	119	57	112	140
Q9UNZ2;Q9UNZ2-5;Q9UNZ2-4;Q9UNZ2-6	Q9UNZ2	NSFL1 cofactor p47	NSFL1C	-0.358454	-0.761213	-0.494109	-0.599462	-0.535332	-0.286304	0.344828	0.0565835	-0.0588937	39	15	13	8	16	7	13	11	14
Q08J23;Q08J23-3	Q08J23	tRNA (cytosine(34)-C(5))-methyltransferase	NSUN2	0.773996	0.871844	0.111031	0.0285692	1.1375	0.124328	0.895303	0.0143553	-0.251539	68	39	25	23	22	26	27	46	34
P49902;P49902-2	P49902	Cytosolic purine 5-nucleotidase	NT5C2	0.475085	-0.0144996	0.226509	-0.0892673	0.356144	-0.577767	-0.168123	0.0703893	-0.0291463	74	30	32	14	11	13	14	27	13
P21589;P21589-2	P21589	5-nucleotidase	NT5E	0.111031	1.61824	-0.184425	-0.68966	-2.18442	-0.136062	-0.251539	0.321928	-0.104697	10	5	4	18	13	52	24	10	12
Q9BV86;Q9BV86-2	Q9BV86	N-terminal Xaa-Pro-Lys N-methyltransferase 1;N-terminal Xaa-Pro-Lys N-methyltransferase 1, N-terminally processed	NTMT1	-0.666576	0.201634	0.189034	0	0	-0.104697	-0.514573	0.0426443	-0.0892673	12	5	4	3	3	4	1	9	11
Q9BSD7	Q9BSD7	Cancer-related nucleoside-triphosphatase	NTPCR	1.63227	1.30451	0.992768	0.454176	1.96717	-0.535332	0.176323	-0.304006	0.31034	30	16	12	2	2	5	2	12	14
Q9Y5A7;Q9Y5A7-2	Q9Y5A7	NEDD8 ultimate buster 1	NUB1	0.565597	-0.0439433	0.555816	-0.599462	0.464668	0.176323	-0.0439433	0.163499	-0.473931	18	7	5	3	3	2	4	9	5
Q9Y5Y2	Q9Y5Y2	Cytosolic Fe-S cluster assembly factor NUBP2	NUBP2	-0.200913	0.263034	0.575312	0	-0.286304	0.0840643	0.226509	0.238787	-0.358454	9	6	4	2	2	2	1	4	8
Q02818	Q02818	Nucleobindin-1	NUCB1	-0.168123	0.0703893	-0.0291463	0.815575	-0.200913	0.226509	-0.0439433	0.584963	0.15056	29	18	18	12	10	24	11	13	18
P80303;P80303-2	P80303	Nucleobindin-2;Nesfatin-1	NUCB2	0.275007	-0.136062	0.163499	0.505891	-1.18442	0.565597	-0.810966	0.831877	-0.251539	3	3	1	1	1	16	5	4	3
Q9Y266	Q9Y266	Nuclear migration protein nudC	NUDC	-0.152003	-0.120294	0.226509	0.201634	0.575312	0.0285692	0.722466	0.214125	-0.217591	41	19	24	17	16	44	24	29	26
Q96RS6;Q96RS6-2;Q96RS6-3	Q96RS6	NudC domain-containing protein 1	NUDCD1	0	-0.340075	-0.152003	-0.0291463	0.400538	-0.340075	0.516015	0.0565835	-0.152003	18	10	12	13	10	9	11	9	9
Q8WVJ2	Q8WVJ2	NudC domain-containing protein 2	NUDCD2	0.0840643	1.1177	0.83996	0.176323	0.545968	0.201634	0.163499	0.238787	-0.168123	5	1	2	1	1	1	2	3	4
O43809	O43809	Cleavage and polyadenylation specificity factor subunit 5	NUDT21	-0.494109	-0.556393	-0.415037	0.124328	0.970854	-0.785875	0.286881	0.0976108	-0.268817	1	2	5	1	2	7	3	5	3
Q9NZJ9-2;Q9NZJ9;Q9NZJ9-3;Q96G61;Q8NFP7	Q9NZJ9	Diphosphoinositol polyphosphate phosphohydrolase 2;Diphosphoinositol polyphosphate phosphohydrolase 3-beta;Diphosphoinositol polyphosphate phosphohydrolase 3-alpha	NUDT4;NUDT11;NUDT10	-0.184425	-0.68966	-0.713119	-0.304006	0.0285692	0.275007	0.536053	0.0565835	0.124328	19	7	9	3	3	6	2	10	6
Q9UKK9	Q9UKK9	ADP-sugar pyrophosphatase	NUDT5	-0.0439433	-0.120294	0.15056	-0.862496	-0.152003	0.782409	0.0840643	-0.0740006	-0.0588937	18	12	10	17	14	27	13	21	18
Q9BZD4	Q9BZD4	Kinetochore protein Nuf2	NUF2	0.790772	0.226509	0.613532	1.1635	0.933573	-0.268817	-0.286304	-0.168123	0.0840643	10	7	1	2	8	1	2	5	3
Q14980;Q14980-2;Q14980-4;Q14980-3	Q14980	Nuclear mitotic apparatus protein 1	NUMA1	0.9855	0.464668	0.669027	0.31034	0.933573	1.12433	-0.358454	-0.395929	0.263034	37	17	9	16	26	3	3	3	2
P49757;P49757-3;P49757-8;P49757-7	P49757	Protein numb homolog	NUMB	-0.120294	0.124328	-0.184425	0.411426	-0.120294	0.214125	-0.304006	-0.321928	-0.0439433	109	66	35	28	27	70	37	61	52
Q9Y6R0	Q9Y6R0	Numb-like protein	NUMBL	-0.168123	-0.251539	-0.217591	0.0565835	-0.0291463	-0.321928	-0.37707	-0.0439433	0.137504	39	25	18	13	15	28	17	25	22
P57740;P57740-2;P57740-3	P57740	Nuclear pore complex protein Nup107	NUP107	-0.0588937	-1.18442	-0.104697	0.333424	0.176323	-0.120294	0.604071	0.333424	-0.0892673	16	7	10	9	5	9	11	9	3
O75694;O75694-2	O75694	Nuclear pore complex protein Nup155	NUP155	-0.621488	-1.18442	-0.514573	0.333424	-0.0144996	0.137504	0.604071	0.214125	0.137504	9	4	10	22	23	29	14	11	24
Q12769	Q12769	Nuclear pore complex protein Nup160	NUP160	0.263034	-0.943416	-0.473931	0.214125	0.238787	-0.577767	0.475085	0.111031	0.0703893	31	14	4	14	15	15	12	16	23
Q5SRE5;Q5SRE5-2	Q5SRE5	Nucleoporin NUP188 homolog	NUP188	-0.943416	-2.64386	-0.494109	0.454176	0.669027	-0.810966	0.0703893	-0.136062	0.0426443	13	7	7	8	12	4	7	11	10
Q92621	Q92621	Nuclear pore complex protein Nup205	NUP205	-0.785875	-2.25154	-0.304006	0.286881	0.0565835	-0.556393	-0.120294	0.422233	0.298658	13	7	8	5	9	8	13	20	14
P35658;P35658-3;P35658-4;P35658-2;P35658-5	P35658	Nuclear pore complex protein Nup214	NUP214	0.176323	-0.358454	-0.577767	0.443607	0.275007	-0.120294	0.632268	0.189034	-0.184425	21	11	5	10	12	2	3	12	5
Q8NFH4	Q8NFH4	Nucleoporin Nup37	NUP37	0.31034	-0.514573	0.0426443	0.0703893	0.321928	0	0.176323	0.111031	0.0565835	5	4	2	7	8	5	4	4	4
Q8NFH3;Q8NFH3-2	Q8NFH3	Nucleoporin Nup43	NUP43	0.604071	-0.0892673	0.286881	-0.104697	0.250962	-0.666576	0.464668	0.0426443	0.226509	6	3	5	3	5	3	2	6	4
Q9UKX7;Q9UKX7-2	Q9UKX7	Nuclear pore complex protein Nup50	NUP50	-1.12029	-0.862496	-0.120294	-0.152003	-0.217591	-0.234465	0.0143553	0.286881	-0.535332	9	3	3	10	10	3	12	3	1
Q9BW27;Q9BW27-3;Q9BW27-2	Q9BW27	Nuclear pore complex protein Nup85	NUP85	0.516015	-0.713119	0.124328	0.15056	0.250962	-0.473931	0.516015	0.263034	0.0143553	21	10	9	13	10	9	11	14	10
Q8N1F7;Q8N1F7-2	Q8N1F7	Nuclear pore complex protein Nup93	NUP93	-0.104697	-1.35845	-0.234465	0.0976108	0.0840643	-0.473931	0.286881	0.367371	0.0285692	31	11	16	25	31	30	22	22	15
P52948;P52948-5;P52948-6;P52948-2	P52948	Nuclear pore complex protein Nup98-Nup96;Nuclear pore complex protein Nup98;Nuclear pore complex protein Nup96	NUP98	-0.37707	-1.25154	-0.304006	0.189034	0.176323	-0.37707	0.378512	0.263034	0.137504	22	11	12	23	27	15	14	16	13
Q9Y6K5	Q9Y6K5	2-5-oligoadenylate synthase 3	OAS3	1.09761	0.62293	0.722466	0.250962	1.52607	-0.0740006	0.910733	-0.104697	0.584963	13	12	4	2	5	2	1	7	2
Q01968;Q01968-2	Q01968	Inositol polyphosphate 5-phosphatase OCRL-1	OCRL	-1.05889	-0.915936	-0.810966	-0.621488	0.214125	-0.184425	-0.415037	0.176323	0.124328	544	285	221	86	88	180	81	226	168
Q02218;Q02218-2	Q02218	2-oxoglutarate dehydrogenase, mitochondrial	OGDH	0.992768	-0.599462	0.378512	-0.0740006	0.0976108	-0.200913	-0.136062	0.263034	-0.120294	29	15	12	28	30	35	20	13	13
Q5TC84	Q5TC84	Opioid growth factor receptor-like protein 1	OGFRL1	-0.454032	-0.666576	0.226509	-0.943416	-0.304006	-0.535332	-0.395929	0.15056	-0.152003	1	1	2	2	1	5	2	7	6
O15294;O15294-3;O15294-2;O15294-4	O15294	UDP-N-acetylglucosamine--peptide N-acetylglucosaminyltransferase 110 kDa subunit	OGT	-1.4344	-2.32193	-0.915936	-0.37707	0.163499	-0.473931	0.378512	0.238787	-0.104697	31	22	15	20	23	10	7	15	15
Q9NTK5;Q9NTK5-3;Q9NTK5-2	Q9NTK5	Obg-like ATPase 1	OLA1	0.0285692	0.189034	0.0285692	-0.0588937	0.887525	-0.0144996	0.555816	-0.0291463	-0.321928	60	27	26	12	12	24	14	27	16
P78380;P78380-3;P78380-2	P78380	Oxidized low-density lipoprotein receptor 1;Oxidized low-density lipoprotein receptor 1, soluble form	OLR1	-1.32193	0.516015	-0.514573	0.189034	-0.836501	-0.268817	-0.395929	0.0426443	-0.251539	2	5	2	11	10	31	9	6	7
Q96D31;Q96D31-2	Q96D31	Calcium release-activated calcium channel protein 1	ORAI1	-0.577767	0.0426443	-0.494109	-0.200913	-0.643856	-0.0291463	-0.415037	0.344828	-0.0291463	5	5	8	8	10	18	5	9	14
P22059	P22059	Oxysterol-binding protein 1	OSBP	0.189034	-0.0892673	-0.0740006	-0.304006	0.124328	-0.0740006	-0.494109	0.238787	-0.0892673	59	26	19	35	32	79	35	32	31
Q9BXB5;Q9BXB5-2	Q9BXB5	Oxysterol-binding protein-related protein 10	OSBPL10	-0.104697	0.495695	-0.268817	0.536053	0.321928	-0.152003	-0.0740006	0.111031	-0.321928	7	6	4	8	10	22	10	4	4
Q9BXB4	Q9BXB4	Oxysterol-binding protein-related protein 11	OSBPL11	-0.321928	-0.340075	-0.473931	0.111031	-0.136062	-0.0439433	-0.0439433	0.367371	-0.0144996	32	15	12	20	22	30	22	14	11
Q96SU4;Q96SU4-7;Q96SU4-2;Q96SU4-6;Q96SU4-3;Q96SU4-5;Q96SU4-4	Q96SU4	Oxysterol-binding protein-related protein 9	OSBPL9	-0.621488	-0.395929	-0.415037	0.333424	0.111031	0.189034	-0.0439433	0.163499	-0.321928	21	11	11	15	23	34	22	12	5
Q99650	Q99650	Oncostatin-M-specific receptor subunit beta	OSMR	-1.05889	0.83996	-0.454032	0.15056	-0.304006	0.925999	0.344828	-0.136062	-0.104697	8	10	3	24	27	57	23	15	35
Q92882	Q92882	Osteoclast-stimulating factor 1	OSTF1	0.356144	0.545968	0.432959	-0.535332	-0.736966	-0.0892673	-0.234465	0.0285692	-0.200913	4	4	1	3	2	11	5	2	7
Q86WC4	Q86WC4	Osteopetrosis-associated transmembrane protein 1	OSTM1	0.0285692	-0.0291463	-0.152003	-0.643856	-0.415037	0.604071	-0.621488	0.584963	-0.340075	5	5	5	12	11	18	7	3	5
Q96FW1	Q96FW1	Ubiquitin thioesterase OTUB1	OTUB1	-0.666576	-0.217591	0.321928	0.0840643	0.0285692	0.163499	0.356144	0.367371	-0.152003	15	5	10	8	8	7	7	13	13
Q8N6M0;Q8N6M0-2	Q8N6M0	OTU domain-containing protein 6B	OTUD6B	1.25701	0.632268	-0.0740006	-0.0291463	0.321928	-0.810966	0.321928	-0.494109	0.214125	29	17	20	11	10	14	9	12	10
Q96BN8	Q96BN8	Ubiquitin thioesterase otulin	OTULIN	0.0426443	-0.556393	0.163499	0.443607	0.0285692	0.201634	0.613532	0.378512	-0.0144996	3	2	5	6	5	5	3	4	3
O95747	O95747	Serine/threonine-protein kinase OSR1	OXSR1	-0.395929	0.344828	0.176323	0.286881	0.400538	-0.286304	-0.0291463	0.0840643	-0.268817	25	9	12	10	7	18	8	20	11
P07237	P07237	Protein disulfide-isomerase	P4HB	0	-0.915936	-0.736966	-0.621488	-0.535332	0.0565835	-0.395929	-0.0740006	-0.321928	56	34	34	31	37	82	35	21	18
Q9UQ80;Q9UQ80-2	Q9UQ80	Proliferation-associated protein 2G4	PA2G4	0.9855	0.831877	0.356144	0.773996	2.73769	-0.104697	-0.599462	-0.494109	-0.0291463	219	135	66	58	71	108	46	84	57
Q9BRP4;Q9BRP4-2;Q9BRP4-3	Q9BRP4	Proteasomal ATPase-associated factor 1	PAAF1	1.02148	-0.321928	0.411426	-0.358454	0	0.356144	0.526069	0.0703893	0.0426443	31	13	8	9	8	12	6	13	11
P11940;P11940-2;Q9H361	P11940	Polyadenylate-binding protein 1;Polyadenylate-binding protein 3	PABPC1;PABPC3	-0.184425	0.214125	-0.0291463	0.111031	0.0426443	-0.136062	0.713696	0.124328	-0.304006	56	33	39	28	33	85	39	37	31
Q13310-2;Q13310-3;Q13310	Q13310	Polyadenylate-binding protein 4	PABPC4	0.176323	0.831877	0.545968	0.286881	0.443607	-0.168123	0.910733	0.0143553	-0.304006	7	5	4	7	10	23	11	10	7
Q6VY07;Q6VY07-2	Q6VY07	Phosphofurin acidic cluster sorting protein 1	PACS1	-0.217591	0.367371	-0.104697	-0.494109	-0.0892673	-0.304006	-0.120294	0.137504	-0.217591	4	6	9	14	14	14	6	8	12
Q9UNF0;Q9UNF0-2	Q9UNF0	Protein kinase C and casein kinase substrate in neurons protein 2	PACSIN2	-0.0291463	0.333424	-0.184425	-0.0291463	0.201634	-0.535332	-0.556393	0.0285692	-0.104697	168	92	40	34	42	121	53	79	87
Q9UKS6	Q9UKS6	Protein kinase C and casein kinase substrate in neurons protein 3	PACSIN3	0.176323	0.526069	0.15056	0.111031	-0.168123	-0.152003	-0.454032	0.0565835	0.0976108	92	64	46	37	36	149	49	76	77
P43034	P43034	Platelet-activating factor acetylhydrolase IB subunit alpha	PAFAH1B1	0.226509	-0.104697	-0.0588937	0.0840643	-0.120294	-0.104697	0.124328	-0.0588937	0.298658	26	14	6	11	12	24	11	9	6
Q15102	Q15102	Platelet-activating factor acetylhydrolase IB subunit gamma	PAFAH1B3	-0.340075	0.0565835	0.475085	0.176323	0.575312	0.0143553	0.516015	-0.0439433	-0.104697	7	4	3	4	3	7	5	4	6
P22234;P22234-2	P22234	Multifunctional protein ADE2;Phosphoribosylaminoimidazole-succinocarboxamide synthase;Phosphoribosylaminoimidazole carboxylase	PAICS	0.0285692	-0.434403	-0.0144996	-0.454032	-0.577767	-0.0439433	0.137504	0.250962	-0.217591	145	65	31	31	34	94	43	54	37
Q9H074;Q9H074-2	Q9H074	Polyadenylate-binding protein-interacting protein 1	PAIP1	0.321928	0	0.0426443	0	-0.415037	0.201634	0.411426	-0.217591	0.0976108	14	9	2	8	9	14	11	10	7
Q13177	Q13177	Serine/threonine-protein kinase PAK 2;PAK-2p27;PAK-2p34	PAK2	-0.454032	-0.0892673	0.443607	-0.136062	-0.434403	-0.0439433	0.356144	0.176323	-0.200913	39	21	16	14	12	22	10	23	21
O96013;O96013-4;O96013-2;O96013-3	O96013	Serine/threonine-protein kinase PAK 4	PAK4	0.807355	0.678072	0.201634	-0.514573	0.0143553	0.0285692	0.0143553	-0.304006	0.0426443	25	13	9	9	8	15	3	12	9
Q8WX93;Q8WX93-3;Q8WX93-8;Q8WX93-5;Q8WX93-2;Q8WX93-4;Q8WX93-9;Q8WX93-7	Q8WX93	Palladin	PALLD	-0.434403	0.516015	-0.251539	-0.268817	-0.666576	0.176323	0.443607	-0.0588937	0.0976108	4	5	5	30	19	90	29	6	11
O75781	O75781	Paralemmin-1	PALM	-0.37707	1.65992	0.815575	-0.0291463	-0.810966	-0.556393	-1.32193	-0.251539	-0.152003	13	14	7	32	29	123	51	23	31
P19021-5	P19021	Peptidyl-glycine alpha-amidating monooxygenase;Peptidylglycine alpha-hydroxylating monooxygenase;Peptidyl-alpha-hydroxyglycine alpha-amidating lyase	PAM	-1.4344	-3.32193	-0.136062	0.275007	0.137504	0.189034	-0.340075	-0.434403	0.400538	28	12	19	2	2	6	11	8	17
Q96RD7;Q96RD7-2	Q96RD7	Pannexin-1	PANX1	-0.810966	0.422233	-0.434403	-0.0740006	-0.599462	-0.136062	-0.473931	0.124328	-0.37707	9	8	2	10	11	22	11	3	8
O43252	O43252	Bifunctional 3-phosphoadenosine 5-phosphosulfate synthase 1;Sulfate adenylyltransferase;Adenylyl-sulfate kinase	PAPSS1	0.0703893	0.0976108	0.485427	0.0703893	-0.0588937	0.516015	0.555816	0.238787	0.0426443	15	6	4	2	2	1	4	6	4
O95340;O95340-2	O95340	Bifunctional 3-phosphoadenosine 5-phosphosulfate synthase 2;Sulfate adenylyltransferase;Adenylyl-sulfate kinase	PAPSS2	0.163499	0.163499	0.0840643	-0.286304	-0.37707	0.704872	0.250962	0.31034	0.0840643	70	35	31	22	22	60	22	11	9
Q9BYG5	Q9BYG5	Partitioning defective 6 homolog beta	PARD6B	0.505891	0.604071	0.400538	-0.152003	1.05658	-0.494109	-0.415037	-0.434403	-0.0144996	8	8	12	4	4	10	5	7	6
Q99497	Q99497	Protein deglycase DJ-1	PARK7	-0.395929	0.400538	-0.0892673	0.604071	0.201634	0.464668	-0.340075	-0.251539	0.15056	23	8	9	7	8	31	13	17	15
Q9UKK3	Q9UKK3	Poly [ADP-ribose] polymerase 4	PARP4	-2	-3.18442	-0.785875	-0.358454	-0.200913	0.0976108	-0.473931	0.871844	0.356144	379	231	118	74	76	70	35	151	99
Q9NVD7	Q9NVD7	Alpha-parvin	PARVA	-0.0291463	1.43296	0.321928	-0.577767	-0.836501	-0.152003	-0.358454	-0.120294	-0.358454	28	18	15	20	21	58	23	18	25
Q96IZ0	Q96IZ0	PRKC apoptosis WT1 regulator protein	PAWR	0.201634	0.389567	0.214125	-0.454032	-0.761213	0.286881	-0.0892673	-0.104697	-0.0439433	3	2	2	6	7	15	5	6	6
Q96KB5;Q96KB5-2	Q96KB5	Lymphokine-activated killer T-cell-originated protein kinase	PBK	-0.643856	-0.713119	0.0565835	0.31034	0.443607	-0.340075	0.226509	0.201634	0.137504	5	2	2	5	7	12	5	4	2
Q15365	Q15365	Poly(rC)-binding protein 1	PCBP1	-0.454032	0	0.31034	0.0703893	0.124328	0.333424	0.495695	-0.0439433	-0.454032	45	25	12	22	18	48	22	32	28
Q15366-3;Q15366-6	Q15366	Poly(rC)-binding protein 2	PCBP2	-0.473931	-0.120294	0.0840643	0.0285692	0.0703893	0.163499	0.356144	-0.120294	-0.37707	70	27	26	24	26	60	24	48	29
O14917;O14917-2	O14917	Protocadherin-17	PCDH17	-0.713119	0.62293	0.678072	-0.358454	-0.643856	-0.434403	-0.599462	0.0565835	-0.0439433	9	14	9	59	49	191	74	39	105
O60245;O60245-2	O60245	Protocadherin-7	PCDH7	-0.713119	0.613532	-0.0892673	0.124328	-0.736966	0.111031	-0.168123	-0.321928	0.0840643	18	26	17	44	38	142	54	30	52
Q5JVF3;Q5JVF3-3;Q5JVF3-2;Q5JVF3-4	Q5JVF3	PCI domain-containing protein 2	PCID2	0.948601	0.344828	0.298658	-0.152003	1.20163	-0.0588937	0.0565835	0.0565835	-0.0439433	24	12	9	8	13	13	8	6	8
P22061;P22061-2	P22061	Protein-L-isoaspartate(D-aspartate) O-methyltransferase	PCMT1	-0.120294	0.389567	0.238787	-0.104697	-0.268817	0.214125	0.238787	-0.0740006	-0.152003	17	11	5	7	7	14	4	16	27
P12004	P12004	Proliferating cell nuclear antigen	PCNA	0.0285692	0.389567	-0.200913	0.286881	-0.184425	0.641546	-0.535332	-0.234465	-0.454032	35	20	16	22	26	69	26	30	36
Q8WW12;Q8WW12-2	Q8WW12	PEST proteolytic signal-containing nuclear protein	PCNP	0.263034	0.378512	0.545968	-0.152003	-0.68966	-0.120294	-0.217591	0.275007	0.263034	11	3	2	5	5	6	1	7	8
O95613;O95613-2	O95613	Pericentrin	PCNT	-0.434403	-0.184425	0.454176	0.226509	-0.434403	0.137504	-0.268817	0.15056	0	7	4	5	1	1	8	2	4	4
Q9H6A9;Q9H6A9-3	Q9H6A9	Pecanex-like protein 3	PCNXL3	-0.971431	-0.971431	-1	-0.0291463	-0.395929	0.321928	0.0840643	0.0426443	-0.136062	17	17	2	2	3	4	4	9	12
Q8NBP7	Q8NBP7	Proprotein convertase subtilisin/kexin type 9	PCSK9	0.201634	-0.666576	-0.556393	0.992768	-0.251539	-0.251539	-0.473931	0.321928	0.201634	15	5	10	5	4	5	5	6	4
Q9UHG3;Q9UHG3-2	Q9UHG3	Prenylcysteine oxidase 1	PCYOX1	1.34483	1.22651	0.757023	-0.184425	-0.136062	1	-0.358454	0.0143553	-0.304006	10	8	6	16	18	26	9	14	16
P49585	P49585	Choline-phosphate cytidylyltransferase A	PCYT1A	0.163499	-1.39593	0.505891	0.790772	-0.577767	-1.152	0.137504	0.333424	0.495695	61	29	39	15	19	34	24	65	72
Q13442	Q13442	28 kDa heat- and acid-stable phosphoprotein	PDAP1	1.67807	1.04963	0.650765	0.201634	1.40054	-0.184425	0.704872	-0.217591	0.0565835	49	26	20	33	36	45	16	18	25
Q9BUL8	Q9BUL8	Programmed cell death protein 10	PDCD10	-0.184425	0.9855	0.443607	-0.454032	-0.514573	0.0285692	0.0426443	-0.0588937	-0.234465	27	15	17	16	16	51	25	19	21
Q16342;Q16342-3;Q16342-5;Q16342-2;Q16342-4	Q16342	Programmed cell death protein 2	PDCD2	1.44361	0.641546	0.344828	0.201634	2.11103	-0.785875	0.722466	-0.304006	0.321928	10	5	5	5	6	2	2	5	2
Q53EL6;Q53EL6-2	Q53EL6	Programmed cell death protein 4	PDCD4	0.713696	-0.621488	1.10434	-0.0740006	0.871844	-0.0892673	0.739848	-0.0588937	-0.234465	57	48	38	46	47	68	34	29	30
O75340	O75340	Programmed cell death protein 6	PDCD6	-0.415037	-0.810966	-0.535332	-0.736966	0.678072	0	-0.0439433	-0.120294	-0.304006	58	18	26	21	22	53	20	21	22
Q8WUM4;Q8WUM4-2	Q8WUM4	Programmed cell death 6-interacting protein	PDCD6IP	-0.395929	-0.943416	-0.184425	0.201634	0.176323	0.378512	-0.395929	0.263034	-0.286304	119	77	89	79	79	203	87	90	67
Q13371;Q13371-2	Q13371	Phosducin-like protein	PDCL	0.526069	-0.104697	0.321928	0.31034	0.31034	-0.217591	-0.217591	-0.200913	0.250962	14	7	5	9	10	17	7	10	9
Q9H2J4	Q9H2J4	Phosducin-like protein 3	PDCL3	0.0976108	0.0976108	-0.0439433	0.201634	0.0976108	-0.0439433	0.356144	0	-0.0291463	38	16	13	9	10	27	14	20	18
Q14432	Q14432	cGMP-inhibited 3,5-cyclic phosphodiesterase A	PDE3A	-0.120294	-0.286304	-0.168123	0.669027	1.59455	-0.599462	0.823749	0.0976108	-0.0291463	20	10	4	2	1	2	3	12	5
Q08499-6;Q08499;Q08499-2;Q08499-10;Q08499-9;Q08499-11;Q08499-3;Q08499-4;Q08499-5;Q08499-8	Q08499	cAMP-specific 3,5-cyclic phosphodiesterase 4D	PDE4D	0.0976108	1.0635	0.189034	0.545968	1.02857	-0.494109	0.748461	0	-0.395929	25	16	25	8	6	6	5	17	14
O95263;O95263-4;O95263-6;O95263-3;O95263-2	O95263	High affinity cAMP-specific and IBMX-insensitive 3,5-cyclic phosphodiesterase 8B	PDE8B	0.871844	0.632268	0.505891	0.495695	1.36177	-0.454032	-0.0892673	-0.0740006	-0.340075	25	14	9	12	12	18	9	11	6
P08559;P08559-4;P08559-3;P08559-2	P08559	Pyruvate dehydrogenase E1 component subunit alpha, somatic form, mitochondrial	PDHA1	1.79909	0.378512	1.09761	0.0285692	1.32193	-0.862496	-0.494109	-0.0588937	-0.234465	57	30	27	30	31	15	13	25	18
P11177;P11177-3;P11177-2	P11177	Pyruvate dehydrogenase E1 component subunit beta, mitochondrial	PDHB	1.91839	0.389567	1.13093	0	1.42761	-0.943416	-0.713119	-0.0439433	-0.251539	50	21	34	22	25	18	13	23	35
O00330;O00330-3	O00330	Pyruvate dehydrogenase protein X component, mitochondrial	PDHX	1.3505	0.422233	1.38405	-0.184425	1.1177	-1.64386	-0.810966	-0.0588937	-0.200913	24	17	7	13	16	2	3	8	5
P30101	P30101	Protein disulfide-isomerase A3	PDIA3	0.201634	-0.577767	-0.736966	-0.304006	0.0143553	0.286881	-0.943416	-0.286304	-0.415037	30	34	15	25	27	61	27	20	17
P13667	P13667	Protein disulfide-isomerase A4	PDIA4	0.400538	-0.415037	-1.05889	-0.943416	-0.888969	0.226509	-0.152003	0.111031	-0.168123	4	1	4	15	16	17	14	4	4
Q15084;Q15084-5;Q15084-3;Q15084-4;Q15084-2	Q15084	Protein disulfide-isomerase A6	PDIA6	-0.304006	-0.971431	-0.862496	-0.535332	-0.666576	0.604071	-0.120294	0.0285692	-0.200913	17	8	5	11	11	24	8	7	9
O00151	O00151	PDZ and LIM domain protein 1	PDLIM1	0.189034	-0.0439433	0.0703893	-0.514573	-0.713119	0.505891	0.31034	0.454176	-0.136062	13	7	6	7	10	31	11	13	16
Q96HC4;Q96HC4-4;Q96HC4-7;Q96HC4-6	Q96HC4	PDZ and LIM domain protein 5	PDLIM5	-0.454032	0.0565835	-0.666576	0.0565835	-0.251539	0.275007	0.111031	0.298658	-0.217591	24	9	7	19	21	44	22	9	11
O15530;O15530-3;O15530-2;Q6A1A2;O15530-5;O15530-4	O15530	3-phosphoinositide-dependent protein kinase 1;Putative 3-phosphoinositide-dependent protein kinase 2	PDPK1;PDPK2P	-0.152003	0.669027	0.970854	0.275007	0.201634	-0.321928	-0.168123	-0.577767	0.163499	3	2	2	2	2	8	4	2	3
Q6P996;Q6P996-4;Q6P996-5;Q6P996-3	Q6P996	Pyridoxal-dependent decarboxylase domain-containing protein 1	PDXDC1	-0.736966	-1.2863	-0.0439433	0.189034	-0.0740006	0.137504	0.505891	0.176323	-0.68966	25	13	5	19	24	19	16	11	1
O00764;O00764-3;O00764-2	O00764	Pyridoxal kinase	PDXK	-0.599462	0.0976108	-0.251539	1.24489	-0.577767	0.903038	-0.168123	-0.168123	-0.0588937	6	4	4	2	1	9	1	6	8
P30086	P30086	Phosphatidylethanolamine-binding protein 1;Hippocampal cholinergic neurostimulating peptide	PEBP1	-0.104697	0.613532	0.163499	0.0285692	-0.340075	0.454176	-0.37707	-0.340075	0.0703893	19	10	8	11	9	38	10	12	19
Q9UBV8	Q9UBV8	Peflin	PEF1	0.0285692	0.189034	-0.0588937	-0.836501	0.0426443	-0.234465	-0.168123	0.124328	0.0285692	8	7	8	1	3	10	3	3	8
Q86TG7;Q86TG7-2	Q86TG7	Retrotransposon-derived protein PEG10	PEG10	0.545968	-0.862496	-0.120294	-0.286304	0.275007	0.0426443	0.650765	-0.251539	0.321928	60	24	14	17	19	15	9	29	19
Q9BRX2	Q9BRX2	Protein pelota homolog	PELO	0.275007	-0.0588937	-0.200913	0.263034	1.22033	-0.120294	0.286881	-0.268817	0.263034	29	20	11	12	14	14	5	15	12
Q8IZL8	Q8IZL8	Proline-, glutamic acid- and leucine-rich protein 1	PELP1	0.0426443	-1.88897	-0.304006	0.238787	0.713696	-0.395929	0.226509	0	0.0565835	9	3	5	9	8	4	2	6	5
O00541;O00541-2	O00541	Pescadillo homolog	PES1	0.495695	0.189034	-0.915936	0.790772	2.07039	-0.0439433	0.823749	-0.434403	0.176323	45	28	20	11	15	4	3	20	16
P50542;P50542-3;P50542-4;P50542-2	P50542	Peroxisomal targeting signal 1 receptor	PEX5	-0.0740006	-0.473931	-0.251539	-0.0439433	-0.120294	0.250962	0.454176	-0.0291463	0.189034	15	7	1	4	4	2	3	13	5
O15067	O15067	Phosphoribosylformylglycinamidine synthase	PFAS	-0.217591	-0.340075	-0.234465	0.111031	0	0.422233	0.0703893	-0.0439433	0.0703893	26	15	22	11	10	43	16	22	22
Q9UHV9	Q9UHV9	Prefoldin subunit 2	PFDN2	0.516015	0.189034	-0.234465	-0.0588937	-0.0144996	-0.0588937	0.250962	0.0143553	-0.217591	26	9	11	9	11	16	8	18	18
Q9NQP4	Q9NQP4	Prefoldin subunit 4	PFDN4	0.250962	0	-0.268817	0.0143553	-0.286304	0.378512	0.85599	0.0840643	-0.200913	12	5	4	2	2	3	3	8	8
Q99471;Q99471-3	Q99471	Prefoldin subunit 5	PFDN5	0.226509	-0.152003	-0.268817	-0.251539	-0.0740006	0.0426443	0.333424	-0.0291463	-0.340075	25	9	16	6	6	10	5	16	19
O60825;O60825-2	O60825	6-phosphofructo-2-kinase/fructose-2,6-bisphosphatase 2;6-phosphofructo-2-kinase;Fructose-2,6-bisphosphatase	PFKFB2	0.0565835	0.111031	0.604071	-0.340075	-0.120294	0.807355	0.895303	0.226509	-0.200913	12	13	9	8	7	8	9	14	14
P17858;P17858-2	P17858	ATP-dependent 6-phosphofructokinase, liver type	PFKL	0.378512	-0.217591	0.704872	-0.643856	0.15056	0.250962	0.298658	0.321928	-0.0740006	100	46	28	32	27	56	26	41	41
P08237;P08237-3;P08237-2	P08237	ATP-dependent 6-phosphofructokinase, muscle type	PFKM	0.0703893	-0.415037	0.0143553	-0.68966	0.443607	-0.234465	-0.0439433	0.189034	0.0565835	117	57	37	35	39	97	37	57	62
Q01813;Q01813-2	Q01813	ATP-dependent 6-phosphofructokinase, platelet type	PFKP	0.137504	-0.184425	0.0840643	-0.535332	0.263034	-0.152003	0.189034	0.201634	-0.104697	196	113	83	73	73	161	76	119	145
P07737	P07737	Profilin-1	PFN1	-0.217591	0.678072	-0.234465	-0.0439433	-0.340075	0.176323	0.226509	-0.136062	-0.136062	24	2	20	31	26	73	33	28	34
P18669	P18669	Phosphoglycerate mutase 1	PGAM1	-0.971431	-0.0291463	-0.473931	-0.0144996	-0.184425	0.555816	0.555816	-0.168123	-0.0439433	34	22	16	18	19	39	19	17	21
P52209;P52209-2	P52209	6-phosphogluconate dehydrogenase, decarboxylating	PGD	0.275007	0.286881	0.0976108	0.731183	0.604071	0.485427	-0.251539	0.238787	-0.152003	29	20	15	13	14	41	14	16	20
P00558;P00558-2	P00558	Phosphoglycerate kinase 1	PGK1	-0.251539	0.333424	-0.0291463	0.238787	-0.0588937	0.536053	-0.268817	-0.200913	-0.0439433	70	44	48	46	48	125	46	51	51
O95336	O95336	6-phosphogluconolactonase	PGLS	-0.0588937	0.226509	0.526069	0.201634	0.238787	0.344828	0.0426443	0.0565835	0	10	8	8	7	6	12	6	8	8
P36871;P36871-2;P36871-3	P36871	Phosphoglucomutase-1	PGM1	-0.434403	0.189034	-0.234465	0.189034	-0.152003	0.85599	0.189034	-0.168123	0.0143553	35	16	23	8	13	29	14	24	22
A6NDG6	A6NDG6	Phosphoglycolate phosphatase	PGP	-0.340075	-0.0892673	-0.0588937	0.0426443	-0.234465	0.378512	0.201634	-0.494109	0.0703893	3	4	4	3	3	5	4	2	9
O00264;O00264-2	O00264	Membrane-associated progesterone receptor component 1	PGRMC1	1.19535	0.201634	0.83996	-0.251539	-0.0588937	-0.37707	-0.395929	-0.454032	0.0143553	4	2	1	4	4	3	2	6	6
O15173;O15173-2	O15173	Membrane-associated progesterone receptor component 2	PGRMC2	1.79077	0.137504	0.823749	0.298658	-0.268817	-0.0439433	-0.494109	-0.415037	0.238787	23	8	13	4	5	1	3	15	18
Q8IZ21;Q8IZ21-3;Q8IZ21-2	Q8IZ21	Phosphatase and actin regulator 4	PHACTR4	0.367371	1.74416	0.536053	0.0840643	-0.888969	-0.217591	-0.473931	-0.454032	0.0285692	9	8	2	7	4	39	17	13	16
P35232	P35232	Prohibitin	PHB	0.137504	-1.12029	-0.599462	-0.104697	-0.666576	-0.358454	-0.304006	0.475085	-0.104697	6	3	5	16	11	13	7	5	6
Q99623;Q99623-2	Q99623	Prohibitin-2	PHB2	0.111031	-1.21759	-0.251539	-0.120294	-0.666576	-0.286304	-0.251539	0.378512	0.0426443	3	2	5	10	10	22	11	5	4
Q8IWS0;Q8IWS0-3;Q8IWS0-5;Q8IWS0-2;Q8IWS0-4	Q8IWS0	PHD finger protein 6	PHF6	1.82782	0.918386	0.863938	0.641546	2.31034	-0.535332	0.815575	-0.168123	0.137504	25	11	11	12	12	5	1	20	14
O43175	O43175	D-3-phosphoglycerate dehydrogenase	PHGDH	0.807355	0.757023	0.815575	0.594549	0.367371	-0.666576	0.0285692	0.201634	-0.104697	147	86	73	70	68	169	77	66	61
P46020-2;P46020;P46020-3	P46020	Phosphorylase b kinase regulatory subunit alpha, skeletal muscle isoform	PHKA1	0.0976108	-0.736966	0.978196	-1.21759	-1.05889	0.545968	-0.200913	0.389567	-0.0588937	41	23	13	33	41	41	29	10	12
P46019	P46019	Phosphorylase b kinase regulatory subunit alpha, liver isoform	PHKA2	-0.104697	-0.643856	0.584963	-0.268817	-0.268817	1.22033	0.275007	0.485427	-0.152003	227	142	87	66	67	173	77	156	162
Q93100-3;Q93100	Q93100	Phosphorylase b kinase regulatory subunit beta	PHKB	-0.0740006	-0.643856	0.594549	-0.434403	-0.37707	1.09761	0.226509	0.454176	-0.136062	212	88	68	64	70	157	75	87	93
P15735;P15735-2	P15735	Phosphorylase b kinase gamma catalytic chain, liver/testis isoform	PHKG2	-0.0740006	-0.666576	0.650765	-0.454032	-0.395929	1.17632	0.214125	0.505891	-0.120294	80	42	33	21	28	72	37	47	43
Q53GA4	Q53GA4	Pleckstrin homology-like domain family A member 2	PHLDA2	-0.136062	1	0.111031	0.0565835	-0.621488	0.0426443	-0.321928	-0.286304	0.137504	8	4	5	10	9	35	16	10	13
Q9BTU6	Q9BTU6	Phosphatidylinositol 4-kinase type 2-alpha	PI4K2A	-0.268817	0.0143553	-0.234465	-0.200913	-0.454032	0.0976108	-0.494109	0.0976108	0.0426443	144	78	75	48	52	109	50	83	90
Q8TCG2	Q8TCG2	Phosphatidylinositol 4-kinase type 2-beta	PI4K2B	-0.358454	-0.434403	-0.304006	0.263034	0.0565835	0.250962	-0.136062	0.0285692	0.344828	77	45	37	16	15	19	14	47	41
P42356	P42356	Phosphatidylinositol 4-kinase alpha	PI4KA	0.214125	0.739848	0.555816	-0.0892673	-0.514573	0.189034	-0.217591	-0.200913	-0.120294	36	39	14	24	22	87	33	43	64
Q13492;Q13492-2;Q13492-5;Q13492-3;Q13492-4	Q13492	Phosphatidylinositol-binding clathrin assembly protein	PICALM	-1.39593	-0.217591	-1.18442	0.189034	-0.556393	0.0976108	-0.0588937	0.0840643	-0.0588937	202	111	100	34	34	89	32	91	76
Q92508	Q92508	Piezo-type mechanosensitive ion channel component 1	PIEZO1	-1.08927	-1.51457	-0.434403	-0.415037	-0.535332	0.704872	-0.0588937	0.163499	-0.0439433	79	51	29	33	36	82	32	39	43
Q9H5I5;Q9H5I5-2;Q9H5I5-4	Q9H5I5	Piezo-type mechanosensitive ion channel component 2	PIEZO2	-1.59946	-1.8365	-0.321928	-0.136062	-0.514573	0.495695	-0.395929	0.124328	0.111031	12	6	1	13	17	9	5	15	11
Q9NWS0	Q9NWS0	PIH1 domain-containing protein 1	PIH1D1	0.604071	-0.0291463	0.15056	0.15056	0.333424	-0.810966	0.250962	0.201634	0.0840643	34	18	15	13	12	19	9	16	26
O00443	O00443	Phosphatidylinositol 4-phosphate 3-kinase C2 domain-containing subunit alpha	PIK3C2A	-0.268817	-0.68966	-0.286304	-0.136062	0.443607	-0.104697	-0.0892673	0.333424	0.189034	843	541	417	138	136	226	115	465	474
O00750	O00750	Phosphatidylinositol 4-phosphate 3-kinase C2 domain-containing subunit beta	PIK3C2B	-0.304006	-0.943416	-1	0.695994	-0.0144996	-0.836501	-0.494109	0.137504	0.189034	304	210	152	20	25	91	42	228	256
Q8NEB9	Q8NEB9	Phosphatidylinositol 3-kinase catalytic subunit type 3	PIK3C3	0.111031	0.111031	0.250962	-0.152003	-0.168123	-0.321928	-0.234465	0.321928	0.0426443	29	18	18	14	13	6	6	19	29
Q99570	Q99570	Phosphoinositide 3-kinase regulatory subunit 4	PIK3R4	0.0565835	-0.104697	0.0840643	0.0285692	-0.0439433	-0.395929	-0.304006	0.137504	0.15056	56	25	25	24	27	39	23	32	66
Q9Y2I7	Q9Y2I7	1-phosphatidylinositol 3-phosphate 5-kinase	PIKFYVE	0.286881	-0.415037	0.0285692	0.344828	0.163499	-0.535332	-0.120294	0.226509	0.263034	298	172	130	34	36	16	16	187	182
Q13526	Q13526	Peptidyl-prolyl cis-trans isomerase NIMA-interacting 1	PIN1	0	0.992768	-0.0740006	-0.120294	-0.268817	0.400538	0.124328	-0.0892673	-0.120294	4	1	1	3	6	12	8	7	7
P48426;P48426-2	P48426	Phosphatidylinositol 5-phosphate 4-kinase type-2 alpha	PIP4K2A	0.659925	1.23879	0.378512	-0.120294	-0.200913	-0.415037	-0.494109	-0.120294	0.0143553	8	8	5	8	6	20	10	4	7
P78356;P78356-2	P78356	Phosphatidylinositol 5-phosphate 4-kinase type-2 beta	PIP4K2B	0.545968	1.46467	0.485427	-0.286304	-0.514573	-0.358454	-0.494109	0	-0.217591	22	18	12	14	17	55	24	31	40
Q8TBX8;Q8TBX8-3;Q8TBX8-2	Q8TBX8	Phosphatidylinositol 5-phosphate 4-kinase type-2 gamma	PIP4K2C	0.298658	1.26303	0.298658	-0.340075	-0.268817	-0.358454	-0.251539	-0.0892673	-0.251539	25	19	12	16	18	58	20	24	32
A2A3N6	A2A3N6	Putative PIP5K1A and PSMD4-like protein	PIPSL	0.584963	0	-0.0588937	-0.136062	0.378512	0.432959	0.695994	0.0976108	-0.104697	28	14	13	16	15	21	15	20	17
O00625	O00625	Pirin	PIR	-0.200913	0.367371	0.111031	0.137504	0	0.344828	0.201634	0	0.0285692	2	3	4	1	2	13	3	8	8
Q9GZP4;Q9GZP4-2	Q9GZP4	PITH domain-containing protein 1	PITHD1	0.863938	0.0285692	-0.415037	-0.0439433	0.9855	-0.268817	0.555816	-0.0291463	-0.321928	45	19	16	9	11	7	4	13	8
Q00169	Q00169	Phosphatidylinositol transfer protein alpha isoform	PITPNA	-0.971431	-0.340075	0.0703893	-0.0892673	0.15056	0.189034	0.0143553	0.321928	-0.184425	7	4	9	3	2	5	2	9	9
P48739;P48739-3;P48739-2	P48739	Phosphatidylinositol transfer protein beta isoform	PITPNB	-0.68966	-0.286304	0.0285692	0	0	0.0840643	0.0143553	0.226509	-0.120294	39	15	14	14	16	21	9	30	28
P14618;P14618-3	P14618	Pyruvate kinase PKM	PKM	0.15056	-0.152003	-0.217591	0.124328	0.31034	0.333424	-0.473931	-0.168123	0.214125	373	221	161	136	140	375	145	164	164
Q16513;Q16513-3;Q16513-4;Q16513-5	Q16513	Serine/threonine-protein kinase N2	PKN2	0.613532	1.04963	0.378512	-0.184425	-0.136062	-1.21759	-1.18442	-0.454032	-0.200913	139	112	71	61	57	260	94	113	131
Q6P5Z2	Q6P5Z2	Serine/threonine-protein kinase N3	PKN3	0.263034	-0.200913	0.799087	0.411426	0.0143553	-0.836501	-0.915936	-0.473931	-0.0892673	4	7	5	3	2	13	10	5	5
Q99959-2;Q99959	Q99959	Plakophilin-2	PKP2	0.0565835	1.53107	-0.0588937	-0.810966	-0.68966	0.0426443	-0.0144996	0.0703893	0.189034	3	11	1	12	11	44	15	6	11
Q9Y446;Q9Y446-2	Q9Y446	Plakophilin-3	PKP3	0.263034	1.83592	0.475085	0.163499	-0.152003	-0.0740006	-0.37707	-0.268817	-0.136062	33	29	10	19	14	95	38	27	33
Q99569;Q99569-2	Q99569	Plakophilin-4	PKP4	-0.120294	1.05658	0.111031	-0.514573	-0.836501	-0.251539	-0.643856	-0.200913	-0.0439433	1	1	2	6	5	15	3	1	3
Q8NCC3;Q8NCC3-2	Q8NCC3	Group XV phospholipase A2	PLA2G15	-0.200913	-1.05889	-0.810966	0.632268	0.0976108	-0.286304	-0.152003	0.250962	0.0976108	24	12	9	2	4	4	5	15	16
P47712	P47712	Cytosolic phospholipase A2;Phospholipase A2;Lysophospholipase	PLA2G4A	-1.21759	-2.12029	-0.915936	2.02148	2.64386	-0.340075	0.163499	0.678072	0.704872	102	38	39	14	15	57	27	28	17
Q9Y263	Q9Y263	Phospholipase A-2-activating protein	PLAA	-0.234465	-0.494109	-0.415037	-0.395929	-0.395929	-0.321928	0.333424	0.0426443	-0.304006	123	51	25	27	31	55	46	57	39
Q8NHP8	Q8NHP8	Putative phospholipase B-like 2;Putative phospholipase B-like 2 32 kDa form;Putative phospholipase B-like 2 45 kDa form	PLBD2	-0.0892673	-0.761213	-1.12029	0.321928	0.432959	0.275007	-0.0740006	0.0426443	0.333424	75	39	30	15	16	23	14	32	28
Q01970;Q01970-2	Q01970	1-phosphatidylinositol 4,5-bisphosphate phosphodiesterase beta-3	PLCB3	1.774	1.18269	0.807355	0.378512	0.948601	-0.0144996	-0.0892673	-0.434403	0.189034	119	69	37	33	36	114	40	67	69
Q8N3E9	Q8N3E9	1-phosphatidylinositol 4,5-bisphosphate phosphodiesterase delta-3	PLCD3	0.0143553	1.29278	0.62293	-0.152003	-1	-0.0740006	-0.268817	-0.184425	0.0565835	18	25	7	20	18	101	30	22	31
P19174-2;P19174	P19174	1-phosphatidylinositol 4,5-bisphosphate phosphodiesterase gamma-1	PLCG1	0.238787	0.124328	0.238787	-0.0892673	0.0703893	0.0285692	-0.104697	0.344828	0.176323	2	2	1	4	8	10	3	4	10
Q9UPR0;Q9UPR0-3;Q9UPR0-2	Q9UPR0	Inactive phospholipase C-like protein 2	PLCL2	-0.888969	1.81558	0.344828	0.422233	-0.184425	-0.577767	-0.68966	0.0143553	-0.120294	4	8	5	13	11	95	34	11	32
Q9NUJ7	Q9NUJ7	PI-PLC X domain-containing protein 1	PLCXD1	-0.268817	-0.168123	-0.104697	-0.37707	-0.535332	0.748461	0.111031	0.201634	0.250962	9	5	2	13	13	32	8	7	6
Q13393-2	Q13393	Phospholipase D1	PLD1	-0.666576	-0.358454	-0.104697	-0.268817	-0.217591	0.250962	-0.454032	0	-0.0439433	153	72	55	40	38	117	40	65	70
O14939;O14939-4	O14939	Phospholipase D2	PLD2	0.176323	0.823749	0.704872	-0.152003	-0.415037	-0.0144996	-0.321928	-0.104697	-0.0291463	6	9	2	10	14	58	22	14	24
Q8IV08	Q8IV08	Phospholipase D3	PLD3	0.111031	-0.535332	0.765535	-0.286304	-0.251539	0.443607	-0.251539	0.163499	-0.104697	26	15	15	15	14	31	16	29	29
Q15149;Q15149-4;Q15149-2;Q15149-6;Q15149-9;Q15149-7;Q15149-8;Q15149-5;Q15149-3	Q15149	Plectin	PLEC	0.333424	0.226509	-0.915936	-0.200913	-0.120294	0.137504	-0.0740006	0.201634	0.400538	64	55	20	23	20	31	18	7	7
Q9HB21;Q9HB21-2	Q9HB21	Pleckstrin homology domain-containing family A member 1	PLEKHA1	-1.4344	-1.21759	-1.51457	-0.0439433	-0.473931	-0.0144996	-0.286304	-0.120294	-0.0588937	9	5	4	6	8	17	6	8	8
Q96S99	Q96S99	Pleckstrin homology domain-containing family F member 1	PLEKHF1	-0.0892673	-0.415037	-0.0892673	-0.643856	-0.0439433	-0.234465	-0.286304	-0.304006	0.124328	1	2	1	3	2	13	8	6	7
Q7Z736;Q7Z736-3;Q7Z736-2;Q7Z736-4	Q7Z736	Pleckstrin homology domain-containing family H member 3	PLEKHH3	-1.08927	-0.836501	-1.25154	0.0285692	-0.358454	0.214125	-0.217591	-0.0439433	0.275007	45	21	14	13	12	19	10	24	25
Q9NW61	Q9NW61	Pleckstrin homology domain-containing family J member 1	PLEKHJ1	-0.915936	-1.21759	-0.888969	-0.577767	0.516015	0	0.0285692	0.124328	0.275007	31	9	19	2	2	2	4	18	16
O60664;O60664-4;O60664-3;O60664-2	O60664	Perilipin-3	PLIN3	-0.37707	0.275007	0.163499	0.189034	-0.104697	0.263034	0.111031	0.189034	-0.168123	39	19	19	15	20	32	20	24	11
P53350	P53350	Serine/threonine-protein kinase PLK1	PLK1	-0.810966	-1.32193	0.333424	-0.168123	-0.217591	0.250962	0.124328	0.201634	-0.0892673	17	9	8	10	11	20	6	13	16
Q9Y342	Q9Y342	Plasmolipin	PLLP	-0.434403	-0.340075	-0.761213	0.250962	-0.304006	-0.0144996	2.28096	0.0565835	0.163499	4	2	1	1	1	1	1	3	4
Q02809;Q02809-2	Q02809	Procollagen-lysine,2-oxoglutarate 5-dioxygenase 1	PLOD1	0.536053	1.29866	-0.836501	0.0143553	-0.152003	-0.286304	-0.0439433	-0.0740006	-0.152003	48	33	9	8	8	4	6	8	8
O00469	O00469	Procollagen-lysine,2-oxoglutarate 5-dioxygenase 2	PLOD2	-0.810966	0.176323	-1.47393	-0.577767	-0.761213	0.238787	0.422233	0.0565835	-0.200913	87	61	36	32	38	35	22	40	44
Q04941;Q04941-2	Q04941	Proteolipid protein 2	PLP2	-0.577767	-0.0144996	-0.340075	0.0143553	-0.0439433	0.687061	0.367371	0.226509	0.0143553	6	4	1	2	2	5	2	4	8
Q14651	Q14651	Plastin-1	PLS1	-0.971431	0.137504	-0.152003	0.124328	-0.136062	1.0635	0.575312	0.0703893	0.0976108	8	3	2	1	2	14	6	2	5
P13797;P13797-3;P13797-2	P13797	Plastin-3	PLS3	-1.05889	0.250962	-0.0892673	0.163499	-0.810966	0.411426	0.475085	-0.358454	-0.104697	81	41	36	61	48	204	71	49	65
O15162;O15162-2	O15162	Phospholipid scramblase 1	PLSCR1	-0.340075	1.19535	0.286881	-0.304006	-0.577767	-0.0144996	-0.577767	-0.184425	-0.0439433	9	8	4	3	4	7	4	12	23
Q9NRY6	Q9NRY6	Phospholipid scramblase 3	PLSCR3	-0.340075	0.722466	0.238787	-0.340075	-0.862496	0.226509	-0.286304	-0.120294	0.0285692	7	5	2	5	4	15	5	7	11
Q9UIW2	Q9UIW2	Plexin-A1	PLXNA1	0.0840643	1.67356	0.321928	-0.0892673	-0.971431	-0.104697	-0.340075	-0.104697	-0.0892673	56	66	29	65	60	205	71	67	97
O75051	O75051	Plexin-A2	PLXNA2	-0.136062	1.22651	0.584963	0.0143553	-0.736966	-0.577767	-0.836501	-0.120294	-0.0892673	16	29	5	14	11	91	29	17	36
O15031	O15031	Plexin-B2	PLXNB2	0.124328	1.42223	0.641546	-0.120294	-0.785875	-0.234465	-0.599462	-0.200913	0.0143553	133	138	72	139	128	520	186	147	243
Q9Y4D7;Q9Y4D7-2	Q9Y4D7	Plexin-D1	PLXND1	-0.321928	1.34483	0.536053	-0.0892673	-0.943416	0.176323	-0.168123	-0.268817	-0.0144996	71	76	28	55	52	194	69	65	83
O15305	O15305	Phosphomannomutase 2	PMM2	0.871844	1.848	1.61353	-0.321928	-0.321928	0.422233	0.505891	0.0976108	-0.104697	2	3	3	5	4	10	4	4	9
Q15126	Q15126	Phosphomevalonate kinase	PMVK	0.31034	0.15056	1.11103	1.1635	0.887525	0.0426443	-0.395929	0.238787	0	3	3	4	2	2	4	2	9	5
Q8N490-3;Q8N490;Q8N490-4	Q8N490	Probable hydrolase PNKD	PNKD	-1.78588	-1.39593	-1.51457	0.464668	-0.415037	-0.104697	0.163499	0.0426443	0.333424	8	5	4	4	3	6	1	10	10
Q9NRX1	Q9NRX1	RNA-binding protein PNO1	PNO1	0.214125	-0.785875	0.250962	0.214125	0.505891	0.238787	1.25096	0.0285692	0.124328	44	18	16	20	22	32	18	28	23
P00491	P00491	Purine nucleoside phosphorylase	PNP	-0.104697	0.333424	-0.0291463	0.0703893	-0.251539	0.604071	-0.268817	-0.217591	0.0285692	18	14	10	9	9	17	7	23	19
O00592;O00592-2	O00592	Podocalyxin	PODXL	-0.454032	0.0285692	-0.888969	-0.321928	-0.358454	-0.286304	-0.713119	0.111031	0.189034	26	21	13	14	14	39	15	25	38
P28340	P28340	DNA polymerase delta catalytic subunit	POLD1	-0.395929	-0.168123	0.31034	-0.0144996	0.0703893	0.189034	0.411426	-0.0291463	-0.136062	22	16	18	10	13	39	22	33	35
P49005	P49005	DNA polymerase delta subunit 2	POLD2	-0.200913	-0.0291463	0.124328	-0.0144996	0.163499	-0.168123	0.659925	-0.234465	-0.0588937	14	7	6	6	8	2	7	11	6
Q15054;Q15054-2;Q15054-3	Q15054	DNA polymerase delta subunit 3	POLD3	0.111031	0.0703893	0.226509	0.137504	0.275007	0.807355	0.176323	0.0426443	-0.37707	5	4	1	2	6	3	2	3	3
Q07864	Q07864	DNA polymerase epsilon catalytic subunit A	POLE	-0.136062	-1.25154	-0.184425	-0.152003	0.298658	-0.556393	-0.217591	-0.0588937	0.0565835	22	13	5	4	5	3	1	18	9
Q9NRF9	Q9NRF9	DNA polymerase epsilon subunit 3	POLE3	0.189034	-0.340075	0	-0.268817	0.124328	0.565597	0.214125	-0.136062	-0.761213	4	2	2	2	3	6	2	1	1
Q9H9Y6;Q9H9Y6-3;Q9H9Y6-2;Q9H9Y6-5;Q9H9Y6-4	Q9H9Y6	DNA-directed RNA polymerase I subunit RPA2	POLR1B	1.09085	0.389567	0.226509	-0.358454	0.31034	-0.184425	0.163499	0.189034	-0.120294	2	7	3	3	5	2	4	10	7
O15160;O15160-2	O15160	DNA-directed RNA polymerases I and III subunit RPAC1	POLR1C	0.0426443	-0.251539	-0.200913	-0.304006	0.0143553	-0.200913	-0.0439433	-0.0291463	-0.136062	23	15	10	11	12	17	11	15	12
P24928	P24928	DNA-directed RNA polymerase II subunit RPB1	POLR2A	-0.810966	-1.32193	-0.761213	-0.514573	0.475085	-0.577767	0.111031	-0.0144996	0.0426443	89	46	35	23	30	26	26	46	40
P30876	P30876	DNA-directed RNA polymerase II subunit RPB2	POLR2B	-0.168123	-0.621488	-0.234465	-0.0892673	0.367371	-0.286304	0.505891	0.0703893	0.0840643	71	40	48	44	49	67	39	68	60
P19387	P19387	DNA-directed RNA polymerase II subunit RPB3	POLR2C	-0.535332	-0.915936	-0.304006	-0.234465	0.565597	-0.268817	0.201634	0.0426443	-0.0588937	13	10	11	9	9	7	7	11	10
O15514	O15514	DNA-directed RNA polymerase II subunit RPB4	POLR2D	-0.666576	-1.35845	-0.68966	-0.862496	0.378512	-0.217591	0.124328	0.411426	-0.200913	4	2	1	2	4	1	1	2	2
P19388	P19388	DNA-directed RNA polymerases I, II, and III subunit RPABC1	POLR2E	0.124328	-0.0740006	-0.304006	-0.434403	0.163499	-0.494109	0.0703893	-0.184425	0.0285692	24	14	8	8	7	12	5	13	15
P52434;P52434-4;P52434-3	P52434	DNA-directed RNA polymerases I, II, and III subunit RPABC3	POLR2H	-0.168123	-0.395929	-0.415037	-0.321928	0.263034	-0.168123	-0.0291463	-0.0588937	-0.0892673	18	8	10	5	6	17	14	12	12
O14802	O14802	DNA-directed RNA polymerase III subunit RPC1	POLR3A	0.0285692	-0.152003	-0.599462	-0.434403	0.163499	-0.321928	-0.304006	-0.340075	-0.0588937	55	29	18	22	33	11	22	16	11
Q9NW08;Q9NW08-2	Q9NW08	DNA-directed RNA polymerase III subunit RPC2	POLR3B	-0.0588937	-0.494109	-0.556393	-0.494109	0.176323	-0.340075	-0.358454	-0.0892673	-0.217591	20	9	21	30	33	24	23	20	17
Q9BUI4	Q9BUI4	DNA-directed RNA polymerase III subunit RPC3	POLR3C	-0.0291463	-0.556393	-0.454032	-0.473931	0.189034	-0.286304	-0.268817	-0.152003	0.0143553	36	22	16	10	11	2	5	18	7
P05423	P05423	DNA-directed RNA polymerase III subunit RPC4	POLR3D	-0.0892673	-0.599462	-0.556393	-0.494109	0.0703893	-0.0740006	-0.395929	-0.434403	-0.340075	16	14	9	17	14	9	9	10	8
Q9NVU0;Q9NVU0-5;Q9NVU0-4;Q9NVU0-2;Q9NVU0-3	Q9NVU0	DNA-directed RNA polymerase III subunit RPC5	POLR3E	-0.136062	-0.643856	-0.514573	-0.473931	0.176323	-0.234465	-0.454032	-0.251539	-0.286304	30	12	6	13	16	8	12	13	10
Q9H1D9	Q9H1D9	DNA-directed RNA polymerase III subunit RPC6	POLR3F	-0.184425	-0.494109	-0.556393	-0.494109	0.226509	-0.0892673	-0.286304	-0.321928	-0.168123	11	5	5	6	5	4	5	8	3
Q15165;Q15165-3;Q15165-1	Q15165	Serum paraoxonase/arylesterase 2	PON2	0.298658	-1.08927	-0.434403	-0.200913	-0.152003	0.344828	-0.234465	-0.395929	-0.37707	6	2	1	5	3	7	4	3	3
Q99575	Q99575	Ribonucleases P/MRP protein subunit POP1	POP1	0.879706	0.475085	0.137504	0.263034	1.41684	0.0285692	0.356144	-0.234465	0.0143553	25	22	10	24	28	15	13	12	11
P16435	P16435	NADPH--cytochrome P450 reductase	POR	0.62293	-0.251539	0.505891	-0.0740006	-0.0740006	-0.168123	-0.358454	-0.395929	-0.514573	29	8	16	21	17	32	13	35	39
Q15181	Q15181	Inorganic pyrophosphatase	PPA1	-0.358454	0.111031	-0.286304	-0.0892673	-0.217591	0.275007	0.367371	-0.251539	-0.0588937	27	21	9	17	17	41	24	19	21
O14495	O14495	Lipid phosphate phosphohydrolase 3	PPAP2B	-1.08927	-1.2863	-1.2863	0.31034	-0.104697	0.545968	0.176323	-0.0144996	-0.120294	7	9	6	5	8	13	6	9	9
O43688;O43688-2;O43688-3	O43688	Lipid phosphate phosphohydrolase 2	PPAP2C	-0.943416	-0.454032	-0.577767	-0.0439433	-0.120294	-0.0144996	-0.251539	-0.0291463	0.0426443	53	34	15	6	5	20	7	28	28
Q06203	Q06203	Amidophosphoribosyltransferase	PPAT	0.669027	-0.68966	0.124328	-1.55639	0.286881	1.21412	0.62293	-0.168123	-0.0740006	39	18	15	19	20	35	21	16	13
Q13136;Q13136-2	Q13136	Liprin-alpha-1	PPFIA1	-0.514573	1.70044	0.201634	0.137504	0.0703893	-0.0588937	-0.643856	-0.251539	-0.340075	4	7	8	18	15	89	17	16	21
Q86W92-2	Q86W92	Liprin-beta-1	PPFIBP1	0.516015	1.41143	0.263034	-0.104697	-0.0892673	0.111031	-0.434403	-0.120294	-0.217591	41	73	45	38	37	136	40	55	79
P62937	P62937	Peptidyl-prolyl cis-trans isomerase A;Peptidyl-prolyl cis-trans isomerase A, N-terminally processed	PPIA	-0.251539	0.411426	-0.217591	0.0426443	-0.152003	0.464668	-0.200913	-0.200913	-0.0892673	113	56	56	44	47	108	50	62	68
P23284	P23284	Peptidyl-prolyl cis-trans isomerase B	PPIB	0.238787	-0.136062	-0.862496	-0.0892673	0.632268	-0.234465	-0.621488	-0.217591	-0.234465	39	20	15	22	24	55	17	19	23
Q08752	Q08752	Peptidyl-prolyl cis-trans isomerase D	PPID	-0.184425	-0.340075	-0.217591	-0.0740006	0.411426	-0.217591	0.863938	0.0703893	-0.152003	45	19	11	12	9	16	12	14	9
O15355	O15355	Protein phosphatase 1G	PPM1G	-0.395929	-0.454032	0.0840643	-0.473931	-0.200913	0.250962	0.871844	0.286881	0.111031	41	16	17	17	21	26	15	26	21
Q9ULR3	Q9ULR3	Protein phosphatase 1H	PPM1H	-0.943416	-1.05889	-0.304006	0.545968	-0.643856	0.15056	0.454176	0.464668	0.321928	58	67	25	5	8	20	9	45	49
Q9Y570;Q9Y570-4;Q9Y570-2	Q9Y570	Protein phosphatase methylesterase 1	PPME1	-0.943416	-0.358454	0.226509	-0.136062	-0.251539	0.367371	0.83996	0.137504	0.0976108	16	8	4	7	7	5	6	5	6
P62136;P62136-2;P62136-3	P62136	Serine/threonine-protein phosphatase PP1-alpha catalytic subunit	PPP1CA	-0.514573	-0.268817	0	-0.152003	-0.268817	-0.104697	-0.217591	0.0703893	0.0426443	56	32	24	18	16	69	26	32	55
P62140	P62140	Serine/threonine-protein phosphatase PP1-beta catalytic subunit	PPP1CB	-0.621488	-0.340075	0.250962	-0.0588937	-0.120294	0.189034	0.124328	0.0976108	0.0143553	17	10	12	3	5	18	8	9	16
P36873;P36873-2	P36873	Serine/threonine-protein phosphatase PP1-gamma catalytic subunit	PPP1CC	-0.810966	-0.136062	-0.120294	-0.217591	-0.415037	-0.217591	-0.340075	-0.0588937	-0.0588937	7	3	5	2	3	9	4	3	6
Q8WUF5	Q8WUF5	RelA-associated inhibitor	PPP1R13L	-0.152003	-0.217591	0.250962	-0.136062	0.731183	-0.0588937	0.516015	0.111031	0	21	14	3	5	4	3	4	8	2
O75864	O75864	Protein phosphatase 1 regulatory subunit 37	PPP1R37	-0.915936	-0.862496	-1.47393	0.286881	-0.494109	-0.321928	-0.0588937	0	0.214125	89	54	26	3	5	4	1	19	13
Q86XI6	Q86XI6	Protein phosphatase 1 regulatory subunit 3B	PPP1R3B	-2.05889	-2.18442	-1	-0.0588937	-0.0439433	0.722466	-0.200913	0.214125	-0.184425	19	11	5	4	2	6	6	7	9
Q9UQK1	Q9UQK1	Protein phosphatase 1 regulatory subunit 3C	PPP1R3C	-1.25154	-0.454032	0.85599	-0.0439433	0.0285692	0.0840643	-0.104697	0.124328	-0.0588937	38	18	17	10	11	15	8	26	35
O95685	O95685	Protein phosphatase 1 regulatory subunit 3D	PPP1R3D	-1.12029	-0.415037	0.536053	-0.217591	-0.494109	0.799087	-0.268817	0.389567	0.238787	138	80	30	33	34	105	42	62	68
Q9H7J1	Q9H7J1	Protein phosphatase 1 regulatory subunit 3E	PPP1R3E	-0.943416	0.367371	1.22651	0.124328	-0.37707	1.74416	0.516015	0.321928	0.201634	18	11	3	5	2	3	2	6	7
P67775;P67775-2	P67775	Serine/threonine-protein phosphatase 2A catalytic subunit alpha isoform	PPP2CA	0.226509	-0.0588937	-0.152003	0.0840643	-0.0144996	0.0565835	0.201634	-0.0439433	-0.0144996	25	17	12	21	18	41	17	22	19
P30153	P30153	Serine/threonine-protein phosphatase 2A 65 kDa regulatory subunit A alpha isoform	PPP2R1A	-0.0291463	-0.184425	0.163499	-0.0740006	0.0565835	-0.0740006	0.333424	0.111031	0	133	45	44	49	45	95	42	68	58
P30154;P30154-2;P30154-4;P30154-3;P30154-5	P30154	Serine/threonine-protein phosphatase 2A 65 kDa regulatory subunit A beta isoform	PPP2R1B	-1.25154	-1.64386	-0.862496	0.584963	0.411426	-0.168123	0.176323	0.176323	-0.200913	24	10	12	8	8	13	7	11	12
P63151;P63151-2	P63151	Serine/threonine-protein phosphatase 2A 55 kDa regulatory subunit B alpha isoform	PPP2R2A	0.226509	0	0.275007	-0.217591	0.0565835	-0.304006	0.0565835	0.15056	0.422233	33	20	10	8	11	36	20	12	14
Q15257-2;Q15257;Q15257-3;Q15257-4	Q15257	Serine/threonine-protein phosphatase 2A activator	PPP2R4	-0.0144996	1.05658	0.378512	0.176323	-0.0892673	0.298658	0.137504	0.176323	-0.340075	1	2	3	2	1	1	3	3	3
Q15172;Q15172-2	Q15172	Serine/threonine-protein phosphatase 2A 56 kDa regulatory subunit alpha isoform	PPP2R5A	-0.415037	-0.304006	0.443607	0.378512	0.505891	-0.0291463	0.0840643	0.201634	0.124328	8	5	5	4	4	7	4	9	7
Q13362;Q13362-3;Q13362-2;Q13362-4;Q13362-5	Q13362	Serine/threonine-protein phosphatase 2A 56 kDa regulatory subunit gamma isoform	PPP2R5C	-0.37707	-0.0740006	-0.104697	0.298658	0	-0.136062	-0.0291463	-0.0144996	-0.234465	7	3	2	1	2	7	2	3	4
Q14738;Q14738-2;Q14738-3	Q14738	Serine/threonine-protein phosphatase 2A 56 kDa regulatory subunit delta isoform	PPP2R5D	-0.251539	-0.152003	0.0143553	0.298658	0.263034	0	0.298658	0.263034	0.0285692	35	16	15	12	15	28	11	15	14
Q16537;Q16537-2;Q16537-3	Q16537	Serine/threonine-protein phosphatase 2A 56 kDa regulatory subunit epsilon isoform	PPP2R5E	-0.0144996	-0.268817	0.0143553	-0.251539	0.0565835	-0.494109	0.422233	-0.104697	-0.0588937	10	8	4	6	3	15	3	7	6
Q08209-2;Q08209;Q08209-3;Q08209-4;Q08209-5	Q08209	Serine/threonine-protein phosphatase 2B catalytic subunit alpha isoform	PPP3CA	-0.836501	0.594549	0	-0.454032	-0.599462	-0.104697	-0.251539	-0.0588937	0	25	18	14	16	11	54	22	15	15
P63098	P63098	Calcineurin subunit B type 1	PPP3R1	-0.434403	0.389567	-0.104697	-0.514573	-0.643856	0.0976108	-0.0892673	-0.0291463	-0.217591	15	8	5	4	2	18	6	7	11
P60510	P60510	Serine/threonine-protein phosphatase 4 catalytic subunit	PPP4C	-0.184425	-0.666576	-0.621488	-1.12029	-0.0740006	-0.217591	0.189034	-0.0144996	-0.286304	5	2	2	2	2	2	1	3	4
P53041	P53041	Serine/threonine-protein phosphatase 5	PPP5C	0.565597	0.263034	-0.120294	0.0840643	0.356144	-0.0892673	0.238787	-0.0144996	-0.120294	43	34	17	17	21	45	18	18	14
O00743;O00743-2;O00743-3	O00743	Serine/threonine-protein phosphatase 6 catalytic subunit;Serine/threonine-protein phosphatase 6 catalytic subunit, N-terminally processed	PPP6C	0.214125	-0.120294	0.163499	-0.358454	-0.152003	-0.184425	0.475085	0.111031	-0.0740006	33	20	14	19	19	34	17	22	20
Q9UPN7	Q9UPN7	Serine/threonine-protein phosphatase 6 regulatory subunit 1	PPP6R1	0.356144	0.0426443	0.298658	-0.321928	-0.395929	-0.268817	0.389567	0.176323	-0.104697	42	24	16	23	27	35	19	24	23
O75170;O75170-6;O75170-4;O75170-3;O75170-5;O75170-2	O75170	Serine/threonine-protein phosphatase 6 regulatory subunit 2	PPP6R2	0.0565835	-0.395929	-0.234465	-0.136062	-0.268817	-0.200913	0.545968	0.0976108	-0.152003	28	14	7	7	9	6	8	14	10
Q5H9R7;Q5H9R7-6;Q5H9R7-2;Q5H9R7-5;Q5H9R7-4;Q5H9R7-3	Q5H9R7	Serine/threonine-protein phosphatase 6 regulatory subunit 3	PPP6R3	-0.415037	-0.304006	-0.200913	-0.304006	-0.152003	-0.251539	0.695994	0.15056	-0.184425	44	32	16	26	26	27	19	15	24
P50897;P50897-2	P50897	Palmitoyl-protein thioesterase 1	PPT1	0.782409	1.25096	-0.152003	0.15056	0.137504	0.659925	0.15056	-0.0144996	0.0143553	42	23	22	14	18	33	13	28	33
Q9UMR5;Q9UMR5-3;Q9UMR5-2	Q9UMR5	Lysosomal thioesterase PPT2	PPT2	-0.643856	-2.05889	-1.2863	-0.0291463	0.0703893	-0.251539	-0.304006	-0.0144996	0.432959	28	16	13	4	3	9	2	18	15
P42785;P42785-2	P42785	Lysosomal Pro-X carboxypeptidase	PRCP	0.238787	0.536053	0	0.0840643	0.15056	0.584963	-0.321928	-0.0892673	0	59	34	27	10	10	19	10	37	32
Q06830	Q06830	Peroxiredoxin-1	PRDX1	-0.37707	0.782409	-0.0740006	-0.304006	-0.120294	-0.120294	-0.152003	0.0703893	-0.0740006	106	64	44	42	37	140	72	52	70
P32119	P32119	Peroxiredoxin-2	PRDX2	-0.200913	0.137504	-0.234465	-0.184425	-0.136062	0.15056	0.189034	0.0565835	-0.120294	35	19	14	10	10	51	21	16	18
P30048;P30048-2	P30048	Thioredoxin-dependent peroxide reductase, mitochondrial	PRDX3	1.43829	-0.736966	0.422233	-0.599462	0.526069	-0.0144996	-0.358454	0.275007	-0.168123	7	5	3	14	11	14	5	9	7
Q13162	Q13162	Peroxiredoxin-4	PRDX4	-0.761213	-1	-1.21759	0.31034	-0.0291463	0.85599	0.495695	-0.217591	-0.286304	25	12	17	14	16	27	15	17	22
P30044;P30044-2;P30044-3	P30044	Peroxiredoxin-5, mitochondrial	PRDX5	-0.120294	0.613532	0.137504	0.0285692	-0.0740006	0.748461	0.545968	-0.104697	-0.168123	12	4	6	4	4	11	3	11	5
P30041	P30041	Peroxiredoxin-6	PRDX6	-0.340075	0.389567	-0.152003	0.176323	-0.268817	0.443607	-0.120294	-0.104697	-0.0892673	44	22	28	18	16	45	15	30	37
Q4J6C6;Q4J6C6-4;Q4J6C6-2;Q4J6C6-3	Q4J6C6	Prolyl endopeptidase-like	PREPL	0.0703893	-0.358454	-0.304006	-0.286304	0.704872	-0.0740006	0.124328	0.137504	-0.234465	6	4	3	3	3	11	5	4	2
P49642	P49642	DNA primase small subunit	PRIM1	0.367371	0.0565835	0.62293	0.163499	0.659925	-0.514573	0.0143553	0.214125	-0.395929	4	2	2	2	3	2	1	7	3
P49643	P49643	DNA primase large subunit	PRIM2	-0.184425	-0.556393	-0.0740006	-0.0588937	0.632268	2.72901	-0.0892673	-0.0740006	-0.136062	2	1	3	2	2	2	3	6	6
Q13131;Q13131-2	Q13131	5-AMP-activated protein kinase catalytic subunit alpha-1	PRKAA1	-0.577767	-0.415037	0.782409	-0.415037	-0.415037	-0.321928	-0.152003	0.176323	0.111031	90	45	36	26	23	58	23	59	61
Q9Y478	Q9Y478	5-AMP-activated protein kinase subunit beta-1	PRKAB1	-0.358454	-0.0892673	0.925999	-0.473931	-0.454032	-0.415037	-0.415037	0.286881	-0.168123	18	10	19	7	9	26	7	21	17
O43741;O43741-2	O43741	5-AMP-activated protein kinase subunit beta-2	PRKAB2	-0.785875	-0.234465	0.613532	0.298658	-0.415037	0	-0.200913	0.0703893	0.0703893	31	15	11	2	4	2	2	13	15
P17612;P17612-2	P17612	cAMP-dependent protein kinase catalytic subunit alpha	PRKACA	-0.120294	-0.577767	-0.736966	-0.37707	-0.152003	0.111031	0.584963	0.163499	-0.104697	40	12	14	9	14	19	13	20	18
P22694;P22694-2;P22694-4;P22694-3;P22694-5;P22694-7;P22694-6;P22694-9;P22694-10;P22694-8	P22694	cAMP-dependent protein kinase catalytic subunit beta	PRKACB	-0.395929	-0.915936	-0.862496	0.176323	-0.0740006	-0.104697	0.594549	0.0285692	0.226509	13	7	5	1	1	3	5	7	4
P54619;P54619-2;P54619-3	P54619	5-AMP-activated protein kinase subunit gamma-1	PRKAG1	-0.454032	-0.321928	0.895303	-0.37707	-0.358454	-0.251539	-0.234465	0.238787	-0.104697	55	26	34	16	18	46	15	40	33
P10644;P10644-2	P10644	cAMP-dependent protein kinase type I-alpha regulatory subunit;cAMP-dependent protein kinase type I-alpha regulatory subunit, N-terminally processed	PRKAR1A	-0.395929	-1.152	-0.915936	-0.454032	-0.136062	0.0426443	0.545968	0.15056	-0.136062	59	34	20	21	24	40	24	26	22
P31321	P31321	cAMP-dependent protein kinase type I-beta regulatory subunit	PRKAR1B	-1.02915	-1.68966	-1.51457	-0.577767	-0.304006	0.15056	1.16993	0.137504	-0.473931	15	8	6	7	6	3	3	5	2
P13861;P13861-2	P13861	cAMP-dependent protein kinase type II-alpha regulatory subunit	PRKAR2A	0.978196	0.584963	0.0426443	0.226509	0.641546	-0.217591	0.815575	0.0143553	-0.234465	26	14	11	6	5	7	7	11	9
P17252	P17252	Protein kinase C alpha type	PRKCA	-0.666576	-0.340075	-0.0588937	-0.321928	-0.888969	0.356144	-0.120294	0.0565835	0.367371	3	3	2	23	19	99	28	2	5
Q05655;Q05655-2	Q05655	Protein kinase C delta type;Protein kinase C delta type regulatory subunit;Protein kinase C delta type catalytic subunit	PRKCD	-0.556393	0.669027	0.321928	0.201634	-0.304006	0.0285692	-0.104697	0.163499	0.0143553	35	20	11	11	11	82	29	42	50
Q969G5	Q969G5	Protein kinase C delta-binding protein	PRKCDBP	-0.251539	0.275007	-0.971431	0.0285692	-0.0892673	0.226509	-0.251539	-0.104697	-0.0588937	18	12	16	12	9	26	12	25	23
P41743	P41743	Protein kinase C iota type	PRKCI	0.0285692	-0.0144996	0.411426	-0.321928	0.454176	-0.217591	-0.0291463	-0.217591	-0.0588937	36	18	13	17	15	47	10	22	18
P14314;P14314-2	P14314	Glucosidase 2 subunit beta	PRKCSH	0.367371	-0.454032	0	-0.736966	-0.514573	0.189034	-0.395929	-0.217591	-0.234465	7	5	3	8	12	17	12	2	5
Q9BZL6;Q9BZL6-2	Q9BZL6	Serine/threonine-protein kinase D2	PRKD2	0.333424	0.189034	0.62293	1.15056	0.201634	-0.0588937	0.400538	-0.304006	0.0285692	24	16	3	2	5	8	2	21	21
O94806;O94806-2	O94806	Serine/threonine-protein kinase D3	PRKD3	-0.0439433	-0.321928	0.201634	1.26303	0.226509	-0.0892673	-0.136062	-0.0588937	0.0565835	48	29	15	7	8	19	5	39	52
P78527	P78527	DNA-dependent protein kinase catalytic subunit	PRKDC	0.422233	0.226509	0.565597	-0.268817	-0.434403	-0.556393	0.389567	0.201634	-0.0144996	382	269	56	218	210	215	119	53	62
Q99873-4	Q99873	Protein arginine N-methyltransferase 1	PRMT1	0.516015	-0.120294	-0.0892673	-0.104697	0.739848	0.214125	0.333424	-0.120294	-0.120294	59	33	26	34	36	70	23	39	35
O60678;O60678-2	O60678	Protein arginine N-methyltransferase 3	PRMT3	0.163499	0.238787	0.176323	-0.217591	-0.0144996	-0.152003	0.443607	0.356144	-0.736966	14	5	3	3	2	8	6	4	1
O14744;O14744-5;O14744-2;O14744-3;O14744-4	O14744	Protein arginine N-methyltransferase 5;Protein arginine N-methyltransferase 5, N-terminally processed	PRMT5	1.09085	0.286881	0.344828	0.0840643	0.31034	-0.0892673	0.713696	0.0565835	0	133	62	40	34	40	79	36	47	40
P04156;P04156-2	P04156	Major prion protein	PRNP	0.111031	1.69599	0.695994	-0.184425	-0.943416	0.176323	-0.184425	-0.234465	0.0840643	18	12	7	13	11	24	13	19	28
Q9UNN8	Q9UNN8	Endothelial protein C receptor	PROCR	-1.51457	0.475085	-0.577767	-0.713119	-1.32193	0.0976108	-0.217591	-0.0144996	0.0285692	18	10	11	8	7	26	12	19	15
Q9UMS4	Q9UMS4	Pre-mRNA-processing factor 19	PRPF19	-0.152003	-0.136062	-0.168123	0.214125	0.815575	-0.217591	0.0703893	0.0285692	0.0143553	14	11	6	12	13	34	12	9	12
Q8WWY3;Q8WWY3-4;Q8WWY3-2;Q8WWY3-3	Q8WWY3	U4/U6 small nuclear ribonucleoprotein Prp31	PRPF31	0.298658	0.765535	-0.234465	0.356144	1.51096	-0.152003	1.11103	-0.37707	-0.168123	29	11	20	2	5	1	1	12	5
Q6P2Q9	Q6P2Q9	Pre-mRNA-processing-splicing factor 8	PRPF8	-0.836501	-1.39593	-0.713119	0.0565835	0.189034	-0.415037	0.485427	0.0840643	0.15056	263	143	75	73	73	89	77	77	62
P60891;P60891-2	P60891	Ribose-phosphate pyrophosphokinase 1	PRPS1	1.76129	-0.810966	1.02148	-0.0892673	-1.55639	-0.494109	0.0565835	0.748461	-0.200913	74	18	29	37	35	113	56	43	68
P11908;P11908-2	P11908	Ribose-phosphate pyrophosphokinase 2	PRPS2	1.73118	-0.785875	0.970854	-0.168123	-1.68966	-0.37707	0.189034	0.790772	-0.251539	23	8	14	21	18	43	19	16	23
Q14558-2;Q14558	Q14558	Phosphoribosyl pyrophosphate synthase-associated protein 1	PRPSAP1	1.88753	-0.643856	0.941106	0.0840643	-1.4344	-0.514573	-0.0588937	0.722466	-0.200913	51	12	14	28	26	60	25	26	28
O60256;O60256-3;O60256-2;O60256-4	O60256	Phosphoribosyl pyrophosphate synthase-associated protein 2	PRPSAP2	1.96717	-0.621488	0.941106	-0.200913	-1.73697	-0.577767	0.0285692	0.757023	-0.217591	65	16	21	34	36	80	35	29	30
Q96M27;Q96M27-3;Q96M27-2;Q96M27-5	Q96M27	Protein PRRC1	PRRC1	-0.358454	-1.08927	-0.0588937	0.978196	-0.599462	0.0976108	0.475085	0.464668	0.0285692	22	11	7	4	8	16	4	5	7
Q9Y6M0;Q9Y6M0-2;Q9Y6M0-3	Q9Y6M0	Testisin	PRSS21	0.411426	1.45418	0.613532	-0.120294	-0.556393	-0.358454	-0.971431	-0.340075	-0.136062	8	8	4	5	3	14	5	5	8
O95084;O95084-2	O95084	Serine protease 23	PRSS23	-1.21759	-1.68966	-1.94342	-0.184425	0	-0.473931	0.641546	0.565597	0.238787	11	6	4	13	11	14	5	3	6
P0CW18	P0CW18	Serine protease 56	PRSS56	0.275007	-0.494109	-1.35845	0.111031	0.214125	0.344828	1.29278	0.650765	0.111031	157	92	85	30	29	49	26	95	109
Q16651;Q16651-2	Q16651	Prostasin;Prostasin light chain;Prostasin heavy chain	PRSS8	-0.810966	0.956057	-0.217591	1.1635	0.422233	0.536053	-0.217591	-0.168123	0.137504	4	3	2	3	3	16	5	4	4
P07602;P07602-2	P07602	Prosaposin;Saposin-A;Saposin-B-Val;Saposin-B;Saposin-C;Saposin-D	PSAP	0.594549	1.04963	-0.473931	-0.286304	-0.268817	0.263034	0.0976108	-0.0144996	-0.184425	155	112	61	53	53	88	45	95	106
Q9Y617;Q9Y617-2	Q9Y617	Phosphoserine aminotransferase	PSAT1	1.27501	1.45943	0.62293	0.454176	0.189034	-0.136062	-0.494109	-0.168123	-0.120294	26	14	15	11	12	40	18	12	14
P49768-2;P49768;P49768-7;P49768-3;P49768-6	P49768	Presenilin-1;Presenilin-1 NTF subunit;Presenilin-1 CTF subunit;Presenilin-1 CTF12	PSEN1	-0.37707	0.250962	0.15056	-0.0588937	-0.514573	0.0565835	-0.415037	0.189034	-0.0439433	20	9	11	14	11	22	16	10	22
P49810;P49810-3;P49810-2	P49810	Presenilin-2;Presenilin-2 NTF subunit;Presenilin-2 CTF subunit	PSEN2	-0.666576	0.0703893	-0.0291463	0.0703893	-0.217591	0.250962	-0.200913	0.31034	0.400538	12	9	5	5	5	11	5	8	10
O75475;O75475-2;O75475-3	O75475	PC4 and SFRS1-interacting protein	PSIP1	1.0072	0.879706	0.536053	0.0285692	1.38405	0.344828	0.555816	-0.321928	0.0285692	2	4	2	5	4	2	1	4	3
P25786;P25786-2	P25786	Proteasome subunit alpha type-1	PSMA1	0.632268	-0.136062	-0.0740006	-0.184425	0.201634	0.400538	0.0703893	0.0840643	-0.0740006	195	100	77	70	90	186	91	110	77
P25787	P25787	Proteasome subunit alpha type-2	PSMA2	0.594549	-0.120294	-0.0740006	-0.136062	0.214125	0.411426	0.0703893	0.0143553	-0.0588937	159	85	48	48	49	73	34	61	44
P25788;P25788-2	P25788	Proteasome subunit alpha type-3	PSMA3	0.613532	-0.120294	-0.0740006	-0.168123	0.163499	0.422233	0.0426443	0.0285692	-0.0291463	95	44	65	43	49	131	52	54	76
P25789	P25789	Proteasome subunit alpha type-4	PSMA4	0.613532	-0.104697	-0.120294	-0.200913	0.201634	0.411426	0.0565835	0.0976108	-0.120294	114	61	31	48	54	97	55	67	49
P28066	P28066	Proteasome subunit alpha type-5	PSMA5	0.604071	-0.104697	-0.0740006	-0.104697	0.201634	0.411426	0.0143553	0.111031	-0.136062	172	92	48	62	78	148	52	83	72
P60900;P60900-2;P60900-3	P60900	Proteasome subunit alpha type-6	PSMA6	0.604071	-0.104697	-0.0588937	-0.184425	0.189034	0.432959	0.0703893	0.0426443	-0.0892673	227	119	80	51	64	122	64	90	100
O14818	O14818	Proteasome subunit alpha type-7	PSMA7	0.632268	-0.120294	-0.120294	-0.184425	0.201634	0.411426	0.0976108	0.111031	-0.0892673	118	63	49	68	68	119	59	60	87
P20618	P20618	Proteasome subunit beta type-1	PSMB1	0.62293	-0.152003	-0.136062	-0.136062	0.214125	0.378512	0.0143553	-0.0144996	0.0143553	158	65	49	35	36	101	46	54	61
P40306	P40306	Proteasome subunit beta type-10	PSMB10	0.0840643	-1.73697	-1.32193	0.757023	1.29278	1.15704	1.07724	0.31034	0.0285692	10	5	6	2	4	6	3	1	2
P49721	P49721	Proteasome subunit beta type-2	PSMB2	0.613532	-0.120294	-0.0892673	-0.200913	0.189034	0.378512	0.0703893	0.0143553	-0.0588937	166	41	41	30	43	55	30	42	46
P49720	P49720	Proteasome subunit beta type-3	PSMB3	0.641546	-0.0740006	-0.104697	-0.152003	0.214125	0.400538	0.0976108	-0.0144996	-0.0144996	193	71	69	63	68	83	44	64	66
P28070	P28070	Proteasome subunit beta type-4	PSMB4	0.641546	-0.136062	-0.120294	-0.152003	0.163499	0.411426	0.0840643	0.0143553	-0.0144996	106	56	37	35	44	75	36	42	41
P28074;P28074-2	P28074	Proteasome subunit beta type-5	PSMB5	0.604071	-0.168123	-0.120294	-0.168123	0.189034	0.422233	0.0565835	0.0143553	-0.0291463	182	86	59	57	74	164	77	78	76
P28072	P28072	Proteasome subunit beta type-6	PSMB6	0.659925	-0.120294	-0.152003	-0.168123	0.201634	0.443607	0.0565835	-0.0439433	0.0426443	109	43	15	17	27	53	23	30	24
Q99436	Q99436	Proteasome subunit beta type-7	PSMB7	0.62293	-0.120294	-0.168123	-0.136062	0.124328	0.356144	0.0565835	0	0.0285692	131	55	48	24	35	77	28	66	77
P62191;P62191-2	P62191	26S protease regulatory subunit 4	PSMC1	0.604071	-0.0439433	-0.136062	-0.234465	0.298658	0.378512	0.748461	0.0285692	0	285	149	133	75	80	151	62	133	109
P35998;P35998-2	P35998	26S protease regulatory subunit 7	PSMC2	0.555816	-0.0439433	-0.120294	-0.168123	0.286881	0.400538	0.722466	-0.0291463	0.0285692	336	167	134	93	102	222	107	192	194
P17980	P17980	26S protease regulatory subunit 6A	PSMC3	0.62293	-0.0291463	-0.104697	-0.104697	0.321928	0.454176	0.739848	0.0285692	-0.0439433	352	156	122	79	83	183	100	154	154
P43686;P43686-2	P43686	26S protease regulatory subunit 6B	PSMC4	0.575312	-0.120294	-0.136062	-0.120294	0.321928	0.475085	0.773996	-0.0588937	0.0426443	360	171	159	85	93	159	80	204	207
P62195	P62195	26S protease regulatory subunit 8	PSMC5	0.62293	-0.0588937	-0.136062	-0.104697	0.321928	0.485427	0.722466	0.0285692	-0.0144996	349	169	156	83	90	155	81	192	150
P62333	P62333	26S protease regulatory subunit 10B	PSMC6	0.584963	-0.0588937	-0.0892673	-0.104697	0.344828	0.475085	0.731183	0	0.0565835	253	125	116	80	89	167	88	122	106
Q99460;Q99460-2	Q99460	26S proteasome non-ATPase regulatory subunit 1	PSMD1	0.555816	-0.0439433	-0.120294	-0.120294	0.321928	0.464668	0.748461	0.0285692	0.0143553	600	283	168	133	150	283	157	269	301
O75832;O75832-2	O75832	26S proteasome non-ATPase regulatory subunit 10	PSMD10	-0.666576	-0.713119	0.0426443	-0.943416	-0.0588937	0.748461	1.1375	0.111031	-0.168123	11	5	4	11	10	23	13	13	13
O00231;O00231-2	O00231	26S proteasome non-ATPase regulatory subunit 11	PSMD11	0.575312	-0.0291463	-0.120294	-0.104697	0.31034	0.411426	0.687061	0.0426443	-0.0291463	332	168	144	88	100	177	92	197	138
O00232;O00232-2	O00232	26S proteasome non-ATPase regulatory subunit 12	PSMD12	0.575312	-0.0291463	-0.0892673	-0.104697	0.356144	0.411426	0.669027	0.0426443	-0.0740006	255	112	92	71	79	135	81	82	69
Q9UNM6;Q9UNM6-2	Q9UNM6	26S proteasome non-ATPase regulatory subunit 13	PSMD13	0.575312	-0.0291463	-0.104697	-0.104697	0.333424	0.389567	0.650765	0.111031	-0.120294	182	83	63	51	60	109	60	82	63
O00487	O00487	26S proteasome non-ATPase regulatory subunit 14	PSMD14	0.584963	0.0285692	-0.104697	-0.104697	0.389567	0.400538	0.704872	0.0840643	-0.0439433	135	76	64	48	51	75	43	72	101
Q13200;Q13200-3;Q13200-2	Q13200	26S proteasome non-ATPase regulatory subunit 2	PSMD2	0.565597	-0.0588937	-0.120294	-0.168123	0.250962	0.400538	0.704872	0.0143553	-0.0291463	602	297	232	125	133	264	128	250	218
O43242;O43242-2	O43242	26S proteasome non-ATPase regulatory subunit 3	PSMD3	0.584963	-0.0291463	-0.104697	-0.0892673	0.356144	0.378512	0.722466	0	0.0285692	330	137	171	87	90	223	108	160	114
P55036	P55036	26S proteasome non-ATPase regulatory subunit 4	PSMD4	0.594549	-0.120294	-0.0588937	-0.0588937	0.367371	0.422233	0.713696	-0.0144996	0.111031	104	53	48	48	56	78	45	84	68
Q16401;Q16401-2	Q16401	26S proteasome non-ATPase regulatory subunit 5	PSMD5	-0.321928	-0.415037	-0.0439433	-0.340075	0.275007	0.15056	0.823749	0.226509	-0.120294	59	25	20	18	21	41	25	34	31
Q15008;Q15008-4;Q15008-3;Q15008-2	Q15008	26S proteasome non-ATPase regulatory subunit 6	PSMD6	0.584963	-0.0740006	-0.120294	-0.0740006	0.367371	0.367371	0.695994	0	0.0426443	223	113	113	58	72	141	63	88	70
P51665	P51665	26S proteasome non-ATPase regulatory subunit 7	PSMD7	0.555816	-0.0588937	-0.0892673	-0.120294	0.321928	0.389567	0.748461	0.0285692	-0.0439433	138	65	63	41	41	66	38	68	59
P48556	P48556	26S proteasome non-ATPase regulatory subunit 8	PSMD8	0.584963	-0.0740006	-0.168123	-0.104697	0.422233	0.422233	0.695994	0.0285692	0.0840643	67	32	27	31	36	69	37	33	28
O00233;O00233-2	O00233	26S proteasome non-ATPase regulatory subunit 9	PSMD9	0.137504	0.176323	0.378512	-0.395929	0.137504	0.31034	0.443607	0.0976108	-0.0144996	8	6	5	10	8	14	8	4	8
Q06323;Q06323-2;Q06323-3	Q06323	Proteasome activator complex subunit 1	PSME1	0.62293	-0.577767	-0.514573	-0.268817	0.189034	0.505891	0.137504	-0.120294	0.0565835	81	44	38	43	45	127	51	51	40
Q9UL46	Q9UL46	Proteasome activator complex subunit 2	PSME2	0.748461	-0.514573	-0.37707	-0.268817	0.176323	0.495695	0.201634	-0.0588937	0.0285692	78	41	40	29	35	76	44	59	33
P61289-2;P61289;P61289-3	P61289	Proteasome activator complex subunit 3	PSME3	-0.761213	-1.35845	-0.943416	-0.200913	-0.168123	0.201634	0.516015	-0.200913	-0.358454	30	17	24	8	12	22	12	28	20
Q14997;Q14997-2;Q14997-3	Q14997	Proteasome activator complex subunit 4	PSME4	0.15056	-0.836501	-0.340075	-0.473931	-0.0740006	0.731183	0.137504	-0.0439433	0.0143553	239	142	103	69	75	154	66	102	84
O95456;O95456-2	O95456	Proteasome assembly chaperone 1	PSMG1	1.02148	0.333424	0.31034	-0.321928	-0.184425	0.31034	0.0565835	0.0565835	-0.120294	35	19	5	16	14	32	13	18	14
Q969U7;Q969U7-2	Q969U7	Proteasome assembly chaperone 2	PSMG2	1.04264	0.298658	0.389567	-0.494109	-0.0740006	0.201634	0.124328	0.0143553	-0.217591	16	8	10	3	4	17	7	12	13
P26599;P26599-2;P26599-3	P26599	Polypyrimidine tract-binding protein 1	PTBP1	0.432959	0.963474	0.367371	-0.0144996	0.887525	-0.200913	-0.268817	-0.286304	-0.0588937	36	19	15	11	12	19	11	15	14
Q9H7Z7	Q9H7Z7	Prostaglandin E synthase 2;Prostaglandin E synthase 2 truncated form	PTGES2	-0.152003	-0.0439433	-0.152003	0.464668	0.526069	-0.168123	-0.666576	0.286881	-0.120294	16	14	11	7	10	16	8	21	19
Q15185;Q15185-4;Q15185-3;Q15185-2	Q15185	Prostaglandin E synthase 3	PTGES3	-0.415037	-0.37707	0.15056	0.0143553	0.0703893	-0.0892673	0.454176	0.275007	-0.184425	25	10	8	16	17	25	16	17	18
Q9P2B2	Q9P2B2	Prostaglandin F2 receptor negative regulator	PTGFRN	-0.0892673	0.201634	0.0285692	-0.0588937	-0.736966	-0.0439433	-0.37707	-0.184425	0.0426443	113	99	69	59	54	245	85	100	142
Q05397;Q05397-5;Q05397-7;Q05397-2	Q05397	Focal adhesion kinase 1	PTK2	0.545968	0.495695	0.214125	0.422233	0.411426	0.321928	0.757023	-0.0588937	0.0143553	21	15	12	9	12	11	5	8	9
P06454;P06454-2	P06454	Prothymosin alpha;Prothymosin alpha, N-terminally processed;Thymosin alpha-1	PTMA	0.613532	-1.32193	0.632268	-0.234465	-0.234465	0.970854	0.226509	0.0426443	0.238787	14	1	4	16	12	24	15	8	7
Q93096	Q93096	Protein tyrosine phosphatase type IVA 1	PTP4A1	0.226509	2.73985	0.970854	-0.200913	-0.415037	-0.514573	-0.713119	-0.268817	-0.0439433	31	24	13	5	4	38	13	24	28
Q12974;Q12974-4;Q12974-2;Q12974-3	Q12974	Protein tyrosine phosphatase type IVA 2	PTP4A2	0.0565835	2.37851	0.773996	-0.0291463	-0.556393	-0.415037	-0.643856	-0.268817	-0.0144996	16	12	9	8	10	38	17	23	36
Q06124	Q06124	Tyrosine-protein phosphatase non-receptor type 11	PTPN11	0.201634	0.903038	0.31034	-0.621488	-0.666576	0.286881	0.137504	-0.0144996	-0.0144996	67	47	30	62	57	150	45	51	60
P17706;P17706-2;P17706-4;P17706-3	P17706	Tyrosine-protein phosphatase non-receptor type 2	PTPN2	1.04963	0.0143553	0.0840643	0.298658	0.713696	0.163499	0.464668	-0.152003	-0.251539	32	13	11	5	6	5	3	18	9
Q9H3S7	Q9H3S7	Tyrosine-protein phosphatase non-receptor type 23	PTPN23	-0.152003	-0.577767	-1.18442	0.238787	0.124328	0.367371	-0.286304	0.0285692	-0.0144996	144	93	50	24	33	49	26	55	49
P29350;P29350-3;P29350-4;P29350-2	P29350	Tyrosine-protein phosphatase non-receptor type 6	PTPN6	0.659925	0.641546	0.641546	-0.217591	-0.0740006	-0.120294	-0.184425	-0.217591	0.545968	13	7	6	4	4	12	6	8	8
P43378	P43378	Tyrosine-protein phosphatase non-receptor type 9	PTPN9	0.176323	-0.200913	0.263034	1.29866	-0.304006	-0.168123	-0.251539	0.163499	0.163499	158	65	78	25	28	68	35	108	121
P10586;P10586-2	P10586	Receptor-type tyrosine-protein phosphatase F	PTPRF	-0.761213	0.807355	0.124328	0.0976108	-0.643856	-0.200913	-0.514573	-0.136062	0.0143553	83	78	43	95	85	348	111	104	149
Q12913	Q12913	Receptor-type tyrosine-protein phosphatase eta	PTPRJ	-0.68966	1.72683	-0.0291463	-0.104697	-0.321928	0.0143553	-0.621488	-0.234465	0.0840643	41	44	17	42	48	133	50	34	44
Q15262-2;Q15262;Q15262-3;Q15262-4	Q15262	Receptor-type tyrosine-protein phosphatase kappa	PTPRK	-0.340075	0.226509	-0.37707	-0.251539	-0.599462	0.0565835	-0.340075	0.124328	0.0426443	8	9	8	37	35	66	26	11	32
Q13332-6;Q13332-3;Q13332-7	Q13332	Receptor-type tyrosine-protein phosphatase S	PTPRS	0.526069	0.731183	0.432959	0.0840643	-0.340075	-0.0740006	-0.395929	0.0840643	0.124328	11	9	11	37	36	142	42	26	42
Q6NZI2;Q6NZI2-2	Q6NZI2	Polymerase I and transcript release factor	PTRF	-0.251539	0.226509	-0.915936	-0.184425	-0.0740006	0.163499	-0.168123	-0.0291463	-0.217591	55	40	35	22	24	53	31	43	47
Q9Y3E5	Q9Y3E5	Peptidyl-tRNA hydrolase 2, mitochondrial	PTRH2	-0.358454	0.0285692	-0.168123	-0.268817	-0.535332	0.400538	0.0976108	0.263034	-0.200913	11	3	2	12	11	10	2	7	13
Q9UHX1-6;Q9UHX1-5;Q9UHX1-4;Q9UHX1-3	Q9UHX1	Poly(U)-binding-splicing factor PUF60	PUF60	-0.599462	-0.494109	0.111031	0.15056	0.799087	-0.395929	0.286881	0.124328	-0.152003	7	5	13	8	5	6	5	9	7
Q14671-2;Q14671-3	Q14671	Pumilio homolog 1	PUM1	-0.200913	-0.152003	-0.888969	-0.434403	0.847997	-0.321928	-0.200913	-0.0740006	0.0143553	73	56	34	12	10	9	10	30	29
Q9Y606;Q9Y606-2	Q9Y606	tRNA pseudouridine synthase A, mitochondrial	PUS1	0.0976108	0.0703893	0.0976108	-0.234465	-0.0892673	0.321928	0.286881	-0.268817	0.0285692	5	5	8	3	2	4	4	12	11
Q96PZ0	Q96PZ0	Pseudouridylate synthase 7 homolog	PUS7	0.422233	0.163499	-0.0439433	-0.666576	0.454176	0.367371	0.704872	-0.168123	-0.0740006	11	7	7	4	3	2	4	8	3
P15151;P15151-3;P15151-2;P15151-4	P15151	Poliovirus receptor	PVR	-0.217591	1.73552	0.0976108	-0.184425	-1	0.0143553	-0.358454	-0.152003	-0.0439433	23	20	17	21	19	66	26	19	22
Q92692-2	Q92692	Nectin-2	PVRL2	-0.621488	1.61824	0.333424	-0.200913	-0.68966	-0.0439433	-0.321928	-0.0740006	-0.0144996	6	3	3	6	6	18	3	8	11
Q92692	Q92692	Nectin-2	PVRL2	-0.599462	1.0072	-0.168123	-0.0740006	-0.736966	-0.104697	-0.535332	-0.0892673	0.137504	30	24	15	27	29	92	33	28	39
Q13610	Q13610	Periodic tryptophan protein 1 homolog	PWP1	-0.268817	-0.200913	0.0426443	0.176323	0.731183	0.0840643	0.321928	0.163499	-0.0439433	12	5	4	4	5	6	5	4	5
P32322;P32322-2;P32322-3	P32322	Pyrroline-5-carboxylate reductase 1, mitochondrial	PYCR1	1.70487	0.722466	0.565597	-0.514573	0.286881	-0.184425	0.0703893	0.0285692	-0.184425	3	1	1	11	13	1	3	3	3
Q53H96;Q53H96-2	Q53H96	Pyrroline-5-carboxylate reductase 3	PYCRL	0.111031	0.250962	-0.434403	0.214125	-0.494109	0.0976108	0.669027	0.201634	-0.434403	5	7	7	5	8	12	5	8	9
P11216	P11216	Glycogen phosphorylase, brain form	PYGB	-0.862496	-0.395929	0.555816	-0.37707	-0.535332	1.32769	0	0.389567	0.0840643	1554	864	491	406	478	819	359	549	545
P06737;P06737-2	P06737	Glycogen phosphorylase, liver form	PYGL	-1.02915	-0.104697	0.678072	0	-0.136062	1.64155	-0.0144996	0.432959	0.0565835	679	363	236	175	183	389	176	235	237
P11217;P11217-2	P11217	Glycogen phosphorylase, muscle form	PYGM	-0.785875	-0.37707	0.555816	-0.454032	-0.556393	1.1177	0.0976108	0.31034	0.0565835	47	24	16	2	2	9	2	20	21
P47897;P47897-2	P47897	Glutamine--tRNA ligase	QARS	-0.0740006	-0.888969	-0.621488	0.485427	1.15704	0.0565835	0.475085	0.400538	0.0565835	220	124	87	116	107	187	92	67	68
Q6ZRP7	Q6ZRP7	Sulfhydryl oxidase 2	QSOX2	-1.4344	-2.73697	-0.862496	0.298658	-0.666576	-0.304006	0.62293	0.15056	-0.168123	42	17	17	25	26	30	15	8	6
P61026	P61026	Ras-related protein Rab-10	RAB10	-0.454032	-0.168123	-0.304006	0.0565835	-0.415037	0.275007	-0.0588937	0.214125	-0.0291463	65	36	34	23	22	61	24	34	50
P62491;P62491-2	P62491	Ras-related protein Rab-11A	RAB11A	-0.810966	-0.577767	-0.643856	0.189034	-0.136062	0.0840643	-0.251539	0.214125	0	73	40	37	36	38	64	32	32	42
Q15907	Q15907	Ras-related protein Rab-11B	RAB11B	-1.2863	-0.713119	-0.761213	-0.0588937	-0.217591	0	-0.556393	0.400538	-0.217591	8	4	3	3	4	8	2	3	3
Q6WKZ4;Q6WKZ4-3;Q6WKZ4-2	Q6WKZ4	Rab11 family-interacting protein 1	RAB11FIP1	-0.514573	-0.599462	-0.286304	-0.785875	-0.0892673	0.475085	0.298658	-0.0892673	-0.217591	12	6	2	6	6	3	1	6	7
Q6IQ22	Q6IQ22	Ras-related protein Rab-12	RAB12	0.9855	1.54102	1.13093	-0.0144996	-0.556393	-0.304006	-0.556393	0.238787	0.263034	58	31	47	24	27	46	25	46	60
P51153	P51153	Ras-related protein Rab-13	RAB13	-0.971431	0.344828	-0.217591	-0.0439433	-0.621488	0.263034	-0.217591	0.0703893	-0.136062	39	21	15	23	25	91	26	31	45
P61106	P61106	Ras-related protein Rab-14	RAB14	0.0565835	0.454176	0.0703893	0.263034	-0.120294	-0.234465	-0.494109	0.189034	0.238787	162	91	67	62	71	117	57	86	112
Q9H0T7;Q9H0T7-2	Q9H0T7	Ras-related protein Rab-17	RAB17	0.0976108	0.286881	0.124328	-0.286304	-0.666576	1.29866	0.632268	0.163499	-0.152003	19	8	9	6	5	4	3	13	15
Q9NP72;Q9NP72-2;Q9NP72-3	Q9NP72	Ras-related protein Rab-18	RAB18	-0.37707	-1.12029	-0.736966	0.226509	-0.104697	-0.200913	-0.321928	0.298658	-0.217591	26	12	13	19	16	30	16	17	17
P62820;P62820-2;P62820-3	P62820	Ras-related protein Rab-1A	RAB1A	-0.836501	-0.643856	-0.599462	0	-0.217591	0.15056	-0.184425	0.367371	0.0426443	266	122	100	77	89	142	56	117	113
Q9H0U4	Q9H0U4	Ras-related protein Rab-1B	RAB1B	-0.888969	-0.810966	-0.736966	0.0285692	-0.0740006	0.0426443	-0.168123	0.356144	0.0703893	101	42	37	29	24	26	19	39	40
Q9NX57	Q9NX57	Ras-related protein Rab-20	RAB20	-0.217591	0.163499	0.0840643	0.176323	-0.37707	-0.340075	-0.785875	0.0703893	0.163499	32	18	16	17	18	57	25	32	43
Q9UL25	Q9UL25	Ras-related protein Rab-21	RAB21	-0.785875	-0.0588937	-0.473931	-0.184425	-0.971431	-0.0740006	-0.494109	0.226509	0	49	24	28	18	16	52	20	39	45
Q9UL26	Q9UL26	Ras-related protein Rab-22A	RAB22A	-0.643856	-0.104697	-0.251539	-0.268817	-0.713119	0.124328	-0.340075	0.214125	-0.0740006	31	16	16	11	13	42	15	23	23
Q9ULC3	Q9ULC3	Ras-related protein Rab-23	RAB23	-0.434403	0.687061	-0.234465	-0.454032	-1.12029	0.0840643	-0.37707	0.0143553	-0.200913	35	20	22	21	19	53	22	28	50
Q9ULW5;Q9ULW5-2	Q9ULW5	Ras-related protein Rab-26	RAB26	-0.473931	-0.251539	0.432959	0.344828	-0.217591	0.238787	-0.0144996	0.321928	-0.120294	5	6	3	4	4	11	4	5	7
P51159;P51159-2	P51159	Ras-related protein Rab-27A	RAB27A	-0.666576	-0.0892673	-0.395929	0.176323	-0.321928	0.731183	0.516015	0.238787	-0.136062	9	5	5	6	4	10	2	3	5
O00194	O00194	Ras-related protein Rab-27B	RAB27B	-0.666576	-0.120294	-0.473931	-0.37707	-1.51457	0.250962	-0.234465	0.0143553	-0.0588937	17	10	7	10	6	21	7	11	15
O14966;O14966-2;O14966-3	O14966	Ras-related protein Rab-7L1	RAB29	-0.120294	-0.286304	0.201634	0.0143553	-0.268817	-0.0892673	-0.713119	0.111031	0.0426443	7	3	1	3	3	11	6	8	9
P61019;P61019-2	P61019	Ras-related protein Rab-2A	RAB2A	-0.666576	-0.234465	-0.268817	0.0976108	-0.494109	-0.120294	-0.556393	0.333424	0.137504	141	68	46	45	45	85	36	50	61
Q8WUD1;Q8WUD1-2	Q8WUD1	Ras-related protein Rab-2B	RAB2B	-0.434403	-0.286304	-0.340075	-0.168123	0	-0.286304	-1.8365	0.275007	0	13	7	7	2	3	10	4	8	13
Q15771;Q15771-2	Q15771	Ras-related protein Rab-30	RAB30	-1.2863	-0.836501	-0.643856	0.695994	-0.0439433	-0.304006	-0.304006	0.226509	0.137504	13	13	8	4	3	8	6	11	11
Q13636	Q13636	Ras-related protein Rab-31	RAB31	0.201634	0.773996	0.389567	-0.0740006	-0.836501	-0.0439433	-0.535332	-0.0291463	0	41	26	17	12	9	56	19	26	30
Q13637	Q13637	Ras-related protein Rab-32	RAB32	-0.0892673	0.389567	-0.104697	-0.234465	-0.37707	0.31034	-0.340075	0.214125	0.124328	28	15	19	14	14	49	17	16	34
Q9H082	Q9H082	Ras-related protein Rab-33B	RAB33B	0.443607	0.333424	0	0.201634	-0.304006	0.189034	0.0285692	0.137504	-0.0439433	7	2	5	4	4	3	1	9	9
Q9BZG1;Q9BZG1-4;Q9BZG1-2	Q9BZG1	Ras-related protein Rab-34	RAB34	-0.321928	0.298658	0.0285692	-0.200913	-0.736966	0.189034	-0.234465	0.201634	0.0703893	52	28	29	30	35	64	33	41	51
Q15286;Q15286-2	Q15286	Ras-related protein Rab-35	RAB35	-0.217591	0.757023	-0.120294	-0.217591	-0.862496	-0.120294	-0.454032	0.124328	-0.184425	66	48	25	30	33	137	45	44	60
O95716	O95716	Ras-related protein Rab-3D	RAB3D	-0.152003	0.163499	0.263034	0.163499	-0.454032	-0.168123	-0.736966	0.333424	-0.152003	10	6	7	6	6	14	6	12	13
Q15042;Q15042-3;Q15042-4	Q15042	Rab3 GTPase-activating protein catalytic subunit	RAB3GAP1	0.918386	-1.08927	0.189034	0.176323	0.298658	-0.251539	0.250962	-0.168123	0.214125	77	46	36	31	32	29	18	43	50
Q9H2M9	Q9H2M9	Rab3 GTPase-activating protein non-catalytic subunit	RAB3GAP2	0.831877	-0.810966	0.0840643	0.201634	0.400538	-0.340075	0.250962	-0.0588937	0.0976108	83	38	44	38	39	50	27	42	50
Q8N4Z0	Q8N4Z0	Putative Ras-related protein Rab-42	RAB42	-0.251539	-0.104697	-0.234465	0.632268	0.565597	0.545968	-0.217591	0.250962	-0.120294	7	5	5	2	4	6	4	4	8
Q86YS6;Q86YS6-2	Q86YS6	Ras-related protein Rab-43	RAB43	-0.494109	-0.736966	-0.514573	-0.104697	-0.321928	0.367371	0.321928	0.333424	0.389567	41	16	21	9	10	15	4	24	22
P20338	P20338	Ras-related protein Rab-4A	RAB4A	-0.68966	-0.234465	-0.104697	0.687061	-0.0588937	0.0976108	-0.251539	0.565597	-0.0439433	111	53	29	22	28	63	30	46	51
P61018;P61018-2	P61018	Ras-related protein Rab-4B	RAB4B	-0.0892673	-0.395929	-0.535332	0.214125	-0.251539	0.189034	-0.168123	0.263034	0	49	21	19	15	14	23	11	25	28
P20339;P20339-2	P20339	Ras-related protein Rab-5A	RAB5A	-0.268817	0.0565835	-0.358454	0.454176	-0.168123	0.137504	-0.120294	0.0840643	0.0703893	33	20	20	6	6	23	13	26	25
P61020;P61020-2	P61020	Ras-related protein Rab-5B	RAB5B	-0.37707	-0.251539	-0.268817	0.201634	-0.494109	0.0976108	-0.184425	0.176323	0.0143553	41	17	25	15	14	40	16	31	34
P51148;P51148-2	P51148	Ras-related protein Rab-5C	RAB5C	-0.535332	-0.251539	-0.535332	0.214125	-0.514573	0.124328	-0.0740006	0.0976108	0.176323	140	87	74	41	45	117	43	72	86
P20340-2;P20340-4	P20340	Ras-related protein Rab-6A	RAB6A	0.464668	0.189034	-0.37707	-0.0291463	-0.473931	0.0143553	-0.268817	0.0143553	0.111031	75	37	39	26	26	48	20	37	35
P51149	P51149	Ras-related protein Rab-7a	RAB7A	-0.152003	-0.120294	-0.120294	-0.0892673	-0.340075	0.15056	-0.494109	0.124328	-0.0439433	176	79	73	56	55	121	53	93	118
P61006;P61006-2	P61006	Ras-related protein Rab-8A	RAB8A	-0.494109	0.367371	-0.0588937	0.0565835	-0.643856	0.0703893	-0.168123	0.226509	-0.0588937	52	35	21	24	20	64	27	32	43
Q92930	Q92930	Ras-related protein Rab-8B	RAB8B	-0.736966	-0.251539	-0.713119	0.0426443	-0.643856	0.163499	-0.152003	0.137504	0.0703893	13	5	6	8	6	21	11	8	10
P51151	P51151	Ras-related protein Rab-9A	RAB9A	-0.0144996	0.137504	-0.200913	-0.104697	-0.434403	0.367371	-0.556393	0.137504	0.0143553	47	20	18	17	22	68	19	24	25
Q9UI14	Q9UI14	Prenylated Rab acceptor protein 1	RABAC1	-1.39593	-3.05889	-0.621488	0.0143553	-0.943416	-0.0144996	0.678072	-0.168123	0.432959	2	1	2	4	4	3	3	4	4
Q15276;Q15276-2	Q15276	Rab GTPase-binding effector protein 1	RABEP1	-0.713119	-0.535332	-0.971431	-0.340075	0.163499	-0.473931	-0.0291463	0.0703893	-0.104697	25	15	20	4	4	3	4	10	3
Q9Y3P9;Q9Y3P9-2	Q9Y3P9	Rab GTPase-activating protein 1	RABGAP1	-0.888969	-0.971431	-0.666576	0.189034	-0.0144996	0.0976108	0.0976108	0.250962	-0.321928	12	7	10	14	15	6	7	12	12
Q9UJ41-2;Q9UJ41-4;Q9UJ41-3;Q9UJ41	Q9UJ41	Rab5 GDP/GTP exchange factor	RABGEF1	-0.535332	-0.785875	-0.321928	0.263034	0.137504	-0.120294	-0.168123	0.176323	0.0285692	115	52	49	30	31	55	37	69	62
P53611	P53611	Geranylgeranyl transferase type-2 subunit beta	RABGGTB	-1.18442	-0.415037	-0.286304	-0.0291463	0.124328	0.333424	0.632268	0.137504	-0.234465	4	3	3	4	6	13	6	4	4
P63000-2;P63000	P63000	Ras-related C3 botulinum toxin substrate 1	RAC1	0.0285692	0.83996	0.0143553	-0.0144996	-0.888969	-0.0291463	-0.268817	-0.0588937	-0.0144996	77	42	39	32	29	131	50	57	72
P60763	P60763	Ras-related C3 botulinum toxin substrate 3	RAC3	0.176323	1.07039	-0.0892673	0.0976108	-0.577767	-0.234465	-0.434403	-0.286304	-0.0144996	2	2	1	2	2	5	2	4	4
P54727;P54727-2	P54727	UV excision repair protein RAD23 homolog B	RAD23B	-0.286304	-0.761213	-0.643856	-0.395929	0.0840643	0.344828	0.941106	-0.0740006	0.0426443	70	38	35	12	13	29	20	38	39
P78406	P78406	mRNA export factor	RAE1	0.367371	0.659925	-0.120294	0.201634	0.731183	-0.599462	0.214125	-0.0588937	0	12	8	6	6	7	6	3	7	4
P04049;P04049-2	P04049	RAF proto-oncogene serine/threonine-protein kinase	RAF1	0.378512	0.15056	0.565597	0.321928	0.799087	-0.494109	0.263034	0.263034	0.454176	10	6	5	7	6	21	15	9	8
P11233	P11233	Ras-related protein Ral-A	RALA	-0.321928	0.815575	-0.304006	0.0426443	-0.68966	0.0976108	-0.415037	-0.0439433	-0.234465	11	10	6	17	15	42	16	12	16
P11234;P11234-2;P11234-3	P11234	Ras-related protein Ral-B	RALB	-0.713119	0.443607	-0.454032	-0.268817	-1.05889	0.176323	-0.321928	-0.0291463	-0.184425	47	32	33	23	20	86	35	29	33
Q15311	Q15311	RalA-binding protein 1	RALBP1	0.15056	-0.184425	-0.68966	-0.104697	-0.556393	-0.0291463	-0.577767	-0.434403	-0.184425	24	14	10	7	6	14	8	24	13
Q9UKM9;Q9UKM9-2	Q9UKM9	RNA-binding protein Raly	RALY	-0.599462	-1.2863	-0.37707	0.0143553	1.05658	-0.251539	-0.0144996	-0.152003	0.238787	16	11	13	14	18	17	10	11	6
P62826	P62826	GTP-binding nuclear protein Ran	RAN	-0.395929	0.0703893	-0.152003	-0.104697	0.163499	0.226509	0.757023	-0.0439433	-0.0740006	45	23	21	11	16	40	21	29	33
P43487;P43487-2	P43487	Ran-specific GTPase-activating protein	RANBP1	-0.0588937	0.124328	-0.200913	-0.0892673	-0.0291463	0.214125	0.176323	-0.168123	-0.304006	17	10	6	9	10	30	12	5	11
Q6VN20;Q6VN20-3;Q6VN20-2	Q6VN20	Ran-binding protein 10	RANBP10	0.176323	-0.713119	-0.304006	-0.0892673	0.226509	-0.321928	0.201634	0.0143553	0.111031	31	13	13	15	16	18	15	12	11
P49792	P49792	E3 SUMO-protein ligase RanBP2	RANBP2	0.124328	-0.0588937	-0.340075	0.124328	-0.0588937	-0.621488	0.454176	0.454176	0.250962	36	29	12	22	29	18	14	6	9
Q96S59;Q96S59-2;Q96S59-3	Q96S59	Ran-binding protein 9	RANBP9	0.15056	-1.02915	-0.785875	-0.0439433	0.0976108	-0.184425	0.321928	0.0976108	-0.0588937	49	27	24	18	15	34	23	27	21
P46060	P46060	Ran GTPase-activating protein 1	RANGAP1	-0.761213	-0.494109	-0.251539	-0.0439433	-0.152003	-0.268817	0.443607	0.464668	0.0143553	50	17	20	13	18	30	23	21	17
P62834	P62834	Ras-related protein Rap-1A	RAP1A	-0.473931	0.970854	-0.0439433	0.15056	-0.643856	0.0976108	-0.304006	-0.104697	-0.184425	17	12	3	5	6	19	12	12	19
P61224;P61224-3;A6NIZ1;P61224-2;P61224-4	P61224	Ras-related protein Rap-1b;Ras-related protein Rap-1b-like protein	RAP1B	-0.473931	0.879706	-0.0588937	0.0565835	-0.761213	-0.0588937	-0.395929	-0.0291463	-0.120294	99	38	22	48	48	117	48	49	66
P10114	P10114	Ras-related protein Rap-2a	RAP2A	-0.152003	0.632268	0.263034	-0.37707	-1.08927	0.0840643	-0.454032	0.0976108	-0.184425	2	4	1	5	4	13	5	4	5
P61225	P61225	Ras-related protein Rap-2b	RAP2B	0.137504	0.925999	0.0976108	-0.494109	-0.971431	-0.168123	-0.556393	-0.0291463	-0.168123	12	6	7	6	8	39	11	13	17
Q9Y3L5	Q9Y3L5	Ras-related protein Rap-2c	RAP2C	-0.104697	1.05658	0.163499	-0.0439433	-0.68966	0.263034	-0.304006	0.0703893	-0.0740006	45	24	16	17	16	76	32	28	35
P54136;P54136-2	P54136	Arginine--tRNA ligase, cytoplasmic	RARS	0.275007	-0.514573	-0.621488	0.321928	1.0072	-0.304006	0.111031	0.238787	-0.0588937	252	131	71	150	141	258	110	74	81
Q14644;Q14644-2	Q14644	Ras GTPase-activating protein 3	RASA3	-0.234465	2.10098	0.565597	-0.136062	-0.943416	0.0840643	-0.268817	-0.473931	0	6	13	5	26	26	119	40	26	38
Q8IY67-2;Q8IY67	Q8IY67	Ribonucleoprotein PTB-binding 1	RAVER1	0.604071	0.948601	-0.535332	0.298658	0.454176	-1.02915	0.918386	-0.286304	-0.104697	11	3	4	2	2	3	1	10	3
Q8TDY2;Q8TDY2-2	Q8TDY2	RB1-inducible coiled-coil protein 1	RB1CC1	-0.0588937	-0.943416	0.226509	0.0703893	0.604071	-0.168123	-0.217591	0.298658	0.137504	43	45	13	14	11	3	2	12	15
Q09028;Q09028-3;Q09028-2;Q09028-4	Q09028	Histone-binding protein RBBP4	RBBP4	-0.395929	0.722466	0.238787	0.344828	0.807355	0.226509	0.495695	0	0.124328	6	2	4	5	7	13	6	6	5
Q16576;Q16576-2	Q16576	Histone-binding protein RBBP7	RBBP7	-0.556393	-0.785875	-0.0144996	0.0285692	0.344828	0.443607	0.722466	-0.0291463	-0.0144996	44	22	18	24	28	55	32	25	25
Q96PK6	Q96PK6	RNA-binding protein 14	RBM14	-1.05889	-1.55639	-1.39593	0.201634	0.895303	-1	0.124328	-0.304006	0.0703893	31	14	11	4	4	1	1	7	7
Q14498;Q14498-3;Q14498-2	Q14498	RNA-binding protein 39	RBM39	0.757023	0.918386	0.641546	0.545968	1.91456	-0.621488	0.389567	-0.494109	-0.0439433	16	10	15	7	13	11	6	14	7
Q9BWF3;Q9BQ04;Q9BWF3-4;Q9BWF3-3;Q9BWF3-2	Q9BWF3	RNA-binding protein 4;RNA-binding protein 4B	RBM4;RBM4B	-0.415037	-0.761213	-0.268817	-0.577767	0.831877	0.226509	-0.0144996	-0.514573	-0.120294	10	6	6	6	6	2	2	5	7
Q9Y5S9;Q9Y5S9-2	Q9Y5S9	RNA-binding protein 8A	RBM8A	0.214125	-0.0291463	0.137504	0.378512	1.10434	-0.340075	-0.200913	-0.184425	0	9	6	5	4	5	7	4	8	6
P38159;P38159-2;Q96E39	P38159	RNA-binding motif protein, X chromosome;RNA-binding motif protein, X chromosome, N-terminally processed;RNA binding motif protein, X-linked-like-1	RBMX;RBMXL1	-0.535332	-1.02915	-0.0144996	0.378512	1.59932	0.0976108	0.400538	0.0976108	0.687061	23	20	21	18	19	13	7	11	7
P18754;P18754-2	P18754	Regulator of chromosome condensation	RCC1	0.765535	0.85599	0.678072	1.16993	1.77821	0.0565835	0.925999	-0.785875	-0.152003	15	7	4	5	5	1	1	12	1
Q9P258	Q9P258	Protein RCC2	RCC2	1.43296	1.22651	0.604071	0.910733	2.80529	-0.666576	0.411426	-0.494109	-0.0291463	149	85	41	37	35	41	20	55	40
Q15293;Q15293-2	Q15293	Reticulocalbin-1	RCN1	-0.395929	-1.12029	-0.713119	-0.136062	-0.761213	0.485427	-0.120294	0.0840643	-0.340075	35	18	17	11	11	27	13	18	16
Q8TC12;Q8TC12-2;Q8TC12-3	Q8TC12	Retinol dehydrogenase 11	RDH11	1.0635	-0.268817	0.0426443	0.0976108	-0.168123	0.0565835	-0.217591	-0.251539	-0.0588937	8	4	8	9	11	16	6	8	10
Q9HBH5	Q9HBH5	Retinol dehydrogenase 14	RDH14	0.831877	1.04264	0.137504	0.0840643	-0.358454	0.111031	-0.836501	0.111031	-0.104697	11	8	10	4	7	8	3	22	21
P35241;P35241-5;P35241-4	P35241	Radixin	RDX	0.687061	1.41684	0.584963	-0.200913	-0.168123	0.0565835	-0.358454	-0.268817	-0.152003	148	120	66	69	69	262	91	106	112
P46063	P46063	ATP-dependent DNA helicase Q1	RECQL	-0.200913	0.0285692	-0.494109	0.0143553	0.748461	-0.251539	-0.621488	-0.234465	0.238787	8	6	7	11	13	15	9	3	2
Q00765	Q00765	Receptor expression-enhancing protein 5	REEP5	2.07724	-0.0291463	0.85599	0.575312	0.765535	0.0840643	-0.136062	-0.321928	0.367371	25	6	12	11	10	11	6	12	13
Q96HR9	Q96HR9	Receptor expression-enhancing protein 6	REEP6	1.87971	0.176323	0.887525	0.0565835	-0.0588937	0.321928	0.214125	-0.514573	0.782409	18	8	7	3	3	3	2	8	8
Q04206;Q04206-3;Q04206-4;Q04206-2	Q04206	Transcription factor p65	RELA	-0.37707	-0.152003	0.263034	-0.321928	-0.0439433	-0.494109	0.226509	0.378512	-0.234465	4	1	4	1	2	2	2	4	5
Q8IUW5	Q8IUW5	RELT-like protein 1	RELL1	0.0285692	1.45943	0.389567	-0.217591	-0.836501	-0.0740006	-0.120294	-0.0144996	-0.0144996	2	1	1	4	4	10	3	7	8
Q96D71;Q96D71-3	Q96D71	RalBP1-associated Eps domain-containing protein 1	REPS1	0.400538	-0.0439433	-0.785875	0.31034	-0.268817	-0.152003	-1	-0.268817	-0.234465	57	38	23	13	12	28	15	38	41
O15258	O15258	Protein RER1	RER1	0.344828	-0.286304	-0.0291463	0.678072	-0.0740006	-0.184425	-0.286304	0.333424	-0.200913	7	4	3	4	3	1	3	3	5
P35250;P35250-2	P35250	Replication factor C subunit 2	RFC2	0.85599	0.604071	0.650765	-0.120294	0.83996	0.163499	0.411426	-0.104697	-0.0439433	27	14	13	7	11	16	11	20	10
P40938;P40938-2	P40938	Replication factor C subunit 3	RFC3	0.400538	0.0285692	0.422233	0.124328	0.713696	-0.200913	0.189034	-0.136062	-0.0740006	21	12	11	12	16	16	8	16	12
P35249;P35249-2	P35249	Replication factor C subunit 4	RFC4	0.807355	0.536053	0.613532	0.137504	0.807355	-0.0588937	0.263034	-0.168123	0.0143553	38	19	11	7	8	16	12	26	17
P40937;P40937-2	P40937	Replication factor C subunit 5	RFC5	0.669027	0.536053	0.604071	0.214125	0.739848	0.0976108	0.250962	-0.120294	-0.184425	36	23	19	15	15	18	13	22	10
P49795	P49795	Regulator of G-protein signaling 19	RGS19	-0.286304	0.298658	0	-0.304006	-1	-0.0291463	-0.304006	0.15056	-0.217591	1	3	1	3	3	19	5	1	3
Q6PJF5-2;Q6PJF5	Q6PJF5	Inactive rhomboid protein 2	RHBDF2	0.0703893	1.43296	0.400538	-0.473931	-1.02915	0.31034	-0.286304	-0.200913	-0.120294	4	6	1	19	19	49	17	3	9
Q15382	Q15382	GTP-binding protein Rheb	RHEB	-0.713119	0.895303	0.367371	-0.0439433	-0.473931	-0.0439433	-0.434403	-0.0892673	-0.0144996	19	10	15	9	8	50	14	18	30
P61586	P61586	Transforming protein RhoA	RHOA	-0.217591	0.333424	-0.152003	0.344828	-0.268817	-0.37707	-0.434403	-0.0439433	0.263034	66	31	15	26	19	79	21	37	40
P62745	P62745	Rho-related GTP-binding protein RhoB	RHOB	-0.577767	0.632268	-0.104697	0.163499	-0.556393	-0.304006	-0.761213	0.0143553	-0.120294	22	15	13	18	18	70	15	17	22
O94955	O94955	Rho-related BTB domain-containing protein 3	RHOBTB3	-1.94342	-1.51457	-0.736966	0.485427	0.111031	0.176323	-0.0892673	0.0143553	0.356144	2	6	2	1	2	11	5	2	6
[truncated: 849 more rows]
