# Supplementary material for: AP-4 vesicles contribute to spatial control of autophagy via RUSC-dependent peripheral delivery of ATG9A
Source: Nat Commun. 2018 Sep 27;9:3958. doi: 10.1038/s41467-018-06172-7 (PMC6160451; doi:10.1038/s41467-018-06172-7)
Supplement: Supplementary file 6 — Supplementary Data 4 [file 41467_2018_6172_MOESM6_ESM.xlsx]

## Sheet: HeLa whole cell lysates
Majority protein IDs	Lead protein ID	Protein names	Gene names	log Ratio Con_1/ AP4B1 KO_1	log Ratio Con_2/ AP4B1 KO_2	log Ratio Con_3/AP4B1 KO_3	log Ratio Con_1/AP4E1 KO_1	log Ratio Con_2/AP4E1 KO_2	log Ratio Con_3/AP4E1 KO_3	log Ratio Con_1/Con_1	log Ratio Con_2/Con_2	log Ratio Con_3/Con_3	Ratio count Con_1/ AP4B1 KO_1	Ratio count Con_2/ AP4B1 KO_2	Ratio count Con_3/AP4B1 KO_3	Ratio count Con_1/AP4E1 KO_1	Ratio count Con_2/AP4E1 KO_2	Ratio count Con_3/AP4E1 KO_3	Ratio count Con_1/Con_1	Ratio count Con_2/Con_2	Ratio count Con_3/Con_3
Q9NRG9;Q9NRG9-2	Q9NRG9	Aladin	AAAS	-0.0524614	0.0801735	0.0108415	-0.0976934	-0.128668	-0.316438	-0.0131791	-0.146034	-0.0744583	27	26	22	24	27	27	24	24	25
Q86V21;Q86V21-2	Q86V21	Acetoacetyl-CoA synthetase	AACS	-0.153646	-0.288299	-0.240978	0.329636	0.258736	0.104714	-0.00272823	-0.00573608	-0.0105189	29	23	29	26	19	23	24	22	19
Q6PD74;Q6PD74-2	Q6PD74	Alpha- and gamma-adaptin-binding protein p34	AAGAB	0.0381598	-0.042968	-0.693824	-0.634174	-0.104013	-0.0896666	-0.0889013	0.250727	-0.229915	2	5	2	2	4	2	3	5	1
Q2M2I8;Q2M2I8-2	Q2M2I8	AP2-associated protein kinase 1	AAK1	-0.232156	-0.113957	-0.262007	0.157575	0.295567	-0.21397	-0.129543	-0.155983	0.0129498	12	10	8	9	6	8	12	7	5
Q9H7C9;Q9H7C9-3;Q9H7C9-2	Q9H7C9	Mth938 domain-containing protein	AAMDC	0.111799	0.102962	0.0402143	0.0422641	0.0129595	-0.00828403	0.111452	-0.10093	0.0713754	7	6	8	9	12	6	6	10	7
Q13685	Q13685	Angio-associated migratory cell protein	AAMP	0.009314	0.255194	0.233428	0.389342	0.428635	0.3584	0.0692528	0.0216953	0.0335585	24	21	22	24	20	23	19	21	22
Q9Y312	Q9Y312	Protein AAR2 homolog	AAR2	0.0374218	0.0429182	0.0843003	-0.0344428	-0.01377	-0.24421	0.141225	0.0172029	0.0843697	15	16	12	16	15	15	15	17	13
P49588;P49588-2	P49588	Alanine--tRNA ligase, cytoplasmic	AARS	-0.146755	-0.0194989	-0.114732	-0.120772	-0.00114488	-0.464274	0.0269582	0.074791	-0.0204338	177	164	161	185	165	165	185	165	148
Q5JTZ9	Q5JTZ9	Alanine--tRNA ligase, mitochondrial	AARS2	0.193833	0.15724	0.293632	-0.0507211	0.0557029	-0.293603	0.111314	0.156403	-0.0868124	29	23	20	25	25	21	23	25	19
Q9BTE6;Q9BTE6-2;Q9BTE6-3	Q9BTE6	Alanyl-tRNA editing protein Aarsd1	AARSD1	-0.0104964	0.093375	0.0748276	0.0113706	0.0618833	-0.053446	0.00512769	0.165439	0.0206015	12	18	25	15	20	18	17	21	18
Q9NRN7	Q9NRN7	L-aminoadipate-semialdehyde dehydrogenase-phosphopantetheinyl transferase	AASDHPPT	0.223527	0.103231	0.184315	0.0575897	-0.0287961	0.108431	-0.0750785	0.0250087	-0.0366038	17	16	15	17	18	17	18	19	19
Q9NY61	Q9NY61	Protein AATF	AATF	-0.174418	0.111683	-0.00588947	0.0266108	-0.0477311	0.259107	0.00572448	-0.149846	-0.00293687	8	11	11	11	7	11	8	13	12
P08183;P08183-2	P08183	Multidrug resistance protein 1	ABCB1	2.49269	2.73931	2.02796	-0.193585	-0.5158	-0.49657	0.259791	-0.000746892	-0.115533	17	14	10	34	25	24	26	18	18
Q9NRK6	Q9NRK6	ATP-binding cassette sub-family B member 10, mitochondrial	ABCB10	0.200312	0.169501	-0.147765	0.200154	0.292183	0.469989	0.0321376	0.129352	-0.102457	9	5	4	9	5	8	6	5	6
Q9NP58;Q9NP58-4	Q9NP58	ATP-binding cassette sub-family B member 6, mitochondrial	ABCB6	-0.226513	-0.214264	-0.26818	0.105158	0.285156	0.115673	-0.0380116	0.0427423	-0.0228379	18	14	15	11	12	13	16	11	18
O75027;O75027-2;O75027-3	O75027	ATP-binding cassette sub-family B member 7, mitochondrial	ABCB7	0.213185	0.0195811	0.0459349	0.00531641	-0.0752886	-0.019559	0.122913	0.0729827	-0.0427988	27	22	20	24	23	13	16	18	17
P33527;P33527-9;P33527-2;P33527-3;P33527-5;P33527-4;P33527-6;P33527-7;P33527-8	P33527	Multidrug resistance-associated protein 1	ABCC1	-0.104154	-0.337784	-0.125702	-0.0513942	-0.0875943	-0.325195	0.0150175	0.0265907	-0.0623753	29	22	17	30	18	23	23	22	21
Q92887	Q92887	Canalicular multispecific organic anion transporter 1	ABCC2	0.13674	-0.0553203	-0.15831	-0.0602208	0.0808081	-0.124289	0.143396	0.223022	0.0232474	16	14	10	14	9	11	12	11	7
O15439;O15439-2;O15439-3	O15439	Multidrug resistance-associated protein 4	ABCC4	-0.0323286	-0.221509	-0.221729	-0.00607939	-0.126199	-0.272786	0.0646778	0.119817	0.0608408	26	27	23	34	21	27	24	22	23
P33897	P33897	ATP-binding cassette sub-family D member 1	ABCD1	0.0810915	-0.102164	-0.088623	0.252589	0.0870168	0.0602677	-0.0551029	0.0143789	0.0323665	12	14	18	15	18	14	10	17	13
P28288;P28288-2	P28288	ATP-binding cassette sub-family D member 3	ABCD3	0.0061667	-0.044264	-0.0669731	0.05682	0.0393698	-0.0401992	0.050171	0.0202956	0.0176714	41	47	42	44	42	42	52	47	39
P61221	P61221	ATP-binding cassette sub-family E member 1	ABCE1	-0.134587	-0.165612	-0.108862	-0.0750901	-0.000286135	-0.183366	-0.0368896	0.000263517	-0.0290821	52	55	61	52	56	55	42	55	54
Q8NE71;Q8NE71-2	Q8NE71	ATP-binding cassette sub-family F member 1	ABCF1	-0.130972	-0.0830081	-0.119142	0.0347021	0.0644848	0.298923	-0.0304205	0.023713	-0.0175506	62	79	80	55	77	75	61	81	83
Q9UG63;Q9UG63-2	Q9UG63	ATP-binding cassette sub-family F member 2	ABCF2	-0.0632548	-0.0322717	0.0887348	0.0859257	0.103754	-0.00651584	-0.0698346	0.0620849	0.0235952	103	82	75	99	78	86	106	92	81
Q9NUQ8;Q9NUQ8-2	Q9NUQ8	ATP-binding cassette sub-family F member 3	ABCF3	-0.0857805	-0.101311	-0.12086	-0.0421544	0.0315534	-0.138082	-0.0957346	-0.00704493	0.011162	42	42	40	43	43	43	46	47	46
Q9UNQ0;Q9UNQ0-2	Q9UNQ0	ATP-binding cassette sub-family G member 2	ABCG2	0.150725	-0.2357	-0.128938	0.181222	0.0354669	-0.0150693	0.143396	0.0729827	0.041703	58	41	39	51	46	49	52	46	46
Q9NUJ1;Q9NUJ1-2	Q9NUJ1	Mycophenolic acid acyl-glucuronide esterase, mitochondrial	ABHD10	-0.042161	-0.142661	-0.0773231	0.120667	0.108937	0.353879	0.188776	0.0525166	0.0340591	21	17	20	18	18	22	19	19	20
Q8NFV4;Q8NFV4-4;Q8NFV4-6	Q8NFV4	Alpha/beta hydrolase domain-containing protein 11	ABHD11	0.167885	-0.00408167	-0.0372733	0.070612	-0.114893	0.343488	0.299394	-0.0178403	0.116744	6	4	8	8	6	6	6	6	3
Q8N2K0;Q8N2K0-2;Q8N2K0-3	Q8N2K0	Monoacylglycerol lipase ABHD12	ABHD12	0.0525841	-0.162195	-0.210884	-0.094544	-0.102584	0.141397	0.0369627	0.0556191	0.00508116	9	4	8	14	8	6	7	4	6
Q96IU4	Q96IU4	Alpha/beta hydrolase domain-containing protein 14B	ABHD14B	0.336075	0.529627	0.304604	0.471625	0.660712	0.45111	0.0122878	-0.0200061	-0.0164776	23	12	16	18	17	15	25	16	18
O95870;O95870-2	O95870	Abhydrolase domain-containing protein 16A	ABHD16A	0.0770131	-0.022432	0.145429	-0.0914659	0.0413174	-0.0197399	0.159576	-0.100962	0.124206	7	4	7	8	7	7	7	7	7
Q5VST6;Q5VST6-2	Q5VST6	Alpha/beta hydrolase domain-containing protein 17B	ABHD17B	0.0651344	0.0384217	0.0466045	-0.181729	-0.210986	-0.306724	0.0257671	0.0414625	0.0249855	4	5	5	3	4	5	2	6	4
Q9BV23	Q9BV23	Monoacylglycerol lipase ABHD6	ABHD6	-0.271602	-0.100288	0.0223318	0.00646008	-0.156779	-0.309313	0.158771	0.0273092	0.03017	6	2	4	5	3	4	1	2	3
Q8IZP0;Q8IZP0-3;Q8IZP0-2;Q8IZP0-4;Q8IZP0-5;Q8IZP0-6;Q8IZP0-9;Q8IZP0-10;Q8IZP0-8;Q8IZP0-7;Q8IZP0-12;Q8IZP0-11	Q8IZP0	Abl interactor 1	ABI1	-0.0647767	-0.116994	-0.0509548	0.0293228	-0.102476	-0.00846353	0.0261201	-0.0590541	0.00104239	15	11	12	9	10	11	9	15	13
Q9NYB9;Q9NYB9-2;Q9NYB9-4;Q9NYB9-3	Q9NYB9	Abl interactor 2	ABI2	0.0100223	-0.122113	0.409966	0.4214	0.3584	0.190681	-0.202044	0.031183	0.13961	5	3	2	3	3	2	4	3	3
P00519;P00519-2	P00519	Tyrosine-protein kinase ABL1	ABL1	0.294044	0.198131	-0.0107743	-0.115507	-0.331689	-0.599427	-0.0493574		-0.383132	4	3	2	2	2	2	3	0	1
P42684;P42684-6;P42684-7;P42684-5;P42684-2;P42684-3;P42684-4;P42684-10	P42684	Abelson tyrosine-protein kinase 2	ABL2	0.0418444	0.0868574	-0.147237	-0.169221	0.0119667	-0.245781	-0.0494039	0.119817	-0.0149231	8	6	7	8	4	8	8	3	4
O14639;O14639-2;O14639-5;O14639-3;O14639-6;O14639-4	O14639	Actin-binding LIM protein 1	ABLIM1	-0.270867	-0.146128	-0.426641	-0.0779899	-0.107523	0.142021	0.0668242	0.0546327	-0.129656	18	15	10	14	10	12	18	13	16
Q12979-2;Q12979;Q12979-4	Q12979	Active breakpoint cluster region-related protein	ABR	0.0349589	-0.0933792	-0.272787	-0.108502	-0.171333	-0.32593	0.0269141	0.0225604	0.0707697	6	13	7	9	6	12	8	6	12
Q9ULW3	Q9ULW3	Activator of basal transcription 1	ABT1	-0.284517	-0.414267	-0.226286	-0.0208888	-0.125123	0.0469537	0.0651074	-0.379648	-0.0590204	9	3	7	6	7	9	3	6	10
Q8N961;Q8N961-2	Q8N961	Ankyrin repeat and BTB/POZ domain-containing protein 2	ABTB2	0.288581	0.172069	0.309527	-0.40777	-0.173106	-0.594491	0.0705369	0.0373309	0.0256455	4	2	1	5	5	6	4	3	2
P09110;P09110-2	P09110	3-ketoacyl-CoA thiolase, peroxisomal	ACAA1	0.504915	0.590694	0.45498	-0.129026	0.10668	-0.0575261	0.0841634	0.0950828	0.212044	7	5	6	10	5	5	6	6	4
P42765	P42765	3-ketoacyl-CoA thiolase, mitochondrial	ACAA2	-0.0406322	-0.018708	-0.0506478	-0.0892299	-0.0987951	-0.214828	0.131004	0.0601201	0.0472384	40	48	35	41	42	49	44	43	38
Q13085;Q13085-4;Q13085-2;Q13085-3	Q13085	Acetyl-CoA carboxylase 1;Biotin carboxylase	ACACA	0.182751	0.0610428	-0.0167247	0.116074	0.116874	-0.390434	0.0057394	0	-0.042726	140	141	119	146	123	146	143	138	116
Q709F0;Q709F0-2;Q709F0-3	Q709F0	Acyl-CoA dehydrogenase family member 11	ACAD11	-0.0729884		-0.0508866	0.361975		-0.482966	0.148539		-0.0622276	4	0	1	4	0	1	4	0	3
Q9H845	Q9H845	Acyl-CoA dehydrogenase family member 9, mitochondrial	ACAD9	0.175008	0.133588	0.0597903	0.159335	0.187791	-0.106339	0.0916316	0.0198191	0.00807208	45	38	36	40	37	36	34	36	39
P11310;P11310-2	P11310	Medium-chain specific acyl-CoA dehydrogenase, mitochondrial	ACADM	0.161125	0.0702957	0.133352	0.0877752	0.0745727	0.0109213	0.0272962	0.00620911	0.0173222	45	46	41	39	48	44	37	46	41
P16219	P16219	Short-chain specific acyl-CoA dehydrogenase, mitochondrial	ACADS	0.0053381	-1.34776	-1.32634	0.492396	-0.678856		0.458474	-0.221851		1	1	2	3	2	0	3	1	0
P45954;P45954-2	P45954	Short/branched chain specific acyl-CoA dehydrogenase, mitochondrial	ACADSB	-0.117968	-0.323172	-0.188554	0.239465	-0.00990462	-0.0122382	0.342788	-0.0237521	0.026201	13	13	15	12	13	11	12	17	13
P49748;P49748-3;P49748-2	P49748	Very long-chain specific acyl-CoA dehydrogenase, mitochondrial	ACADVL	-0.0473404	-0.0815544	-0.179632	0.188401	0.173402	0.0250466	0.0833155	0.0671248	0.08996	101	89	93	95	93	82	106	91	85
Q15057	Q15057	Arf-GAP with coiled-coil, ANK repeat and PH domain-containing protein 2	ACAP2	-0.0112747	-0.166877	-0.0355342	0.0843589	0.088632	-0.248353	0.05153	0.0710327	-0.0195378	23	18	17	23	16	19	19	18	13
P24752	P24752	Acetyl-CoA acetyltransferase, mitochondrial	ACAT1	0.288946	0.153736	0.12474	-0.0775594	-0.118725	-0.128352	0.177829	0.0998724	0.12607	59	56	49	55	53	56	65	55	46
Q9BWD1;Q9BWD1-2	Q9BWD1	Acetyl-CoA acetyltransferase, cytosolic	ACAT2	0.180393	0.0310847	0.00693091	-0.0174895	0.0243977	-0.0185256	0.0359113	-0.0207337	0.0215943	34	37	32	38	36	42	38	38	39
Q9H3P7	Q9H3P7	Golgi resident protein GCP60	ACBD3	-0.127251	0.0668501	-0.0183245	0.0526158	0.0875554	0.116144	-0.0429866	0.0359035	0.00664777	31	39	38	35	39	38	35	34	37
Q5T8D3-3;Q5T8D3-2;Q5T8D3;Q5T8D3-4	Q5T8D3	Acyl-CoA-binding domain-containing protein 5	ACBD5	-0.473597	-0.455551	-0.530275	0.27898	0.306944	0.330084	0.0739557	0.124257	0.0256455	20	17	18	16	14	14	15	17	17
Q9BR61	Q9BR61	Acyl-CoA-binding domain-containing protein 6	ACBD6	0.126026	-0.100552	0.181298	0.0651052	0.00114397	0.103812	0.121674	0.0380441	-0.114251	15	9	14	13	15	15	9	10	16
Q9UKV3;Q9UKV3-2;Q9UKV3-3	Q9UKV3	Apoptotic chromatin condensation inducer in the nucleus	ACIN1	-0.0956202	0.0180118	-0.00989549	0.0108158	-0.110964	0.277523	-0.0188275	-0.107493	0.0382993	60	89	82	61	87	78	70	93	79
P53396	P53396	ATP-citrate synthase	ACLY	0.223146	-0.0326117	-0.0299597	0.0625321	0.0360251	-0.336257	0.0188806	-0.00431093	-0.0031317	230	204	208	224	205	230	220	211	201
P53396-2;P53396-3	P53396	ATP-citrate synthase	ACLY	0.088236	0.0282528		-0.388199	-0.304598	-0.518497	0.113253	0.0496903	-0.0136736	2	3	0	2	1	1	2	2	2
P21399	P21399	Cytoplasmic aconitate hydratase	ACO1	0.179475	0.0515906	0.0113807	0.0418532	0.108406	-0.2469	-0.0554763	0.0814483	-0.0880517	55	45	47	62	47	54	45	48	43
Q99798	Q99798	Aconitate hydratase, mitochondrial	ACO2	0.0524409	-0.0118134	-0.00958056	0.0478147	0.0573536	-0.1623	0.079919	0.0919266	0.0738627	95	88	82	95	93	98	95	87	87
Q86TX2	Q86TX2	Acyl-coenzyme A thioesterase 1	ACOT1	-0.0861116	-0.143172	-0.122096	0.257779	0.163345	0.0642966	0.251512	0.181279	0.328066	4	2	4	4	2	3	3	4	4
Q9NPJ3;Q9NPJ3-2	Q9NPJ3	Acyl-coenzyme A thioesterase 13;Acyl-coenzyme A thioesterase 13, N-terminally processed	ACOT13	-0.0951917	0.069194	0.054077	-0.118063	-0.148875	-0.0117755	0.132235	0.064887	0.111486	15	9	10	14	11	12	15	12	12
P49753;P49753-2	P49753	Acyl-coenzyme A thioesterase 2, mitochondrial	ACOT2	-0.188147	-0.275174	-0.277888	0.211682	0.133923	0.178793	0.129362	0.0374736	0.01905	21	23	18	23	22	22	24	21	17
O00154-4;O00154;O00154-6;O00154-7;O00154-5;O00154-2;O00154-3	O00154	Cytosolic acyl coenzyme A thioester hydrolase	ACOT7	0.381599	0.346463	0.369759	-0.224305	-0.178617	-0.282273	0.0114115	0.0273092	-0.0263616	34	37	34	37	42	42	38	34	41
O14734	O14734	Acyl-coenzyme A thioesterase 8	ACOT8	0.046124	-0.247766		0.017474	0.070219	-0.0821173	-0.00538647	0.157716	0.016641	4	2	0	6	3	4	2	4	1
Q9Y305;Q9Y305-3;Q9Y305-2	Q9Y305	Acyl-coenzyme A thioesterase 9, mitochondrial	ACOT9	-0.390766	-0.454738	-0.38009	0.375665	0.407004	0.314157	-0.00121358	-0.0836365	-0.0582105	30	27	25	30	24	29	37	33	27
Q15067;Q15067-2;Q15067-3	Q15067	Peroxisomal acyl-coenzyme A oxidase 1	ACOX1	-0.350301	-0.423135	-0.392009	-0.0369984	0.128829	0.0927142	-0.040366	0.0615238	0.02283	48	27	35	40	28	33	26	28	36
P24666;P24666-4	P24666	Low molecular weight phosphotyrosine protein phosphatase	ACP1	-0.0505523	-0.0106335	-0.0767847	0.159065	0.176823	0.130608	-0.0100691	-0.0554589	-0.0527005	19	18	21	22	24	22	26	23	21
P24666-2	P24666	Low molecular weight phosphotyrosine protein phosphatase	ACP1		0.424244	0.0181434		0.50451	0.432812	0.0855755	0.257725	0.274337	0	2	2	0	2	4	3	3	4
P11117	P11117	Lysosomal acid phosphatase	ACP2	-0.145605	-0.168143	-0.14576	-0.117309	-0.0708794	-0.00984901	0.0387279	0.0619446	-0.013745	16	10	10	12	9	7	18	12	12
Q96CM8;Q96CM8-3;Q96CM8-2;Q96CM8-4	Q96CM8	Acyl-CoA synthetase family member 2, mitochondrial	ACSF2	0.218046	0.0956762	-0.0651462	0.53348	0.457258	0.141165	0.270632	0.130021	0.306791	19	14	13	18	10	11	18	15	9
Q4G176	Q4G176	Acyl-CoA synthetase family member 3, mitochondrial	ACSF3	-0.0164343	-0.108461	-0.150321	-0.0841274	-0.0622355	-0.268972	0.196638	0.0539277	0.0953302	27	21	16	27	19	19	18	16	13
O95573	O95573	Long-chain-fatty-acid--CoA ligase 3	ACSL3	-0.0214918	-0.103406	-0.0449468	0.802417	0.700605	0.385683	0.0320643	-0.00879681	0.0308968	79	72	75	79	69	65	81	79	80
O60488;O60488-2	O60488	Long-chain-fatty-acid--CoA ligase 4	ACSL4	0.0986788	-0.272396	0.0254733	0.0752089	-0.0486038	-0.169049	-0.0177961	0.065027	-0.056445	48	45	44	52	40	44	46	44	38
Q9NR19;Q9NR19-2	Q9NR19	Acetyl-coenzyme A synthetase, cytoplasmic	ACSS2	0.337839	0.078395	-0.0861217	0.164468	0.425656	-0.0424292	0.0190136	-0.0447117	0.0138953	13	13	4	13	8	7	16	10	10
P68133;P68032	P68133	Actin, alpha skeletal muscle;Actin, alpha cardiac muscle 1	ACTA1;ACTC1	-0.543176	-0.0977188	-0.0585473	0.172534	0.205516	0.057502	0.0280602	-3.40555	-0.011445	29	23	21	26	22	19	35	29	18
P60709	P60709	Actin, cytoplasmic 1;Actin, cytoplasmic 1, N-terminally processed	ACTB	-0.143486	-0.173643	0.181052	0.499681	0.216885	0.319622	-0.0577192	0.131626	-0.10466	14	8	10	13	8	9	19	8	10
Q562R1	Q562R1	Beta-actin-like protein 2	ACTBL2	-0.00962873	0.0781212	-0.0830492	0.109086	0.120958	-0.113078	-0.103115	0.018302	-0.0781105	3	2	3	4	2	2	5	3	1
P63261	P63261	Actin, cytoplasmic 2;Actin, cytoplasmic 2, N-terminally processed	ACTG1	-0.148829	-0.184245	-0.0809754	0.0790761	0.103621	-0.0558556	-0.0723045	-0.0573164	-0.10523	556	436	413	577	434	438	665	439	412
O96019;O96019-2	O96019	Actin-like protein 6A	ACTL6A	-0.0559627	-0.0897908	-0.0103597	-0.226496	-0.316627	-0.272663	0.0793521	-0.104279	0.027294	36	33	37	36	35	37	31	31	33
Q9H568	Q9H568	Actin-like protein 8	ACTL8	1.74409	1.8704	2.00706	-0.431212	-0.407646	-0.727344	0.135919	-0.00945985	0.246956	10	8	9	13	14	13	12	15	11
P12814;P12814-3;P12814-2;P12814-4	P12814	Alpha-actinin-1	ACTN1	-0.176935	-0.218882	-0.124606	0.0268778	0.0734855	0.0434204	-0.0125898	0.041747	-0.103387	114	113	107	104	113	108	121	109	103
O43707;O43707-2;O43707-3	O43707	Alpha-actinin-4	ACTN4	-0.039899	-0.021302	-0.0168913	-0.0428391	0.0438175	0.0736054	-0.0141467	0.030753	-0.0801269	276	272	260	284	265	260	282	265	259
Q9NZ32	Q9NZ32	Actin-related protein 10	ACTR10	-0.0593332	-0.0850457	0.0635132	-0.0555966	0.0143765	-0.32124	-0.0106121	0.0688009	0.134885	18	16	14	19	14	17	16	13	11
P61163	P61163	Alpha-centractin	ACTR1A	-0.107687	-0.139171	-0.11723	-0.0710369	0.0133848	0.074792	-0.0460448	0.023713	0.0269297	46	40	36	43	44	44	43	39	40
P42025	P42025	Beta-centractin	ACTR1B	-0.092845	-0.314015	-0.246065	0.19673	0.377246	0.238142	0.0209928	0.133896	-0.0534339	7	5	4	7	4	5	5	5	5
P61160;P61160-2	P61160	Actin-related protein 2	ACTR2	-0.0932887	-0.0833909	-0.0557895	0.251574	0.220204	0.12921	0.0157584	-0.0292698	-0.0430901	44	34	42	45	37	39	39	38	37
P61158	P61158	Actin-related protein 3	ACTR3	-0.0142272	-0.0836359	-0.0533445	0.362092	0.303007	0.133702	0.00296223	-0.0514023	-0.0789317	52	44	47	42	45	47	52	43	47
Q9H9F9	Q9H9F9	Actin-related protein 5	ACTR5	-0.0253117	0.151005	0.117732	-0.185934	0.00997916	-0.234429	0.153934	0.0795098	-0.0251201	6	4	5	8	5	5	7	6	4
Q9GZN1	Q9GZN1	Actin-related protein 6	ACTR6	0.0525841	-0.0057495	0.0527602	-0.271109	-0.336287	-0.487784	0.0819013	-0.558702	-0.0929445	4	4	2	9	4	3	5	3	2
Q9H981;Q9H981-2;Q9H981-3	Q9H981	Actin-related protein 8	ACTR8	0.351876	0.545955	0.346252	-0.042559	0.342918	-0.476744	-0.117389	-0.234783		2	3	1	1	4	6	4	3	0
Q03154;Q03154-2;Q03154-4;Q03154-3	Q03154	Aminoacylase-1	ACY1	0.348146	0.272528	0.273478	-0.00406271	-0.0908966	-0.237943	0.0408986	-0.174304	0.03506	12	8	11	14	9	10	8	6	9
P07311	P07311	Acylphosphatase-1	ACYP1	0.146973	0.154776	-0.133825	0.327591	0.196181	0.266226	-0.145142	0.0865591	-0.0775696	4	6	5	6	5	3	4	5	5
P14621	P14621	Acylphosphatase-2	ACYP2	0.292711	0.180766	-0.181367	-0.0729111	-0.178406	0.0642722	-0.0416603		-0.0802577	2	2	1	3	1	1	3	0	1
P00813	P00813	Adenosine deaminase	ADA	-0.310332	-0.252028	-0.336468	0.347441	0.35639	0.182459	-0.0052061	0.0496903	-0.0754822	26	18	21	28	17	22	26	19	22
Q6DHV7-2;Q6DHV7;Q6DHV7-3	Q6DHV7	Adenosine deaminase-like protein	ADAL	0.165768		0.252487	-0.0735788	-0.130562	-0.259754	0.173984	-0.0601222		5	0	2	4	2	3	2	1	0
O14672;O14672-2	O14672	Disintegrin and metalloproteinase domain-containing protein 10	ADAM10	0.0125428	-0.113863	0.0561687	-0.0973701	-0.108432	-0.0867125	-0.0147669	-0.059466	-0.0698689	17	16	14	27	16	15	22	21	20
Q13444;Q13444-9;Q13444-8;Q13444-2;Q13444-7;Q13444-6;Q13444-12;Q13444-5;Q13444-4;Q13444-3;Q13444-10;Q13444-13;Q13444-11	Q13444	Disintegrin and metalloproteinase domain-containing protein 15	ADAM15	0.188498	0.591557	0.29175	-0.0562877	0.189674	-0.184408	-0.0749838	0.143736	-0.0751471	13	8	6	13	7	7	12	10	8
P78536;P78536-2	P78536	Disintegrin and metalloproteinase domain-containing protein 17	ADAM17	-0.131655	-0.415269	-0.348031	0.219619	-0.0717812	0.194451	0.00273803	-0.166297	-0.0513079	6	3	4	8	3	6	4	5	4
Q13443;Q13443-2	Q13443	Disintegrin and metalloproteinase domain-containing protein 9	ADAM9	0.0184656	-0.395646	-0.083084	-0.105947	-0.129357	-0.249565	-0.0642495	-0.0975584	0.0443448	8	5	10	10	6	8	19	4	7
Q6UY14;Q6UY14-3;Q6UY14-2	Q6UY14	ADAMTS-like protein 4	ADAMTSL4	-1.29212	-0.347774	-0.178495		-0.172251	-0.577385	-0.31162	0.179341	-0.491445	1	1	1	0	1	1	1	1	1
P55265;P55265-4;P55265-5	P55265	Double-stranded RNA-specific adenosine deaminase	ADAR	0.0840376	0.0538203	0.149724	-0.0864678	-0.155329	-0.37544	0.0419173	-0.132248	0.0577197	115	104	101	108	106	117	115	105	115
P55265-2;P55265-3	P55265	Double-stranded RNA-specific adenosine deaminase	ADAR	0.199278	0.283732	0.293497	-0.0756951	-0.0628032	-0.288363	0.157429	0.0753469	0.219395	3	2	2	3	3	2	3	2	1
P78563;P78563-5;P78563-2;P78563-3;P78563-4;P78563-6	P78563	Double-stranded RNA-specific editase 1	ADARB1	-0.0281114	-0.191258	-0.0590789	0.179889	0.0318332	0.106325	0.119884	-0.060107	0.154279	18	18	15	19	16	18	12	14	15
Q9NS39	Q9NS39	Double-stranded RNA-specific editase B2	ADARB2	-0.449135	-0.0596069		-0.0443809	-0.0292923	0.718146	0.1225		0.595973	2	1	0	3	3	1	2	0	2
Q9BUB4;Q9BUB4-2	Q9BUB4	tRNA-specific adenosine deaminase 1	ADAT1	-0.0929717	0.276471	-2.63942	-0.154178	-0.240494	-4.52289		0.26761		1	1	2	5	2	1	0	1	0
Q7Z6V5;Q7Z6V5-2	Q7Z6V5	tRNA-specific adenosine deaminase 2	ADAT2	-0.345763	0.283138	-0.0500511	-0.421729	-0.059803	-0.974528	0.254151	-0.212728	-0.21353	3	1	2	2	2	1	1	1	2
Q8NI60;Q8NI60-3;Q8NI60-4	Q8NI60	Atypical kinase ADCK3, mitochondrial	ADCK3	0.0834769	0.0348989	0.178712	-0.110099	-0.133133	-0.254635	0.659487	0.0974111	-0.257939	3	5	4	6	6	8	3	5	6
O43306;O43306-2	O43306	Adenylate cyclase type 6	ADCY6	0.236699	0.516451	0.400518	-0.0183921	0.267914	0.33294	0.182191	0.140685	0.0114602	4	4	2	5	4	3	3	4	2
O60503	O60503	Adenylate cyclase type 9	ADCY9	0.191753	0.121017	-0.0851434	-0.197773	-0.0103368	0.288837	-0.0897298	-0.197839	0.274322	6	2	8	7	1	8	14	4	10
P35611-6;P35611-3;P35611;P35611-2;P35611-4;P35611-5	P35611	Alpha-adducin	ADD1	-0.174754	-0.486827	-0.37406	0.170387	-0.11152	0.0115031	0.0855755	0.0288886	-0.105744	7	16	13	8	9	11	14	11	12
Q9UEY8;Q9UEY8-2	Q9UEY8	Gamma-adducin	ADD3	-0.255357	-0.55132	-0.387285	0.202913	0.299176	0.202737	0.136464	-0.115766	0.106619	18	10	16	10	10	14	12	10	13
P11766	P11766	Alcohol dehydrogenase class-3	ADH5	0.0415413	0.0572971	0.0386444	0.038694	0.0899767	-0.0998216	0.0416409	0.0347605	-0.00417711	70	59	57	65	57	64	69	62	62
Q9BV57;Q9BV57-2	Q9BV57	1,2-dihydroxy-3-keto-5-methylthiopentene dioxygenase	ADI1	-0.0742234	-0.0817074	-0.107974	0.109646	0.120563	0.558045	-0.112054	-0.0389693	-0.00900646	18	17	24	19	27	26	24	25	27
Q15847	Q15847	Adipogenesis regulatory factor	ADIRF	-0.568001	-0.339118	-0.456241	-0.306643	-0.0440392	0.218227	-0.131691	0.0995991	0.223412	3	3	4	3	4	3	4	4	3
P55263;P55263-3;P55263-2;P55263-4	P55263	Adenosine kinase	ADK	0.0878167	0.143436	0.129293	-0.0266337	0.0673548	-0.198821	-0.0561924	-0.00866424	-0.0234485	26	40	32	32	39	32	36	40	32
Q9H2P0	Q9H2P0	Activity-dependent neuroprotector homeobox protein	ADNP	0.133087	0.0249893	0.1113	-0.0896318	-0.290235	-0.222511	0.0809105	-0.149862	0.132146	45	46	52	49	49	62	56	55	51
Q96SZ5	Q96SZ5	2-aminoethanethiol dioxygenase	ADO	-0.162814	-0.312111	-0.511777	-0.0675809	0.114762	-0.120681	-0.137396	-0.406507	-0.0630582	5	4	1	6	5	4	8	2	3
Q9BRR6;Q9BRR6-2;Q9BRR6-4;Q9BRR6-3	Q9BRR6	ADP-dependent glucokinase	ADPGK	-0.148912	-0.194877	-0.100718	-0.0425278	-0.0835262	-0.0369783	-0.136079	-0.12219	0.00974078	14	11	13	13	12	15	10	11	11
Q9NX46	Q9NX46	Poly(ADP-ribose) glycohydrolase ARH3	ADPRHL2	0.268866	0.335394	0.267883	0.0371339	0.10575	0.0202781	-0.113333	0.00160963	-0.134673	10	14	12	12	12	17	14	17	15
P25098	P25098	Beta-adrenergic receptor kinase 1	ADRBK1	0.169735	-0.216428	-0.119625	-0.473595	0.146643	-0.226145	-0.447708	-0.00956301	-0.18699	7	2	4	6	5	2	2	3	3
Q16186	Q16186	Proteasomal ubiquitin receptor ADRM1	ADRM1	-0.0848034	-0.023034	-0.0693895	0.121084	0.299641	0.130957	-0.0678397	-0.0503558	-0.0845617	9	20	17	8	21	21	14	23	18
P30566;P30566-2	P30566	Adenylosuccinate lyase	ADSL	0.00928448	-0.0542693	-0.027944	-0.000793485	0.0176305	-0.139458	-0.0406279	0.0323287	-0.00529423	43	48	44	47	50	49	42	49	41
P30520	P30520	Adenylosuccinate synthetase isozyme 2	ADSS	0.269482	0.222987	0.304604	-0.0216555	0.0573536	0.0171575	-0.100961	0.0273092	-0.000707134	40	35	44	44	36	35	45	42	39
Q6ZN18;Q6ZN18-2;Q6ZN18-3	Q6ZN18	Zinc finger protein AEBP2	AEBP2	0.118246	0.18255	0.20071	0.127876	-0.108479	0.128604	0.0632452	-0.0872716	0.0188756	3	4	6	4	9	6	9	6	5
Q08117;Q08117-2	Q08117	Amino-terminal enhancer of split	AES	0.0691048	0.240588	0.175027	-0.188962	-0.156859	-0.131532	-0.132758	-0.0144645	-0.0578793	10	3	4	9	6	6	9	7	4
Q8N556;Q8N556-2	Q8N556	Actin filament-associated protein 1	AFAP1	0.0607257	-0.174898	0.0594586	0.123167	-0.03163	-0.0157393	0.132781	-0.0763783	0.00663017	30	35	31	32	31	37	34	31	37
P51825;P51825-2;P51825-3	P51825	AF4/FMR2 family member 1	AFF1	-0.0965094	-0.207305	-0.0578959	-0.163879	-0.25113	-0.075198	-0.0079442	-0.233887	-0.0288658	4	3	4	5	3	6	3	2	2
Q9UHB7;Q9UHB7-2	Q9UHB7	AF4/FMR2 family member 4	AFF4	0.132545	0.0906629	0.151652	0.0455473	-0.0283583	-0.150593	-0.0886942	-0.224517	-0.104812	11	11	12	8	9	9	10	12	12
Q9Y4W6	Q9Y4W6	AFG3-like protein 2	AFG3L2	0.0218642	-0.0178883	0.0332649	0.0533877	0.0329523	0.104358	0.0661091	0.0770135	0.0279875	53	41	42	55	44	49	42	46	43
Q6ULP2;Q6ULP2-5;Q6ULP2-2;Q6ULP2-4;Q6ULP2-3	Q6ULP2	Aftiphilin	AFTPH	-0.0760858	0.886825	0.1155	-0.0511124	-0.0119226	-0.0998763	-0.00382398	0.109676	0.109816	7	4	5	5	3	3	6	4	4
Q9UPQ3;Q9UPQ3-2;Q9UPQ3-3	Q9UPQ3	Arf-GAP with GTPase, ANK repeat and PH domain-containing protein 1	AGAP1	0.445502	-0.375069		0.365967	0.0668085		-0.527642	0.25466		1	2	0	1	1	0	1	1	0
Q96P47;Q96P47-2;Q96P47-4;Q96P47-5	Q96P47	Arf-GAP with GTPase, ANK repeat and PH domain-containing protein 3	AGAP3	0.367851	0.00625924	-0.00186157	-0.0172754	-0.210274	-0.0674566	-0.128872	-0.00616243	-0.094491	5	6	7	5	6	10	6	5	6
P52594;P52594-2;P52594-3;P52594-4	P52594	Arf-GAP domain and FG repeat-containing protein 1	AGFG1	0.131461	0.0628428	0.076749	0.582031	0.652636	0.836073	0.103668	0.165962	-0.0358608	16	28	23	14	28	15	20	26	22
O95081;O95081-2	O95081	Arf-GAP domain and FG repeat-containing protein 2	AGFG2	0.0432435	-0.0567327	-0.0396743	0.803457	0.42	0.221598	-0.100576	-0.0656432	0.0563435	2	3	1	3	1	2	3	2	2
Q8N302;Q8N302-3	Q8N302	Angiogenic factor with G patch and FHA domains 1	AGGF1	0.366469	0.591366	0.76116	0.0425869	-0.0653605	-0.247051		0.207383	0.0278315	3	2	2	2	2	3	0	2	2
Q53H12	Q53H12	Acylglycerol kinase, mitochondrial	AGK	-0.0494604	-0.121248	-0.106804	-0.00447188	-0.052619	-0.0199208	0.0210518	0.0639069	0.00587348	10	9	6	7	5	6	7	5	5
P35573;P35573-2;P35573-3	P35573	Glycogen debranching enzyme;4-alpha-glucanotransferase;Amylo-alpha-1,6-glucosidase	AGL	0.175797	0.111683	0.0107271	0.109086	0.188795	-0.312475	0.0583634	0.135763	0.0142279	93	92	82	99	95	92	107	102	74
Q9UL18	Q9UL18	Protein argonaute-1	AGO1	0.283586	0.134115		0.154864		-0.0686593	0.121399	-0.00442842		1	3	0	1	0	1	1	2	0
Q9UKV8;Q9UKV8-2	Q9UKV8	Protein argonaute-2	AGO2	-0.0605721	-0.0622907	-0.0167247	-0.0262336	0.0316933	-0.277784	0.0134011	0.0584339	-0.0715581	47	36	39	48	34	36	38	43	34
Q9H9G7;Q9H9G7-2	Q9H9G7	Protein argonaute-3	AGO3	5.89498	0.580291	0.323804	0.0608672	0.203157	-0.295917	0.213527	-0.149294	-3.61994	3	6	4	2	4	1	3	5	3
Q99943	Q99943	1-acyl-sn-glycerol-3-phosphate acyltransferase alpha	AGPAT1	-0.142256	-0.371923	-0.393003	-0.235006	-0.188527	-0.387196	0.0100439	-0.256866	-0.148672	1	2	4	2	1	4	5	2	3
O15120;O15120-2	O15120	1-acyl-sn-glycerol-3-phosphate acyltransferase beta	AGPAT2	-0.228566	-0.28458	-0.237325	-0.0754562	-0.182832	-0.250565	-0.135239	0.0846274	0.0371973	4	1	3	3	2	2	1	3	3
Q9NRZ7;Q9NRZ7-2;Q9NRZ7-3	Q9NRZ7	1-acyl-sn-glycerol-3-phosphate acyltransferase gamma	AGPAT3	0.261201	-0.351236	0.0947291	0.460248		0.351463	-0.00577736	-0.0334444	-0.00580876	1	2	3	4	0	3	1	3	4
Q9NUQ2	Q9NUQ2	1-acyl-sn-glycerol-3-phosphate acyltransferase epsilon	AGPAT5	-0.125613	-0.0187666	0.170134	0.0478001	0.225475		0.00514261	0.111438	-0.958778	7	2	4	5	4	0	4	4	1
Q86UL3	Q86UL3	Glycerol-3-phosphate acyltransferase 4	AGPAT6	-0.104489	-0.00625748	0.109958	-0.0729111	-0.211052	-0.274635	0.0715349	-0.0218333	-0.149045	8	7	5	6	6	6	3	5	5
Q53EU6	Q53EU6	Glycerol-3-phosphate acyltransferase 3	AGPAT9	-0.22027	-0.324583	-0.171469	0.503097	0.141335	0.384688	0.80964		-0.287532	3	4	3	3	3	3	3	0	1
O00116	O00116	Alkyldihydroxyacetonephosphate synthase, peroxisomal	AGPS	0.0564464	0.100672	0.107515	0.238569	0.162579	0.0274249	-0.0167806	0.100692	0.0442763	47	37	35	41	39	38	44	40	32
O95994	O95994	Anterior gradient protein 2 homolog	AGR2	-0.56334	-1.07216	-1.39664	0.524579	0.255265	0.980674	-0.0187972	-0.0224429	0.0928962	6	3	8	3	1	3	3	3	2
O00468-6;O00468-3;O00468-7;O00468;O00468-5;O00468-4;O00468-2	O00468	Agrin;Agrin N-terminal 110 kDa subunit;Agrin C-terminal 110 kDa subunit;Agrin C-terminal 90 kDa fragment;Agrin C-terminal 22 kDa fragment	AGRN	0.428493	0.276829	0.72297	0.249541	0.558058	0.331422	-0.182741	0.139888	0.0346632	14	9	9	11	7	8	15	9	8
Q6RW13;Q6RW13-2	Q6RW13	Type-1 angiotensin II receptor-associated protein	AGTRAP	1.13302	1.07531	1.11885	-0.0315519	-0.0286355	0.0411921	-0.223496	0.0570272	0.00488742	4	4	4	8	6	4	6	6	4
Q8WYP5;Q8WYP5-2;Q8WYP5-3	Q8WYP5	Protein ELYS	AHCTF1	0.11331	0.207048	0.249859	-0.061324	-0.2665	-0.0219126	0.0319032	-0.20228	0.0558846	77	65	68	81	76	97	81	66	83
P23526;P23526-2	P23526	Adenosylhomocysteinase	AHCY	-0.136807	-0.193719	-0.157336	0.282338	0.254665	0.0705738	-0.0348169	4.39228e-05	-0.0224788	93	103	94	90	100	96	95	102	95
O43865;O43865-2	O43865	Putative adenosylhomocysteinase 2	AHCYL1	0.104079	0.0830418	0.0744993	0.191447	0.24938	-0.00923308	-0.013164	-0.0524799	-0.0201649	49	38	43	47	45	45	42	46	39
Q96HN2;Q96HN2-2;Q96HN2-4;Q96HN2-3	Q96HN2	Putative adenosylhomocysteinase 3	AHCYL2	-0.202502	0.159054	-0.116802	0.211421		4.02051	0.0779339	0.123316	-0.155664	2	2	1	2	0	1	1	1	1
Q5TGY3	Q5TGY3	AT-hook DNA-binding motif-containing protein 1	AHDC1	-0.0356139	-0.383943	0.917422	-0.703001	-0.814748	-0.220906	-0.204251		0.256723	1	2	1	2	2	5	3	0	7
Q09666	Q09666	Neuroblast differentiation-associated protein AHNAK	AHNAK	0.100204	-0.0616268	0.0288338	-0.0867887	-0.147163	-0.355764	0.00566482	0.0108085	-0.0398888	745	749	701	776	758	792	805	737	691
Q8IVF2-3;Q8IVF2	Q8IVF2	Protein AHNAK2	AHNAK2	-0.361098	-0.654879	-0.755524	-0.168405	-0.0850428	-0.449194	-0.067463	0.0324719	0.0239255	56	82	74	54	55	63	63	59	51
P35869	P35869	Aryl hydrocarbon receptor	AHR	-0.171253	-1.26553	-0.304704	-0.404607		-0.52784				2	1	1	1	0	2	0	0	0
O95433;O95433-2	O95433	Activator of 90 kDa heat shock protein ATPase homolog 1	AHSA1	-0.12	0.0465614	-0.00623666	0.102909	0.301731	0.0253973	-0.0239955	0.064747	0.0276928	54	59	52	55	50	49	50	48	44
Q96BJ3;Q96BJ3-3	Q96BJ3	Axin interactor, dorsalization-associated protein	AIDA	0.0717928	-0.0106044	0.184199	0.0863527	0.0354669	0.12302	-0.0781581	-0.102816	-0.215622	3	6	6	4	6	5	10	6	5
Q9BQI0;Q9BQI0-3;Q9BQI0-2;Q9BQI0-4	Q9BQI0	Allograft inflammatory factor 1-like	AIF1L	0.231015	0.108067	0.112929	0.484426	0.301499	0.553762	-0.0102953	-0.0561894	0.000212073	3	3	3	4	3	4	7	3	5
O95831;O95831-3;O95831-2;O95831-5	O95831	Apoptosis-inducing factor 1, mitochondrial	AIFM1	0.0679715	0.0324986	0.0197033	0.0736303	0.088632	0.0873489	0.13551	0.0905523	0.0561736	58	56	45	57	52	50	60	48	55
Q9BRQ8;Q9BRQ8-2	Q9BRQ8	Apoptosis-inducing factor 2	AIFM2	-0.133984	-0.2998	-0.161934	-0.221131	-0.201365	-0.124734	0.00335076	0.182312	0.0304815	25	22	19	21	21	18	17	16	17
Q12904;Q12904-2	Q12904	Aminoacyl tRNA synthase complex-interacting multifunctional protein 1;Endothelial monocyte-activating polypeptide 2	AIMP1	0.0430993	0.078395	0.0609903	-0.00744567	0.0318332	0.049173	-0.00720651	0.0853176	0.0231779	53	60	55	53	65	65	60	62	60
Q13155	Q13155	Aminoacyl tRNA synthase complex-interacting multifunctional protein 2	AIMP2	0.0487115	0.0744197	0.114238	-0.029669	0.0602378	-0.116059	-0.0806741	0.0788168	0.0293563	27	37	38	34	32	38	32	33	36
O00170	O00170	AH receptor-interacting protein	AIP	-0.0523227	-0.0270047	-0.0836248	-0.0568063	-0.043302	-0.0825491	-0.0242849	0.124391	0.040174	32	27	27	35	29	30	33	27	28
Q96IF1	Q96IF1	LIM domain-containing protein ajuba	AJUBA	0.553601	-0.341222	-0.303362	0.190388	0.0169237	0.253814	-0.371351	0.112251	0.124514	2	6	5	3	3	4	3	5	5
P00568	P00568	Adenylate kinase isoenzyme 1	AK1	0.000683193	-0.0966056	-0.139781	-0.0663147	-0.0935195	-0.0902907	-0.139308	-0.0817914	0.0144729	33	28	30	34	33	32	30	28	29
P54819;P54819-5;P54819-2;P54819-6;P54819-3;P54819-4	P54819	Adenylate kinase 2, mitochondrial;Adenylate kinase 2, mitochondrial, N-terminally processed	AK2	0.235059	0.309269	0.191945	0.147652	0.0961461	0.155039	0.0622415	0.0038893	0.00729855	60	58	55	61	61	59	69	62	55
Q9UIJ7;Q9UIJ7-3;Q9UIJ7-2	Q9UIJ7	GTP:AMP phosphotransferase AK3, mitochondrial	AK3	-0.252664	0.0235681	-0.114661	0.0274561	0.0913201	0.386405	-0.0472513	-0.15445	0.103184	7	5	7	7	4	5	5	8	6
P27144	P27144	Adenylate kinase 4, mitochondrial	AK4	-0.272247	-0.434634	-0.466032	0.271364	0.147806	0.491728	0.148134	0.00997995	-0.0174611	29	29	28	25	26	29	27	28	33
Q9Y3D8;Q9Y3D8-2	Q9Y3D8	Adenylate kinase isoenzyme 6	AK6	0.305389	0.504173	0.560333	0.0707559	0.120563	0.0214591	-0.151998	0.0589962	-0.0498436	9	11	9	8	11	8	9	11	13
Q92667;Q92667-2	Q92667	A-kinase anchor protein 1, mitochondrial	AKAP1	0.0946498	0.0365909	0.0475128	0.0326503	-0.0747311	-0.333299	0.111591	0.0183309	0.0302912	24	25	22	18	24	28	22	19	24
O43572	O43572	A-kinase anchor protein 10, mitochondrial	AKAP10	0.906489	0.17949	-0.322607	-0.955903	0.204771	-0.13668	-0.33029	-0.643506	0.108489	2	5	2	1	3	3	4	3	4
Q9UKA4	Q9UKA4	A-kinase anchor protein 11	AKAP11	-0.260811	-0.688493	-0.22169	0.190388		-1.06204	-0.428776	0.130289	-0.382556	2	2	2	1	0	3	3	1	2
Q12802;Q12802-2;Q12802-4	Q12802	A-kinase anchor protein 13	AKAP13	-0.0195179	-0.189312	-0.141977	-0.0630277	-0.0511212	-0.349709	-0.0406895	0.0381867	-0.00442529	41	62	51	44	58	59	54	53	50
Q02040;Q02040-2;Q02040-3	Q02040	A-kinase anchor protein 17A	AKAP17A	-0.00109973	0.107128	0.105695	0.438671	0.552411	0.978734	0.0414226	-0.063163	0.150877	24	9	14	19	14	7	14	13	12
Q9Y2D5-6;Q9Y2D5-4;Q9Y2D5;Q9Y2D5-5;Q9Y2D5-7	Q9Y2D5	A-kinase anchor protein 2	AKAP2	0.171319	0.112218	0.154214	-0.234011	-0.071706	-0.284321	-0.057236	-0.157811	0.0456811	6	6	7	7	7	15	10	9	9
O43823	O43823	A-kinase anchor protein 8	AKAP8	-0.130955	0.0131504	0.0296405	0.0850713	-0.0556786	0.19641	0.0496502	-0.033879	0.0577706	16	26	24	13	22	26	26	25	20
Q9ULX6;Q9ULX6-2	Q9ULX6	A-kinase anchor protein 8-like	AKAP8L	-0.0392272	0.132797	0.111726	-0.17564	-0.110377	-0.0924909	0.0165877	0.133362	0.0718463	11	19	14	14	26	18	11	18	15
Q99996;Q99996-5;Q99996-3;Q99996-2;Q99996-6	Q99996	A-kinase anchor protein 9	AKAP9	-0.111437	-0.00300947	0.015947	0.0642239	-0.0169799	-0.288207	0.0173129	0.0505387	-0.0281627	21	24	14	22	19	26	17	16	12
P14550	P14550	Alcohol dehydrogenase [NADP(+)]	AKR1A1	0.156734	0.247909	0.0653553	0.120528	0.298245	0.134538	0.0429934	0.11171	0.0352842	40	36	30	38	28	30	39	37	30
P15121	P15121	Aldose reductase	AKR1B1	-0.0957472	-0.11817	-0.179856	0.282587	0.330116	0.18755	-0.00211318	0.0157119	-0.0897435	53	60	66	48	62	60	49	63	58
C9JRZ8;C9JRZ8-2	C9JRZ8	Aldo-keto reductase family 1 member B15	AKR1B15	0.101174	-0.214146	-0.196229	0.265468	0.313406	0.1222	-0.0303134	-0.0370151	-0.138676	1	6	7	1	6	7	1	5	7
O43488	O43488	Aflatoxin B1 aldehyde reductase member 2	AKR7A2	0.18628	0.214043	0.0919822	0.0505456	0.0546014	0.0207808	-0.0343261	0.138825	0.0381616	14	10	14	19	18	17	19	18	13
P31749;P31749-2	P31749	RAC-alpha serine/threonine-protein kinase	AKT1	0.231774	-0.0382109	-0.00681549	-0.0185757	-0.0334004	-0.32561	-0.239479	-0.102077	-0.00343284	4	3	4	6	4	5	6	4	4
Q96B36;Q96B36-3	Q96B36	Proline-rich AKT1 substrate 1	AKT1S1	-0.0183439	-0.150244	-0.247452	0.0349823	-0.000429224	0.0902735	-0.075252	-0.108187	-0.126026	5	5	8	6	7	6	6	7	7
P31751;P31751-2	P31751	RAC-beta serine/threonine-protein kinase	AKT2	0.194872	0.0241367	0.0301726	-0.0637382	0.0774227	-0.275869	-0.191283	-0.00376769	-0.0390895	12	14	12	15	11	11	16	11	12
Q9H8T0;Q9H8T0-2	Q9H8T0	AKT-interacting protein	AKTIP	0.0968741	-0.0340612		-0.0951895	0.0173478	-0.0336863	-0.190787			3	1	0	2	1	2	2	0	0
P13716;P13716-2	P13716	Delta-aminolevulinic acid dehydratase	ALAD	0.0252549	1.61501	0.282846	-0.0309343		0.105828	0.373632	5.26211	0.297186	4	2	4	2	0	1	2	1	1
P13196	P13196	5-aminolevulinate synthase, nonspecific, mitochondrial	ALAS1	0.016587	0.0775734	0.319456	0.293107	0.211459	0.06083	0.107565	-0.0995493	-0.0862494	1	5	5	4	3	7	3	4	2
Q13740;Q13740-2;Q13740-4	Q13740	CD166 antigen	ALCAM	0.106013	0.711506			-0.608878	-0.139373	-0.418071	-0.161999		1	1	0	0	1	1	1	1	0
Q8IZ83;Q8IZ83-3	Q8IZ83	Aldehyde dehydrogenase family 16 member A1	ALDH16A1	-0.20076	-0.200795	-0.263825	0.00130641	0.0646216	-0.328073	-0.124784	-0.013814	-0.0652756	29	18	23	30	22	31	23	19	24
P54886;P54886-2	P54886	Delta-1-pyrroline-5-carboxylate synthase;Glutamate 5-kinase;Gamma-glutamyl phosphate reductase	ALDH18A1	0.0425225	-0.0106044	0.0505841	0.248015	0.279864	0.0618806	0.117539	0.0554783	0.0425098	119	126	109	114	125	104	109	115	105
O94788;O94788-4;O94788-3;O94788-2	O94788	Retinal dehydrogenase 2	ALDH1A2		0.166285	0.889966	0.191976	-0.235518	-0.0968739	-0.104242	-0.276772		0	2	1	1	1	1	2	1	0
P47895	P47895	Aldehyde dehydrogenase family 1 member A3	ALDH1A3	0.307071	0.149182	0.152793	-0.0324479	-0.282193	-0.400528	-0.0270137	-0.335306	-0.110602	8	7	12	9	4	12	13	2	10
P30837	P30837	Aldehyde dehydrogenase X, mitochondrial	ALDH1B1	1.13762	0.872686	0.896172	0.215331	0.0781004	0.0861965	-0.0123783	-0.171844	-0.132192	18	15	9	20	14	14	20	15	18
O75891;O75891-3;O75891-4;O75891-2	O75891	Cytosolic 10-formyltetrahydrofolate dehydrogenase	ALDH1L1	-0.0304309	0.0320746		0.061041	1.17847		0.533646			1	1	0	3	1	0	1	0	0
P51648;P51648-2	P51648	Fatty aldehyde dehydrogenase	ALDH3A2	0.117287	0.0461415	-0.0864363	0.226997	0.166408	0.0678522	0.236082	0.0997358	0.13741	22	25	26	23	25	27	28	29	25
P43353;P43353-2	P43353	Aldehyde dehydrogenase family 3 member B1	ALDH3B1	-0.043523	-0.367366	-0.221844	-0.0412834	-0.367616	-0.479727	-0.0235844	-0.329021	-0.13543	8	5	9	6	6	8	10	8	8
P30038;P30038-3;P30038-2	P30038	Delta-1-pyrroline-5-carboxylate dehydrogenase, mitochondrial	ALDH4A1	0.195261	-0.0711765	-0.0799483	0.00682105	0.118193	-0.0619105	0.0489845	0.220511	0.064513	12	12	9	11	10	12	13	11	9
P51649;P51649-2	P51649	Succinate-semialdehyde dehydrogenase, mitochondrial	ALDH5A1	-0.074943	-0.0476213	-0.0768889	0.0399732	0.0392306	-0.160361	0.309701	0.126672	0.0353704	17	15	19	17	20	16	16	19	16
Q02252;Q02252-2	Q02252	Methylmalonate-semialdehyde dehydrogenase [acylating], mitochondrial	ALDH6A1	-0.371073	-0.335557	-0.360702	-0.392279	-0.415142	-0.462727	0.128951	0.039042	-0.329224	12	11	9	13	9	11	8	8	6
P49419-2;P49419;P49419-4	P49419	Alpha-aminoadipic semialdehyde dehydrogenase	ALDH7A1	0.327932	0.203538	0.234827	0.00674586	0.0364436	-0.140441	0.0246486	0.0231368	0.0520369	56	60	58	69	60	63	66	61	61
P49189;P49189-2	P49189	4-trimethylaminobutyraldehyde dehydrogenase	ALDH9A1	0.242613	0.195987	0.147437	0.0231355	0.0566661	-0.230625	0.126896	0.0696383	0.03126	49	55	49	59	51	56	63	57	49
P04075	P04075	Fructose-bisphosphate aldolase A	ALDOA	-0.0656626	-0.305934	-0.154713	-0.0915464	-0.173074	-0.253723	0.0253992	-0.0278958	-0.00831302	183	181	183	192	181	202	220	175	180
P09972	P09972	Fructose-bisphosphate aldolase C	ALDOC	0.0396637	-0.280677	-0.331012	-0.199906	-0.289273	-0.540207	0.112561	-0.0706932	0.0191895	32	26	31	35	26	35	27	26	30
Q9BT22;Q9BT22-2	Q9BT22	Chitobiosyldiphosphodolichol beta-mannosyltransferase	ALG1	0.218429	0.149703	-0.226787	0.0756391	-0.388101	-0.248171	-0.0134058	-0.155216	-0.312315	3	2	7	3	2	3	5	4	4
Q5BKT4;Q5I7T1	Q5BKT4	Dol-P-Glc:Glc(2)Man(9)GlcNAc(2)-PP-Dol alpha-1,2-glucosyltransferase;Putative Dol-P-Glc:Glc(2)Man(9)GlcNAc(2)-PP-Dol alpha-1,2-glucosyltransferase	ALG10;ALG10B	-0.0699757		-0.114786	0.348509	0.156688	0.238985		0.0023553	-0.115686	1	0	1	1	1	1	0	2	2
Q9NP73-2;Q9NP73	Q9NP73	Putative bifunctional UDP-N-acetylglucosamine transferase and deubiquitinase ALG13	ALG13	-0.00595448	0.196744	-0.246729	0.0762125	0.0374197	0.124821	-0.164264	0.0181285	0.108603	2	1	3	6	2	5	5	6	4
Q96F25	Q96F25	UDP-N-acetylglucosamine transferase subunit ALG14 homolog	ALG14	0.220088	-0.0145994	-0.585926	0.0665633	-0.0683273	0.478651	0.166932	0.101238	0.0608916	4	2	1	3	2	2	2	3	1
Q9H553;Q9H553-2	Q9H553	Alpha-1,3/1,6-mannosyltransferase ALG2	ALG2	-0.357744	-0.425773	-0.436678	0.0154574	0.0370015	-0.145988	0.0541865	-0.0774129	-0.043673	12	10	14	12	12	12	10	16	13
Q92685;Q92685-2	Q92685	Dol-P-Man:Man(5)GlcNAc(2)-PP-Dol alpha-1,3-mannosyltransferase	ALG3		-0.153584	-0.357197	-0.397305	-0.0782759		0.60115	0.113064		0	1	1	1	1	0	1	1	0
Q9Y673;Q9Y673-2	Q9Y673	Dolichyl-phosphate beta-glucosyltransferase	ALG5	-0.183837	-0.172893	-0.279266	-0.219354	-0.224728	-0.174707	0.113392	-0.0516754	0.0430074	7	13	12	6	12	12	9	10	10
Q9Y672	Q9Y672	Dolichyl pyrophosphate Man9GlcNAc2 alpha-1,3-glucosyltransferase	ALG6	0.200959	0.033205	0.253454	-0.129687	-0.00616445	-0.153624	0.184434	0.0704751	0.00324836	6	7	7	7	10	6	5	6	7
Q9BVK2;Q9BVK2-2	Q9BVK2	Probable dolichyl pyrophosphate Glc1Man9GlcNAc2 alpha-1,3-glucosyltransferase	ALG8	0.206634	0.0151542	0.120218	-0.190703	-0.246795	-0.12682	-0.0951426	0.0811715	0.0379894	9	9	7	10	9	8	7	9	8
Q9H6U8;Q9H6U8-3;Q9H6U8-2;Q9H6U8-4	Q9H6U8	Alpha-1,2-mannosyltransferase ALG9	ALG9	0.0329565	0.124998	0.136171	-0.445401	-0.322554	0.184682	0.061237	-0.0210011	0.157294	2	2	3	2	4	3	4	5	3
Q13686	Q13686	Alkylated DNA repair protein alkB homolog 1	ALKBH1	-0.219733		0.00493061	-0.00793177	0.0172065	-0.00728435	-0.110356		-0.0129601	2	0	1	1	1	1	1	0	2
Q6NS38;Q6NS38-2	Q6NS38	Alpha-ketoglutarate-dependent dioxygenase alkB homolog 2	ALKBH2	-0.259619	0.422843	0.153933	-0.224305	0.250222	0.0866768	-0.139456	0.126538	0.128917	6	8	6	7	8	9	6	7	6
Q9NXW9	Q9NXW9	Alpha-ketoglutarate-dependent dioxygenase alkB homolog 4	ALKBH4	0.0019596	-0.120038	-0.359476	-0.231898		-0.143029	-0.471391	-0.257916	0.139514	2	3	1	2	0	1	3	1	2
Q6P6C2;Q6P6C2-1;Q6P6C2-3	Q6P6C2	RNA demethylase ALKBH5	ALKBH5	-0.140929	-0.0680822	-0.0634592	-0.0743422	-0.0937485	0.264147	0.216495	0.0536456	-0.0187676	8	7	9	6	10	5	6	7	6
Q9BT30	Q9BT30	Alpha-ketoglutarate-dependent dioxygenase alkB homolog 7, mitochondrial	ALKBH7	0.0291036	-0.524502	0.25704	0.0580688	-0.00803332	0.366076	0.225489	-0.125716	0.0652564	2	2	2	1	1	1	2	1	2
Q8TCU4;Q8TCU4-3;Q8TCU4-2	Q8TCU4	Alstrom syndrome protein 1	ALMS1	-0.313965	-0.447289		-0.0177189	0.296383	-0.21137	0.111036	-0.405247	0.199216	2	1	0	4	1	2	3	2	1
P09923	P09923	Intestinal-type alkaline phosphatase	ALPI	0.185889	-0.31265	-0.794513	2.37351	1.07973	2.94685	0.0852932	-0.26086	0.0528209	5	4	2	1	2	1	1	2	2
P05187;P10696	P05187	Alkaline phosphatase, placental type;Alkaline phosphatase, placental-like	ALPP;ALPPL2	0.423074	0.108335	1.39283	0.729019	0.00514076	0.344211	0.0575002	-0.259685	-0.258003	9	11	8	12	10	13	10	15	15
Q86V81	Q86V81	THO complex subunit 4	ALYREF	0.0321867	-0.0120174	-0.0804531	-0.0217475	-0.127355	0.345977	0.0389758	-0.0331747	0.074551	35	35	34	37	35	34	48	36	34
Q9UHK6;Q9UHK6-5	Q9UHK6	Alpha-methylacyl-CoA racemase	AMACR	0.157534	0.364201		0.392454	2.35664	0.768148	0.326399	-0.0883764	-0.293065	5	3	0	3	1	2	2	1	1
Q9C0C7;Q9C0C7-4;Q9C0C7-2;Q9C0C7-3;Q9C0C7-5;Q9C0C7-6	Q9C0C7	Activating molecule in BECN1-regulated autophagy protein 1	AMBRA1	0.057446	0.161769	0.152393	-0.28176	-0.0603697	-0.337932	-0.0897935	-0.00922407	-0.0275861	4	3	6	4	8	10	8	3	9
P17707	P17707	S-adenosylmethionine decarboxylase proenzyme;S-adenosylmethionine decarboxylase alpha chain;S-adenosylmethionine decarboxylase beta chain	AMD1	0.129018	-0.147504	0.124952	-0.0462051	0.0670817	-0.0980195	0.171726	-0.0125433	-0.030327	7	3	2	9	3	4	4	3	4
Q9Y303;Q9Y303-2;Q9Y303-3	Q9Y303	Putative N-acetylglucosamine-6-phosphate deacetylase	AMDHD2	-0.514393	-0.601249	-0.87677	-0.124654	-0.25459	-0.100395	-0.14501	-0.318758	0.514803	7	5	5	4	5	5	3	2	1
Q9UKV5	Q9UKV5	E3 ubiquitin-protein ligase AMFR	AMFR	-0.305954	-0.26917	-0.214585	0.0364711	0.0863432	0.159657	-0.0668824	-0.168023	-0.0905337	9	12	9	6	9	10	8	8	11
Q9Y2J4-2;Q9Y2J4;Q9Y2J4-4;Q9Y2J4-3	Q9Y2J4	Angiomotin-like protein 2	AMOTL2	-0.114506	-0.125625	0.12548	-0.0369209	0.0766089	-0.624087	0.664787	-0.219854	-0.102704	4	4	2	2	1	2	1	1	2
Q01433;Q01433-2;Q01433-5;Q01433-3;Q01433-4	Q01433	AMP deaminase 2	AMPD2	0.0103321	-0.07063	-0.0977904	0.242789	0.301383	-0.0812539	-0.0344794	-0.0430062	-0.0212945	56	49	44	46	42	45	50	43	36
Q86W34	Q86W34	Archaemetzincin-2	AMZ2	-0.122764	-0.305434	-0.305273	-0.196457		3.42795	0.483969	0.0932997	-0.0286674	2	1	2	3	0	1	1	1	1
Q9H1A4	Q9H1A4	Anaphase-promoting complex subunit 1	ANAPC1	-0.0145273	0.00884729	0.0716353	0.0654807	-0.0324052	-0.471149	-0.0310324	-0.0613744	0.0204795	36	22	37	41	26	36	27	24	30
Q9UM13	Q9UM13	Anaphase-promoting complex subunit 10	ANAPC10	-0.0627427	0.00122803	0.0746557	0.0678757	-0.20611	0.603203	0.0850108	0.00175587	0.0641749	5	1	1	4	3	2	4	1	2
Q96DE5	Q96DE5	Anaphase-promoting complex subunit 16	ANAPC16	0.00736437	-0.244132	-0.337404	-0.0294839	-0.247067	0.103148	-0.106868	0.00177049	0.120342	5	3	4	8	3	3	5	3	4
Q9UJX6;Q9UJX6-2	Q9UJX6	Anaphase-promoting complex subunit 2	ANAPC2	-0.0954773	0.0532632	0.00538994	-0.0470791	-0.294948	-0.302977	-0.0351545	-0.218798	-0.0937175	9	4	8	9	7	8	8	7	5
Q9UJX5;Q9UJX5-3;Q9UJX5-2	Q9UJX5	Anaphase-promoting complex subunit 4	ANAPC4	-0.0325717	0.17898	0.1954	0.054494	-0.0751229	-0.0121868	0.0181118	-0.0216846	0.275067	8	9	6	9	9	8	12	4	3
Q9UJX4	Q9UJX4	Anaphase-promoting complex subunit 5	ANAPC5	-0.0346549	-0.131044	-0.109252	-0.077113	-0.250279	-0.453551	-0.149106	-0.080026	0.00303673	22	16	19	23	18	18	20	18	15
Q9UJX3;Q9UJX3-2	Q9UJX3	Anaphase-promoting complex subunit 7	ANAPC7	0.0488551	0.0716717	0.166779	-0.0788036	-0.262737	-0.296199	0.0042171	-0.158416	0.0175841	37	29	34	41	41	44	36	36	36
Q9P2R3;Q9P2R3-4;Q9P2R3-2	Q9P2R3	Rabankyrin-5	ANKFY1	0.0464117	0.00467536	-0.0624274	0.174544	0.232189	-0.254301	0.0649642	-0.00654478	-0.0152267	50	39	40	49	43	45	49	45	40
Q8IWZ3;Q8IWZ3-4	Q8IWZ3	Ankyrin repeat and KH domain-containing protein 1	ANKHD1	0.300813	0.472335	0.368102	0.0672989	0.181876	-0.0226634	-0.0998374	0.0290321	0.0342663	29	36	29	29	37	33	43	32	29
Q9P2G1	Q9P2G1	Ankyrin repeat and IBR domain-containing protein 1	ANKIB1	-0.161168	-0.0573793	-0.0916548	-0.50956	0.339078	-0.595954	-3.03279			1	1	1	2	1	3	1	0	0
Q86XL3;Q86XL3-2	Q86XL3	Ankyrin repeat and LEM domain-containing protein 2	ANKLE2	-0.0254932	-0.118986	-0.0225659	0.0330638	0.131835	-0.192805	0.034903	0.109268	-0.125332	37	41	28	32	34	33	38	33	24
Q8IV38	Q8IV38	Ankyrin repeat and MYND domain-containing protein 2	ANKMY2	0.0709445	0.0320746	0.00796277	-0.0366574	-0.0859839	-0.158909	-0.0487067	0.000951361	-0.0421617	14	12	15	17	16	16	13	16	16
Q6UB99	Q6UB99	Ankyrin repeat domain-containing protein 11	ANKRD11	-0.0283689	-0.202707	-0.0760904	-0.067961	-0.402532	-0.177386	0.268769	0.294599	-0.244476	4	1	2	3	1	4	4	3	4
Q8IZ07	Q8IZ07	Ankyrin repeat domain-containing protein 13A	ANKRD13A	0.208178	-0.252906	-0.227307	0.117467		-0.696732		-0.159494		1	1	1	1	0	2	0	1	0
Q8N6S4;Q8N6S4-3;Q8N6S4-2	Q8N6S4	Ankyrin repeat domain-containing protein 13C	ANKRD13C	-0.240959	0.00130023	0.061085	-0.259848	0.126734	0.0207305	0.173719	0.0400391		2	1	1	2	1	2	1	1	0
Q6P6B7;Q6P6B7-2	Q6P6B7	Ankyrin repeat domain-containing protein 16	ANKRD16	-0.197588	-0.0635136	-0.339527	0.0435255		-0.12415	-0.417211			6	2	1	2	0	1	1	0	0
O75179;O75179-2;O75179-7;O75179-6;O75179-4	O75179	Ankyrin repeat domain-containing protein 17	ANKRD17	-0.0775899	-0.0683095	-0.0463912	0.00393075	0.0181956	-0.286589	-0.0828771	-0.00112781	7.06944e-05	61	79	67	63	68	76	76	80	69
Q9GZV1;Q9GZV1-2	Q9GZV1	Ankyrin repeat domain-containing protein 2	ANKRD2		-0.16993	0.326432	0.572206	0.523543	0.309062	-0.208813	-0.097762	0.0213679	0	1	3	1	1	3	2	3	1
Q96NW4	Q96NW4	Ankyrin repeat domain-containing protein 27	ANKRD27	0.784585	-0.008771	-0.231418	-0.151826	0.153219	-0.159051	-0.227611	0.275736	0.157452	1	2	1	6	1	4	3	2	3
O15084;O15084-1;O15084-4;O15084-2	O15084	Serine/threonine-protein phosphatase 6 regulatory ankyrin repeat subunit A	ANKRD28	0.20496	0.169886	0.261717	-0.0875431	0.042429	-0.488214	-0.0150847	-0.00391449	-0.0516926	31	18	18	36	12	19	33	26	20
Q9BQI6	Q9BQI6	Ankyrin repeat domain-containing protein 32	ANKRD32	0.303584		0.0373937	-0.0507211	-0.0795754	-0.242761	0.174648	0.188749	-0.372408	1	0	2	3	3	4	1	2	1
Q8N283	Q8N283	Ankyrin repeat domain-containing protein 35	ANKRD35	0.131325	0.0140095	-0.075431		0.0570786	0.232576	0.127307	0.156009	0.0439677	1	3	6	0	2	3	3	5	3
Q53RE8	Q53RE8	Ankyrin repeat domain-containing protein 39	ANKRD39	-0.279297	0.0363091	-0.0614306	-0.390297	-0.0781098	0.175026	-0.0262662	-0.231857	-0.0416159	9	6	3	4	3	1	8	5	3
Q8N8A2;Q8N8A2-4;Q8N8A2-2;Q8N8A2-3	Q8N8A2	Serine/threonine-protein phosphatase 6 regulatory ankyrin repeat subunit B	ANKRD44	-0.589545	-0.169898	0.0288016	0.250558	0.286799	-0.302222	0.270632	0.093437	-0.670499	3	3	2	5	4	1	2	3	2
Q9ULJ7;Q9ULJ7-2	Q9ULJ7	Ankyrin repeat domain-containing protein 50	ANKRD50	-0.162381	0.0487988		-0.0769377	-0.0430661	-0.345297	-0.278691	-0.00785436		4	4	0	2	2	4	1	1	0
Q8NB46	Q8NB46	Serine/threonine-protein phosphatase 6 regulatory ankyrin repeat subunit C	ANKRD52	0.046124	0.017298	0.00909206	0.155813	0.0925281	-0.173096	-0.128233	-0.0415588	-0.102856	22	17	16	20	13	17	17	16	20
Q6NXT1;Q6NXT1-2	Q6NXT1	Ankyrin repeat domain-containing protein 54	ANKRD54	0.132952	0.363415	0.474662	-0.0947377	0.0960123	0.190301	-0.0832896	0.064467	0.0236995	7	5	3	9	5	4	6	9	7
Q92625	Q92625	Ankyrin repeat and SAM domain-containing protein 1A	ANKS1A	-0.181275	-0.316479	-0.175926	-0.00580629	-0.105044	-0.419259	-0.157767	0.119278	0.077502	9	10	11	5	8	10	8	6	4
Q9H8Y5	Q9H8Y5	Ankyrin repeat and zinc finger domain-containing protein 1	ANKZF1	-0.264375	-0.0348606	-0.0726754	-0.0831507	0.143668	-0.00736123	-0.045751	-0.048795	0.0768151	16	20	19	11	15	18	13	17	19
Q9NQW6;Q9NQW6-2	Q9NQW6	Actin-binding protein anillin	ANLN	0.209977	-0.282715	-0.0136966	0.0127341	-0.27074	-0.718717	0.184961	-0.239823	-0.0815663	32	33	32	36	31	45	33	30	30
Q9NW15;Q9NW15-2;Q9NW15-5;Q9NW15-3	Q9NW15	Anoctamin-10	ANO10	0.0448285	-0.187435	-0.0135802	-0.0299312	0.110925	-0.417351	-0.00269822	0.0906898	0.457779	3	2	3	4	3	1	4	2	1
Q4KMQ2;Q4KMQ2-3;Q4KMQ2-2;Q4KMQ2-4	Q4KMQ2	Anoctamin-6	ANO6	-0.193335	-0.609936	-0.431429	0.224671	0.215284	0.0947927	-0.0124991	-0.0208377	-0.100902	12	10	11	11	8	8	6	11	11
P39687	P39687	Acidic leucine-rich nuclear phosphoprotein 32 family member A	ANP32A	-0.0160888	0.0496369	-0.0740612	0.000158645	0.0579034	0.264529	-0.0679495	0.0334736	-0.0343577	41	47	39	41	46	42	47	49	45
Q92688;Q92688-2	Q92688	Acidic leucine-rich nuclear phosphoprotein 32 family member B	ANP32B	0.0345383	0.115824	-0.00905032	-0.0210267	-0.0163142	0.209677	0.0241038	0.0850416	-0.0152446	22	23	25	25	24	24	26	30	25
Q9BTT0;Q9BTT0-3;Q9BTT0-2	Q9BTT0	Acidic leucine-rich nuclear phosphoprotein 32 family member E	ANP32E	0.155534	0.0399689	-0.0554644	-0.0339322	-0.199343	0.107887	-0.114403	-0.0973234	-0.104337	5	8	9	8	9	8	8	10	10
Q9H6X2;Q9H6X2-5;Q9H6X2-3;Q9H6X2-4;Q9H6X2-6;Q9H6X2-2	Q9H6X2	Anthrax toxin receptor 1	ANTXR1	-0.24987	-0.203455	-0.210579	-0.0678818	-0.084163	0.179716	-0.134121	0.0263032	-0.237167	17	20	19	14	22	14	15	19	14
P04083	P04083	Annexin A1	ANXA1	-0.368041	-0.247543	-0.325926	-0.36264	-0.10177	0.0544856	-0.275497	5.85634e-05	-0.0417069	108	110	99	105	102	94	123	103	100
P50995;P50995-2	P50995	Annexin A11	ANXA11	0.0645662	-0.00840751	-0.112702	-0.0955446	-0.116986	-0.0863877	-0.0585299	-0.00213919	-0.0369664	43	47	49	36	45	52	47	45	46
P07355;P07355-2;A6NMY6	P07355	Annexin A2;Putative annexin A2-like protein	ANXA2;ANXA2P2	0.0533002	-0.0267396	0.0611639	-0.124144	-0.0750174	0.136094	-0.0579842	-0.0415136	-0.060918	171	176	163	172	172	173	179	167	166
P12429	P12429	Annexin A3	ANXA3	-0.252752	-0.160611	-0.112061	-0.313687	-0.0925583	-0.164041	-0.165523	-0.0299722	-0.2736	59	57	56	57	61	57	51	64	54
P09525;P09525-2	P09525	Annexin A4	ANXA4	-0.12401	-0.218075	-0.304805	-0.122054	-0.0466521	-0.0124954	-0.028128	0.00334893	-0.0430537	39	44	46	46	45	43	41	40	42
P08758	P08758	Annexin A5	ANXA5	-0.209477	-0.0792163	-0.175312	-0.110833	0.0632531	0.16212	-0.0823538	-0.0125728	-0.0593334	90	102	83	97	102	97	101	100	94
P08133;P08133-2	P08133	Annexin A6	ANXA6	0.417968	0.262683	0.259105	0.11705	0.142761	0.150177	0.0116938	-0.0010692	-0.0160664	97	98	106	111	124	102	97	126	111
P20073;P20073-2	P20073	Annexin A7	ANXA7	-0.239573	-0.212705	-0.27695	-0.294435	-0.213671	-0.253298	-0.101283	-0.0535583	-0.0647949	59	59	47	54	56	54	47	59	50
Q5VT79;P13928;P13928-3;Q5VT79-2	Q5VT79	Annexin A8-like protein 2;Annexin A8	ANXA8L2;ANXA8	-0.242101	-0.262133	-0.0681463	-0.429176	0.0229905	0.206278	-0.595446	-0.166971	-0.277172	35	31	38	47	33	36	36	34	38
Q63HQ0;Q63HQ0-2	Q63HQ0	AP-1 complex-associated regulatory protein	AP1AR	-0.687656	-0.281011	-0.242127	0.130777	0.451516	0.126457				2	1	1	1	1	1	0	0	0
Q10567;Q10567-2	Q10567	AP-1 complex subunit beta-1	AP1B1	-0.066798	-0.12981	-0.0923742	-0.0374636	0.0890356	-0.309186	-0.00672495	0.0578714	-0.0148695	95	88	84	88	84	102	79	85	81
Q10567-3;Q10567-4	Q10567	AP-1 complex subunit beta-1	AP1B1	-0.0778878	-0.299978	-0.236258	-0.0199846	-0.194293	-0.381472	-0.0682321	-0.287168	-0.054131	2	2	2	2	2	2	2	2	2
O43747;O43747-2	O43747	AP-1 complex subunit gamma-1	AP1G1	-0.0999761	-0.165142	-0.0554644	-0.0838552	0.061335	-0.258442	0.00617192	0.0468584	0.0227952	52	49	47	49	51	51	54	50	50
Q9BXS5;Q9BXS5-2	Q9BXS5	AP-1 complex subunit mu-1	AP1M1	-0.0709272	-0.082855	-0.152991	0.0149042	0.135096	0.14509	0.0065894	0.0632064	0.0627542	37	31	27	40	32	26	36	31	33
P61966;P61966-2	P61966	AP-1 complex subunit sigma-1A	AP1S1	-0.0411518	-0.0434148	0.219921	-0.237017	-0.141913	0.106751	0.0537104	-0.0131637	-0.0339233	14	13	11	14	11	6	11	12	9
Q96PC3;Q96PC3-4;Q96PC3-3;Q96PC3-2	Q96PC3	AP-1 complex subunit sigma-3	AP1S3	-0.273306	-0.702702	-0.597089		0.993692	1.11763	0.0804856	-0.0469636	0.102361	1	4	4	0	1	1	2	3	1
O95782;O95782-2	O95782	AP-2 complex subunit alpha-1	AP2A1	0.0751811	-0.128704	-0.0241889	0.0415009	-0.00300726	-0.187686	0.00624648	0.019848	0.0322109	73	65	64	69	65	61	60	56	48
O94973	O94973	AP-2 complex subunit alpha-2	AP2A2	0.0278218	-0.177544	-0.00669971	-0.112221	-0.124623	-0.333652	0.16038	0.000922098	0.0440363	24	23	24	28	24	30	35	24	18
P63010;P63010-2;P63010-3	P63010	AP-2 complex subunit beta	AP2B1	-0.020934	-0.114035	-0.0103929	-0.0133202	-0.0206176	-0.299113	0.0277811	0.0699172	-0.0527555	65	41	49	65	53	43	61	48	46
Q96CW1;Q96CW1-2	Q96CW1	AP-2 complex subunit mu	AP2M1	-0.0728322	-0.129288	0.109714	0.183353	0.0067079	0.111904	0.0315663	0.096042	0.0848697	38	45	38	35	38	39	42	40	32
P53680;P53680-2	P53680	AP-2 complex subunit sigma	AP2S1	0.0414402	-0.0933946	0.0369765	0.0267591	0.00428524	0.192734	-0.0374889	0.042458	-0.0046735	13	16	17	12	17	17	15	16	18
O00203;O00203-3	O00203	AP-3 complex subunit beta-1	AP3B1	0.15126	0.0586855	0.0427099	0.0577494	0.05529	0.0709137	-0.0168564	0.0361891	0.0420807	63	43	42	62	46	49	60	43	41
O14617-5;O14617;O14617-2;O14617-3;O14617-4	O14617	AP-3 complex subunit delta-1	AP3D1	-0.00652144	0.0384217	-0.040436	0.0426016	0.0709001	0.449543	-0.0581713	0.0728435	0.0816332	57	54	63	57	57	44	59	60	50
Q9Y2T2	Q9Y2T2	AP-3 complex subunit mu-1	AP3M1	0.13971	0.0262672	0.0190211	0.00424716	0.0190429	-0.108893	-0.0874048	0.0329013	-0.0139056	30	27	33	31	31	32	31	24	34
Q92572	Q92572	AP-3 complex subunit sigma-1	AP3S1	0.218174	-0.0298497	-0.0731084	0.0926012	-0.0329759	0.0205546	-0.0311242	0.0990524	-0.0123539	7	10	7	10	7	8	8	4	8
Q9UPM8;Q9UPM8-2	Q9UPM8	AP-4 complex subunit epsilon-1	AP4E1	0.983265	0.895631	1.23602	2.38165	2.21756		-0.0780632	-0.258984	0.259339	3	3	3	3	1	0	7	5	3
O00189	O00189	AP-4 complex subunit mu-1	AP4M1	2.63619	2.20952		0.792856	1.73148		-0.0990993	0.0488413	0.339285	1	2	0	1	1	0	2	1	1
Q9NUS5	Q9NUS5	AP-5 complex subunit sigma-1	AP5S1	0.604611	-1.39206	-0.512317		-0.667928	-0.520069				1	1	2	0	1	2	0	0	0
O43299;O43299-2	O43299	AP-5 complex subunit zeta-1	AP5Z1	-0.147808	0.00654703		-0.136315	0.222413	-0.419463	0.0154324	-0.0891237	-0.842659	6	3	0	3	2	2	3	3	1
O14727;O14727-4;O14727-5;O14727-3;O14727-2	O14727	Apoptotic protease-activating factor 1	APAF1	-0.0553451	-0.394316	-0.181927	-0.0203676	0.0887666	-0.583103	0.299029	0.0533634	0.416663	3	4	3	3	3	3	1	2	5
P25054;P25054-2	P25054	Adenomatous polyposis coli protein	APC	0.0956234	0.11769	0.0953765	0.201206	0.421817	-0.143479	-0.197349	0.100965	-0.0322958	7	6	4	10	2	9	7	5	6
P13798	P13798	Acylamino-acid-releasing enzyme	APEH	0.262935	0.136484	0.175187	0.112025	0.119115	-0.164527	-0.0676199	-0.0625666	-0.0507952	44	38	35	49	34	45	36	42	43
P27695	P27695	DNA-(apurinic or apyrimidinic site) lyase;DNA-(apurinic or apyrimidinic site) lyase, mitochondrial	APEX1	-0.0827409	0.0313676	-0.0301614	-0.0775275	-0.0385337	-0.0489026	-0.040366	-0.0179737	0.0716445	47	49	47	45	57	51	50	50	48
Q9UBZ4	Q9UBZ4	DNA-(apurinic or apyrimidinic site) lyase 2	APEX2	-0.650244	0.780697		-0.16525	1.19099		-0.0925215	0.530908	-0.395935	2	2	0	1	3	0	1	2	2
Q96BI3;Q96BI3-2	Q96BI3	Gamma-secretase subunit APH-1A	APH1A		0.0718092	-0.00466671		0.132749	0.275397		0.205606	-0.081772	0	2	5	0	3	2	0	3	3
Q9BZZ5;Q9BZZ5-6;Q9BZZ5-1;Q9BZZ5-3	Q9BZZ5	Apoptosis inhibitor 5	API5	0.074758	0.401445	0.0634817	0.137798		-0.257711		0.423876	0.205728	1	1	1	1	0	1	0	3	2
Q9BZZ5-2;Q9BZZ5-5	Q9BZZ5	Apoptosis inhibitor 5	API5	-0.00449336	0.0720842	0.0847351	-0.00846362	0.0385344	0.0317709	0.0376486	0.0222721	0.0214898	58	58	52	57	61	49	49	56	50
Q96GX9;Q96GX9-3	Q96GX9	Methylthioribulose-1-phosphate dehydratase	APIP	-0.061037	-0.045084	-0.0605375	0.106983	0.216392	0.0384393	-0.0121819	0.0403239	0.0216988	20	14	18	21	12	18	21	18	16
Q8N2Z9;Q8N2Z9-2	Q8N2Z9	Centromere protein S	APITD1	0.389219	0.927289	1.97568		-0.753415	0.190524	-0.369531		0.0681759	1	1	1	0	1	1	1	0	1
Q06481;Q06481-3;Q06481-6;Q06481-2;Q06481-5	Q06481	Amyloid-like protein 2	APLP2	-0.139619	0.183441	0.160017	-0.215506	0.145221	0.303743	-0.0175384	0.0855936	-0.0321512	14	12	11	13	10	10	17	15	12
Q9HDC9;Q9HDC9-2	Q9HDC9	Adipocyte plasma membrane-associated protein	APMAP	-0.161916	-0.255544	-0.170265	-0.0914176	-0.0248902	0.083432	0.0633885	0.107775	-0.013406	21	19	14	17	16	14	16	18	19
Q8NCW5;Q8NCW5-2	Q8NCW5	NAD(P)H-hydrate epimerase	APOA1BP	-0.154754	-0.0348162	-0.011355	0.135462	0.17543	0.0141311	-0.0706679	0.0855936	0.00518683	27	24	22	24	25	22	26	23	23
Q9UH17;Q9UH17-3;Q9UH17-2	Q9UH17	DNA dC->dU-editing enzyme APOBEC-3B	APOBEC3B	0.611336	0.744577	1.08254	-0.610519	-0.54068	-0.857656	-0.0652989	-0.370647	0.256442	7	3	2	13	10	16	11	6	9
Q9NRW3	Q9NRW3	DNA dC->dU-editing enzyme APOBEC-3C	APOBEC3C	-0.106743	-0.240388	-0.126636	0.0469667	0.0281904	0.0359298	0.0540423	-0.0893106	0.104368	16	16	14	16	12	9	15	14	12
Q9BQE5	Q9BQE5	Apolipoprotein L2	APOL2	-0.324605	-0.13968	-0.0425031	-0.0467825	0.0728056	0.245516	-0.18252	-0.0132376	-0.132289	6	9	7	7	9	11	11	9	12
Q9BUR5;Q9BUR5-2	Q9BUR5	Apolipoprotein O	APOO	0.286512	0.226821	0.182401	0.265845	0.144315	0.800667	0.0504314	0.00724379	-0.0448029	5	6	5	6	3	4	6	5	5
Q6UXV4	Q6UXV4	MICOS complex subunit MIC27	APOOL	0.074758	0.0337698	0.230344	-0.234508	-0.11367	-0.142916	0.0603756	-0.184584	-0.0891793	5	6	3	5	4	5	6	2	4
P05067;P05067-9;P05067-8;P05067-5;P05067-6;P05067-7;P05067-11;P05067-4;P05067-3;P05067-10	P05067	Amyloid beta A4 protein;N-APP;Soluble APP-alpha;Soluble APP-beta;C99;Beta-amyloid protein 42;Beta-amyloid protein 40;C83;P3(42);P3(40);C80;Gamma-secretase C-terminal fragment 59;Gamma-secretase C-terminal fragment 57;Gamma-secretase C-terminal fragment 50;C31	APP	-0.129719	-0.0924235	-0.104129	-0.0280658	0.00071509	0.224176	-0.0386421	-0.0120264	-0.100808	25	22	22	30	20	20	23	24	17
Q92624	Q92624	Amyloid protein-binding protein 2	APPBP2	0.0712274	-0.245005		0.210246	-0.267895	0.0226141	-0.69279	-0.111315	0.232301	5	2	0	6	1	1	2	2	2
Q9UKG1	Q9UKG1	DCC-interacting protein 13-alpha	APPL1	0.466941	0.411043	0.328925	-0.0452537	0.0364436	-0.308681	-0.0103556	-0.0215955	0.0158021	16	19	20	22	23	26	23	21	24
Q8NEU8;Q8NEU8-3;Q8NEU8-2	Q8NEU8	DCC-interacting protein 13-beta	APPL2	0.106979	0.117823	0.210134	0.243811	0.288323	0.190703	0.0126442	-0.0656738	0.00391831	5	2	3	5	3	4	6	2	1
P07741;P07741-2	P07741	Adenine phosphoribosyltransferase	APRT	-0.318441	-0.413169	-0.37874	-0.151104	-0.0991474	-0.0641477	-0.0957986	-0.0932412	-0.0459884	23	20	17	23	14	17	20	15	17
Q7Z2E3;Q7Z2E3-10;Q7Z2E3-11;Q7Z2E3-7;Q7Z2E3-4;Q7Z2E3-5;Q7Z2E3-9;Q7Z2E3-8;Q7Z2E3-3;Q7Z2E3-2	Q7Z2E3	Aprataxin	APTX	0.197854	0.173736	0.292422	-0.120788	-0.113469	-0.0864148	-0.0306805	-0.202869	-0.0300383	5	7	8	6	6	9	6	10	10
O60306	O60306	Intron-binding protein aquarius	AQR	0.106427	0.121947	0.186371	-0.120558	-0.20862	-0.554439	0.0760882	-0.0264039	0.0528549	44	30	38	45	36	44	43	34	39
P10398	P10398	Serine/threonine-protein kinase A-Raf	ARAF	-0.0323286	0.0042431	-0.0330558	-0.0499544	0.0128177	-0.185655	-0.0420766	-0.00528047	0.0647834	12	16	14	18	18	14	18	11	9
Q96P48;Q96P48-3;Q96P48-1;Q96P48-2;Q96P48-4;Q96P48-7;Q96P48-5	Q96P48	Arf-GAP with Rho-GAP domain, ANK repeat and PH domain-containing protein 1	ARAP1	0.0171597	-0.0522597	-0.113058	-0.00553324	0.117929	-0.104803	-0.0524757	-0.0133262	-0.0804259	20	16	12	19	12	11	14	16	11
P48444;P48444-2	P48444	Coatomer subunit delta	ARCN1	-0.0418857	-0.0259006	-0.0543186	-0.00164035	0.104553	-0.0125211	-0.00495061	0.106143	0.0130549	66	59	65	69	71	65	71	63	64
P84077	P84077	ADP-ribosylation factor 1	ARF1	0.0116	0.0793529	-0.0810625	0.00492495	0.092394	0.235546	-0.00415436	-0.00567728	0.00937207	46	30	35	41	30	31	43	43	35
P61204;P61204-2	P61204	ADP-ribosylation factor 3	ARF3	0.308391	0.257735	0.173845	0.210115	0.242987	0.0610255	0.011768	0.127209	-0.14877	6	5	3	6	5	3	4	5	6
P18085	P18085	ADP-ribosylation factor 4	ARF4	0.120707	0.268694	0.141509	0.00224207	0.222413	0.334822	-0.0623874	0.05294	-0.0522789	17	15	13	15	13	13	18	16	12
P84085	P84085	ADP-ribosylation factor 5	ARF5	-0.0525692	-0.074521	-0.147583	-0.0780697	0.114365	0.259192	-0.0922341	-0.00347413	0.076614	6	4	4	5	5	5	8	4	4
P62330	P62330	ADP-ribosylation factor 6	ARF6	-0.110571	-0.394506	-0.291506	0.0962809	0.0372803	0.2311	0.0332503	0.128817	0.0512183	18	12	13	18	15	13	17	15	11
Q8N6T3;Q8N6T3-2;Q8N6T3-5;Q8N6T3-4;Q8N6T3-3	Q8N6T3	ADP-ribosylation factor GTPase-activating protein 1	ARFGAP1	-0.41004	-0.159432	-0.285734	-0.0937537	0.21516	-0.369796	-0.172291	0.153247	-0.170944	22	21	17	17	21	22	20	19	20
Q8N6H7;Q8N6H7-2;Q8N6H7-3	Q8N6H7	ADP-ribosylation factor GTPase-activating protein 2	ARFGAP2	-0.019804	0.0971633	0.108523	-0.0800009	0.0418733	0.0235174	-0.302504	-0.0992512	-0.106086	27	21	18	18	18	28	23	20	25
Q9NP61;Q9NP61-2	Q9NP61	ADP-ribosylation factor GTPase-activating protein 3	ARFGAP3	-0.220841	0.0289613	-0.138185	0.0624887	0.411421	-0.704272	-0.134121	0.233022	0.0684961	6	4	7	5	4	9	7	4	5
Q9Y6D6	Q9Y6D6	Brefeldin A-inhibited guanine nucleotide-exchange protein 1	ARFGEF1	0.155268	0.111817	0.126069	-0.259215	-0.196423	-0.614297	-0.0345101	0.08214	0.0149277	13	11	8	17	11	11	17	17	8
Q9Y6D5	Q9Y6D5	Brefeldin A-inhibited guanine nucleotide-exchange protein 2	ARFGEF2	0.127115	0.0814035	-0.0102602	0.039047	0.0407612	-0.390434	0.031112	0.0308964	0.0206189	34	29	33	36	31	38	37	28	31
P53367	P53367	Arfaptin-1	ARFIP1	-0.154126	-0.0481293	-0.206185	-0.0106691	0.0406221	0.296579	-0.0304052	0.0495488	-0.0155661	21	18	18	22	17	19	20	18	17
P53367-2	P53367	Arfaptin-1	ARFIP1		0.258943	0.104961	0.0110257	0.0453432	0.465565	0.0739557	0.0505387	0.0654084	0	1	1	1	2	2	1	2	1
P53365;P53365-3;P53365-2	P53365	Arfaptin-2	ARFIP2	-0.00459768	0.0427779	-0.031305	-0.0702435	0.139648	0.332029	-0.15328	-0.0089294	0.0139829	14	11	13	16	14	11	10	12	12
Q13795;Q13795-4;Q13795-3;Q13795-2	Q13795	ADP-ribosylation factor-related protein 1	ARFRP1	-0.473061	-0.719858	-0.412636	-0.37454	0.137959	-0.273679	-0.699025	0.620009		3	1	2	1	1	2	1	1	0
Q9NWB6;Q9NWB6-2;Q9NWB6-3	Q9NWB6	Arginine and glutamate-rich protein 1	ARGLU1	-0.132892	-0.141035	-0.239131	-0.075504	-0.16789	0.244612	0.0154621	-0.11675	-0.0891981	10	11	12	12	12	16	11	12	17
Q07960	Q07960	Rho GTPase-activating protein 1	ARHGAP1	0.07828	0.0774364	0.0352424	-0.12258	-0.0501137	0.158949	-0.137791	0.00817583	-0.0335615	39	28	33	41	35	33	40	32	35
A1A4S6	A1A4S6	Rho GTPase-activating protein 10	ARHGAP10	-0.512018	0.332182	0.206144	-0.120147	-0.109219	-0.258534	0.0543307	0.356517	0.130743	2	4	2	1	3	3	4	2	1
Q8IWW6;Q8IWW6-2;Q8IWW6-4	Q8IWW6	Rho GTPase-activating protein 12	ARHGAP12	-0.236892	-0.105457	-0.0798613	0.0106958	0.0052833	-0.0436637	0.079919	0.150348	0.0425098	14	13	14	15	12	9	12	10	8
Q68EM7;Q68EM7-6;Q68EM7-5;Q68EM7-2	Q68EM7	Rho GTPase-activating protein 17	ARHGAP17	0.0204149	0.0192959	-0.0832584	-0.151155	-0.0988563	-0.121263	-0.114598	0.0260156	0.0582629	22	21	26	24	27	23	12	22	22
Q8N392;Q8N392-2	Q8N392	Rho GTPase-activating protein 18	ARHGAP18	-0.454478	-0.836423	-0.638239	0.381824	0.301267	0.358837	-0.0606526	0.114282	0.16095	21	22	26	14	12	17	17	15	18
Q5T5U3;Q5T5U3-3	Q5T5U3	Rho GTPase-activating protein 21	ARHGAP21	0.1218	-0.1072	0.0951607	0.00874471	0.0878246	-0.409236	0.0930364	0.0825549	0.137298	16	21	14	20	13	26	17	16	14
Q9UNA1;Q9UNA1-2	Q9UNA1	Rho GTPase-activating protein 26	ARHGAP26	0.106151	-0.218966	0.287979	0.022377	0.0879592	0.514537		-0.284134	-0.410003	4	3	2	2	2	1	0	2	1
Q52LW3	Q52LW3	Rho GTPase-activating protein 29	ARHGAP29	-0.2374	-0.238886	-0.160387	-0.156046	-0.111845	-0.599427	-0.228541	-0.328929	-0.376624	4	6	3	7	4	7	5	6	2
Q9NRY4	Q9NRY4	Rho GTPase-activating protein 35	ARHGAP35	0.0351039	-0.0787888	-0.105705	0.0339349	-0.0448949	-0.32561	-0.0259002	0.0277401	0.0550172	21	22	24	25	26	31	20	26	25
Q13017;Q13017-2	Q13017	Rho GTPase-activating protein 5	ARHGAP5	-0.241592	-0.139983	-0.12892	-0.166352	-0.0335761	-0.204626	-0.0518857	-0.127122	-0.277708	12	10	8	13	10	7	10	5	11
P52565;P52565-2	P52565	Rho GDP-dissociation inhibitor 1	ARHGDIA	-0.100772	-0.0712828	-0.184582	-0.0567277	0.061335	0.242308	-0.0497604	0.00435648	-0.0782038	32	48	46	30	53	46	46	50	44
P52566	P52566	Rho GDP-dissociation inhibitor 2	ARHGDIB	-0.823861	-1.10751	-0.914815	-1.43097	-1.28406	-0.970925	-0.0588887	-0.0487041	-0.197937	9	19	17	14	18	21	14	12	14
Q92888-3;Q92888;Q92888-2;Q92888-4	Q92888	Rho guanine nucleotide exchange factor 1	ARHGEF1	-0.0637205	-0.132406	-0.0293211	-0.067375	0.0402048	-0.0924909	-0.172511	-0.0178699	0.0329021	30	34	31	29	32	28	22	30	24
O15013;O15013-7;O15013-4;O15013-5;O15013-6	O15013	Rho guanine nucleotide exchange factor 10	ARHGEF10	-0.155813	-0.20976	-0.112346	-0.061056	0.0497724	-0.220312	-0.069096	-0.1238	-0.0282889	23	17	21	20	23	20	18	24	18
O15085;O15085-2	O15085	Rho guanine nucleotide exchange factor 11	ARHGEF11	0.519082	0.141865	0.0500435	0.343874	0.179857	0.0983216		-0.099314	-0.0833441	1	1	2	2	1	1	0	2	3
Q9NZN5-2;Q9NZN5	Q9NZN5	Rho guanine nucleotide exchange factor 12	ARHGEF12	0.0794053	-0.0885916	-0.0570564	-0.0149987	0.0189018	-0.119047	0.0252079	-0.0500677	0.118047	10	19	18	12	12	26	14	15	19
Q5VV41	Q5VV41	Rho guanine nucleotide exchange factor 16	ARHGEF16	0.506379	0.509868	0.513931	-0.0928833	-0.123345	-0.252964	-0.00502575	-0.0448778	-0.0433087	16	8	11	15	15	15	15	17	14
Q96PE2	Q96PE2	Rho guanine nucleotide exchange factor 17	ARHGEF17	0.702889	0.0830418	-0.32057	0.0441411	-0.362642	-0.0912682	-2.04677	-0.254244	0.0558506	1	3	1	1	1	4	2	3	2
Q6ZSZ5;Q6ZSZ5-2	Q6ZSZ5	Rho guanine nucleotide exchange factor 18	ARHGEF18	-0.103499	-0.186727	-0.118856	-0.196336	-0.00846494	-0.179174	-0.193833	-0.0867273	-0.0569413	14	17	16	12	15	21	11	13	16
Q92974;Q92974-2;Q92974-3	Q92974	Rho guanine nucleotide exchange factor 2	ARHGEF2	-0.118951	0.112887	0.0960698	0.0216181	0.11595	-0.165527	-0.0793285	-0.0159293	0.0610271	48	42	38	52	45	56	46	49	48
Q8N1W1;Q8N1W1-4;Q8N1W1-3;Q8N1W1-6;Q8N1W1-5	Q8N1W1	Rho guanine nucleotide exchange factor 28	ARHGEF28	-0.258143	-0.366826	-0.0730737	0.262196	0.236688	-0.0346523	-0.0967752		-0.117967	1	3	1	3	3	2	3	0	1
Q12774	Q12774	Rho guanine nucleotide exchange factor 5	ARHGEF5	-0.143257	0.0374362	-0.0619289	-0.0369209	0.0839158	-0.199875	-0.00643911	0.0978216	-0.0390532	5	12	7	11	10	11	12	11	10
Q14155-1;Q14155-5;Q14155;Q14155-6;Q14155-2;Q14155-3	Q14155	Rho guanine nucleotide exchange factor 7	ARHGEF7	-0.147693	-0.0770802	-0.100012	-0.0648125	0.0816195	-0.202953	-0.00526622	0.0735393	0.0465027	25	34	26	20	25	33	16	23	29
O14497;O14497-2;O14497-3	O14497	AT-rich interactive domain-containing protein 1A	ARID1A	0.170527	0.184841	0.270888	-0.128877	-0.240714	-0.464591	0.0603756	-0.221356	-0.0393438	23	19	23	27	24	32	22	19	26
Q8NFD5;Q8NFD5-3;Q8NFD5-2;Q8NFD5-4	Q8NFD5	AT-rich interactive domain-containing protein 1B	ARID1B	-0.122343	-0.286888	-0.119446	0.11886	-0.0226942	-0.461603	-0.0384576	-0.10082	0.0251592	3	7	6	5	5	10	6	3	3
Q68CP9;Q68CP9-3	Q68CP9	AT-rich interactive domain-containing protein 2	ARID2	0.0299914	-0.0953698	0.126657	0.0449322	-0.198621	-0.503674	0.109788	-0.154955	0.0707192	26	37	34	38	33	43	32	31	35
Q4LE39;Q4LE39-2;Q4LE39-3;Q4LE39-4	Q4LE39	AT-rich interactive domain-containing protein 4B	ARID4B	0.0939541	0.370252	0.500262	-0.015579	-0.204411	-0.123234	-0.050055	-0.114308	0.0304815	14	7	6	13	10	11	9	5	10
Q14865;Q14865-2	Q14865	AT-rich interactive domain-containing protein 5B	ARID5B	0.486159		0.626238	-0.202947	0.370179	-0.575294	0.0746669	0.126002	0.235382	5	0	4	5	3	7	6	1	3
Q9Y4X5	Q9Y4X5	E3 ubiquitin-protein ligase ARIH1	ARIH1	0.164045	0.224101	0.122821	0.103471	0.195057	0.00252177	-0.041537	0.0275965	0.0699617	26	17	18	23	16	21	25	19	24
O95376	O95376	E3 ubiquitin-protein ligase ARIH2	ARIH2	0.448009	0.504071	0.315361	0.172266	0.0679008	-0.0510668	-0.113852	0.00103915	0.131517	6	4	2	5	7	7	5	6	5
P40616;P40616-2	P40616	ADP-ribosylation factor-like protein 1	ARL1	-0.0463429	0.0764772	-0.0451676	0.0216478	0.159892	0.129723	0.0718199	0.140021	0.0483498	19	16	15	20	14	17	22	19	18
Q3SXY8;Q3SXY8-2;Q3SXY8-3	Q3SXY8	ADP-ribosylation factor-like protein 13B	ARL13B	-0.449662		0.308065	-0.461934		-0.012084		0.109811	0.0619756	1	0	1	3	0	1	0	1	1
Q8N8R7	Q8N8R7	ARL14 effector protein	ARL14EP	0.745157	0.252648	0.238042	-0.0953509		0.404412	0.0119908	0.187849	0.141822	1	3	1	3	0	1	4	2	1
P36404;P36404-2	P36404	ADP-ribosylation factor-like protein 2	ARL2	0.0883757	0.0114307	-0.0389637	0.0486038	0.0232721	0.141142	0.0245014	-0.0735252	-0.0554161	16	13	8	16	12	6	12	9	9
Q9Y2Y0;Q9Y2Y0-2	Q9Y2Y0	ADP-ribosylation factor-like protein 2-binding protein	ARL2BP	-0.108776	-0.0792316	-0.266595	-0.238549	-0.0790011	0.223849	-0.0941671	-0.01873	-0.00107852	6	9	8	11	8	10	13	7	7
P36405	P36405	ADP-ribosylation factor-like protein 3	ARL3	0.0787021	0.117157	-0.119339	0.149969	0.150901	0.0978691	0.0776501	-0.0266872	0.0414283	20	13	10	17	14	18	14	16	17
Q96KC2	Q96KC2	ADP-ribosylation factor-like protein 5B	ARL5B	-0.380228	-0.490071	-0.215789	0.0266256	0.272303	-0.176031	0.266903	-0.0613439	-0.195506	1	4	2	1	4	6	2	3	2
Q9H0F7;Q9H0F7-2	Q9H0F7	ADP-ribosylation factor-like protein 6	ARL6	-0.000742968	0.332642			0.226454	0.631472		0.243696	0.0810652	1	2	0	0	1	1	0	1	1
Q15041;Q15041-2;Q15041-3	Q15041	ADP-ribosylation factor-like protein 6-interacting protein 1	ARL6IP1	-0.0983053	-0.225001	-0.0416047	0.191579	-0.0789406	0.357266	0.0401414	-0.0303459	-0.114519	7	8	3	6	6	5	11	5	6
Q66PJ3-2;Q66PJ3-7;Q66PJ3-3;Q66PJ3-5;Q66PJ3-4	Q66PJ3	ADP-ribosylation factor-like protein 6-interacting protein 4	ARL6IP4	-0.0537252	0.131478	-0.12154	0.196862	0.301499	0.452769	0.0794938	0.0986423	0.0791425	9	8	7	8	7	7	9	8	6
O75915	O75915	PRA1 family protein 3	ARL6IP5	0.260085	0.132929	0.049105	-0.0511437	-0.12531	0.317107	-0.02109	-0.212151	-0.00440756	8	4	10	8	6	7	10	6	8
Q96BM9	Q96BM9	ADP-ribosylation factor-like protein 8A	ARL8A	-0.0472943	0.140554	0.090344	0.0116853	0.0200308	-0.0314698	-0.0134814	0.08214	0.00275452	12	8	7	11	7	7	6	7	5
Q9NVJ2	Q9NVJ2	ADP-ribosylation factor-like protein 8B	ARL8B	0.219833	0.268094	0.207713	-0.0380064	0.0239757	-0.00035697	-0.0618401	0.096042	-0.228858	5	10	8	7	16	13	6	13	10
Q9NVT9	Q9NVT9	Armadillo repeat-containing protein 1	ARMC1	-0.00528338	-0.0913914	0.0414946	0.0720501	-0.0229558	0.184569	0.0212142	0.00787007	-0.00968243	9	8	9	10	10	10	8	9	12
Q8N2F6-2;Q8N2F6-4;Q8N2F6;Q8N2F6-3;Q8N2F6-6;Q8N2F6-5	Q8N2F6	Armadillo repeat-containing protein 10	ARMC10	-0.240521	-0.236517	-0.216191	0.260304	0.475893	0.368724	0.133327	0.141747	0.0372146	9	9	7	12	6	5	14	7	4
Q6NXE6;Q6NXE6-2	Q6NXE6	Armadillo repeat-containing protein 6	ARMC6	-0.0664246	0.0997284	0.0739207	-0.0670426	-0.0110574	-0.181109	-0.126287	-0.0417698	-0.111136	26	25	23	22	23	30	19	22	25
Q8IUR7;Q8IUR7-7;Q8IUR7-2;Q8IUR7-8;Q8IUR7-3;Q8IUR7-6	Q8IUR7	Armadillo repeat-containing protein 8	ARMC8	-0.219837	0.0667121	-0.0388622	0.0372223	0.122536	-0.111728	0.0167653	0.025728	-0.0329285	15	14	12	20	15	15	10	16	16
Q7Z3E5;Q7Z3E5-2	Q7Z3E5	LisH domain-containing protein ARMC9	ARMC9		0.419389	0.109164	1.43269		-0.217256	-0.115084		0.176297	0	1	1	3	0	1	1	0	1
Q9H993	Q9H993	Protein-glutamate O-methyltransferase	ARMT1	-0.210508	-0.297276	-0.414588	0.0969874	0.0585904	-0.123345	0.112699	0.0481334	-0.215909	11	14	11	13	11	12	8	14	11
P27540;P27540-2;P27540-4;P27540-3	P27540	Aryl hydrocarbon receptor nuclear translocator	ARNT	0.14375	0.0337698	0.630605	0.179889	0.121747	-0.172119	0.112422	0.016899	0.276133	3	4	3	4	5	6	8	6	4
Q92747;Q92747-2	Q92747	Actin-related protein 2/3 complex subunit 1A	ARPC1A	0.366929	0.389909	0.292153	0.666421	0.497535	0.474162	0.0176236	0.0742348	0.0197475	14	16	13	11	12	14	15	17	15
O15143	O15143	Actin-related protein 2/3 complex subunit 1B	ARPC1B	-0.0574924	-0.123294	-0.0306995	0.315742	0.280217	0.108904	0.0115006	-0.0015528	-0.0343758	38	35	38	32	32	31	37	34	36
O15144	O15144	Actin-related protein 2/3 complex subunit 2	ARPC2	-0.0049703	-0.0617927	-0.0207776	0.494864	0.400191	0.493504	0.00376906	-0.0417246	0.00735131	46	36	39	43	45	45	43	46	43
O15145	O15145	Actin-related protein 2/3 complex subunit 3	ARPC3	-0.0212958	-0.0896985	-0.0782092	0.324457	0.283629	0.426111	-0.0192372	-0.0337591	0.0556295	22	25	19	19	24	21	22	25	19
P59998;P59998-3;P59998-2	P59998	Actin-related protein 2/3 complex subunit 4	ARPC4	0.00381283	-0.0660382	-0.0370199	0.357146	0.314096	0.380679	-0.0105819	-0.0060301	-0.0674778	32	26	26	24	22	21	24	27	22
O15511;O15511-2	O15511	Actin-related protein 2/3 complex subunit 5	ARPC5	0.128882	0.062566	0.0682789	0.34161	0.282219	0.553692	-0.101893	-0.0499616	-0.0782038	15	19	14	15	14	13	17	19	20
Q9BPX5	Q9BPX5	Actin-related protein 2/3 complex subunit 5-like protein	ARPC5L	-0.0554995	-0.128245	-0.0883079	0.409618	0.236931	0.711933	0.00275298	-0.0537407	-0.0682003	17	18	15	18	21	16	20	16	17
Q7Z6K5-2;Q7Z6K5	Q7Z6K5	Arpin	ARPIN	0.161922	0.226821	0.145414	-0.112041	0.118193	0.0904411	-0.0587639	0.183344	-0.00226405	11	13	13	18	13	13	12	8	11
P56211;P56211-2	P56211	cAMP-regulated phosphoprotein 19	ARPP19	-0.215915	0.0716717	-0.159357	0.0612872	-0.0745804	0.356908	-0.0181449	-0.00915039	-0.0831568	9	11	17	10	16	11	9	15	12
P49407-2;P49407	P49407	Beta-arrestin-1	ARRB1	0.0802486	-0.138359	-0.120806	0.0962809	0.0657155	0.0261236	-0.134434	0.0566049	-0.046828	13	18	20	12	19	18	15	20	20
P32121;P32121-5;P32121-2;P32121-3;P32121-4	P32121	Beta-arrestin-2	ARRB2	0.0225372	-0.0464566	-0.101142	0.171059	-0.126278	-0.23665	-0.101058	-0.0948508	-0.0364226	9	8	9	9	7	8	10	10	8
Q8N5I2	Q8N5I2	Arrestin domain-containing protein 1	ARRDC1	-0.0645126	-0.0127609	-0.00812286	-0.0964167	0.0579034	0.000993951	0.177432	-0.323605	-0.177085	5	2	1	5	1	3	3	4	3
Q9H2C2	Q9H2C2	Protein ARV1	ARV1	-0.26972	-0.107636	0.0853404	0.232795	0.1613	0.629578	0.0859988	0.544925	-0.20815	2	1	4	4	2	2	2	1	2
Q13510;Q13510-2;Q13510-3	Q13510	Acid ceramidase;Acid ceramidase subunit alpha;Acid ceramidase subunit beta	ASAH1	0.443974	0.276113	-0.00227375	0.243555	0.406788	0.0645404	-0.123788	0.12076	-0.0593334	4	2	4	6	2	3	7	5	5
Q9ULH1;Q9ULH1-2	Q9ULH1	Arf-GAP with SH3 domain, ANK repeat and PH domain-containing protein 1	ASAP1	-0.456964	-0.243756	-0.104094	-0.313311	0.0121086	0.041539	-0.138318	0.140287	-0.029028	1	3	2	2	1	4	2	1	4
O43150-2;O43150	O43150	Arf-GAP with SH3 domain, ANK repeat and PH domain-containing protein 2	ASAP2	0.107668	-0.509178	0.238879	0.157575	0.0227089	-0.258046	-0.167557	-0.060107	0.195486	5	4	2	9	2	4	7	1	2
Q8TDY4;Q8TDY4-3	Q8TDY4	Arf-GAP with SH3 domain, ANK repeat and PH domain-containing protein 3	ASAP3	0.274895	0.116358	0.294571	0.512343	0.159124	-0.0830622	0.550105	-0.115544	0.362429	1	1	1	3	1	1	1	1	1
Q8WXK3	Q8WXK3	Ankyrin repeat and SOCS box protein 13	ASB13	0.236447	-0.434595		-0.116506		-0.109306		0.300793		1	1	0	1	0	1	0	1	0
Q9NWX5	Q9NWX5	Ankyrin repeat and SOCS box protein 6	ASB6	-0.238732	-0.0410038	-0.120412	-0.366999	-0.3371	-0.317931	-0.251409	-0.0390445	-0.196701	6	4	4	4	4	3	6	2	4
Q96DX5;Q96DX5-2;Q96DX5-3	Q96DX5	Ankyrin repeat and SOCS box protein 9	ASB9	0.62373	-0.0682337	0.0736548	0.104737	-0.0116341	0.324903	-0.0413983	-0.123848	0.111944	2	3	2	3	3	4	3	3	4
Q8N9N2-2;Q8N9N2	Q8N9N2	Activating signal cointegrator 1 complex subunit 1	ASCC1	-0.0136722	-0.0831918	-0.0825086	0.0051508	0.0385344	0.199211	-0.0141769	0.0263032	-0.0677927	13	13	14	11	16	5	10	12	11
Q9H1I8;Q9H1I8-3	Q9H1I8	Activating signal cointegrator 1 complex subunit 2	ASCC2	0.10477	-0.628474	-0.383844	0.102205	-0.274472	0.310297	0.0517179	-0.0204516	-0.660855	3	4	4	5	2	3	7	6	4
Q8N3C0	Q8N3C0	Activating signal cointegrator 1 complex subunit 3	ASCC3	0.113447	-0.0377064	-0.0569708	0.11872	0.11463	-0.169823	-0.080104	-0.0178551	0.0464685	56	33	46	50	43	55	57	46	46
Q9Y294	Q9Y294	Histone chaperone ASF1A	ASF1A	0.0137058	0.0308018	-0.0988655	-0.181266	-0.0568388	-0.208009	0.0203432	-0.0554437	-0.0411976	11	15	12	9	13	15	13	13	14
Q9NVP2	Q9NVP2	Histone chaperone ASF1B	ASF1B	0.158732	0.0252734	-0.161602	-0.120722	-0.198145		0.00297717	-0.142943	-0.371447	3	2	2	3	2	0	3	2	2
Q9NR48-2;Q9NR48	Q9NR48	Histone-lysine N-methyltransferase ASH1L	ASH1L	-0.288667	0.138192	0.235946	-0.0393257	-0.247984	-0.124734	0.253649	-0.32915	0.0849197	3	3	3	3	5	4	7	3	5
Q9UBL3;Q9UBL3-3;Q9UBL3-2	Q9UBL3	Set1/Ash2 histone methyltransferase complex subunit ASH2	ASH2L	0.160461	-0.00383528	0.289731	-0.158135	-0.306985	-0.2338	0.0378091	-0.145159	0.083269	19	17	14	19	15	22	21	14	15
P04424;P04424-3;P04424-2	P04424	Argininosuccinate lyase	ASL	-0.726702		-0.493977	-0.101741	0.35773	0.449842		0.318043	-0.416641	5	0	1	1	1	1	0	1	2
O95671;O95671-2;O95671-3	O95671	N-acetylserotonin O-methyltransferase-like protein	ASMTL	-0.153432	-0.40781	-0.253661	0.778745	0.66225	0.492762	0.0752356	0.0470001	0.0479054	20	14	14	11	9	12	16	12	9
O43681	O43681	ATPase ASNA1	ASNA1	-0.00234909	0.00124247	-0.016808	-0.0686739	0.0523959	0.205637	-0.0631695	0.0873862	-0.0114807	35	25	29	30	33	34	30	35	31
P08243;P08243-2;P08243-3	P08243	Asparagine synthetase [glutamine-hydrolyzing]	ASNS	-0.138687	0.356206	-0.0984248	0.0040061	0.276679	-0.334134	0.0282511	0.0835224	-0.0198603	119	99	85	111	108	99	124	100	89
Q12797;Q12797-10	Q12797	Aspartyl/asparaginyl beta-hydroxylase	ASPH	-0.00589482	-0.068552	-0.167267	0.216372	0.176696	0.244203	0.00127241	0.0584339	0.0306546	61	47	42	51	46	46	60	53	44
Q8IZT6;Q8IZT6-2	Q8IZT6	Abnormal spindle-like microcephaly-associated protein	ASPM	0.32947	0.053681	0.0972553	-0.0644807	-0.222841	-0.464415	0.0979423	-0.108613	0.0852196	6	10	5	11	8	11	5	7	11
Q9BZE9;Q9BZE9-2;Q9BZE9-3;Q9BZE9-4	Q9BZE9	Tether containing UBX domain for GLUT4	ASPSCR1	-0.327267	-0.380722	-0.337966	0.041031	-0.153991	-0.669916	-0.222343	-0.104373	0.079176	4	5	4	2	3	4	3	3	7
Q7L266;Q7L266-2	Q7L266	Isoaspartyl peptidase/L-asparaginase;Isoaspartyl peptidase/L-asparaginase alpha chain;Isoaspartyl peptidase/L-asparaginase beta chain	ASRGL1	-0.0931144	0.00337817	-0.0691304	-0.0220543	-0.313353	-0.257223	0.00764747	0.00575711	0.0700122	4	4	2	5	2	5	3	3	5
P00966	P00966	Argininosuccinate synthase	ASS1	0.551879	0.729924	0.404255	0.323853	0.39889	0.131097	0.0217011	0.0722865	0.0532127	153	133	126	156	143	129	165	145	123
Q9NVM9;Q9NVM9-2	Q9NVM9	Protein asunder homolog	ASUN	0.210876	0.286816	0.35052	-0.201869	-0.239988	-0.229638	-0.000359472	0.0431686	0.104598	46	31	31	49	29	39	37	26	28
Q8IXJ9;Q8IXJ9-2	Q8IXJ9	Putative Polycomb group protein ASXL1	ASXL1	0.0466994	0.58935		-0.139374		-0.331758	-0.198362	-0.103634	-1.07998	2	1	0	2	0	1	3	1	1
Q76L83;Q76L83-2	Q76L83	Putative Polycomb group protein ASXL2	ASXL2	0.295739		-0.317736	-0.870935		-0.423527				1	0	1	1	0	1	0	0	0
Q8NBU5;Q8NBU5-2	Q8NBU5	ATPase family AAA domain-containing protein 1	ATAD1	-0.247576	-0.23371	-0.156547	0.220657	0.156046	0.224809	0.137962	0.0434528	-0.0212766	25	27	23	21	23	24	23	23	25
Q6PL18	Q6PL18	ATPase family AAA domain-containing protein 2	ATAD2	-0.016224	0.297675	0.217799	-0.223564	-0.181696	-0.322897	0.0401123	-0.135686	0.115113	30	41	35	39	42	46	30	36	39
Q9NVI7-2;Q9NVI7;Q9NVI7-3	Q9NVI7	ATPase family AAA domain-containing protein 3A	ATAD3A	0.640409	0.569813	0.617144	0.178154	0.0970826	0.267985	-0.00526622	-0.0206149	-0.046901	54	59	59	65	68	62	57	69	63
Q5T9A4;Q5T9A4-3	Q5T9A4	ATPase family AAA domain-containing protein 3B	ATAD3B	1.00667	0.996947	1.07912	0.387033	0.322929	0.161208	0.125523	0.266393	0.0329885	8	5	3	6	6	4	6	8	4
Q96QE3;Q96QE3-2	Q96QE3	ATPase family AAA domain-containing protein 5	ATAD5	0.160859	-0.0618682	0.230203	-0.327196	-0.460877	-0.179116	-0.0818624	-0.139229	0.208224	3	3	2	7	5	7	2	3	2
O95260-2	O95260	Arginyl-tRNA--protein transferase 1	ATE1	-0.146443	-0.181505	-0.0993769	0.224154	0.051706	-0.243818	-0.00181325	0.115904	0.0120912	9	13	7	10	11	7	9	9	8
P18846;P18846-2	P18846	Cyclic AMP-dependent transcription factor ATF-1	ATF1	-0.0425435	-0.0256799	0.00809375	0.07879	-0.173348	0.195542	0.0078858	-0.177496	0.112499	8	8	9	6	9	9	8	9	11
P15336;P15336-5;P15336-4;P15336-2	P15336	Cyclic AMP-dependent transcription factor ATF-2	ATF2	-0.126132		-0.00245515	0.3155	-0.00702671	0.202161	-0.212973	-0.246338	0.18447	3	0	4	1	1	4	1	3	2
P18850	P18850	Cyclic AMP-dependent transcription factor ATF-6 alpha;Processed cyclic AMP-dependent transcription factor ATF-6 alpha	ATF6	0.337957	0.344984	0.223027	-0.244569	-0.0810424	0.24936	0.358876			4	3	2	3	5	3	2	0	0
P17544-2;P17544-6;P17544-4;P17544;P17544-3	P17544	Cyclic AMP-dependent transcription factor ATF-7	ATF7	-0.26001	-0.0457701	0.0137961	-0.0567277	-0.20097	-0.0492455	-0.105466	-0.282263	-0.11605	7	12	14	10	10	12	13	11	11
Q6VMQ6;Q6VMQ6-5;Q6VMQ6-4;Q6VMQ6-2	Q6VMQ6	Activating transcription factor 7-interacting protein 1	ATF7IP	0.198631	-0.177609	0.350391	-0.0878161	-0.564346	-0.441314	-0.148143	-0.109671	0.221352	7	5	5	7	8	9	8	9	7
Q9BSB4	Q9BSB4	Autophagy-related protein 101	ATG101	-0.204298	-0.122192	0.129564	-0.1359	-0.206456	-0.311621	-0.132561	0.0337597	-0.267481	4	3	4	3	5	4	5	5	4
O94817	O94817	Ubiquitin-like protein ATG12	ATG12	0.0177467	-0.0748407	0.180892	0.0586347	-0.309146	-0.0118783	-0.100512		-0.172995	2	2	1	1	1	3	2	0	3
O75143;O75143-2;O75143-5;O75143-4;O75143-3	O75143	Autophagy-related protein 13	ATG13	-0.0545272	-0.285355	-0.203756	-0.281595	-0.261313	-0.393478	-0.0538587	0.0868349	0.232692	4	5	3	3	2	5	4	3	2
Q676U5;Q676U5-2;Q676U5-3;Q676U5-5;Q676U5-4	Q676U5	Autophagy-related protein 16-1	ATG16L1	-0.0368783	-0.0301596	-0.0198259	0.23318	0.379996	0.285054	-0.205597	0.00368486	0.0106884	10	14	12	10	16	11	15	17	15
Q96BY7	Q96BY7	Autophagy-related protein 2 homolog B	ATG2B	0.223273	-0.34454	-0.260173	-0.328599	-0.191383	-0.456977	-6.8131	0.0713114	-0.108142	1	2	2	4	2	1	1	1	3
Q9NT62;Q9NT62-2	Q9NT62	Ubiquitin-like-conjugating enzyme ATG3	ATG3	-0.0614399	-0.00849474	-0.144122	-0.144442	-0.0249921	-0.211665	-0.077352	0.0194436	0.0551533	16	10	12	12	11	11	16	14	11
Q9Y4P1;Q9Y4P1-6;Q9Y4P1-2;Q9Y4P1-4;Q9Y4P1-3	Q9Y4P1	Cysteine protease ATG4B	ATG4B	-0.168579	0.165512	0.00537354	0.79999	0.692041	0.297222	0.00436641	0.0135379	-0.0532689	5	8	5	6	6	7	6	5	7
Q96DT6	Q96DT6	Cysteine protease ATG4C	ATG4C	-0.208189	0.0134368		-0.0661723	-0.498983	-0.0400943	0.0679676	0.0990524	0.13778	3	1	0	2	1	2	3	2	1
Q9H1Y0;Q9H1Y0-2	Q9H1Y0	Autophagy protein 5	ATG5	-0.148763	-0.0590647	-0.0623242	0.195147	0.560776	0.0846347	-0.00914941	0.0445889	0.0138953	8	5	5	7	3	7	2	6	6
O95352;O95352-2;O95352-3	O95352	Ubiquitin-like modifier-activating enzyme ATG7	ATG7	0.199536	0.173864	0.0633084	-0.0736265	0.0436787	-0.308997	-0.0837815	-0.0141096	-0.0301104	18	11	15	23	14	16	13	17	21
Q7Z3C6;Q7Z3C6-2	Q7Z3C6	Autophagy-related protein 9A	ATG9A	-0.190484	-0.297809	-0.486946	0.0403994	0.365635	-0.427053	0.020107	0.0346176	-0.102533	13	9	10	13	8	11	11	7	9
P31939;P31939-2	P31939	Bifunctional purine biosynthesis protein PURH;Phosphoribosylaminoimidazolecarboxamide formyltransferase;IMP cyclohydrolase	ATIC	0.0409205	0.0396877	0.0600588	0.298892	0.357618	0.0179383	-0.0368128	0.0340457	-0.00767322	124	101	107	111	108	99	136	106	95
Q8NHH9;Q8NHH9-5;Q8NHH9-3;Q8NHH9-2;Q8NHH9-4	Q8NHH9	Atlastin-2	ATL2	0.0281569	0.0334874	0.0361097	0.205536	0.138219	0.16196	0.0994808	0.0478502	0.0381616	20	20	21	25	24	23	16	24	25
Q6DD88	Q6DD88	Atlastin-3	ATL3	0.143346	0.00942179	0.0377786	-0.0770811	-0.130171	-0.151074	-0.0251837	0.000263517	-0.0336881	60	58	58	55	56	62	64	68	51
Q13315	Q13315	Serine-protein kinase ATM	ATM	0.129425	0.0925619	0.137159	-0.161832	-0.24271	-0.610867	-0.0489235	-0.246234	-0.038073	11	14	8	14	8	20	14	11	9
P54259	P54259	Atrophin-1	ATN1	-0.13493	-0.1781	-0.410599	-0.0703387	-0.17873	-0.0477162	-0.0882802	0.0549146	-0.133335	2	4	5	4	4	5	5	3	2
O00244	O00244	Copper transport protein ATOX1	ATOX1	0.205604	0.0613198	0.0569602	0.189196	0.116214	0.37253	0.0703943	0.0890389	0.0114075	19	14	13	15	12	13	20	16	14
P98196	P98196	Probable phospholipid-transporting ATPase IH	ATP11A	0.295497	0.0716717	0.187499	-0.0708782	-0.517765	-0.342838	-0.198826	-0.16367	-0.308501	7	1	4	4	2	6	3	3	2
Q8NB49;Q8NB49-2;Q8NB49-3;Q8NB49-4	Q8NB49	Phospholipid-transporting ATPase IG	ATP11C	-0.263501	-0.602609	-0.613066	0.107123	-0.0459135	-0.0417467	0.1052	-0.102407	0.0288367	14	14	13	10	9	13	8	9	11
Q9HD20;Q9HD20-2	Q9HD20	Manganese-transporting ATPase 13A1	ATP13A1	-0.170417	-0.0786209	-0.136972	0.387033	0.288206	0.156252	0.0596573	-0.0128978	0.152579	40	28	27	29	20	25	34	27	26
Q9H7F0	Q9H7F0	Probable cation-transporting ATPase 13A3	ATP13A3	0.535266	-0.514949	-0.125073	-0.172333	-0.048086	-0.271831	-0.190052	-0.104688	0.0162565	5	3	5	4	3	6	2	3	3
P05023;P05023-4;P05023-3;P05023-2	P05023	Sodium/potassium-transporting ATPase subunit alpha-1	ATP1A1	0.0601559	-0.136182	0.0508543	-0.0612294	-0.123361	-0.167216	0.0619546	0.0264469	0.0102673	170	172	168	177	180	172	174	163	161
P05026;P05026-2	P05026	Sodium/potassium-transporting ATPase subunit beta-1	ATP1B1	0.106013	-0.170435	-0.021212	0.130225	0.060375	0.34716	0.00363462	-0.107162	-0.0946797	16	27	22	18	25	28	24	21	23
P54709;P54709-2	P54709	Sodium/potassium-transporting ATPase subunit beta-3	ATP1B3	-0.0224723	-0.101467	-0.0876604	-0.135701	-0.139753	0.0883564	0.077792	-0.0410315	0.0180729	33	35	30	34	36	40	29	40	36
P16615;P16615-5;P16615-2;P16615-3;P16615-4	P16615	Sarcoplasmic/endoplasmic reticulum calcium ATPase 2	ATP2A2	-0.138539	-0.227961	-0.17095	-0.02508	-0.0235955	-0.307513	0.028442	-0.0426894	-0.0477046	95	88	94	85	89	93	96	84	96
P20020;P20020-6;P20020-3;P20020-4;P20020-5;P20020-2	P20020	Plasma membrane calcium-transporting ATPase 1	ATP2B1	-0.00938947	-0.208056	-0.146817	-0.0539957	-0.133651	-0.311051	0.0356338	-0.0217738	-0.0583761	54	51	59	57	52	59	61	58	55
Q16720;Q16720-2;Q16720-8;Q16720-7;Q16720-6;Q16720-3;Q16720-5;Q16720-4	Q16720	Plasma membrane calcium-transporting ATPase 3	ATP2B3	0.0996496	-0.251529	-0.0720869	-0.0466733	-0.0589235	-0.271277	0.0330307	-0.00162608	0.0261142	5	6	5	3	6	7	6	7	5
P23634;P23634-6;P23634-2;P23634-4;P23634-7;P23634-8;P23634-5;P23634-3	P23634	Plasma membrane calcium-transporting ATPase 4	ATP2B4	0.112486	0.0110005	0.0886419	-0.400133	-0.231363	-0.512884	-0.106787	-0.0623525	-0.0395254	10	14	15	13	11	11	14	11	10
P98194;P98194-2;P98194-4;P98194-5;P98194-9;P98194-6;P98194-3	P98194	Calcium-transporting ATPase type 2C member 1	ATP2C1	-0.295743	-0.411188	-0.309613	-0.0614659	-0.0303877	-0.209276	0.0282952	0.0273092	-0.0521323	21	30	31	20	26	23	21	26	23
P25705;P25705-2;P25705-3	P25705	ATP synthase subunit alpha, mitochondrial	ATP5A1	0.129289	0.000765835	0.00411001	0.0593019	-0.0333419	0.242028	0.0952812	0.00282298	-0.00206934	152	138	136	143	154	141	150	145	136
P06576	P06576	ATP synthase subunit beta, mitochondrial	ATP5B	0.144018	0.028678	0.00506186	0.0886281	0.0343498	0.554561	0.120848	0.030323	0.0138078	133	120	124	132	126	121	150	122	127
P36542;P36542-2	P36542	ATP synthase subunit gamma, mitochondrial	ATP5C1	0.125073	0.0875377	0.0856042	0.106422	0.0638007	0.409853	0.107426	0.0479918	0.0443963	30	34	27	27	34	31	36	33	31
P30049	P30049	ATP synthase subunit delta, mitochondrial	ATP5D	0.0861383	0.0288197	-6.58554e-05	0.190785	0.0766089	0.601826	0.146105	0.00553835	0.0441049	6	10	10	6	13	10	7	12	13
P24539	P24539	ATP synthase F(0) complex subunit B1, mitochondrial	ATP5F1	0.182096	0.0334874	0.0918587	0.107825	0.050187	0.424269	0.0903662	0.0781235	0.044122	34	30	31	37	33	29	31	40	30
O75947;O75947-2	O75947	ATP synthase subunit d, mitochondrial	ATP5H	0.16232	0.0563245	0.0497413	0.110486	0.0187606	0.321908	0.0926151	0.10192	0.0537406	22	18	18	21	19	18	22	16	16
P56385	P56385	ATP synthase subunit e, mitochondrial	ATP5I	0.216385	-0.0643143	0.00997523	0.12386	-0.0293945	0.468369	0.098502	0.0582933	0.0204795	9	5	7	12	7	5	7	4	6
P18859;P18859-2	P18859	ATP synthase-coupling factor 6, mitochondrial	ATP5J	0.22149	-0.0151398	-0.0230175	0.205143	0.0568036	0.521641	0.101716	0.0341887	-0.0633722	16	19	18	12	19	15	14	19	17
P56134;P56134-3;P56134-4;P56134-2	P56134	ATP synthase subunit f, mitochondrial	ATP5J2	0.151394	0.00124247	-1.60887	0.0935928	-2.14428	0.208618	0.0419319	0.13443	-0.704743	4	2	1	6	1	2	3	1	3
O75964	O75964	ATP synthase subunit g, mitochondrial	ATP5L	0.165238	0.0110005	0.0353388	0.14246	0.00485564	0.537097	0.095141	0.0426001	0.0852363	18	16	17	20	19	16	22	18	17
P48047	P48047	ATP synthase subunit O, mitochondrial	ATP5O	0.156468	-0.00723041	0.029334	0.11886	-0.0686273	0.278785	0.118505	0.0954939	0.0176365	26	23	23	27	24	22	28	20	24
Q99766	Q99766	ATP synthase subunit s, mitochondrial	ATP5S	0.031402	-0.278028		-0.0425901	0.109335	0.356868	0.0820428	0.332649		3	1	0	1	1	1	3	1	0
Q9NW81;Q9NW81-4;Q9NW81-5	Q9NW81	ATP synthase subunit s-like protein	ATP5SL	-0.154142	-0.142932	-0.164164	0.130363	0.11066	0.178274	0.125249	-0.0234395	0.0281262	5	3	5	6	4	4	4	5	4
Q15904	Q15904	V-type proton ATPase subunit S1	ATP6AP1	-0.13418	-0.18602	-0.151454	-0.0242039	0.0156507	0.330672	-0.102938	-0.088641	-0.133277	12	12	6	17	12	17	13	12	14
O75787;O75787-2	O75787	Renin receptor	ATP6AP2	-0.00310815	-0.129747	-0.239228	-0.134274	0.176696	0.653698	-0.233357	-0.0262697	-0.064185	8	8	9	7	5	5	4	8	8
Q93050-3;Q93050;Q93050-1	Q93050	V-type proton ATPase 116 kDa subunit a isoform 1	ATP6V0A1	-0.0224421	-0.173007	-0.159651	-0.275181	-0.228109	-0.438685	0.0372547	0.0785395	0.033852	27	27	26	27	27	27	29	30	22
Q9Y487	Q9Y487	V-type proton ATPase 116 kDa subunit a isoform 2	ATP6V0A2	-0.342463	-0.340966	-0.436233	-0.182191	0.245162	-0.341642	0.0487384	0.0679631	-0.0467185	9	6	5	13	5	8	4	3	4
P27449	P27449	V-type proton ATPase 16 kDa proteolipid subunit	ATP6V0C	-2.21667	-0.287735	-0.257375		-0.116257	0.342865	-0.028739	-0.0137253	-0.0671815	1	8	6	0	5	5	4	5	5
P61421	P61421	V-type proton ATPase subunit d 1	ATP6V0D1	-0.120388	-0.182391	-0.0958537	-0.0978228	-0.0640289	-0.070907	0.00173619	0.0735393	0.0475805	18	11	14	15	12	15	17	13	14
P38606;P38606-2	P38606	V-type proton ATPase catalytic subunit A	ATP6V1A	-0.145917	-0.22414	-0.266892	0.0189512	0.021441	-0.247475	-0.0409668	-0.0184927	-0.021169	62	62	67	66	69	66	64	56	59
P21281	P21281	V-type proton ATPase subunit B, brain isoform	ATP6V1B2	0.0283754	-0.0757239	0.000444446	0.0316011	0.0805376	-0.0823062	0.0649642	-0.00586838	0.00601429	35	37	29	33	33	32	35	33	28
P21283	P21283	V-type proton ATPase subunit C 1	ATP6V1C1	-0.0187502	-0.0216688	-0.00888466	0.0168021	0.0220046	-0.0655344	-0.0508149	-0.0504012	-0.0787823	26	32	31	27	35	36	26	31	28
Q9Y5K8	Q9Y5K8	V-type proton ATPase subunit D	ATP6V1D	0.128066	0.168087	0.0453447	0.153234	0.068583	0.484585	-0.00329852	0.067544	0.0173222	12	9	6	11	12	6	7	8	9
P36543;P36543-3;P36543-2	P36543	V-type proton ATPase subunit E 1	ATP6V1E1	-0.0205271	-0.0302629	0.0857593	-0.00784061	0.0879592	0.227403	-0.0261747	-0.103602	-0.0128352	21	22	17	22	22	20	22	19	19
Q16864;Q16864-2	Q16864	V-type proton ATPase subunit F	ATP6V1F	0.121527	-0.0156511	0.0140896	0.00518092	0.150515	0.419111	0.0623849	0.133095	-0.116548	12	8	5	10	6	7	11	8	9
O75348	O75348	V-type proton ATPase subunit G 1	ATP6V1G1	0.055589	0.03504	0.0574033	0.0817913	-0.0639691	0.374792	-0.0537343	-0.0574382	0.0140354	8	6	4	9	5	5	8	7	8
Q9UI12;Q9UI12-2	Q9UI12	V-type proton ATPase subunit H	ATP6V1H	-0.112995	-0.0206714	-0.126762	-0.072212	-0.0760575	-0.197855	0.0392235	-0.0307647	-0.119637	22	12	18	22	19	22	21	17	20
O75110;O75110-2	O75110	Probable phospholipid-transporting ATPase IIA	ATP9A	0.130104	0.0744197	-0.0256462	-0.293212		-0.351367	-0.41206	-0.232476	0.0502287	5	2	2	3	0	5	3	1	4
Q5TC12;Q5TC12-2	Q5TC12	ATP synthase mitochondrial F1 complex assembly factor 1	ATPAF1	0.352923	0.242177	0.25221	0.0138719	-0.0531235	0.0663677	0.0755199	-0.011318	-0.0639078	10	12	9	13	12	14	16	12	9
Q8N5M1	Q8N5M1	ATP synthase mitochondrial F1 complex assembly factor 2	ATPAF2	0.273789	-0.00133034	0.0498686	-0.344416	-0.026871	-0.404808	-0.00486044	0.167136	0.264733	6	4	7	6	7	7	4	4	3
Q9UII2;Q9UII2-3;Q9UII2-2	Q9UII2	ATPase inhibitor, mitochondrial	ATPIF1	0.402767	0.318803	0.298325	0.0325617	-0.0849669	0.435473	0.129225	-0.0886566	-0.00497497	13	22	17	17	20	21	23	24	20
Q13535;Q13535-3;Q13535-2	Q13535	Serine/threonine-protein kinase ATR	ATR	0.162851	0.0831782	0.276608	-0.212404	-0.360803	-0.494988	-0.0528485	-0.334198	0.0416343	16	8	13	22	9	24	17	10	21
Q8WXE1;Q8WXE1-2;Q8WXE1-3;Q8WXE1-5	Q8WXE1	ATR-interacting protein	ATRIP	0.491029	0.291311	0.169197	-0.330327	-0.975293	-0.187395	0.0583634	-0.571678	0.381684	2	4	2	4	2	3	6	1	4
O75882;O75882-3;O75882-2	O75882	Attractin	ATRN	0.497357	0.508243		0.0167872	0.191053	0.0345863	-0.584311	0.0441629	-0.430199	2	1	0	6	2	1	1	2	1
P46100;P46100-4;P46100-5;P46100-3;P46100-2	P46100	Transcriptional regulator ATRX	ATRX	0.0575888	-0.0964665	-0.00997837	-0.0178872	-0.0124852	0.213903	-0.0584364	-0.108487	-0.01255	29	28	29	29	26	23	26	33	26
Q9UBB4;Q9UBB4-2	Q9UBB4	Ataxin-10	ATXN10	0.228861	-0.055816	0.0438762	-0.0618759	-0.095444	-0.136176	-0.166716	-0.0484467	-0.037311	47	43	45	45	43	47	50	46	41
P0C7T5	P0C7T5	Ataxin-1-like	ATXN1L	-0.397286	-0.481267	-0.247628	0.12025		-0.520398		-0.0936005	0.114721	1	3	1	1	0	2	0	1	1
Q99700;Q99700-4;Q99700-2;Q99700-5	Q99700	Ataxin-2	ATXN2	-0.0974627	-0.233201	-0.0669558	-0.0731654	-0.0419317	-0.331501	-0.012484	0.0946715	-0.0128709	30	33	33	26	36	49	32	39	38
Q8WWM7;Q8WWM7-6;Q8WWM7-8;Q8WWM7-5;Q8WWM7-4;Q8WWM7-2;Q8WWM7-3;Q8WWM7-7	Q8WWM7	Ataxin-2-like protein	ATXN2L	-0.0202861	0.0271185	0.0296566	-0.00822046	0.0228497	-0.282521	-0.0931603	0.00352421	-0.01764	62	60	52	64	59	59	68	63	56
P54252;P54252-2;P54252-4;P54252-3	P54252	Ataxin-3	ATXN3	-0.0343963	-2.89074e-05	-0.239131	-0.418676	-0.0594302	-0.0858735	-0.342088	0.151798	0.447058	3	3	3	3	4	4	1	2	2
Q96GX2	Q96GX2	Putative ataxin-7-like protein 3B	ATXN7L3B		-0.146464	0.462526	-0.0480161	-0.302321	-0.0127268	-0.0523204	0.635925	-0.0246167	0	1	2	3	1	2	3	2	2
Q13825;Q13825-2	Q13825	Methylglutaconyl-CoA hydratase, mitochondrial	AUH	0.582261	0.156851	0.0765461	-0.423025	-0.0726084	-0.163042	0.26939	-0.49461	0.234541	2	2	2	3	1	2	3	2	2
Q9Y679;Q9Y679-2;Q9Y679-3	Q9Y679	Ancient ubiquitous protein 1	AUP1	-0.146755	-0.0902524	-0.105333	0.296802	0.256343	0.195253	-0.02462	0.0713114	0.00701717	15	16	13	14	15	13	16	15	17
O14965	O14965	Aurora kinase A	AURKA	0.382169	-0.0538642	0.155929	0.10319	-0.202007	-0.262779	0.253146	-0.187565	-0.0909101	11	11	10	9	9	12	10	15	7
Q96GD4;Q96GD4-5;Q96GD4-4;Q96GD4-2;Q96GD4-3	Q96GD4	Aurora kinase B	AURKB	0.250501	-0.0327891	0.163122	-0.0379134	-0.446477	-0.327369	0.156892	-0.53155	-0.0403249	16	10	12	14	13	16	14	13	14
Q9NQS1	Q9NQS1	Cell death regulator Aven	AVEN	-0.0545272	0.0762031	-0.0371888	-0.144759	-0.103583	0.210316	-0.034909	-0.0820084	-0.0681818	5	8	6	8	7	6	8	7	9
Q8NBF6;Q8NBF6-2	Q8NBF6	Late secretory pathway protein AVL9 homolog	AVL9	0.301537	0.214417	-0.0103265	0.146834	0.202162	-0.345071	0.189564	-0.113009	-0.00306085	12	12	7	11	10	16	10	10	9
Q5T686	Q5T686	Arginine vasopressin-induced protein 1	AVPI1	-0.120792	-0.357703	0.345346	-0.403967	-0.246591	0.00356485	-0.0437119	0.00136098	0.0173396	1	1	2	1	1	1	2	1	1
O15169;O15169-2	O15169	Axin-1	AXIN1		0.233229	0.459297	-0.0428858	-0.0236536	-0.161672		-0.0648466	0.0542173	0	1	1	2	2	3	0	1	2
P30530;P30530-2	P30530	Tyrosine-protein kinase receptor UFO	AXL	-0.0747709	0.31195	0.275248	0.17762	0.372502	0.3298	-0.221941	0.0166096	-0.0906654	20	8	9	15	7	9	11	10	12
Q96A70;Q96A70-3;Q96A70-4;Q96A70-2	Q96A70	Antizyme inhibitor 2	AZIN2	0.0106418		0.112929	-0.224058	-0.443926	-0.201251	-0.0375811	-0.247189	-0.332625	1	0	2	2	2	2	2	3	2
P61769	P61769	Beta-2-microglobulin;Beta-2-microglobulin form pI 5.3	B2M	0.659438	0.64263	0.558769	0.132983	0.114233	0.377248	0.0596573	0.0341887	-0.000848603	17	17	17	15	20	19	16	14	19
Q6Y288	Q6Y288	Beta-1,3-glucosyltransferase	B3GALTL	-0.0293086	-0.0236656	-0.00549278	-0.0931411	-0.0416666	-0.292603	0.0102223	-0.164671	-0.0848241	5	2	6	6	6	7	6	6	6
O94766;O94766-2	O94766	Galactosylgalactosylxylosylprotein 3-beta-glucuronosyltransferase 3	B3GAT3	-0.308675	0.162674	0.0759527	0.340656	0.185151	-0.0523088	0.5086	0.294719	0.0736612	2	3	2	3	2	2	3	1	1
P15291;P15291-2	P15291	Beta-1,4-galactosyltransferase 1;Lactose synthase A protein;N-acetyllactosamine synthase;Beta-N-acetylglucosaminylglycopeptide beta-1,4-galactosyltransferase;Beta-N-acetylglucosaminyl-glycolipid beta-1,4-galactosyltransferase;Processed beta-1,4-galactosyltransferase 1	B4GALT1	-0.301993	-0.243071	-0.121182	0.0275747	0.0537747	-0.0567834	0.0488108	0.100009	-0.00765545	11	9	8	9	8	12	8	10	10
O60513	O60513	Beta-1,4-galactosyltransferase 4;N-acetyllactosamine synthase;Lactotriaosylceramide beta-1,4-galactosyltransferase	B4GALT4	-0.530031	-0.219454	-0.725759	-1.43812	-0.0685373	-0.134272	-0.394512	0.0344747	-0.327271	7	2	3	4	2	2	5	2	2
O43286	O43286	Beta-1,4-galactosyltransferase 5	B4GALT5	-0.301718	-0.32672	-0.238451	0.0351446	0.0420123	0.0754696	0.00621665	0.0298929	-0.00362773	5	5	4	6	4	5	5	4	5
O43505	O43505	Beta-1,4-glucuronyltransferase 1	B4GAT1	-0.212951	0.358463	0.0330396	0.12164	0.660803	0.144329	0.0114263	0.114688	0.0935589	6	4	4	3	3	1	5	3	1
Q9NWV8;Q9NWV8-3	Q9NWV8	BRISC and BRCA1-A complex member 1	BABAM1	-0.163296	-0.135388	-0.252935	-0.190979	-0.155297	-0.245751	-0.0957186	0.001712	-0.111079	11	12	20	15	14	15	17	14	12
Q9Y5Z0;Q9Y5Z0-3;Q9Y5Z0-2;Q9Y5Z0-5;Q9Y5Z0-4	Q9Y5Z0	Beta-secretase 2	BACE2	-0.213364	0.120219	0.118627	-0.112646	0.068583	-0.0822792	-0.353963	0.0836606	-0.027388	5	6	5	3	4	3	5	5	5
Q92934	Q92934	Bcl2-associated agonist of cell death	BAD	0.188368	-0.37965	-0.19092	0.2984	0.0795903	-0.173355	0.261166	-0.662661	-0.0470288	2	3	4	2	2	1	3	1	3
Q99933;Q99933-4;Q99933-3;Q99933-2	Q99933	BAG family molecular chaperone regulator 1	BAG1	0.271083	0.310785	-0.0464082	-0.154565	-0.169256	-0.0424817	0.0485791	0.0222721	0.0195557	10	12	11	11	16	8	17	15	11
O95816;O95816-2	O95816	BAG family molecular chaperone regulator 2	BAG2	-0.0881473	-0.0902062	-0.162173	0.0253791	0.0741651	0.0679738	0.0304523	0.0908272	0.0286461	53	50	48	52	54	56	48	53	41
O95817	O95817	BAG family molecular chaperone regulator 3	BAG3	-0.163779	0.0148681	-0.0300437	-0.144876	0.00200136	0.0216098	-0.10811	-0.00567728	-0.109152	48	45	41	41	49	47	58	48	47
O95429;O95429-2	O95429	BAG family molecular chaperone regulator 4	BAG4	-0.0498448	0.0982439	-0.293502	-0.0622861	0.309717	0.180931	-0.0982814	0.845419	0.0239951	3	2	3	3	2	1	4	1	3
Q9UL15;Q9UL15-2	Q9UL15	BAG family molecular chaperone regulator 5	BAG5	-0.0565497	0.078395	-0.132255	-0.15475	-0.0303877	0.0517825	-0.0977845	0.0868349	0.0880158	7	9	15	10	10	8	11	11	12
P46379;P46379-2;P46379-3;P46379-5;P46379-4	P46379	Large proline-rich protein BAG6	BAG6	-0.126943	-0.124695	-0.125773	-0.127078	-0.0938401	-0.422262	-0.0330996	-0.0320066	-0.0737141	54	50	46	59	51	49	46	47	40
Q8TBE0;Q8TBE0-3;Q8TBE0-2	Q8TBE0	Bromo adjacent homology domain-containing 1 protein	BAHD1	0.116191	0.191691		0.104034	-0.939433	0.504113				1	1	0	1	1	1	0	0	0
Q9UQB8;Q9UQB8-5;Q9UQB8-4;Q9UQB8-3;Q9UQB8-2;Q9UQB8-6	Q9UQB8	Brain-specific angiogenesis inhibitor 1-associated protein 2	BAIAP2	0.119614	0.0614584	0.237902	-0.0224226	-0.0886435	0.108597	-0.000868877	0.0376162	0.0264786	28	26	26	30	33	21	22	27	24
Q9UHR4	Q9UHR4	Brain-specific angiogenesis inhibitor 1-associated protein 2-like protein 1	BAIAP2L1	0.0548741	0.0131504	0.152008	0.048487	-0.0228686	-0.0834403	0.137282	0.0143499	-0.0743839	27	40	32	29	37	41	33	42	38
Q16611;Q16611-2	Q16611	Bcl-2 homologous antagonist/killer	BAK1	0.139845	-0.182325	-0.245792		-0.337678	0.151967	0.0350492	-0.0430816	-0.0777561	1	4	5	0	4	2	7	3	1
O75531	O75531	Barrier-to-autointegration factor;Barrier-to-autointegration factor, N-terminally processed	BANF1	-0.208498	-0.210663	-0.20241	-0.130283	-0.284979	0.125569	-0.0135721	-0.261071	0.00830054	24	25	23	22	32	33	22	30	26
Q92560	Q92560	Ubiquitin carboxyl-terminal hydrolase BAP1	BAP1	0.236069	0.228302	0.227534	0.0624742	-0.0954899	-0.0926268	0.0802023	0.179212	0.0545067	2	1	1	4	3	3	5	2	2
Q8IXM2;Q8IXM2-3;Q8IXM2-2	Q8IXM2	Chromatin complexes subunit BAP18	BAP18	-0.315074	-0.381004	-0.918078	0.420723	0.040483	0.60107	-0.0990993	-0.127954	0.177313	6	6	3	4	4	4	5	5	4
P80723;P80723-2	P80723	Brain acid soluble protein 1	BASP1	0.118793	0.0259833	-0.0288339	0.265342	0.231092	0.697181	0.0619546	0.0203967	-0.0128352	53	97	98	50	96	88	99	88	93
Q07812;Q07812-2;Q07812-5;Q07812-8;Q07812-7	Q07812	Apoptosis regulator BAX	BAX	-0.282872	-0.358963	-0.4145	0.180022	0.149354	0.283715	-0.0833055	0.00925275	0.0421494	10	9	8	8	8	6	7	5	8
Q9NRL2;Q9NRL2-2	Q9NRL2	Bromodomain adjacent to zinc finger domain protein 1A	BAZ1A	0.0649923	-0.0358234	0.120794	0.0101107	-0.311576	0.154856	0.0113075	-0.283046	0.118894	23	22	19	17	19	22	25	25	16
Q9UIG0;Q9UIG0-2	Q9UIG0	Tyrosine-protein kinase BAZ1B	BAZ1B	0.0488551	0.0222878	0.116624	-0.0283894	-0.228277	0.196321	0.0676818	-0.226623	0.130581	104	86	95	105	103	96	106	99	94
Q9UIF9;Q9UIF9-2;Q9UIF9-3	Q9UIF9	Bromodomain adjacent to zinc finger domain protein 2A	BAZ2A	0.00311629	-0.210044	0.0629302	0.0566602	-0.408273	-0.133768	-0.0567219	-0.215241	-0.00166232	8	10	11	10	7	18	10	4	8
Q8WY36;Q8WY36-2	Q8WY36	HMG box transcription factor BBX	BBX	0.252872	-0.211115	-0.0989184	-0.112629	-0.385875	-0.314883	0.0380717	0.140951	-0.0831006	4	5	7	7	8	5	5	7	6
P50895	P50895	Basal cell adhesion molecule	BCAM	-0.0158635	0.0467013	0.124922	0.00204593	-0.119299	-0.0678307	0.016943	-0.00544212	0.00273688	11	14	14	9	17	15	12	16	13
Q9UHQ4;Q9UHQ4-2	Q9UHQ4	B-cell receptor-associated protein 29	BCAP29	0.0119389	-0.245931	-0.0194921	-0.0269107	0.051844	0.142552	0.0769404	-0.0866962	0.032522	6	7	7	2	5	7	5	8	9
P51572-2;P51572	P51572	B-cell receptor-associated protein 31	BCAP31	-0.0145273	-0.129273	-0.199969	-0.0843997	-0.0972333	0.354098	0.0459123	0.0479918	0.0223428	38	39	42	42	36	41	40	41	39
P56945;P56945-3	P56945	Breast cancer anti-estrogen resistance protein 1	BCAR1	-0.0923856	0.0132936	0.0997618	-0.204287	-0.0458249	-0.230177	-0.136967	-0.0759461	-0.051656	22	15	21	24	22	20	26	18	24
O75815;O75815-3;O75815-2	O75815	Breast cancer anti-estrogen resistance protein 3	BCAR3	-0.235265	-0.0470687	0.212267	-0.317297	-0.133431	-0.375837	-0.108223	-0.02806	-0.0651646	24	14	13	22	18	19	17	15	14
O75934	O75934	Pre-mRNA-splicing factor SPF27	BCAS2	0.0465556	0.147356	0.147363	-0.0140219	-0.138524	0.123909	-0.0598562	-0.083652	-0.0108216	21	31	29	26	29	30	22	29	33
Q9H6U6;Q9H6U6-2;Q9H6U6-7;Q9H6U6-3;Q9H6U6-8;Q9H6U6-6	Q9H6U6	Breast carcinoma-amplified sequence 3	BCAS3	-0.0932253	0.0200088	-0.0155094	-0.484398	0.174289	-0.37544	0.282132	-0.332649	0.0992293	5	1	1	1	1	2	2	1	1
O15382;O15382-2	O15382	Branched-chain-amino-acid aminotransferase, mitochondrial	BCAT2	0.0658442	-0.0259153	-0.209056	-0.369495	-0.320266	-0.23362	0.145022	0.0501146	0.0446362	12	9	9	7	11	14	11	13	10
Q9P287;Q9P287-3	Q9P287	BRCA2 and CDKN1A-interacting protein	BCCIP	-0.0369697	-0.00553185	0.00111908	0.110206	0.20502	0.261555	-0.054434	-0.00209521	-0.0741234	35	34	36	32	36	30	33	37	36
Q9P287-2;Q9P287-4	Q9P287	BRCA2 and CDKN1A-interacting protein	BCCIP	-0.340035	-0.754161		-0.339723	-0.172703	-0.0710141	-0.503429	-0.3474	-0.29378	1	1	0	1	2	2	1	2	2
P12694;P12694-2	P12694	2-oxoisovalerate dehydrogenase subunit alpha, mitochondrial	BCKDHA	0.113035	-0.249706	-0.203472	-0.0672801	-0.230692	-0.0732118	0.136328	-0.0871627	0.0578555	21	19	21	18	16	18	16	20	17
P21953	P21953	2-oxoisovalerate dehydrogenase subunit beta, mitochondrial	BCKDHB	0.146436	0.20567	-0.255704	-0.055785	-0.204147	-0.309123	0.0546192	0.0451566	0.0339728	5	3	5	7	7	6	3	4	7
O14874;O14874-2;O14874-3	O14874	[3-methyl-2-oxobutanoate dehydrogenase [lipoamide]] kinase, mitochondrial	BCKDK	-0.314612	-0.329896	-0.286216	0.142597	0.0431234	0.189966	0.0307308	-0.150366	-0.15726	8	4	5	5	3	2	4	3	3
O95999	O95999	B-cell lymphoma/leukemia 10	BCL10	0.0394179	-0.0561315	-0.178383	0.105299	0.152189	0.337588	-0.0666785	-0.12396	0.0391424	9	9	8	11	8	10	9	8	9
Q9HB09;Q9HB09-3	Q9HB09	Bcl-2-like protein 12	BCL2L12	-0.262164	-0.449518	0.00222086	-0.604855	-0.447082	-0.5687	-0.0267695	0.106415	-0.221297	2	3	2	3	2	4	3	2	3
Q9BXK5;Q9BXK5-4	Q9BXK5	Bcl-2-like protein 13	BCL2L13	-0.347879	-0.449301	-0.203851	0.0466741	0.236688	0.372726	0.0557723	-0.0656891	-0.0265776	13	15	16	14	14	12	13	9	15
Q4VC05-2;Q4VC05;Q9BQE9-3	Q4VC05	B-cell CLL/lymphoma 7 protein family member A;B-cell CLL/lymphoma 7 protein family member B	BCL7A;BCL7B	-0.00386762	-0.251977	0.200137		-0.3125	1.14451		-0.102517		1	2	2	0	2	3	0	3	0
Q8WUZ0;Q8WUZ0-2	Q8WUZ0	B-cell CLL/lymphoma 7 protein family member C	BCL7C	0.0537296	-0.445556	0.0387887	-0.294546	-0.434287	0.235221	0.0926151	-0.226246	0.233354	3	2	3	3	2	4	1	3	2
Q86UU0;Q86UU0-4;Q86UU0-2;Q86UU0-3	Q86UU0	B-cell CLL/lymphoma 9-like protein	BCL9L	-0.127559	0.0618738	0.0499958	-0.143841	-0.0152728	-0.408762	-0.0712972	-0.128994	-0.0129601	9	13	13	14	12	13	12	11	10
Q9NYF8;Q9NYF8-2;Q9NYF8-4	Q9NYF8	Bcl-2-associated transcription factor 1	BCLAF1	0.0540158	-0.069492	0.108615	-0.0157164	-0.181177	0.369869	-0.0282044	-0.168862	0.0359394	42	63	58	37	69	67	55	66	73
Q6W2J9;Q6W2J9-4;Q6W2J9-2	Q6W2J9	BCL-6 corepressor	BCOR	-0.169582	0.0808569	0.336115	0.419142	0.128568	-0.0621767	-0.0373198	-0.248858	0.0655436	13	9	11	14	8	11	15	10	13
Q5H9F3-3;Q5H9F3;Q5H9F3-2	Q5H9F3	BCL-6 corepressor-like protein 1	BCORL1		-0.18062	-0.172434	0.184417	-0.62183	-0.0299593	0.288645			0	2	2	1	1	1	3	0	0
P11274;P11274-2	P11274	Breakpoint cluster region protein	BCR	-0.131346	-0.278519	-0.0846021	-0.123041	-0.129122	-0.439135	0.000733644	0.020873	-0.118773	9	11	11	11	9	11	8	7	5
Q9Y276	Q9Y276	Mitochondrial chaperone BCS1	BCS1L	0.0817935	0.101346	0.0543624	0.340178	0.179099	0.353639	0.146376	0.0619446	0.134	12	11	9	7	8	8	11	10	9
Q9BUT1;Q9BUT1-3;Q9BUT1-2	Q9BUT1	3-hydroxybutyrate dehydrogenase type 2	BDH2	0.288338	-0.213224	-0.00402269	0.0958568	-0.448526	-0.607872	0.0821842	0.112116	0.249649	3	4	5	3	7	4	7	6	3
Q14457	Q14457	Beclin-1	BECN1	-0.19677	-0.243499	-0.246593	0.333958	0.297198	0.21221	-0.0748734	1.22547	-0.0747747	7	5	7	10	5	6	3	4	8
Q9BUH8	Q9BUH8	Brain-enriched guanylate kinase-associated protein	BEGAIN	-0.21407	0.793012		-0.162796		0.22103	-0.121424		-1.2626	1	1	0	1	0	2	2	0	1
Q5T5X7	Q5T5X7	BEN domain-containing protein 3	BEND3	0.180393	0.190425	0.0953457	-0.162052	-0.500945	-0.27553	0.530643	-0.34394	0.26538	4	1	5	9	4	6	4	2	5
Q7L4P6;Q7L4P6-2	Q7L4P6	BEN domain-containing protein 5	BEND5	-0.605459	-0.361728	-0.343366	-0.58711	-0.213157	0.32364	-0.438952	-0.104011	-1.20768	2	5	3	4	4	4	4	4	2
O15155;O15155-2	O15155	BET1 homolog	BET1	0.0601559	0.219143	0.0110049	0.10319	0.0360251	0.00503914	-0.131461	0.0608221	0.0411535	9	7	5	9	6	6	7	6	5
Q9H694;Q9H694-2	Q9H694	Protein bicaudal C homolog 1	BICC1	-0.0512294	0.00183443		0.213117		0.348382	-0.0191006		-0.289929	1	1	0	3	0	1	1	0	2
Q96G01;Q96G01-4;Q96G01-3	Q96G01	Protein bicaudal D homolog 1	BICD1	0.0328984	0.430585	0.0848282	-0.0246957	0.755698		-0.286214	-1.0355	-0.229562	3	5	2	3	2	0	2	1	1
Q8TD16;Q8TD16-2	Q8TD16	Protein bicaudal D homolog 2	BICD2	0.00974197	-0.0300711	-0.0461532	-0.00220016	-0.11666	0.178387	-0.040058	0.00100989	-0.102192	25	28	15	25	24	25	30	26	29
P55957;P55957-2	P55957	BH3-interacting domain death agonist;BH3-interacting domain death agonist p15;BH3-interacting domain death agonist p13;BH3-interacting domain death agonist p11	BID	-0.29372	-0.123735	-0.322813	-0.000869077	0.0843207	0.114897	-0.0255343	0.0367601	-0.120693	11	9	8	10	7	8	10	9	7
O00499;O00499-2;O00499-6;O00499-9;O00499-7;O00499-4;O00499-11;O00499-3;O00499-5;O00499-10;O00499-8	O00499	Myc box-dependent-interacting protein 1	BIN1	0.104908	0.0360271	0.0638912	0.0812201	0.0849952	0.276892	0.0193979	-0.028971	-0.0424711	31	31	38	31	30	39	38	33	36
Q9NQY0;Q9NQY0-2	Q9NQY0	Bridging integrator 3	BIN3	-0.323991	-0.0314295	-0.764417	-0.0587407	0.0938692	0.503052	-0.21955	-0.0984986	-0.0586338	4	3	2	2	4	2	2	4	3
Q13490;Q13490-2	Q13490	Baculoviral IAP repeat-containing protein 2	BIRC2	-0.228409	-0.690311		0.140816		-0.763805	0.0613806	-0.302741	-0.141519	2	3	0	5	0	6	1	2	1
O15392;O15392-5;O15392-4;O15392-2	O15392	Baculoviral IAP repeat-containing protein 5	BIRC5	0.463498	-0.481086	0.117975	-0.0796656	-0.682709	0.125265	0.412519	-0.398804	-0.102362	2	2	1	4	1	3	3	3	1
Q9NR09	Q9NR09	Baculoviral IAP repeat-containing protein 6	BIRC6	-0.0419622	-0.173806	-0.124534	0.245978	0.358734	-0.247415	-0.0889491	0.0112153	-0.115533	52	49	38	44	39	44	37	42	37
P54132	P54132	Bloom syndrome protein	BLM	0.40591	0.363415	0.255386	-0.27745	-0.298744	-0.402144	0.0219371	-0.100051	-0.144994	7	7	6	9	7	10	9	9	5
Q13867	Q13867	Bleomycin hydrolase	BLMH	0.0390565	0.00352236	0.0236929	-0.0137778	0.118588	0.00101943	-0.0745737	0.0683821	0.0647665	36	43	40	32	41	45	39	42	41
P78537;P78537-2	P78537	Biogenesis of lysosome-related organelles complex 1 subunit 1	BLOC1S1	-0.0782014	-0.205937	-0.178178	-0.132202	-0.00774565	0.390612	-0.156014	0.594055	0.00125431	4	3	3	5	5	4	4	2	3
Q6QNY1	Q6QNY1	Biogenesis of lysosome-related organelles complex 1 subunit 2	BLOC1S2	-0.324047	-0.174768	-0.328529	-0.143173	0.024679	0.36001	-0.0728558	0.253432	-0.0770102	6	7	9	5	6	7	7	6	7
Q6QNY0	Q6QNY0	Biogenesis of lysosome-related organelles complex 1 subunit 3	BLOC1S3	-0.494081	-0.107309	-0.306494	0.0945837	0.318118	0.0615875	0.0201513	-0.0642342	-0.104109	6	5	7	5	4	5	4	8	6
Q9NUP1	Q9NUP1	Biogenesis of lysosome-related organelles complex 1 subunit 4	BLOC1S4	-0.343216	-0.177495	-0.30257	0.0125394	0.0081311	0.0368745	0.0609499	0.0743739	-0.181067	5	3	4	5	3	2	3	2	5
Q8TDH9;Q8TDH9-3;Q8TDH9-2	Q8TDH9	Biogenesis of lysosome-related organelles complex 1 subunit 5	BLOC1S5	-0.166544	-0.17242	-0.265823	-0.0956738	-0.139311	-0.207302	-0.113949	0.035475	-0.109591	8	10	6	9	5	6	9	6	7
Q9UL45	Q9UL45	Biogenesis of lysosome-related organelles complex 1 subunit 6	BLOC1S6	-0.251001	-0.277117	-0.515585	0.179756	0.494086	-0.0289705			0.116499	1	1	1	1	2	2	0	0	1
P53004	P53004	Biliverdin reductase A	BLVRA	-0.0601074	-0.00435709	-0.0539768	0.0937344	0.122404	0.0987264	0.0313025	0.0633465	0.0463316	24	22	23	25	22	24	19	21	24
P30043	P30043	Flavin reductase (NADPH)	BLVRB	-0.448425	-0.314806	-0.514902	-0.205122	-0.0765401	-0.147145	-0.0505977	-0.0247348	-0.0381818	30	30	34	30	34	32	30	31	29
P35226	P35226	Polycomb complex protein BMI-1	BMI1	-1.32665	-0.0966056	0.0397019	-0.518103	-0.423407	-0.312127	0.223438	-0.248128	0.0645806	2	5	3	3	4	3	3	6	3
Q9NSY1;Q9NSY1-2;Q9NSY1-3	Q9NSY1	BMP-2-inducible protein kinase	BMP2K	-0.0551444	-0.769676	-0.14751	0.369363	0.266012	-0.176895	-0.263007	0.00302754	0.0413767	5	2	3	4	1	3	1	3	4
P22004	P22004	Bone morphogenetic protein 6	BMP6		0.112486	-0.240861	-0.217595	-0.0204725		0.0458832		-0.441723	0	1	1	1	1	0	2	0	1
P36894	P36894	Bone morphogenetic protein receptor type-1A	BMPR1A	-0.664749		-0.395383	-0.0655713	-0.684041	-0.175426	0.919104		0.291059	4	0	3	3	2	2	1	0	2
Q14692	Q14692	Ribosome biogenesis protein BMS1 homolog	BMS1	-0.0142272	0.0344756	0.121445	0.017489	-0.106444	0.181425	-0.0136326	-0.153066	0.0974132	43	39	38	35	43	40	50	37	36
Q6ZN30;Q01954;Q6ZN30-2	Q6ZN30	Zinc finger protein basonuclin-2;Zinc finger protein basonuclin-1	BNC2;BNC1	-0.147578		-0.10574		-0.694606	-0.663562			-0.278672	2	0	1	0	1	1	0	0	1
Q12981;Q12981-1;Q12981-2;Q12981-3	Q12981	Vesicle transport protein SEC20	BNIP1	0.143346	-1.00672	0.709944	0.0327241	-0.160484	0.109046	-0.0827503	-0.0435946	0.0806308	5	2	2	7	1	2	2	4	2
Q12982;Q12982-2	Q12982	BCL2/adenovirus E1B 19 kDa protein-interacting protein 2	BNIP2	-0.132583	0.246448	-0.214069	0.0241314	-0.0576276		-0.0149636	0.159684		1	1	1	2	1	0	3	2	0
Q96IK1;Q96IK1-2	Q96IK1	Biorientation of chromosomes in cell division protein 1	BOD1	0.385812	0.434868	0.211556	-0.012939	-0.0116341	-0.0709873	-0.0323949	0.180117	0.199093	4	3	1	3	4	1	3	3	1
Q8NFC6	Q8NFC6	Biorientation of chromosomes in cell division protein 1-like 1	BOD1L1	0.0212496	-0.114301	-0.0448109	0.146151	-0.0192542	0.0115284	-0.00145342	-0.199671	0.111567	40	36	47	39	39	50	46	37	39
Q9Y3E2	Q9Y3E2	BolA-like protein 1	BOLA1	0.101451	0.279809	0.0669593	-0.202842	0.075116	0.141189	0.00824323		-0.0508502	4	1	4	5	3	1	3	0	1
Q9H3K6;Q9H3K6-2	Q9H3K6	BolA-like protein 2	BOLA2	-0.130516	-0.284598	-0.309449	-0.0177189	0.0805376	0.133284	-0.00160334	0.000131764	-0.0162452	14	14	12	13	14	16	20	12	13
Q53S33	Q53S33	BolA-like protein 3	BOLA3	-0.22488	-0.110832	-0.0508695	0.237801	0.287737	0.21047	0.102553	0.229155	0.122925	2	3	4	4	2	3	5	4	3
Q14137;Q14137-2	Q14137	Ribosome biogenesis protein BOP1	BOP1	-0.0909609	-0.0887145	-0.0827179	0.0201735	-0.0793335	0.0509953	-0.0313538	-0.215037	0.0645637	32	32	34	31	34	39	32	28	34
P07738	P07738	Bisphosphoglycerate mutase	BPGM	-0.558562	-0.286888	-0.57831	0.19277	0.213804	-0.00884825	0.107009	-0.052237	-0.250141	5	6	4	4	3	4	7	2	2
Q86WA6;Q86WA6-2	Q86WA6	Valacyclovir hydrolase	BPHL	0.0834769	0.181658	-0.301332	0.142734	0.0106893	0.643191	0.0618111	0.0602605	0.162262	6	3	1	6	1	3	5	2	3
P17213	P17213	Bactericidal permeability-increasing protein	BPI	-0.122958	0.0978388	0.00511108	-0.0719261	-0.148257	-0.448811	-0.0238585	-0.144463	-0.0914937	6	3	6	4	5	7	4	4	4
O95861;O95861-4;O95861-2;O95861-3	O95861	3(2),5-bisphosphate nucleotidase 1	BPNT1	0.159929	0.167701	0.146158	0.172802	0.25778	0.0448051	-0.0320121	0.0324719	-0.0356071	34	35	35	37	32	35	40	32	35
Q12830;Q12830-4;Q12830-2	Q12830	Nucleosome-remodeling factor subunit BPTF	BPTF	-0.0138822	0.0117175	0.0210344	-0.0744536	-0.312535	-0.104364	0.0819013	-0.220673	0.0611796	43	34	35	41	43	43	39	36	42
Q7Z569;Q7Z569-2	Q7Z569	BRCA1-associated protein	BRAP	-0.0465117	0.0827689	0.131114	-0.301587	-0.150208	-0.145564	-0.167439	0.00617995	0.0515083	12	10	8	11	9	10	8	8	8
Q6PJG6	Q6PJG6	BRCA1-associated ATM activator 1	BRAT1	0.136605	0.180128	0.0410787	-0.0403664	-0.124733	-0.666351	-0.0213332	-0.0932256	-0.154208	26	14	11	26	17	24	24	14	17
P51587	P51587	Breast cancer type 2 susceptibility protein	BRCA2		0.0762031	0.170733	0.681762	0.34922	-0.920833	-0.194158			0	1	1	1	1	2	2	0	0
P46736;P46736-5;P46736-4	P46736	Lys-63-specific deubiquitinase BRCC36	BRCC3	-0.0755378	-0.0776902	-0.0902169	-0.0741672	-0.115343	-0.156719	-0.0342954	-0.0738026	-0.00708699	15	17	15	14	13	16	18	16	13
O95696-2;O95696	O95696	Bromodomain-containing protein 1	BRD1	-0.135142	0.0755174	0.626665	0.0428069	-0.270619	-0.218679	0.0351808	-0.438274	0.35305	9	5	2	4	4	6	2	1	1
P25440;P25440-2;P25440-3;P25440-4	P25440	Bromodomain-containing protein 2	BRD2	-0.0772608	0.0401095	0.102555	-0.116834	-0.293983	0.0666112	-0.0285862	-0.170245	0.0776527	25	22	25	23	22	29	28	21	25
Q15059;Q15059-2	Q15059	Bromodomain-containing protein 3	BRD3	0.0655603	0.0320746	0.0933718	-0.253584	-0.625775	-0.134468	0.105618	-0.400601	0.0914869	5	8	11	9	12	10	7	10	11
O60885;O60885-2;O60885-3	O60885	Bromodomain-containing protein 4	BRD4	-0.0356443	0.00308975	0.0431254	-0.0967075	-0.287055	0.0111237	0.0738134	-0.182522	0.0724011	32	35	38	32	38	40	33	30	33
Q9NPI1	Q9NPI1	Bromodomain-containing protein 7	BRD7	-0.00934462	-0.0877619	-0.0472415	-0.0184074	-0.126043	0.126574	0.053595	-0.269429	-0.0486914	10	7	6	10	8	8	10	6	10
Q9H0E9-2;Q9H0E9;Q9H0E9-4;Q9H0E9-3	Q9H0E9	Bromodomain-containing protein 8	BRD8	0.357684	0.44976	0.351552	-0.150853	-0.258863	-0.164298	0.0520791	0.0954939	-0.220782	3	3	6	4	6	12	5	1	7
Q9NXR7;Q9NXR7-4;Q9NXR7-3;Q9NXR7-1	Q9NXR7	BRCA1-A complex subunit BRE	BRE	-0.0926232	-0.208507	-0.217588	-0.190892	-0.176093	-0.432169	-0.0700232	-0.106484	-0.247243	17	14	12	17	7	13	16	11	11
Q92994;Q92994-7;Q92994-8;Q92994-5;Q92994-9;Q92994-3	Q92994	Transcription factor IIIB 90 kDa subunit	BRF1	-0.0686041	-0.353081	-0.0221479	-0.288001	-0.467528	-0.211075	0.11436	-0.238475	0.433381	1	2	1	4	1	1	2	1	4
Q8WY22	Q8WY22	BRI3-binding protein	BRI3BP	-0.10476	-0.0539242	-0.170468	0.0360291	0.0648952	0.48495	0.00423203	-0.192409	-0.00403532	5	5	4	4	4	4	2	2	6
Q9BX63;Q9BX63-2	Q9BX63	Fanconi anemia group J protein	BRIP1	0.254243	-0.0464715	-0.719212		0.189924	-0.772184	0.111175		-0.15943	1	2	2	0	2	1	1	0	1
Q8TDN6	Q8TDN6	Ribosome biogenesis protein BRX1 homolog	BRIX1	0.0873973	0.0912057	0.110232	-0.045472	-0.0694376	0.376247	0.0297923	-0.116607	-0.0356434	54	47	58	60	54	50	54	58	55
Q8WUW1;Q8WUW1-2	Q8WUW1	Protein BRICK1	BRK1	0.0763088	0.0282528	0.152571	0.0607223	0.0931988	0.190971	0.0854344	0.110761	-0.017479	11	8	9	9	8	10	5	11	11
Q5VW32;Q5VW32-2	Q5VW32	BRO1 domain-containing protein BROX	BROX	0.113447	0.200397	0.104639	-0.133992	-0.0259531	-0.337706	0.0585073	0.0883505	0.0156273	20	19	18	29	22	27	28	18	21
P55201;P55201-4;P55201-3;P55201-2	P55201	Peregrin	BRPF1	0.0257365	0.0588243	0.728346	-0.227787	-0.458477	-0.176895	-0.055881	-0.207004	0.188539	4	2	1	1	2	4	2	3	2
Q9NSI6;Q9NSI6-2;Q9NSI6-3	Q9NSI6	Bromodomain and WD repeat-containing protein 1	BRWD1	-0.122505	-0.703313	-0.21491	0.139034	0.0550146	0.313665	0.170263	-0.0708623		4	1	3	3	1	1	5	2	0
Q9NW68;Q9NW68-2;Q9NW68-8;Q9NW68-7;Q9NW68-3;Q9NW68-9;Q9NW68-4	Q9NW68	BSD domain-containing protein 1	BSDC1	0.140519	-0.0276528	-0.0281622	0.0431296	-0.0786082	0.139338	0.0260171	0.120625	0.0638029	3	4	3	5	5	2	5	6	3
P35613;P35613-2;P35613-4;P35613-3	P35613	Basigin	BSG	-0.0268547	-0.0380773	0.00634095	0.0646141	-0.00688296	0.348242	0.0937383	-0.0147899	-0.00772653	35	41	35	33	33	32	48	31	31
Q10589;Q10589-2	Q10589	Bone marrow stromal antigen 2	BST2	0.0995109	-0.0173762	-0.0850386	0.271113	0.100956	0.25531	0.00705147	-0.024839	-0.000388881	5	10	10	5	10	9	8	8	8
O14981	O14981	TATA-binding protein-associated factor 172	BTAF1	-0.060975	-0.0853064	-0.0842879	-0.0496572	-0.100665	-0.467902	-0.0123179	-0.0774284	0.0231431	52	36	38	51	31	44	47	36	29
Q9H0C5;Q9H0C5-2	Q9H0C5	BTB/POZ domain-containing protein 1	BTBD1	-0.0510294	0.571273	0.251796	-0.424748	-0.270723	-0.565753	0.0348446	0.167787	-0.043673	3	3	3	6	5	5	4	3	4
Q9BX70;Q9BX70-2	Q9BX70	BTB/POZ domain-containing protein 2	BTBD2	-0.275552	-1.16287		-0.30683	0.198926	-0.33163	0.0551958			1	1	0	1	1	1	1	0	0
P43251;P43251-4;P43251-3;P43251-2	P43251	Biotinidase	BTD	0.286269	0.531428	0.119446	-0.10463	-0.170705		0.686166	-0.217401		1	1	2	2	1	0	2	1	0
P20290;P20290-2	P20290	Transcription factor BTF3	BTF3	0.104494	0.324816	0.177475	0.156627	0.22682	0.618976	-0.0760254	0.0267344	-0.0584313	34	46	40	35	50	41	52	40	43
Q96K17;Q96K17-2	Q96K17	Transcription factor BTF3 homolog 4	BTF3L4	0.196039	0.199264	0.0940198	0.00374992	-0.117079	0.350703	-0.0533457	-0.0563417	-0.132366	22	23	20	22	18	15	24	24	23
Q7KYR7;Q7KYR7-5;Q7KYR7-1;Q7KYR7-6;Q7KYR7-4;Q7KYR7-3;Q8WVV5	Q7KYR7	Butyrophilin subfamily 2 member A1;Butyrophilin subfamily 2 member A2	BTN2A1;BTN2A2	-0.0180129	1.29066		0.2016	-0.12906		0.185224	-0.0531937		4	2	0	5	1	0	4	2	0
Q9Y297;Q9Y297-2	Q9Y297	F-box/WD repeat-containing protein 1A	BTRC	-0.136121		1.06045	0.914078	0.664237		0.784212			1	0	1	2	1	0	1	0	0
O43683;O43683-2;O43683-3	O43683	Mitotic checkpoint serine/threonine-protein kinase BUB1	BUB1	-0.0990689	0.219639	-0.178029	0.216372	-0.0534797	-0.572296	0.0196195	-0.0730169	-0.154916	8	6	3	9	7	8	10	7	4
O60566;O60566-3;O60566-2	O60566	Mitotic checkpoint serine/threonine-protein kinase BUB1 beta	BUB1B	0.338074	0.0815401	0.0101551	-0.0509715	-0.0769475	-0.457572	0.134828	-0.0755757	0.0242037	15	16	14	21	18	24	21	21	13
O43684;O43684-2	O43684	Mitotic checkpoint protein BUB3	BUB3	0.010863	0.0701581	0.145444	-0.0440537	-0.104028	-0.268603	0.054475	-0.0664402	0.00303673	44	41	34	42	39	43	44	41	34
Q9BRD0;Q9BRD0-2	Q9BRD0	BUD13 homolog	BUD13	-0.0659736	0.185095	-1.44822	-0.0658401	-0.115544	0.148659	0.00559023	0.131225	0.108587	3	3	3	3	3	3	5	3	4
P41223;P41223-2	P41223	Protein BUD31 homolog	BUD31	0.0211178	0.177575	0.0068326	-0.16097	-0.294194	0.00460718	0.0160398	-0.0666241	0.0122665	13	12	10	13	16	13	10	14	15
Q13895	Q13895	Bystin	BYSL	-0.0802417	0.168858	0.0856973	0.0830757	0.0454818	0.390359	-0.020057	0.0438789	-0.0160486	41	42	40	43	46	41	44	43	40
Q7L1Q6;Q7L1Q6-4;Q7L1Q6-3;Q7L1Q6-2	Q7L1Q6	Basic leucine zipper and W2 domain-containing protein 1	BZW1	-0.279983	-0.19882	-0.27416	0.254236	0.22045	0.277776	-0.0862914	0.0145963	-0.0253899	67	57	58	59	60	57	69	59	55
Q9Y6E2	Q9Y6E2	Basic leucine zipper and W2 domain-containing protein 2	BZW2	-0.0207833	-0.160191	-0.104873	-0.0450355	-0.0666783	0.152243	-0.0760254	0.0116366	-0.00152077	66	65	73	64	73	65	71	72	65
Q8N655	Q8N655	Uncharacterized protein C10orf12	C10orf12	-0.238469	-0.398063	-0.26943	-0.439549	-0.726726	-0.0208775	-0.140446	1.79631		2	1	1	3	2	3	1	1	0
Q96B45	Q96B45	UPF0693 protein C10orf32	C10orf32	-0.355537	-0.0962811	-0.19823	0.126077	0.148709	0.171703	-0.294694	-0.0010985	-0.22623	1	3	3	3	2	2	2	3	1
Q5T2E6;Q5T2E6-2	Q5T2E6	UPF0668 protein C10orf76	C10orf76	0.13944	-0.0112598	0.112229	0.154592	0.146126	-0.0306102	0.0451142	-0.0216103	-0.0970407	7	4	3	6	4	6	4	8	3
Q9H0W9;Q9H0W9-2;Q9H0W9-3	Q9H0W9	Ester hydrolase C11orf54	C11orf54	-0.0666269	-0.0410038	-0.23587	0.0500057	0.138998	-0.030506	0.116158	0.170001	0.177141	17	14	9	11	11	11	15	14	8
Q6ZUT1;Q6ZUT1-2;Q6ZUT1-3	Q6ZUT1	Uncharacterized protein C11orf57	C11orf57	0.97316	0.336882	0.244588	1.6399	0.051982	0.561194	1.07765	0.294599	-0.0785957	2	3	1	3	2	1	2	3	1
Q9H3H3;Q9H3H3-2;Q9H3H3-3	Q9H3H3	UPF0696 protein C11orf68	C11orf68	-0.340938	-0.0791705	-0.266357	0.0524701	0.213064	0.317209	-0.0932881	0.0943973	0.210089	10	6	7	11	6	5	11	8	5
Q53FT3	Q53FT3	Protein Hikeshi	C11orf73	0.04986	0.0716717	0.0599167	0.0326798	0.152575	0.125779	-0.0178113	0.0452985	0.00613749	6	7	8	10	7	4	7	8	6
Q9BUA3	Q9BUA3	Uncharacterized protein C11orf84	C11orf84	0.0252695	0.0756546	-0.7404	0.0555702	-0.082723	0.0559087	0.0490134	0.39098	-0.0340138	2	2	1	3	1	4	1	2	3
E9PRG8	E9PRG8	Uncharacterized protein C11orf98	C11orf98	-0.0723947	0.123274	-0.0074442	-0.107053	-0.00602079	0.36132	0.0790686	0.509058	0.0374901	6	4	4	6	5	4	5	4	5
Q9HB07	Q9HB07	UPF0160 protein MYG1, mitochondrial	C12orf10	-0.215743	-0.18326	-0.186773	0.103612	0.174923	-0.054743	-0.0449165	0.0170437	-0.0399433	50	45	46	49	48	47	44	48	42
Q8N999;Q8N999-3	Q8N999	Uncharacterized protein C12orf29	C12orf29	-0.0448556	-0.0283012	0.164401	0.0235221	0.00926864	-0.148924	-0.111294	-0.193698	-0.0865308	9	9	7	11	9	11	13	13	7
Q96C57	Q96C57	Uncharacterized protein C12orf43	C12orf43	-0.265571	-0.148865	-0.174736	-0.000279559	0.0870168	0.292547	-0.0707466	0.00298371	0.126475	7	6	9	7	5	7	10	5	8
Q8N5I9	Q8N5I9	Uncharacterized protein C12orf45	C12orf45	0.0220983	0.0945937	-0.00759315	0.0217371	0.105883	0.656192	-0.0348936	0.087524	0.00944231	6	9	6	7	8	3	9	7	7
Q99622	Q99622	Protein C10	C12orf57	-0.0465577	0.0654695	-0.0852656	0.182022	0.130921	0.350603	0.0847284	0.00369946	0.160286	5	7	4	5	5	3	4	3	5
Q69YU5	Q69YU5	Uncharacterized protein C12orf73	C12orf73	0.3578	0.231876	0.308065	0.258916	0.363079	0.638646	0.115882	0.149952	0.0572611	5	6	7	5	5	6	4	5	5
Q9UKR5	Q9UKR5	Probable ergosterol biosynthetic protein 28	C14orf1	-0.088242	-0.533323	-0.591323	-0.0390307	-0.215082		-0.145357	-0.135268		1	1	1	2	2	0	2	1	0
Q9BXV9	Q9BXV9	Uncharacterized protein C14orf142	C14orf142	0.130511	0.265691	-0.16808	0.175481	0.151416	0.545873	0.0062763	0.0252964	0.0632279	4	4	3	5	3	2	4	4	1
Q9Y224	Q9Y224	UPF0568 protein C14orf166	C14orf166	-0.0986234	-0.0624869	-0.0975086	-0.0630751	-0.037858	0.214123	-0.0319049	0.0046338	7.06944e-05	46	29	27	44	32	31	38	29	28
Q6ZRI6;Q6ZRI6-2	Q6ZRI6	Uncharacterized protein C15orf39	C15orf39	-0.0634255	0.320887	-0.59846	-0.205959	-0.284927	-0.670281	-0.432894			2	2	1	3	1	2	2	0	0
Q8WUR7;Q8WUR7-2;Q8WUR7-3	Q8WUR7	UPF0235 protein C15orf40	C15orf40	0.191623	0.0596566	0.0592532	0.195675	-0.111814	0.278911	-0.0339887	-0.0315426	-0.0734537	3	4	4	3	2	4	4	5	2
Q96S19;Q96S19-3;Q96S19-5;Q96S19-2;Q96S19-6;Q96S19-4	Q96S19	UPF0585 protein C16orf13	C16orf13	-0.480462	-0.561906	-0.617252	-0.0141897	-0.0322004	0.163122	-0.151333	-0.257566	0.0404318	13	8	13	9	6	6	11	8	7
Q96GQ5	Q96GQ5	RUS1 family protein C16orf58	C16orf58	-0.117952	-0.394525		-0.179211	-0.198752	0.0579674	0.105618	-0.0944287	-0.0136914	3	2	0	4	2	3	5	2	4
Q6PH81	Q6PH81	UPF0547 protein C16orf87	C16orf87	0.255986	0.206297	0.181763	-0.0895353	0.0718532	0.424402	-0.0548384	-0.118021		1	1	2	1	1	1	3	1	0
Q96GS4	Q96GS4	Uncharacterized protein C17orf59	C17orf59	-0.162348	-0.141513	-0.267348	-0.318973	-0.379031	-0.111618	-0.0748103	-0.0367297	0.0226038	3	11	6	6	8	7	5	6	3
Q9BQA9;Q9BQA9-2	Q9BQA9	Uncharacterized protein C17orf62	C17orf62	-0.29598	-0.476715	-0.394495	-0.127622	-0.150351	-0.0392557	0.057788	0.0314695	-0.15728	5	3	10	6	6	7	8	5	6
Q9HAS0	Q9HAS0	Protein Njmu-R1	C17orf75	0.00579685	-0.179131	-0.142486	-0.0576552	-0.0587	-0.0876333	-0.0423541	0.106959	-0.118466	8	6	5	7	5	3	7	6	3
Q9BSJ5;Q9BSJ5-3;Q9BSJ5-2	Q9BSJ5	Uncharacterized protein C17orf80	C17orf80	-0.325647	0.152567	-0.0011529	-0.122629	0.148322	-0.00510798	0.0919127	-0.160738	0.0911551	2	3	2	2	2	1	1	1	1
Q53F19;Q53F19-2	Q53F19	Uncharacterized protein C17orf85	C17orf85	0.124937	0.158924	0.0602325	-0.0401022	-0.0536431	0.169188	-0.0034186	0.0445889	0.00585587	11	21	17	11	21	18	12	22	18
Q32NC0;Q32NC0-2	Q32NC0	UPF0711 protein C18orf21	C18orf21	0.0730644	0.128044	0.238739	-0.0941408	-0.245336	0.0972734	0.0966824	-0.0748971	0.0673664	7	2	2	5	5	4	4	3	1
Q96B23-2;Q96B23	Q96B23	Uncharacterized protein C18orf25	C18orf25	0.123983	-0.0434446	0.0501866	-0.165589	-0.0266086	0.0680224	0.0760882	-0.0391197	-0.00440756	7	8	11	8	11	9	12	8	12
Q96DM3	Q96DM3	Uncharacterized protein C18orf8	C18orf8	-0.0831028	-0.15225	0.00863391	0.0941592	-0.130954	-0.345686	0.0202546	-0.228217	-0.377565	9	6	4	10	3	6	8	4	2
Q9UFG5	Q9UFG5	UPF0449 protein C19orf25	C19orf25	-0.242611	-0.250755	0.0398781	0.18455	0.121352	0.580247	-0.206824	0.0877995	-0.145756	1	2	3	3	3	2	1	2	3
Q9BQ61	Q9BQ61	Uncharacterized protein C19orf43	C19orf43	-0.0898063	0.0249893	0.0242758	-0.150098	-0.135472	0.12676	-0.0643904	-0.119802	0.0364737	7	15	11	8	11	15	10	15	13
Q8N9M1;Q8N9M1-2;Q8N9M1-3	Q8N9M1	Uncharacterized protein C19orf47	C19orf47	0.531057	0.230028	-0.0798613	-0.00548774	-0.0725632		0.272865	-0.236679	0.2118	1	1	2	2	1	0	4	1	1
Q9BSF4	Q9BSF4	Uncharacterized protein C19orf52	C19orf52	0.0353213	0.0755174	0.018436	0.267979	0.0427068	0.0690192	-0.02558	0.352509	0.14171	3	5	2	2	5	5	6	6	3
Q9UNZ5	Q9UNZ5	Leydig cell tumor 10 kDa protein homolog	C19orf53	-0.116389	-0.0279622	-0.0351799	0.0439653	0.00869998	0.447207	-0.00692057	-0.000395365	-0.0116766	15	16	14	15	11	17	10	16	14
Q9NS00;Q9NS00-2	Q9NS00	Glycoprotein-N-acetylgalactosamine 3-beta-galactosyltransferase 1	C1GALT1	-0.418116	0.104307	-0.151217	-0.0780856	-0.0264921	0.478358			-0.0229816	2	4	4	1	2	2	0	0	2
Q96EU7	Q96EU7	C1GALT1-specific chaperone 1	C1GALT1C1	0.319028	0.880951	-0.180266	0.180822		-0.03758			-0.0130671	2	1	1	1	0	2	0	0	1
Q9NX04;Q9NX04-2	Q9NX04	Uncharacterized protein C1orf109	C1orf109	-0.152655	-0.0905755	0.193818	-0.159518	0.682446			0.260661		1	3	2	1	1	0	0	2	0
Q9NSG2;Q9NSG2-2;Q9NSG2-3	Q9NSG2	Uncharacterized protein C1orf112	C1orf112	0.297433	0.832101		-0.426148	0.370179	-0.267989		0.357203	0.437694	1	1	0	2	1	2	0	2	2
Q6ZSJ8	Q6ZSJ8	Uncharacterized protein C1orf122	C1orf122	-0.119871	0.310901	0.0641432	0.0803629	-0.105952	0.486625	-0.0601685	-0.0941942	-0.228092	4	3	4	3	4	3	4	3	3
Q9NWV4	Q9NWV4	UPF0587 protein C1orf123	C1orf123	0.236195	0.276471	0.293229	0.0933096	0.0565285	0.149648	-0.032349	-0.046268	-0.0301104	16	11	14	13	10	8	11	11	14
Q8NDD1;Q8NDD1-2;Q8NDD1-3	Q8NDD1	Uncharacterized protein C1orf131	C1orf131	0.0671209	0.521394	0.246809	0.132983	-0.243218	0.351223	0.103947	-0.205889	0.148551	7	4	8	5	7	3	6	4	5
Q8IYL3	Q8IYL3	UPF0688 protein C1orf174	C1orf174	0.541914	0.355416	0.529413	-0.00603387	-0.0925278	0.476106	0.246345	0.0435948	0.206127	5	2	2	5	4	4	5	5	4
Q9H425;Q9H425-3;Q9H425-2	Q9H425	Uncharacterized protein C1orf198	C1orf198	0.0417866	0.35372	0.36823	-0.146732	-0.489914	-0.39137	-0.865908		0.102838	2	1	3	3	1	3	2	0	4
Q9BV19	Q9BV19	Uncharacterized protein C1orf50	C1orf50	0.166694	0.104442	-0.301941	0.0835035	0.246248	0.207647	0.0913505	0.051528	-0.395029	1	1	1	2	2	3	1	1	2
Q8N6N3	Q8N6N3	UPF0690 protein C1orf52	C1orf52	0.178163	0.244619	0.0726689	-0.165166	-0.0822989	0.033416	-0.0405508	-0.126371	-0.204296	5	6	4	10	7	6	9	7	7
Q07021	Q07021	Complement component 1 Q subcomponent-binding protein, mitochondrial	C1QBP	0.0354518	-0.0382257	-0.0585816	0.244959	0.149354	0.550841	0.12415	0.0923387	0.025767	32	34	31	32	37	32	43	28	27
Q9BXI9;Q9BXI9-2;Q9BXI9-3	Q9BXI9	Complement C1q tumor necrosis factor-related protein 6	C1QTNF6	-0.226357	-0.279501	-0.317285	-0.109529	-0.160788	-0.0312614	0.0905068	-0.0475083	0.0667759	7	5	3	8	5	4	3	3	4
Q9BUV8;Q9BUV8-4;Q9BUV8-3;Q9BUV8-2;Q9BUV8-5	Q9BUV8	Uncharacterized protein C20orf24	C20orf24	-0.373188	-0.235207	-0.407735	0.194487	0.061335	0.525968	0.190746	-0.0273735	-0.0954915	1	4	2	1	4	3	1	3	4
Q9GZN8;Q9GZN8-2	Q9GZN8	UPF0687 protein C20orf27	C20orf27	-0.0703812	-0.0798883	-0.206014	0.103612	0.119115	0.268408	-0.0281891	-0.00925354	0.00337179	18	14	14	25	13	14	16	17	17
P30042;P30042-2	P30042	ES1 protein homolog, mitochondrial	C21orf33	-0.0322831	-0.201526	-0.132832	0.0187871	-0.0774908	-0.044426	0.158906	0.0598392	0.0439163	30	31	26	29	28	32	27	33	28
P57076	P57076	UPF0769 protein C21orf59	C21orf59	-0.305183	-0.244286	-0.220424	0.221305	0.0827006	0.231252	-0.0141316	-0.0661642	-0.12701	6	10	9	6	9	7	7	13	9
Q9Y426;Q9Y426-2;Q9Y426-3	Q9Y426	C2 domain-containing protein 2	C2CD2	-0.0376405	-0.0642236	-0.826388	0.24687	0.393237	0.289796	0.226514	0.0833843	-0.106657	4	5	2	1	2	4	4	6	3
Q86YS7-3;Q86YS7;Q86YS7-2;Q86YS7-4;Q86YS7-5	Q86YS7	C2 domain-containing protein 5	C2CD5	0.0150442	0.698295	-0.124965	-0.0885067	0.199673	-0.138447	0.0281189	0.161387	0.853188	9	1	4	8	2	7	7	7	3
Q9H6V9;Q9H6V9-2;Q9H6V9-3	Q9H6V9	UPF0554 protein C2orf43	C2orf43	-0.0623238	0.277187	-0.0317089	0.438448	0.386249	0.149326	0.0246192	-0.0580935	0.227871	5	2	2	3	1	2	1	1	2
Q9H6R7;Q9H6R7-2	Q9H6R7	WD repeat and coiled-coil-containing protein C2orf44	C2orf44	-0.191705	-0.127835	-0.0425709	-0.121922	-0.204098	-0.399451	-0.342145		-0.0836811	2	1	2	2	1	2	1	0	1
Q8WWC4	Q8WWC4	Uncharacterized protein C2orf47, mitochondrial	C2orf47	-0.0582656	-0.130095	-0.18998	0.112165	0.204647	0.53504	0.161452	0.0255842	0.0440706	10	9	6	7	12	11	7	12	12
Q9BVC5;Q9BVC5-2	Q9BVC5	Ashwin	C2orf49	-0.0678565	0.0797632	-0.0112222	0.16891	0.129614	0.258404	-0.0368128	-0.0611911	0.000989406	4	4	11	6	7	8	8	5	11
Q3KRA6	Q3KRA6	UPF0538 protein C2orf76	C2orf76	0.197076	0.220384	-0.226055	0.256768	0.132096	0.136952	0.11436	0.081725	0.0901759	2	2	4	2	3	3	2	3	2
Q6NW34;Q6NW34-2	Q6NW34	Uncharacterized protein C3orf17	C3orf17	0.113447	0.0333462	0.257867	-0.0380219	-0.0612948	0.103836	0.0676818	-0.106941	0.137282	11	9	7	12	8	7	12	11	6
Q5JPI3;Q5JPI3-2	Q5JPI3	Uncharacterized protein C3orf38	C3orf38	0.473268	0.461564	0.655694	-0.0911761	0.0297327	-0.0622565	0.0821842	0.0478502	-0.104679	3	3	3	5	2	4	4	4	2
Q8NDZ4;Q8NDZ4-2	Q8NDZ4	Deleted in autism protein 1	C3orf58	-0.10141	0.0201514		-0.0189278	0.36874	0.285075	0.0920532	0.260294	0.152166	8	2	0	4	4	2	4	5	1
P20851;P20851-2	P20851	C4b-binding protein beta chain	C4BPB	-0.089506	-0.45092	-0.151509	0.0404581	-0.0647469	0.204708	0.00883874	0.076597	-0.0974945	3	3	3	3	3	2	4	3	4
Q9NWY4	Q9NWY4	UPF0609 protein C4orf27	C4orf27	0.149252	0.0255574	-0.112292	0.216111	0.0679008	-0.107602	-0.0720841	-0.424846	-0.118331	8	8	3	8	8	9	10	7	4
Q8WVX3;Q8WVX3-2	Q8WVX3	Uncharacterized protein C4orf3	C4orf3	-0.240959		-0.295359	0.0285527	1.18351			-0.0822253	0.0647496	2	0	2	1	2	0	0	1	3
Q49AR2;Q49AR2-2	Q49AR2	UPF0489 protein C5orf22	C5orf22	0.183013	0.140947	0.222322	0.180689	-0.0970956	-0.408356	-0.0358759	-0.226691	-0.239147	6	4	4	4	3	3	2	5	5
Q7Z6I8;Q7Z6I8-2	Q7Z6I8	UPF0461 protein C5orf24	C5orf24	0.500826		0.181197	-0.00257853	-0.0848759	0.299337	0.27695	-0.198663	0.0847031	2	0	1	2	1	3	3	1	3
Q96GV9	Q96GV9	UNC119-binding protein C5orf30	C5orf30	3.57218	0.25846			-0.0144923	-0.227458	-0.262253	0.102329		1	1	0	0	2	2	2	2	0
A6NDU8	A6NDU8	UPF0600 protein C5orf51	C5orf51	0.121117	0.0343345	-0.0576218	0.0690284	0.0510157	0.0157208	-0.0324256	0.0458659	-0.0494046	6	8	8	8	7	8	12	9	9
Q9H6K1;Q9H6K1-2	Q9H6K1	Uncharacterized protein C6orf106	C6orf106	0.0637137	0.191944	-0.0939372	-0.110067	0.0957445	-0.498766	-0.157266	-0.00175801	-0.0392711	1	6	6	1	4	1	4	4	5
Q7Z4R8	Q7Z4R8	UPF0669 protein C6orf120	C6orf120	0.13944	-0.392494	-0.322299	0.208678	-0.183482	0.197122	0.163325	-0.158595	0.0980904	2	1	1	1	1	1	1	1	1
Q9P0P8	Q9P0P8	Uncharacterized protein C6orf203	C6orf203	0.132003	0.0842693	0.216949	-0.0885549	0.0978848	0.572536	0.198205	0.0556191	-0.0712424	3	3	1	5	5	3	3	3	4
Q9BPX7-2;Q9BPX7	Q9BPX7	UPF0415 protein C7orf25	C7orf25	0.123301	-0.01142	-0.262797	0.0933096	0.176823	-0.237462	0.171726	-0.385948	-0.147125	5	5	2	4	4	2	3	4	3
Q9BRJ6	Q9BRJ6	Uncharacterized protein C7orf50	C7orf50	-0.0790329	-0.0602246	-0.117498	0.0948667	0.0651687	0.199211	-0.0408898	0.102466	0.0497336	11	22	19	10	16	16	13	19	20
Q96HJ9	Q96HJ9	UPF0562 protein C7orf55	C7orf55	0.228608	0.0181546	-0.223073	-0.222365	-0.149288		0.127444	-0.0948821	-0.209723	2	2	1	2	2	0	2	3	1
Q96HJ9-2;Q9Y383-3;Q9Y383-2	Q96HJ9	UPF0562 protein C7orf55;Putative RNA-binding protein Luc7-like 2	C7orf55;LUC7L2	0.0575888	0.136352	0.0815802	-0.0394809	0.026506	0.446104	-0.017599	0.0300363	0.052071	53	66	62	48	64	55	54	60	53
Q9H7E9;Q9H7E9-2	Q9H7E9	UPF0488 protein C8orf33	C8orf33	-0.0472329	-0.0272551	-0.119089	-0.0998131	-0.203258	0.127414	-0.106562	-0.139584	0.057346	9	14	12	9	18	10	17	12	11
Q8N0T1	Q8N0T1	Uncharacterized protein C8orf59	C8orf59	0.304787	0.744404	-0.66094	0.218581	0.177835	0.0984407	0.148539	0.134163	-0.0275501	8	3	7	6	8	5	7	7	5
Q6P1X6;Q6P1X6-2	Q6P1X6	UPF0598 protein C8orf82	C8orf82	-0.243965	-0.510845	-0.218047	-0.0309343	-0.317857	0.0730965	-0.0642964	-0.0868828	-0.0399614	13	6	13	14	6	8	10	7	7
Q5T280	Q5T280	Putative methyltransferase C9orf114	C9orf114	0.144691	-0.0458298	0.342232	-0.303562	-0.460149	-0.25266	0.0175793	-0.256831	0.156073	12	8	8	13	11	11	7	10	8
Q9BUH6	Q9BUH6	Protein PAXX	C9orf142	0.0341757	-0.10381	-0.0635797	0.154321	0.312715	0.0605611	-0.0166594	-0.130228	-0.0748678	7	6	3	4	4	2	4	2	4
Q8IXQ3	Q8IXQ3	Uncharacterized protein C9orf40	C9orf40	0.40018	0.548527	0.140329	-0.125857	-0.00444149	0.403892	-0.00985794	0.175457	0.157215	2	3	4	3	1	1	5	3	4
Q8N4J0	Q8N4J0	UPF0586 protein C9orf41	C9orf41	0.238463		0.305536	0.0588378		-0.0517273	-0.056208	0.0316127	-0.0368214	4	0	1	4	0	1	3	1	3
Q5T6V5	Q5T6V5	UPF0553 protein C9orf64	C9orf64	0.0558749	0.174504	0.185155	-0.056822	0.0580408	-0.109966	-0.0723045	-0.134625	-0.0285593	19	20	16	22	19	19	25	18	21
Q9NZ63	Q9NZ63	Uncharacterized protein C9orf78	C9orf78	0.104632	0.153477	0.180601	-0.160413	-0.0685673	0.171137	-0.129216	0.0522342	0.0203227	14	18	13	11	16	19	15	18	18
Q96MD7-1	Q96MD7	Uncharacterized protein C9orf85	C9orf85	0.295618	0.562198		-0.133859	0.462562	0.108266	-0.0813235	-0.39518	-0.093793	3	1	0	2	2	1	2	2	1
Q96LW7-2;Q96LW7	Q96LW7	Bcl10-interacting CARD protein	C9orf89	-0.130028	-0.396198	0.256902	0.00121583	-0.0727137	-0.103652	0.0560604	-0.148596	-0.153343	6	4	2	7	4	2	6	3	2
Q9H8G2;Q9H8G2-2	Q9H8G2	Caspase activity and apoptosis inhibitor 1	CAAP1	0.123028	0.0693318	0.171157	0.279229	0.269813	0.373789	0.121399	-0.0623525	0.111911	4	5	5	8	6	9	5	8	7
Q9Y376	Q9Y376	Calcium-binding protein 39	CAB39	-0.0360251	0.067264	-0.0115209	0.764496	0.733758	0.860149	-0.0305429	0.0130011	-0.0455506	21	23	29	22	28	17	27	26	24
Q9Y6J0;Q9Y6J0-2	Q9Y6J0	Calcineurin-binding protein cabin-1	CABIN1	0.173955	0.286816		-0.100153		-0.677358	0.152991	0.103284		2	1	0	1	0	4	1	1	0
Q8WUQ7;Q8WUQ7-2	Q8WUQ7	Cactin	CACTIN	-0.0866163	-0.0637099	-0.109359	-0.02508	-0.167295	0.27407	-0.0931603	-0.123417	-0.0324223	12	11	8	14	12	8	8	7	7
Q86Y37;Q86Y37-2;Q86Y37-4	Q86Y37	CDK2-associated and cullin domain-containing protein 1	CACUL1	-0.251815	0.0545163	-0.119911	0.0176382	-0.0432577	-0.116004	-0.0195712	0.118199	0.109259	1	2	2	3	2	4	3	2	2
Q9HB71;Q9HB71-3	Q9HB71	Calcyclin-binding protein	CACYBP	0.186541	0.317528	0.215816	0.159335	0.234136	0.284741	-0.0378732	0.0731218	0.0429388	72	88	82	74	91	87	81	95	86
P27708	P27708	CAD protein;Glutamine-dependent carbamoyl-phosphate synthase;Aspartate carbamoyltransferase;Dihydroorotase	CAD	-0.202913	-0.0775529	-0.136139	0.30612	0.397153	-0.138195	-0.105723	-0.0276869	-0.00808195	117	124	123	118	128	125	131	128	119
Q9BY67;Q9BY67-5;Q9BY67-4;Q9BY67-3;Q9BY67-2	Q9BY67	Cell adhesion molecule 1	CADM1	0.759883	0.392114	0.527929	-0.398997	-0.200724	0.095628	-0.0301146	-0.0427045	-0.0930199	3	8	6	5	11	8	10	5	7
Q8NFZ8	Q8NFZ8	Cell adhesion molecule 4	CADM4	0.376802		-0.1111	0.270988	-0.104797	0.0949359	0.0930364	0.627894	-0.0997276	2	0	1	1	1	1	1	1	1
Q13137-4;Q13137;Q13137-3;Q13137-5;Q13137-2	Q13137	Calcium-binding and coiled-coil domain-containing protein 2	CALCOCO2	-0.27327	-0.0197773	0.00424134	-0.402049	-0.389112	-0.526958	0.0525412	0.0128415	0.0155923	5	4	3	4	5	2	11	4	3
Q05682-6;Q05682-2	Q05682	Caldesmon	CALD1		-0.124034	0.310059		-0.0301539	0.057453		0.0564641	-0.407446	0	4	2	0	2	4	0	3	3
Q05682-3	Q05682	Caldesmon	CALD1	0.0675463	-0.05765	0.0218454	0.0910417	-0.0649414	0.352262	0.101297	-0.0417999	-0.120808	48	95	92	46	92	75	63	88	87
Q05682-5	Q05682	Caldesmon	CALD1	-0.262734	-0.29426	-0.223477	-0.222224	0.0845905	0.352621		-0.140988	-0.100523	1	4	5	1	3	2	0	4	3
P62158	P62158	Calmodulin	CALM1	-0.122359	-0.155338	-0.166084	-0.0432283	0.0260846	0.435963	-0.00187323	-0.0351386	-0.0289739	47	60	51	46	50	48	50	54	56
P27797	P27797	Calreticulin	CALR	-0.10508	-0.15018	-0.181274	0.0558174	0.122536	0.354198	0.00830279	0.00537791	-0.0479238	117	148	129	103	156	136	141	146	135
O43852;O43852-3;O43852-6;O43852-10;O43852-5	O43852	Calumenin	CALU	-0.324474	-0.29125	-0.332503	0.0813629	0.189423	0.556018	0.0237061	0.0413202	-0.0602545	64	63	63	67	59	61	57	74	66
O43852-4;O43852-2;O43852-15;O43852-8	O43852	Calumenin	CALU	-0.217555	-0.190021	-0.377606	-0.00879803	0.0427068	0.50869	-0.0804207	0.101784	-0.129714	3	6	5	5	7	4	2	4	6
Q8IU85;Q8IU85-2	Q8IU85	Calcium/calmodulin-dependent protein kinase type 1D	CAMK1D	-0.0028402	-0.00692539	-0.126438	0.0116554	0.0663988	-0.084386	0.0517179	0.135496	0.142511	17	11	9	16	12	10	15	14	8
Q13557;Q13557-8;Q13557-10;Q13557-6;Q13557-11;Q13557-3;Q13557-12;Q13557-9;Q13557-5;Q13557-4	Q13557	Calcium/calmodulin-dependent protein kinase type II subunit delta	CAMK2D	0.0778579	0.0689184	0.0550757	0.193034	0.268626	0.0816022	0.192057	0.225779	0.17811	12	9	8	7	7	9	7	7	9
Q13555-8;Q13555-2;Q13555;Q13555-4;Q13555-10;Q13555-3	Q13555	Calcium/calmodulin-dependent protein kinase type II subunit gamma	CAMK2G	-0.0517529	-0.0518701	-0.10707	-0.0356194	0.0215819	-0.170741	0.0215831	0.0116366	0.00204873	38	35	27	39	41	35	35	37	31
Q8N5S9;Q8N5S9-2	Q8N5S9	Calcium/calmodulin-dependent protein kinase kinase 1	CAMKK1	0.00866442	-0.182259	-0.0125502	-0.106906	-0.145612	-0.330026	-0.164063	0.0143644	-0.0818468	7	5	6	6	4	7	3	6	3
Q96RR4;Q96RR4-3;Q96RR4-2;Q96RR4-7;Q96RR4-6;Q96RR4-5;Q96RR4-4	Q96RR4	Calcium/calmodulin-dependent protein kinase kinase 2	CAMKK2	-0.268288	0.25022	-0.308797	0.195543	0.256463	-0.193155	0.130594	0.137228	-0.00323798	5	3	1	4	1	1	3	1	2
P49069	P49069	Calcium signal-modulating cyclophilin ligand	CAMLG	0.690607		-0.00726218	0.443124	-1.17042	-0.106311	0.323171	0.159815	-0.410849	2	0	1	1	1	1	3	1	2
Q5T5Y3;Q5T5Y3-3;Q5T5Y3-2	Q5T5Y3	Calmodulin-regulated spectrin-associated protein 1	CAMSAP1	-0.0807129	-0.144705	0.0238386	-0.215541	-0.365588	-0.447454	-0.179939	-0.43748	0.0947676	5	8	2	6	4	9	6	1	7
Q08AD1;Q08AD1-2;Q08AD1-3	Q08AD1	Calmodulin-regulated spectrin-associated protein 2	CAMSAP2	0.04986	0.0916127	0.131474	-0.0653183	0.0745727	-0.256066	-0.0760885	0.0682425	0.0727876	26	24	18	20	18	20	24	21	17
Q9P1Y5;Q9P1Y5-2	Q9P1Y5	Calmodulin-regulated spectrin-associated protein 3	CAMSAP3	-0.228165	0.184714	0.272797	-0.179964	-0.0455296	-0.253784	-0.0497914	-0.294781	0.113251	2	3	2	3	3	6	5	4	3
Q86VP6;Q86VP6-2	Q86VP6	Cullin-associated NEDD8-dissociated protein 1	CAND1	-0.0594726	-0.0631209	-0.0714813	0.0118052	0.0311334	-0.350196	-0.0199507	-0.00653007	-0.0297315	165	156	166	156	159	150	164	154	154
Q8WVQ1;Q8WVQ1-3;Q8WVQ1-2	Q8WVQ1	Soluble calcium-activated nucleotidase 1	CANT1	-0.15018	0.268094	-0.0226495	0.0854986	-0.0209078	0.109779	0.0270905	-0.154825	-0.0843368	11	4	4	13	2	3	7	1	1
P27824;P27824-2;P27824-3	P27824	Calnexin	CANX	0.475728	0.433585	0.372178	-0.230567	-0.221806	0.0406717	-0.00914941	-0.00303391	0.0176016	81	115	111	91	132	118	114	129	113
Q01518;Q01518-2	Q01518	Adenylyl cyclase-associated protein 1	CAP1	0.222764	0.221128	0.217799	-0.0537918	0.0799964	-0.0362984	-0.044345	0.0423158	-0.0113381	78	80	79	91	88	79	83	78	77
P40123;P40123-2	P40123	Adenylyl cyclase-associated protein 2	CAP2	0.205475	0.194346	0.201426	0.0945837	0.181371	0.112352	-0.0255953	0.0900021	-0.0608074	31	27	29	29	27	30	23	32	26
P40121;P40121-2	P40121	Macrophage-capping protein	CAPG	-0.382279	-0.297614	-0.40874	-0.188531	-0.0255016	-0.129495	-0.0813869	0.0164793	0.0486745	46	47	47	44	46	46	53	37	41
P07384	P07384	Calpain-1 catalytic subunit	CAPN1	0.0550171	-0.185691	-0.173733	-0.00940625	-0.00401107	-0.240169	-0.091452	-0.0357539	-0.0316994	26	28	32	34	24	30	30	24	34
P17655;P17655-2	P17655	Calpain-2 catalytic subunit	CAPN2	-0.04262	-0.00573499	0.0202716	-0.294583	-0.0318055	-0.378122	-0.215719	-0.00764828	-0.0704627	71	63	69	76	67	80	73	63	61
Q9Y6W3	Q9Y6W3	Calpain-7	CAPN7	0.394314	0.34669	0.431489	0.0596499	0.0548769	-0.556725	-0.176364	0.122375	0.158339	11	8	3	14	8	10	15	9	9
P04632	P04632	Calpain small subunit 1	CAPNS1	-0.00555178	0.0379994	-0.120788	-0.119097	0.0270677	0.155359	-0.169341	0.00302754	-0.0767678	27	29	24	29	32	30	28	33	30
Q14444;Q14444-2	Q14444	Caprin-1	CAPRIN1	0.179737	0.153477	0.269659	0.0757824	0.0783714	0.118565	-0.0475763	0.0300363	-0.049112	75	99	88	67	95	90	90	98	89
P52907	P52907	F-actin-capping protein subunit alpha-1	CAPZA1	0.265656	0.275755	0.314699	0.0437601	0.0941372	0.193091	0.0231167	0.0326151	-0.00692715	56	52	50	66	52	50	63	48	51
P47755;P47755-2	P47755	F-actin-capping protein subunit alpha-2	CAPZA2	0.241105	0.302371	0.271161	0.197126	0.235109	0.1762	0.0208157	0.109404	-0.00749555	27	28	26	26	26	26	25	26	28
P47756-2;P47756	P47756	F-actin-capping protein subunit beta	CAPZB	0.246249	0.248518	0.260343	0.0607223	0.111455	-0.057818	-0.0108686	0.00942731	0.00326599	42	39	37	42	42	43	46	39	40
Q9BXL6;Q9BXL6-2	Q9BXL6	Caspase recruitment domain-containing protein 14	CARD14	-0.0319033	0.727744	0.402263	-0.127655	0.408729	-0.500027	0.0517179	0.0301796	-0.150378	5	2	3	8	3	5	3	4	4
Q9Y2V2	Q9Y2V2	Calcium-regulated heat stable protein 1	CARHSP1	-0.118193	-0.182128	-0.185293	-0.0212107	0.00471306	0.157167	-0.0267695	-0.00716263	0.00714028	16	12	15	15	12	14	18	13	14
Q8IW45;Q8IW45-2;Q8IW45-4	Q8IW45	ATP-dependent (S)-NAD(P)H-hydrate dehydratase	CARKD	-0.224256	-0.189856	-0.275236	0.0494947	-0.0193557	-0.079421	-0.0366438	-0.096744	-0.00658976	5	6	5	5	6	1	8	3	3
Q86X55;Q86X55-1;Q86X55-2	Q86X55	Histone-arginine methyltransferase CARM1	CARM1	-0.0960806	-0.0450393	-0.102909	0.0886281	0.12503	-0.227189	-0.0671962	-0.0416342	-0.0246346	39	33	36	36	27	38	37	35	36
P49589-3;P49589;P49589-2	P49589	Cysteine--tRNA ligase, cytoplasmic	CARS	-0.032359	0.086449	-0.0201598	0.0661592	0.191679	-0.0750906	0.0275313	0.0948086	-0.0046735	105	81	82	102	78	75	83	81	71
Q9HA77	Q9HA77	Probable cysteine--tRNA ligase, mitochondrial	CARS2	0.00169254	0.231999	0.0531252	0.297786	0.310294	0.0945539	0.107704	0.0533634	0.0330921	17	15	11	16	15	14	11	16	10
O15234	O15234	Protein CASC3	CASC3	-0.0171257	-0.0949992	-0.0986011	-0.0343035	-0.0117783	0.274175	-0.13243	-0.075113	-0.357273	5	12	8	4	10	9	14	16	8
Q6P4E1;Q6P4E1-2;Q6P4E1-5;Q6P4E1-4	Q6P4E1	Protein CASC4	CASC4	-0.0317211	-0.489259	-0.731789	-0.175077	-0.0399302	0.381795	0.109233	-0.0863697	-0.268226	4	7	5	4	6	7	3	4	5
Q8NG31;Q8NG31-2;Q8NG31-4;Q8NG31-3	Q8NG31	Protein CASC5	CASC5	0.673757	0.479298	0.448359	-0.0883943	-0.083981	-0.535691	0.027737	-0.0546072	0.159511	10	6	6	18	12	16	10	12	7
O14936;O14936-3;O14936-4;O14936-6;O14936-2;O14936-5	O14936	Peripheral plasma membrane protein CASK	CASK	-0.172056	-0.239466	-0.213516	0.419368	0.282689	0.0993215	0.099341	-0.0257181	0.0435562	19	19	18	13	18	14	17	17	11
Q8WXE0;Q8WXE0-2	Q8WXE0	Caskin-2	CASKIN2	0.0922828	0.00568349	0.401017	-0.0951411	0.0590024	-0.178164	-0.00871241	-0.150951	0.0589078	7	10	7	5	4	17	7	10	12
P42575;P42575-2	P42575	Caspase-2;Caspase-2 subunit p18;Caspase-2 subunit p13;Caspase-2 subunit p12	CASP2	0.00292358	0.0572971	0.0759995	-0.212877	-0.166316	-0.225787	0.0695383	-0.0322611	0.179328	16	12	12	14	18	14	13	15	15
P42574	P42574	Caspase-3;Caspase-3 subunit p17;Caspase-3 subunit p12	CASP3	-0.019804	-0.0645712	-0.0178577	-0.0422633	-0.000286135	-0.0437688	-0.00813998	0.00899087	-0.0529755	10	8	8	11	6	10	7	9	9
P49662;P49662-2;P49662-4;P49662-5	P49662	Caspase-4;Caspase-4 subunit 1;Caspase-4 subunit 2	CASP4	0.509722	0.744059	0.280273	0.497328	0.326356	-0.0143739		0.0640469	-0.0933404	1	2	2	1	2	1	0	3	3
P55212;P55212-2	P55212	Caspase-6;Caspase-6 subunit p18;Caspase-6 subunit p11	CASP6	0.0946498	0.265331	0.0160121	0.275364	0.0279098	-0.251627	-0.0101746	0.272103	0.0839529	6	3	3	3	4	2	5	4	4
P55210;P55210-3;P55210-4	P55210	Caspase-7;Caspase-7 subunit p20;Caspase-7 subunit p11	CASP7	0.0855785	-0.12572	-0.0305986	0.138896	0.106813	0.104619	-0.131232	-0.045331	-0.0149588	11	15	11	14	19	13	17	16	17
Q14790;Q14790-4;Q14790-9;Q14790-2;Q14790-3;Q14790-8;Q14790-7;Q14790-6;Q14790-5	Q14790	Caspase-8;Caspase-8 subunit p18;Caspase-8 subunit p10	CASP8	-0.0148725	0.0522878	0.0578304	0.0482678	-0.096239	-0.191262	-0.0848612	-0.124423	-0.0817346	19	10	8	14	10	14	14	12	14
P55211;P55211-2;P55211-4;P55211-3	P55211	Caspase-9;Caspase-9 subunit p35;Caspase-9 subunit p10	CASP9	0.935363	0.596441	0.185228	0.175213	0.112779	0.0902017	0.466625	-0.138681	-0.0163524	2	2	2	1	3	3	2	3	2
P20810-10;P20810-6;P20810-9;P20810-7;P20810-5;P20810;P20810-8;P20810-4;P20810-2;P20810-3	P20810	Calpastatin	CAST	0.109184	0.050335	-0.064974	-0.0752015	-0.0462089	0.115673	-0.0470501	-0.0256287	-0.0272799	70	117	107	75	116	116	84	122	110
P04040	P04040	Catalase	CAT	0.139845	0.0299526	-0.0388284	-0.225135	-0.150796	-0.0866855	-0.0536721	-0.00853169	0.0693723	44	44	46	45	49	46	45	53	44
Q03135	Q03135	Caveolin-1	CAV1	-0.0168852	-0.28539	-0.178514	-0.0219776	0.0184781	0.410965	-0.0895545	-0.14249	-0.111193	11	19	18	15	18	19	20	15	21
P51636;P51636-2;P51636-3	P51636	Caveolin-2	CAV2	-0.20035	-0.418723	-0.398331	0.104315	0.4609	0.44788	-0.0786167	-0.210828	-0.187292	4	2	3	3	1	2	3	2	6
Q13951	Q13951	Core-binding factor subunit beta	CBFB	0.196688	-0.00789877	-0.039962	0.101079	-0.00717047	0.0289	0.00639558	-0.0560829	-0.114347	3	5	6	3	7	7	3	5	6
Q13951-2	Q13951	Core-binding factor subunit beta	CBFB	-0.0682146	-0.0664165	-0.161455	-0.00746085	-0.118461	-0.134916	-0.0955106	-0.0994238	-0.129811	22	28	20	22	20	25	21	20	28
P22681	P22681	E3 ubiquitin-protein ligase CBL	CBL	0.124937	0.0822229	0.338461	-0.0378978	0.554361	0.262448	-0.173895	0.298533	-0.779467	3	2	1	3	3	3	3	4	1
Q75N03;Q75N03-2	Q75N03	E3 ubiquitin-protein ligase Hakai	CBLL1	-0.0730978	-0.0484282	0.197124	-0.0209194	-0.00630813	0.279457	0.0990614	-0.219837	-0.000972399	6	2	3	7	4	5	6	4	4
P16152;P16152-2	P16152	Carbonyl reductase [NADPH] 1	CBR1	-0.32973	-0.316929	-0.351052	0.393834	0.428529	0.293108	0.000284518	0.00775358	0.0378001	63	65	56	54	57	56	62	65	55
O75828	O75828	Carbonyl reductase [NADPH] 3	CBR3	0.0248607	0.0882176	-0.194947	-0.220427	-0.10888	-0.15925	-0.0642495	-0.0488707	-0.075743	17	14	11	17	13	14	12	12	15
Q8N4T8;Q8N4T8-2	Q8N4T8	Carbonyl reductase family member 4	CBR4	-0.086017	-0.046173	-0.0823169	-0.0475163	-0.104044	0.172812	-0.0531593	0.0615238	-0.115974	4	4	2	5	4	2	5	2	2
P35520;P0DN79;P35520-2	P35520	Cystathionine beta-synthase	CBS	-0.0036591	-0.00115675	-0.103121	0.347203	0.42	0.0986074	0.0201513	0.0939858	0.0178111	74	65	70	67	65	60	65	65	56
Q9BRT8;Q9BRT8-3;Q9BRT8-2	Q9BRT8	COBW domain-containing protein 1	CBWD1	0.0805296	0.112753	0.114603	-0.194329	-0.214268	-0.148755	-0.0283571	0.0489828	-0.0199499	6	3	4	12	8	4	10	5	9
P83916	P83916	Chromobox protein homolog 1	CBX1	0.0967352	0.0759288	0.0606746	-0.137046	-0.156094	0.266565	0.0990614	-0.0667622	0.00576786	24	30	37	29	32	29	36	34	33
Q14781	Q14781	Chromobox protein homolog 2	CBX2	0.0997882	0.0633962	0.956123	-0.0263105	-0.0503803	0.256975	-0.0403814	-0.191807	0.0217684	2	2	1	3	3	6	5	1	5
Q13185	Q13185	Chromobox protein homolog 3	CBX3	0.0597283	0.117557	0.0594428	-0.120772	-0.246744	0.138087	0.024251	-0.0445154	-0.0302548	11	18	17	11	17	17	16	19	15
O00257	O00257	E3 SUMO-protein ligase CBX4	CBX4	-0.166994	-0.278607	-0.138511	-0.32237	-0.397172	-0.413203	0.0546192	-0.166708	0.00587348	12	11	12	11	9	9	10	11	7
P45973	P45973	Chromobox protein homolog 5	CBX5	0.0768723	-0.12654	0.0173303	-0.158219	-0.320695	0.152954	-0.0161595	-0.180944	0.0344733	43	32	34	38	35	36	36	37	39
Q9HC52	Q9HC52	Chromobox protein homolog 8	CBX8	-0.00580532	0.0665741	0.117626	-0.305018	-0.463774	0.117649	0.0269729	-0.158922	0.064851	17	13	15	14	18	17	23	18	18
Q6P1N0;Q6P1N0-2	Q6P1N0	Coiled-coil and C2 domain-containing protein 1A	CC2D1A	-0.144767	-0.0651306	0.0720739	0.0408548	0.0526718	-0.295604	-0.0930166	0.0367601	-0.0966249	18	21	25	21	21	26	24	27	22
Q5T0F9-2;Q5T0F9;Q5T0F9-3	Q5T0F9	Coiled-coil and C2 domain-containing protein 1B	CC2D1B	0.52405	0.301315	0.266241	-0.0197241	0.0169237	-0.169651	-0.234043	-0.0561286	0.0368528	8	1	2	6	3	3	5	3	3
Q8IX12;Q8IX12-2	Q8IX12	Cell division cycle and apoptosis regulator protein 1	CCAR1	-0.163845	0.00496347	0.000543193	-0.0386426	-0.0128171	0.336498	-0.0549473	-0.116528	0.140428	62	59	62	55	66	62	58	75	62
Q8N163;Q8N163-2	Q8N163	Cell cycle and apoptosis regulator protein 2	CCAR2	-0.00564126	-0.02252	-0.0292371	0.0402377	0.0684466	-0.124345	0.0112629	0.0165662	0.0213679	46	57	54	44	52	47	56	59	48
Q16773;Q16773-2;Q16773-3	Q16773	Kynurenine--oxoglutarate transaminase 1	CCBL1	0.440365	0.124866	0.290539	0.0522807	0.25766	-0.165099	-0.292198	-0.0735868	-0.142826	2	3	3	5	3	1	5	2	2
Q6YP21;Q6YP21-3	Q6YP21	Kynurenine--oxoglutarate transaminase 3	CCBL2	0.170263	0.0165837	0.0431573	-0.235611	-0.190697	-0.389031	0.0258259	0.00680669	-0.0269197	25	23	22	27	25	25	25	22	20
Q96ES7	Q96ES7	SAGA-associated factor 29 homolog	CCDC101	0.0995109	0.140292	0.129218	0.101642	-0.490356	-0.0550078	0.0854344	-0.191907	-0.234981	2	3	2	2	3	3	3	4	4
Q96A19	Q96A19	Coiled-coil domain-containing protein 102A	CCDC102A	-0.303716	-0.378841	-0.215541	-0.325302	0.341338	-0.5568	0.0896627	0.137494	-0.0893674	2	4	3	2	2	2	1	3	2
Q9NWR8	Q9NWR8	Calcium uniporter regulatory subunit MCUb, mitochondrial	CCDC109B	0.257353		0.274159	-0.0817269	0.198053	-0.570894	-0.238683	0.15272		2	0	1	4	1	1	2	2	0
Q96NT0;Q96NT0-2	Q96NT0	Coiled-coil domain-containing protein 115	CCDC115	-0.214311	-0.414556	-0.109608	-0.0196322	-0.0702935	-0.0834943		0.244809	-0.188299	1	1	2	2	2	2	0	1	1
Q8IWD4;Q8IWD4-4;Q8IWD4-3;Q8IWD4-2	Q8IWD4	Coiled-coil domain-containing protein 117	CCDC117	-0.0232873	0.116224	0.144417	0.0920343	0.12293	0.466636	0.0610935	0.144267	0.0271032	5	3	3	5	3	3	3	3	4
Q8WUD4	Q8WUD4	Coiled-coil domain-containing protein 12	CCDC12	0.138496	0.382611	0.167688	-0.0917396	-0.149446	0.303227	0.0492161	-0.0148787	0.0280222	2	9	6	4	11	9	9	10	11
Q96CT7	Q96CT7	Coiled-coil domain-containing protein 124	CCDC124	-0.0917364	-0.0398889	-0.195381	0.0383409	0.099488	0.423357	-0.0761043	-0.0469334	-0.0690529	29	30	25	23	33	25	21	34	31
Q96BQ5	Q96BQ5	Coiled-coil domain-containing protein 127	CCDC127	-0.0310075	0.0824959	0.222181	0.237801	0.268389	0.424554	0.727454	0.101238	0.079176	5	5	3	3	3	3	2	3	4
Q96JG6;Q96JG6-3	Q96JG6	Coiled-coil domain-containing protein 132	CCDC132	-0.125176	-0.106686	-0.234843	-0.032108	-0.0513584	-0.281498	0.0503591	-0.0441077	-0.107209	19	12	12	12	12	19	8	15	15
Q9H6E4	Q9H6E4	Coiled-coil domain-containing protein 134	CCDC134	0.112211	0.0796265	-0.0217467	0.0719063	0.469398	0.369533	0.131141	-0.0496585	-0.00808195	7	7	7	10	5	5	9	5	6
Q6PK04	Q6PK04	Coiled-coil domain-containing protein 137	CCDC137	-0.192163	-0.143635	-0.209551	0.0529363	-0.149637	0.269022	0.0487963	-0.24022	-0.00299001	13	20	16	14	15	10	16	18	14
Q9P0B6	Q9P0B6	Coiled-coil domain-containing protein 167	CCDC167		-0.371848	-0.326648		0.0262251	0.362669		-0.0513567		0	1	2	0	1	1	0	3	0
Q5T9S5;Q5T9S5-2	Q5T9S5	Coiled-coil domain-containing protein 18	CCDC18	0.127795	0.304596	0.221616	0.144375	0.134705	0.135444	-0.674461	-0.146585	0.654745	4	4	1	2	3	6	2	4	2
O60826	O60826	Coiled-coil domain-containing protein 22	CCDC22	-0.0854179	-0.0776444	-0.0591304	0.456289	0.69549	0.34702	-0.119909	-0.042976	-0.0839996	24	20	15	25	17	11	22	19	16
Q86WR0;Q86WR0-2	Q86WR0	Coiled-coil domain-containing protein 25	CCDC25	-0.0883368	-0.228621	-0.26179	0.0663757	0.164878	0.111148	-0.078	-0.0826439	-0.0792491	11	12	12	9	5	8	11	11	6
Q96MW1;Q96MW1-2	Q96MW1	Coiled-coil domain-containing protein 43	CCDC43	0.0986788	0.219267	0.0769363	0.113003	0.198178	0.17868	0.00491875	-0.110414	-0.265504	13	13	10	15	15	12	12	17	12
Q96A33;Q96A33-2	Q96A33	Coiled-coil domain-containing protein 47	CCDC47	-0.233989	-0.248075	-0.285192	0.115656	0.105484	0.31044	0.0255905	-0.0421165	0.00144854	45	47	43	40	44	43	49	44	47
Q8IVM0;Q8IVM0-2	Q8IVM0	Coiled-coil domain-containing protein 50	CCDC50	0.0507208	0.174376	-0.102962	-0.189324	-0.126465	-0.0091561	0.0299243	0.126136	0.128319	7	11	15	12	12	9	13	12	11
Q96ER9;Q96ER9-2	Q96ER9	Coiled-coil domain-containing protein 51	CCDC51	0.524772	0.410282	0.447755	0.0459279	0.0507395	0.0596808	0.0933172	0.0728435	-0.0790064	24	21	19	24	26	19	25	20	19
Q9Y3C0	Q9Y3C0	WASH complex subunit CCDC53	CCDC53	-0.159674	0.0408122	-0.0362768	-0.13776	-0.0142178	0.271622	0.05534	0.0979584	0.476827	7	3	4	8	3	3	9	2	5
Q4VC31	Q4VC31	Coiled-coil domain-containing protein 58	CCDC58	0.0151618	0.123009	0.00745513	0.126216	0.123718	0.400554	0.0715349	0.00345118	-0.0366582	23	25	19	22	26	15	22	24	18
Q9P031	Q9P031	Thyroid transcription factor 1-associated protein 26	CCDC59	0.0716515	0.231506	0.0240006	-0.131705	-0.140825	0.177508	0.0762303	-0.0414684	0.0325393	8	8	7	8	12	10	9	8	10
Q16204	Q16204	Coiled-coil domain-containing protein 6	CCDC6	-0.0564106	-0.0630756	-0.10033	-0.18389	-0.169691	-0.0777787	-0.0300382	0.000570892	0.0252287	40	47	39	43	40	40	39	43	39
Q86UT8	Q86UT8	Coiled-coil domain-containing protein 84	CCDC84	-0.441327	0.25192	0.150288	0.212465	0.479796	0.549831	-0.204734	0.240725	-0.215375	2	4	2	2	1	1	1	2	1
A6NKD9	A6NKD9	Coiled-coil domain-containing protein 85C	CCDC85C	0.144825	-0.10336	0.274159	-0.234882	0.76187		-0.416331	0.0989157	-0.849967	3	2	4	2	1	0	1	1	1
Q9H6F5	Q9H6F5	Coiled-coil domain-containing protein 86	CCDC86	-0.146624	0.110345	-0.0300437	0.0816485	-0.0674726	0.501702	-0.0618245	-0.175114	-0.0415249	18	32	35	16	34	25	20	31	34
Q3V6T2;Q3V6T2-4;Q3V6T2-2;Q3V6T2-3;Q3V6T2-5	Q3V6T2	Girdin	CCDC88A	-0.22091	-0.200446	-0.0923567	-0.124078	0.0940032	-0.220282	-0.127955	-0.124949	0.01323	10	13	11	7	7	13	9	11	10
Q9Y3X0	Q9Y3X0	Coiled-coil domain-containing protein 9	CCDC9	-0.115069	-0.0356308	-0.238043	-0.149997	-0.176788	0.0901777	-0.00601796	-0.0955233	-0.0693496	5	9	6	7	9	8	9	8	9
Q7Z6B0;Q7Z6B0-3;Q7Z6B0-2	Q7Z6B0	Coiled-coil domain-containing protein 91	CCDC91	-0.147381	-0.0579359	-0.166398	4.72978	0.107211	0.0601699	-0.0943909	0.235014	-0.0172286	5	1	1	1	3	1	2	2	2
Q567U6	Q567U6	Coiled-coil domain-containing protein 93	CCDC93	-0.182286	-0.129288	-0.136248	0.12912	0.350792	0.33375	0.0651074	0.00632573	0.0189279	15	24	20	15	19	17	12	23	16
Q9BW85	Q9BW85	Coiled-coil domain-containing protein 94	CCDC94	-0.128533	-0.0703568	-0.0266856	-0.197219	-0.153228	-0.0397012	-0.0619027	0.0200213	-0.121943	5	13	8	6	14	12	11	12	9
Q96F63	Q96F63	Coiled-coil domain-containing protein 97	CCDC97	0.0152941	0.154256	-0.18578	0.152283	0.156174	0.116144	0.101297	-0.0389091	-0.100239	9	7	4	11	6	7	12	6	6
P20248	P20248	Cyclin-A2	CCNA2	0.294528	0.235441	0.22091	0.015846	-0.176578	-0.334874	0.0183927	-0.282192	0.0141929	10	14	10	8	12	13	15	14	9
P14635;P14635-2	P14635	G2/mitotic-specific cyclin-B1	CCNB1	0.719675	0.471292	0.58732	0.315621	0.0977512	-0.19546	0.102832	-0.168204	0.0121964	8	10	6	10	9	11	11	14	7
O95067	O95067	G2/mitotic-specific cyclin-B2	CCNB2	0.340423	0.116491	0.416642	0.147652	-0.127199	-0.330507	0.142582	-0.186665	-0.0560958	8	4	8	5	6	2	7	7	6
P24863;P24863-2	P24863	Cyclin-C	CCNC	0.0327677	-0.134721	-0.11183	-0.18657	-0.0759369			-0.152691	-0.138189	1	1	4	1	2	0	0	2	2
P24385	P24385	G1/S-specific cyclin-D1	CCND1	-0.141797	0.0451613	0.358375	0.312218	0.540166	0.175139			-0.235002	1	1	1	2	1	3	0	0	3
P30281;P30281-3;P30281-2	P30281	G1/S-specific cyclin-D3	CCND3	-0.678426	-0.383001		0.0196966	0.356054		0.350561	0.148632	-0.620705	4	1	0	3	1	0	3	1	1
P51946	P51946	Cyclin-H	CCNH	0.0575888	0.194599	0.0875577	-0.146264	0.213927	-0.173786	-0.0303134	-0.116798	-0.0441467	9	9	7	7	9	7	7	6	6
O75909;O75909-4;O75909-1;O75909-2	O75909	Cyclin-K	CCNK	-0.0947474	0.00140131	-0.0267024	-0.0833108	-0.24671	-0.282366	-0.00463506	-0.0734174	-0.00623471	11	9	7	12	10	8	7	11	8
Q9UK58;Q9UK58-6;Q9UK58-4	Q9UK58	Cyclin-L1	CCNL1	-0.278036	0.181531	0.325118	0.103753	-0.106675	0.261661	0.224464	-0.0843504	0.19977	3	5	1	1	5	2	1	2	3
O60563	O60563	Cyclin-T1	CCNT1	-0.113332	0.00913457	0.0418145	-0.0226835	0.0354669	-0.157657	-0.0330843	0.141482	0.0731405	21	31	26	22	27	28	28	26	25
Q8N7R7;Q8N7R7-3	Q8N7R7	Cyclin-Y-like protein 1	CCNYL1	-0.129297	-0.399664	-0.150486		-0.049477	0.28748	0.242426		-0.0209896	1	1	1	0	1	1	1	0	2
Q9ULG6;Q9ULG6-2;Q9ULG6-5;Q9ULG6-4	Q9ULG6	Cell cycle progression protein 1	CCPG1	-0.236087	-0.278098	0.0979631	0.0335954	-0.891647	0.118024	0.0211552	-0.580146	-0.0708153	5	3	3	9	2	4	4	1	2
Q9UK39	Q9UK39	Nocturnin	CCRN4L	-0.0334229	-0.16129	-0.00402269	0.0542029	-0.133227	-0.074124	-0.302227	0.121029	-0.224267	6	4	1	6	1	1	5	3	1
O14618	O14618	Copper chaperone for superoxide dismutase	CCS	-0.187115	-0.147232	-0.0199428	0.170387	0.121615	0.0987978	0.166665	-0.176801	-0.0593886	4	9	3	5	5	7	2	5	6
Q4G0I0	Q4G0I0	Protein CCSMST1	CCSMST1	-0.0430179	-0.16876	-0.182936	0.131605	0.0081311	0.29113	0.112561	-0.173643	-0.113811	2	5	6	2	5	3	1	4	4
P78371;P78371-2	P78371	T-complex protein 1 subunit beta	CCT2	0.0241743	0.117424	0.0781065	-0.00942146	0.124899	0.0568159	-0.0485982	0.0743739	-0.00506365	167	154	143	161	157	154	170	159	143
P49368;P49368-2	P49368	T-complex protein 1 subunit gamma	CCT3	0.0413392	0.107933	0.0890289	0.0269223	0.0853997	-0.058455	-0.0245438	0.0525166	0.0146304	180	152	154	174	159	154	180	153	147
P50991;P50991-2	P50991	T-complex protein 1 subunit delta	CCT4	0.0149266	0.0704334	0.060864	-0.00192779	0.0938692	-0.162899	-0.0373967	0.0384718	0.00578546	159	154	153	153	159	153	172	153	153
P48643;P48643-2	P48643	T-complex protein 1 subunit epsilon	CCT5	-0.0184341	0.0408122	0.0686243	0.0491297	0.117797	-0.0827921	-0.0316599	0.0454404	-0.0190721	198	201	182	194	199	201	233	203	187
P40227;P40227-2	P40227	T-complex protein 1 subunit zeta	CCT6A	-0.00514919	0.0954057	0.0942511	0.0297225	0.0965475	-0.051833	0.0161583	0.0669851	0.0219599	128	131	120	135	133	132	143	125	110
Q92526;Q92526-2;Q92526-3	Q92526	T-complex protein 1 subunit zeta-2	CCT6B	-0.0294602	-0.136801	0.111498	0.00463881	0.0948072	-0.0899108	0.0153287	0.0437369	0.0461947	1	2	3	2	3	2	2	3	5
Q99832;Q99832-3;Q99832-4;Q99832-2	Q99832	T-complex protein 1 subunit eta	CCT7	0.0231805	0.0782581	0.0913024	0.0468935	0.108274	-0.0101314	-0.024361	0.064747	0.0446533	137	127	137	149	129	129	176	134	132
P50990;P50990-2;P50990-3	P50990	T-complex protein 1 subunit theta	CCT8	-0.055129	-0.00483558	0.0134536	0.126493	0.22523	0.0648573	-0.0242087	0.0651669	0.0178634	234	200	197	219	200	200	230	190	195
P86791;P86790	P86791	Vacuolar fusion protein CCZ1 homolog;Vacuolar fusion protein CCZ1 homolog B	CCZ1;CCZ1B	-0.0226533	-0.0383445	-0.0172078	0.0519309	-0.00961657	-0.287024	-0.00101874	-0.0975427	-0.129463	18	16	12	20	17	13	19	12	12
Q6YHK3;Q6YHK3-4;Q6YHK3-2	Q6YHK3	CD109 antigen	CD109	-0.143125	-0.127566	-0.208238	-0.1989	-0.0517587	0.0599009	-0.152314	-0.0144645	3.53476e-05	66	60	61	66	68	60	69	62	62
P48509	P48509	CD151 antigen	CD151	-0.155416	-0.15042	-0.100047	-0.227291	-0.0475981	0.209059	-0.158837	-0.129283	-0.0291904	7	5	4	9	6	4	5	6	3
Q5ZPR3;Q5ZPR3-4;Q5ZPR3-2;Q5ZPR3-3	Q5ZPR3	CD276 antigen	CD276	0.121936	0.0197237	0.0541563	-0.0815829	-0.0627733	0.337548	-0.0696302	0.0509628	-0.0341405	13	14	18	13	13	15	18	17	14
Q9Y5K6	Q9Y5K6	CD2-associated protein	CD2AP	-0.112625	-0.286853	-0.179501	-0.00185214	-0.0100487	-0.0889614	0.0500987	-0.00660361	-0.0845242	33	26	23	33	30	22	34	25	25
O95400	O95400	CD2 antigen cytoplasmic tail-binding protein 2	CD2BP2	0.136875	0.0600726	0.00166185	0.209985	-0.322966	-0.127683	0.0105941	-0.0643719	-0.126315	9	10	12	11	13	13	12	12	11
Q9NPF0;Q9NPF0-2	Q9NPF0	CD320 antigen	CD320	0.291619	0.161769	0.189464	-0.151004	0.0228497	0.281052	0.0340696	-0.033924	-0.0517109	3	2	2	3	2	4	5	3	4
O15446;O15446-2	O15446	DNA-directed RNA polymerase I subunit RPA34	CD3EAP	-0.163829	-0.0672491	-0.0954139	0.00080815	-0.0265941	0.274723	0.0804856	-0.0708931	0.0371973	10	21	21	13	20	21	15	22	18
P16070;P16070-12;P16070-18;P16070-14;P16070-13;P16070-11;P16070-10;P16070-16;P16070-8;P16070-17;P16070-6;P16070-4;P16070-3;P16070-7;P16070-5	P16070	CD44 antigen	CD44	-0.385012	-0.443137	-0.307818	-0.0540271	-0.0366249	0.296621	-0.22037	-0.0982792	-0.0548469	35	46	40	38	42	38	53	38	39
P15529;P15529-15;P15529-12;P15529-14;P15529-11;P15529-13;P15529-10	P15529	Membrane cofactor protein	CD46	-0.0956678	-0.37342	-0.269132	-0.122383	-0.109667	0.0195237	-0.0794551	-0.0936161	-0.300817	4	2	1	2	3	2	2	3	1
P15529-4;P15529-2;P15529-7;P15529-6;P15529-3;P15529-5;P15529-16;P15529-9;P15529-8	P15529	Membrane cofactor protein	CD46	0.275999	0.113955	0.153415	-0.0852651	-0.0453967	0.0876368	0.0186884	0.153774	0.00560942	6	14	11	12	13	14	11	13	13
Q08722;Q08722-3;Q08722-4;Q08722-2	Q08722	Leukocyte surface antigen CD47	CD47	0.128882	-0.0413161	-0.173529		-0.0139145	0.176335	0.295006	-0.0753906	-0.359516	1	4	5	0	3	2	3	4	4
P08174;P08174-2;P08174-4;P08174-3;P08174-5;P08174-6;P08174-7	P08174	Complement decay-accelerating factor	CD55	-0.104585	0.0860406	-0.0101773	-0.152934	0.045759	0.237774	0.0073346	0.174679	-0.000547999	52	45	45	43	46	42	42	50	42
P19256-3;P19256;P19256-2	P19256	Lymphocyte function-associated antigen 3	CD58	0.107806	0.0124341	-0.00676587	0.0467034	-0.0140156	0.481174	0.0506338	0.132294	-0.000459598	4	1	1	3	2	3	3	1	3
P13987	P13987	CD59 glycoprotein	CD59	-0.0822691	-0.069492	-0.130415	-0.112009	-0.113778	0.105022	0.0183188	0.0122755	-0.0169246	20	18	16	16	17	13	15	18	16
P08962;P08962-3;P08962-2	P08962	CD63 antigen	CD63	-0.193233	-0.0797356	-0.310041	-0.218088	-0.103091	0.0534787	0.00125745	0.0381867	0.0304123	11	10	9	9	11	9	12	11	9
P32970;P32970-2	P32970	CD70 antigen	CD70	-0.0184943	-0.404515	-0.42569	0.490246	0.249861	0.780787	0.102553	-0.158988	-0.00838413	7	7	6	8	6	5	10	7	6
P60033	P60033	CD81 antigen	CD81	-0.0153529	-0.000216819	-0.0703054	-0.364156	-0.396588	-0.161986	0.108399	0.210423	0.0252808	9	8	5	9	6	5	8	5	4
Q01151	Q01151	CD83 antigen	CD83	-0.468614	0.40756	0.303537	0.448338	0.607906		-0.0590759	0.288858		1	1	1	1	1	0	1	1	0
P21926	P21926	CD9 antigen	CD9	-0.137003	-0.165855	-0.0265012	-0.0876876	-0.223108	0.147371	0.0769404	-0.0430514	-0.0543329	12	16	17	13	17	15	10	19	16
P48960;P48960-2;P48960-3	P48960	CD97 antigen;CD97 antigen subunit alpha;CD97 antigen subunit beta	CD97	-0.256634	-0.388439	-0.468809	-0.305634	-0.293948	-0.137998	-0.102504	0.0132623	-0.0260736	18	24	19	18	20	17	20	21	21
P14209;P14209-3;P14209-2	P14209	CD99 antigen	CD99	0.117287	-0.127835	-0.0699424	0.937225	1.01466	1.52701	-0.130986	-0.0517664	-0.0621169	4	17	18	2	16	13	15	9	14
Q8TCZ2;Q8TCZ2-3;Q8TCZ2-2;Q8TCZ2-6;Q8TCZ2-5	Q8TCZ2	CD99 antigen-like protein 2	CD99L2	-0.135321	-0.297063	0.546985	0.325542	0.580521	0.217306	-0.144463	0.0789554	-0.0787077	4	1	2	4	2	2	1	2	3
P32320	P32320	Cytidine deaminase	CDA	0.59146	0.0194386	-0.0869258	0.45728	0.0878246	0.175591	-0.144662	-0.202869	0.190941	5	4	5	7	2	2	8	5	3
O75794	O75794	Cell division cycle protein 123 homolog	CDC123	-0.15183	-0.177413	-0.132796	-0.0103191	-0.0101927	-0.0826301	-0.137939	-0.0901208	-0.093793	27	27	29	27	32	30	26	29	30
Q13042;Q13042-2;Q13042-4;Q13042-3	Q13042	Cell division cycle protein 16 homolog	CDC16	0.143884	0.234704	0.278373	-0.201834	-0.220305	-0.37425	0.0678247	0.0188079	0.0667253	21	14	11	21	15	21	22	18	14
Q12834	Q12834	Cell division cycle protein 20 homolog	CDC20	0.562279	0.328504	0.406741	0.0288934	-0.414151	-0.416262	0.0113818	-0.221475	-0.0116232	15	11	9	17	11	10	12	11	10
Q9UJX2;Q9UJX2-3	Q9UJX2	Cell division cycle protein 23 homolog	CDC23	0.206377	0.176808	0.156328	-0.093399	-0.185059	-0.188557	-0.0393037	-0.124279	0.0875502	25	20	16	31	18	24	21	19	20
P30305-4;P30305;P30305-2;P30305-3	P30305	M-phase inducer phosphatase 2	CDC25B	0.0251965	0.405488	0.039846	0.23228	-0.0562288	-0.242731	-0.322872	-0.0561133	0.110946	5	3	2	2	5	2	2	1	3
Q8NHZ8	Q8NHZ8	Anaphase-promoting complex subunit CDC26	CDC26	-0.184192	0.0937813	0.113097	-0.296957	0.103089	0.291901	-0.0603246		-0.088935	1	1	4	1	3	2	2	0	4
P30260;P30260-2	P30260	Cell division cycle protein 27 homolog	CDC27	0.112761	0.0657457	0.17405	0.0178024	-0.131847	-0.295323	0.0912099	-0.120693	0.0997572	26	15	19	34	16	16	26	19	17
P49427	P49427	Ubiquitin-conjugating enzyme E2 R1	CDC34	-0.161584	-0.0806371	-0.082282	0.0344808	0.0622944	0.0328678	-0.132725	-0.0678974	-0.146793	13	10	11	10	9	6	10	11	9
Q16543	Q16543	Hsp90 co-chaperone Cdc37;Hsp90 co-chaperone Cdc37, N-terminally processed	CDC37	-0.179911	-0.229976	-0.209684	-0.0372155	0.0308534	0.0511675	-0.0973038	-0.0203922	-0.15026	36	53	41	32	45	44	50	41	46
Q7L3B6	Q7L3B6	Hsp90 co-chaperone Cdc37-like 1	CDC37L1	0.209977	0.164609	0.230624	0.0218264	0.151288	0.24921	-0.0818465	0.133629	-0.0499899	4	3	5	7	6	6	7	3	5
O60508	O60508	Pre-mRNA-processing factor 17	CDC40	0.0288124	-0.0439213	0.082389	-0.107932	-0.180156	-0.216397	0.075662	-0.169751	0.0693554	29	25	20	31	26	33	24	24	23
P60953;P60953-1	P60953	Cell division control protein 42 homolog	CDC42	0.27256	0.197501	0.216524	-0.0667894	-0.0648965	0.020831	0.0523968	0.0216953	0.0149452	29	19	18	24	21	21	23	19	20
Q5VT25;Q5VT25-2;Q5VT25-4;Q5VT25-5;Q5VT25-6;Q5VT25-3	Q5VT25	Serine/threonine-protein kinase MRCK alpha	CDC42BPA	-0.0270363	-0.0247974	-0.255134	-0.0202603	0.240568	-0.442734	0.243691	-0.0981695	-0.261388	16	6	5	13	3	11	15	5	6
Q9Y5S2	Q9Y5S2	Serine/threonine-protein kinase MRCK beta	CDC42BPB	0.0928401	-0.0945671	0.026007	-0.0960937	-0.0714956	-0.360601	0.0344937	-0.0214617	-0.0381818	31	24	26	33	22	26	27	29	24
Q00587;Q00587-2	Q00587	Cdc42 effector protein 1	CDC42EP1	0.156468	0.0538203	0.202142	0.217022	0.16002	0.336397	-0.0699446	-0.11407	0.000724453	8	5	8	7	5	7	7	6	8
Q9UKI2	Q9UKI2	Cdc42 effector protein 3	CDC42EP3	-0.262449	-0.745		-0.0444432	-0.368041		-0.248115		-0.652496	1	1	0	1	1	0	1	0	1
Q9H3Q1;Q9H3Q1-2	Q9H3Q1	Cdc42 effector protein 4	CDC42EP4	0.13674	0.0455814	-0.134747	-0.00791657	-0.0482783	0.38154	-0.0574854	0.0356178	0.0232474	10	17	18	11	21	19	17	21	25
Q9NRR3	Q9NRR3	CDC42 small effector protein 2	CDC42SE2	0.436858	0.392004	0.355032	-0.00485085	-0.28002	0.343528	0.00751339	-0.0148047	-0.143958	1	4	3	1	3	3	2	4	4
O75419-2;O75419;O75419-3	O75419	Cell division control protein 45 homolog	CDC45	0.107393	0.139636	0.181095	-0.264451	-0.164599	-0.380211	-0.141751	-0.0735868	-0.0667557	12	16	11	15	18	18	16	15	15
Q99459	Q99459	Cell division cycle 5-like protein	CDC5L	-0.0404642	0.058408	0.0826067	-0.0924482	-0.213754	-0.0333471	0.0297336	-0.106547	0.0936749	76	86	84	79	91	94	70	87	90
Q99741	Q99741	Cell division control protein 6 homolog	CDC6	-0.337724	0.237649	0.0714003	-0.13207	0.0858041	-0.176492	0.157161	0.231028	-0.0126569	6	2	2	5	1	4	2	2	2
O00311	O00311	Cell division cycle 7-related protein kinase	CDC7	0.409158	0.320656	0.129384	0.112584	-0.150081	-0.42404	0.157026	-0.01704	-0.217963	6	4	2	6	5	5	8	6	4
Q6P1J9	Q6P1J9	Parafibromin	CDC73	0.237456	0.411369	0.301267	-0.107281	-0.144536	-0.235209	0.0177716	0.0664259	0.012284	33	40	37	34	42	48	51	44	40
Q69YH5	Q69YH5	Cell division cycle-associated protein 2	CDCA2	0.607441	-0.186168	0.175756	-0.148171	-0.706019	-0.456382	0.311512	-0.445393	-0.00182157	5	4	4	8	7	10	9	3	6
Q99618	Q99618	Cell division cycle-associated protein 3	CDCA3	0.292347	-0.0289794	-0.0780528	0.0505018	-0.0910033	0.285577	0.0285888	-0.142619	0.0912049	10	13	11	9	11	8	11	12	9
Q9BWT1;Q9BWT1-5;Q9BWT1-6;Q9BWT1-2;Q9BWT1-3	Q9BWT1	Cell division cycle-associated protein 7	CDCA7	0.13119	-0.308778		-0.014846	-0.422237		0.0753777	0.146649		2	1	0	2	1	0	2	1	0
Q96GN5;Q96GN5-5;Q96GN5-4;Q96GN5-2	Q96GN5	Cell division cycle-associated 7-like protein	CDCA7L	0.159929		0.377511	-0.489035	-0.616337	-0.0278264	-0.177312	-0.319982	-0.0642589	7	0	2	2	2	3	1	2	4
Q53HL2	Q53HL2	Borealin	CDCA8	0.491558	0.186493	0.445702	-0.00344159	-0.846087	0.197811	0.28324	-0.391757	0.0049931	10	6	7	12	8	9	9	10	9
Q9Y6N8	Q9Y6N8	Cadherin-10	CDH10	0.135659	-0.431297	-0.202922	0.0543484	-0.355321	0.684641	-0.584581	-0.382012	-0.0904396	2	10	7	4	6	5	2	3	5
O14735;O14735-3	O14735	CDP-diacylglycerol--inositol 3-phosphatidyltransferase	CDIPT	-0.61371	-0.707013	-0.871249	-0.170172	-0.335583	-0.193097	-0.105079	-0.294098	-0.249594	5	3	3	3	2	3	3	4	4
P06493;P06493-2	P06493	Cyclin-dependent kinase 1	CDK1	0.213953	0.19939	0.172882	-0.00837243	-0.117545	0.156321	-0.052103	-0.113943	-0.0200753	54	55	59	55	65	57	55	54	57
P21127;P21127-2;P21127-8;P21127-3;P21127-9;P21127-6;P21127-10;P21127-12;P21127-4;P21127-5;Q9UQ88-9	P21127	Cyclin-dependent kinase 11B;Cyclin-dependent kinase 11A	CDK11B;CDK11A	0.158066	0.17668	0.169167	0.144102	0.170227	0.475152	0.0451142	0.0985055	0.0625511	29	33	23	30	30	29	37	29	36
Q9NYV4;Q9NYV4-2;Q9NYV4-3	Q9NYV4	Cyclin-dependent kinase 12	CDK12	-0.0887317	-0.0430573	0.0118053	0.0983995	-0.130171	0.174868	0.0599446	-0.0154853	0.148646	23	29	31	20	33	24	26	27	27
Q14004-2	Q14004	Cyclin-dependent kinase 13	CDK13	-0.129508	0.102423	0.197412	-0.133262	0.133401	0.127531	0.0428044	0.260538	0.0461262	7	7	9	10	9	8	7	9	6
Q00536;Q00536-2;Q00536-3	Q00536	Cyclin-dependent kinase 16	CDK16	-0.265982	-0.0716321	-0.130866	-0.0215174	-0.111845	-0.0800676	-0.0272121	-0.107335	-0.131359	6	5	5	5	4	6	4	4	4
Q00537;Q00537-2	Q00537	Cyclin-dependent kinase 17	CDK17	-0.145999	-0.122003	-0.287722	0.220527	0.032253	-0.115949	-0.149288	0.120086	0.062111	3	2	4	4	2	3	3	1	2
Q9BWU1;Q9BWU1-2	Q9BWU1	Cyclin-dependent kinase 19	CDK19	0.0739114	-0.225863		0.311366	0.433198	0.254584	0.112145	-0.150691		1	1	0	2	1	1	2	1	0
P24941;P24941-2	P24941	Cyclin-dependent kinase 2	CDK2	0.0294093	-0.0532042	-0.0897788	-0.0967398	-0.146292	0.0420591	-0.028296	-0.107162	-0.0909854	51	43	50	56	52	51	50	46	54
O14519;O14519-2;O75956	O14519	Cyclin-dependent kinase 2-associated protein 1;Cyclin-dependent kinase 2-associated protein 2	CDK2AP1;CDK2AP2	0.0315474	-0.0235774	0.0622838	-0.0075368	-0.40136	0.029	-0.0631225	-0.25154	0	1	4	4	1	4	5	3	5	3
P11802	P11802	Cyclin-dependent kinase 4	CDK4	-0.0544964	-0.0144826	0.0954073	-0.0556751	-0.0920398	-0.254909	-0.149903	-0.068496	-0.107076	19	15	24	17	22	28	23	24	25
Q00535;Q00535-2	Q00535	Cyclin-dependent-like kinase 5	CDK5	-0.0866636	-0.076943	-0.214719	-0.0295456	-0.00717047	-0.0943949	-0.0136175	0.0320424	-0.0174254	21	24	16	21	14	19	12	22	19
Q96SZ6;Q96SZ6-3;Q96SZ6-6;Q96SZ6-2;Q96SZ6-4;Q96SZ6-5	Q96SZ6	CDK5 regulatory subunit-associated protein 1	CDK5RAP1	-0.136546	-0.0132714	0.236785	0.0275598	-0.0313522	-0.128101	-0.044067	0.0527989	-0.0847491	6	6	4	8	5	7	10	2	4
Q96SN8;Q96SN8-4;Q96SN8-3;Q96SN8-2	Q96SN8	CDK5 regulatory subunit-associated protein 2	CDK5RAP2	0.0426667	0.254467	0.289462	-0.199074	-0.0302416	-0.431103	-0.0250009	-0.038864	0.109914	9	4	8	11	8	10	11	5	3
Q96JB5;Q96JB5-4;Q96JB5-2	Q96JB5	CDK5 regulatory subunit-associated protein 3	CDK5RAP3	0.0861383	0.0986489	-0.0196256	-0.0516134	0.0169237	-0.155015	0.0615241	0.0290321	0.0795942	18	17	15	19	19	17	23	22	22
Q00534	Q00534	Cyclin-dependent kinase 6	CDK6	-0.341145	-0.128956	-0.0983191	0.102346	-0.0274541	-0.0480852	-0.163274	0.0318992	-0.162848	11	8	11	12	11	9	9	8	9
P50613	P50613	Cyclin-dependent kinase 7	CDK7	0.135388	0.137141	0.271434	-0.0689274	-0.130875	-0.0184482	-0.0636859	-0.0668848	-0.0706483	13	10	5	12	10	8	9	10	7
P49336;P49336-2	P49336	Cyclin-dependent kinase 8	CDK8	-0.0022003	-0.646936	-0.0435887	-0.175657	-0.08688	-0.125095	-1.18686	-0.188249	-0.00660752	7	5	4	5	4	4	1	2	4
P50750-2;P50750	P50750	Cyclin-dependent kinase 9	CDK9	-0.0867583	-0.0193085	-0.0385747	-0.0741672	-0.0164589	-0.133517	-0.083607	-0.019264	0.0119686	14	13	13	16	14	11	14	10	11
Q5VV42;Q5VV42-2	Q5VV42	Threonylcarbamoyladenosine tRNA methylthiotransferase	CDKAL1	-0.0520455	-0.0768058	0.00245098	-0.220497	-0.0769626	-0.259968	0.0335722	-0.213627	0.0394863	15	8	9	15	9	7	16	4	9
P38936	P38936	Cyclin-dependent kinase inhibitor 1	CDKN1A	0.138631	0.265932	-1.43378	0.247252	0.192556	0.552598		0.0121739		1	2	1	1	2	2	0	1	0
P42771;P42771-4;P42771-2	P42771	Cyclin-dependent kinase inhibitor 2A	CDKN2A	-0.100151	-0.0756629	-0.195569	-0.0525533	-0.0124131	0.147578	-0.125241	-0.0517209	-0.179585	29	17	23	30	21	29	27	23	27
Q8N726;Q8N726-2	Q8N726	Tumor suppressor ARF	CDKN2A	-0.0815458		-0.288868	-0.672506	-0.674694		-0.397685	-0.21965		1	0	2	2	2	0	2	2	0
Q9NXV6	Q9NXV6	CDKN2A-interacting protein	CDKN2AIP	0.0398371	0.0837239	0.130392	-0.0753607	0.0523959	-0.211222	0.02086	0.0343317	0.116679	17	29	26	20	28	28	20	25	27
Q86X02	Q86X02	Cerebellar degeneration-related protein 2-like	CDR2L	-0.176667	-0.149026	-0.016708	-0.118605	0.215407	0.0581388	-0.408716	-0.00453122	-0.0495143	3	5	2	3	4	4	2	2	3
O95674	O95674	Phosphatidate cytidylyltransferase 2	CDS2	0.108082	-0.104633	-0.172026	0.285813	0.0266465	0.252531	0.0826086	0.00120008	0.172193	3	3	3	2	2	2	4	3	3
Q9H211	Q9H211	DNA replication factor Cdt1	CDT1	-0.164711	-0.0396067		-0.0849285	-0.565468	0.302731	0.221898	0.0717294	0.0355946	2	2	0	2	1	1	3	1	1
Q9UKY7;Q9UKY7-2	Q9UKY7	Protein CDV3 homolog	CDV3	-0.0582037	0.00625924	-0.177005	0.103893	0.0661255	0.48309	0.0234261	0.0356178	-0.0907407	22	41	41	22	40	35	43	43	35
Q9Y232-2;Q9Y232;Q9Y232-4;Q9Y232-3	Q9Y232	Chromodomain Y-like protein	CDYL	-0.123265	-0.0330701	0.134882	-0.299354	-0.449209	-0.236741	0.000868354	-0.169899	0.10606	17	13	16	16	17	19	14	11	17
Q8N8U2	Q8N8U2	Chromodomain Y-like protein 2	CDYL2	-0.118838	0.021576	0.0223967	0.0899063	0.0160752	-0.898229	0.156892	0.194646	-1.94963	4	3	3	4	2	3	5	1	2
P17676;P17676-2	P17676	CCAAT/enhancer-binding protein beta	CEBPB	-0.00237885	0.254588	-0.0312882	-0.0754244	-0.263544	-0.087823	-0.12825	-0.163687	0.0553574	4	5	3	3	5	6	6	7	5
P17676-3	P17676	CCAAT/enhancer-binding protein beta	CEBPB	-0.0416869	-0.155949	-0.204059	-0.27339	-0.342694	0.0359049	-0.13243	-0.0868673	0.00136026	1	1	1	1	1	1	1	1	1
Q03701	Q03701	CCAAT/enhancer-binding protein zeta	CEBPZ	-0.100613	-0.11571	-0.038896	0.0621414	-0.114134	0.00409882	0.0521802	-0.164835	0.113725	49	54	56	49	54	56	44	55	56
A8MTT3	A8MTT3	Protein CEBPZOS	CEBPZOS	0.00867918	0.0869934	0.10493	0.347441	0.40095	0.752056	0.125661	0.0205988	-0.109057	8	4	8	8	6	6	5	7	5
Q9BXW7;Q9BXW7-2	Q9BXW7	Cat eye syndrome critical region protein 5	CECR5	0.115094	-0.0334398	-0.0118197	0.12912	0.0140932	0.0300241	0.0738134	0.0539277	0.00573265	28	24	21	28	22	23	30	25	27
Q92879;Q92879-2;Q92879-3;Q92879-6;Q92879-5	Q92879	CUGBP Elav-like family member 1	CELF1	0.04382	0.0582692	0.12967	0.0207694	-0.0738425	-0.180878	0.0286622	-0.0809704	0.044122	46	42	36	39	42	42	48	36	42
Q92879-4	Q92879	CUGBP Elav-like family member 1	CELF1	-0.0355225	-0.154694	-0.136121	0.0577059	0.0269273	-0.309881	0.124287	0.106415	0.00712269	3	1	2	4	1	2	2	2	1
Q9NYQ6	Q9NYQ6	Cadherin EGF LAG seven-pass G-type receptor 1	CELSR1	-0.526667	-0.973903	0.914018	0.45772		0.261023	-1.41875	1.51501	-0.283289	1	1	1	1	0	3	1	1	1
Q9HCU4	Q9HCU4	Cadherin EGF LAG seven-pass G-type receptor 2	CELSR2	0.121254	-0.046994	-0.128704	-0.0882658	-0.199968	-0.237402	0.150025	0.177659	0.136366	6	5	3	6	6	6	5	2	3
P07199	P07199	Major centromere autoantigen B	CENPB	-0.176549	0.0229992	-0.0500341	-0.0536977	-0.372405	-0.102201	0.0495055	-0.157942	-0.122212	9	7	12	12	9	8	9	8	9
Q03188;Q03188-2	Q03188	Centromere protein C	CENPC	0.122346	0.370252	0.0883322	-0.198241	-0.0422852	-0.0421404	-0.0241173	-0.361815	0.284385	6	4	4	7	3	3	3	4	2
Q02224;Q02224-2;Q02224-3	Q02224	Centromere-associated protein E	CENPE	0.534959	0.331149			1.36375	0.29799		-0.0246305	-0.0460797	3	1	0	0	1	1	0	1	2
P49454	P49454	Centromere protein F	CENPF	0.56439	0.0949998	0.245421	-0.0354335	-0.260713	-0.737255	0.299394	-0.237905	0.120927	42	42	47	64	60	91	46	46	47
Q9H3R5	Q9H3R5	Centromere protein H	CENPH	0.398941	0.805719	0.394268	-0.197929	-0.325276	0.0683629	-0.00471018	0.0880751	-0.0437276	5	4	6	5	10	4	6	5	6
Q92674	Q92674	Centromere protein I	CENPI		-0.000939786	0.152601	-0.0303478	-0.0018609	-0.174477	0.0708221	-0.271071	1.63883	0	3	3	2	1	3	2	1	2
Q9BS16	Q9BS16	Centromere protein K	CENPK	0.334427	0.26497	0.195831	0.0869219	-0.30225		-0.10281	0.19375		1	1	1	1	1	0	2	2	0
Q8N0S6;Q8N0S6-2;Q8N0S6-3	Q8N0S6	Centromere protein L	CENPL	0.359885	0.348962	0.320775	-0.0491412	-0.764065	-0.108041	0.70705	-0.162801	0.113251	3	3	2	2	2	6	1	1	2
Q9NSP4;Q9NSP4-4	Q9NSP4	Centromere protein M	CENPM	-0.0410143	0.353154	0.450529	-0.178322	0.244317	0.116614	-0.0641555	0.132561	-0.173015	2	3	2	6	2	3	4	1	2
Q96H22;Q96H22-4;Q96H22-3;Q96H22-5	Q96H22	Centromere protein N	CENPN	-0.327025	0.365211		-0.346163		-0.418373	0.013134	0.193494	0.446021	2	3	0	3	0	5	4	2	2
Q96BT3;Q96BT3-2;Q96BT3-3	Q96BT3	Centromere protein T	CENPT	0.243491	0.343048	0.361838	0.043804	-0.13064	-0.0562001	-0.213512	0.235512	0.262628	3	1	3	2	3	2	2	2	2
Q71F23;Q71F23-2;Q71F23-3	Q71F23	Centromere protein U	CENPU	0.278696		0.370524	-0.383264	-0.0993926	-0.310008	0.167332		-0.024383	5	0	2	4	3	1	5	0	1
Q7Z7K6;Q7Z7K6-3;Q7Z7K6-2	Q7Z7K6	Centromere protein V	CENPV	-0.181814	-0.240866	-0.235696	-0.0317063	-0.24576	0.29392	-0.00684533	-0.317809	0.0152775	16	13	12	15	12	13	18	13	12
Q9UPN4;Q9UPN4-2;Q9UPN4-3	Q9UPN4	Centrosomal protein of 131 kDa	CEP131	0.039548	0.0460015	0.0143178	-0.0652077	-0.0394449	-0.479656	-0.14076	-0.0722162	-0.105116	14	12	16	14	10	8	13	5	10
O94986;O94986-3;O94986-2;O94986-1	O94986	Centrosomal protein of 152 kDa	CEP152	0.644216	0.178469	0.573668	0.806052		-0.273679	0.108399	-0.0634843	-0.0845992	2	1	1	2	0	5	4	3	1
Q5SW79	Q5SW79	Centrosomal protein of 170 kDa	CEP170	-0.0310986	-0.0359271	-0.0753096	-0.0439914	0.0548769	-0.124817	0.0215683	-0.0480228	0.0245686	25	38	29	36	25	30	34	31	26
Q9Y4F5;Q9Y4F5-3;Q9Y4F5-2	Q9Y4F5	Centrosomal protein of 170 kDa protein B	CEP170B	-0.248564	-0.0857665		0.278606	-0.24068	0.0735327	-1.59973	0.180117	0.539454	1	1	0	1	1	2	2	2	2
Q8TEP8-3;Q8TEP8	Q8TEP8	Centrosomal protein of 192 kDa	CEP192	-0.192079	-0.270128	0.0100079	0.120806	0.0421512	-0.112141	-0.0170837	-0.180164	-0.0378734	6	1	3	6	1	3	4	2	3
Q9BV73;Q9BV73-2	Q9BV73	Centrosome-associated protein CEP250	CEP250	0.449641	0.525416		-0.39216	-0.0291463	-0.471397	-0.654899	-0.0718161	0.125001	8	3	0	4	3	3	5	3	1
O15078;O15078-2	O15078	Centrosomal protein of 290 kDa	CEP290	-2.07436	0.201654	0.793245	-0.0237584	-0.055738	-1.55639	0.0766564		-0.0456235	1	1	1	3	3	1	1	0	2
Q5VT06	Q5VT06	Centrosome-associated protein 350	CEP350	0.338779	0.220756	-0.000823409	-0.639437	0.285626	0.205548	0.175577	-0.282103	0.074551	3	5	2	4	5	2	3	1	3
Q9C0F1;Q9C0F1-2	Q9C0F1	Centrosomal protein of 44 kDa	CEP44	0.0940932	-0.167981	-0.192443	0.0242949	0.305093	-0.156094	-0.378654	-0.365621	0.167212	5	3	1	5	1	1	1	1	2
Q53EZ4;Q53EZ4-2	Q53EZ4	Centrosomal protein of 55 kDa	CEP55	-0.256173	-0.307418	-0.160958	0.0759258	0.152189	0.0579919	-0.161799	-0.0212388	-0.118945	20	17	17	14	12	13	16	11	16
Q9P209	Q9P209	Centrosomal protein of 72 kDa	CEP72	0.729205	0.338369	0.13191	0.298277	0.119773		0.350091	-0.200075	-0.184779	3	1	1	3	2	0	5	2	1
Q8TAP6;Q8TAP6-2	Q8TAP6	Centrosomal protein of 76 kDa	CEP76	-0.109705	-0.358593	-0.0127661	-0.25683	-0.0564222	-0.40238	-0.0673845		-0.0732492	1	2	2	1	2	5	1	0	3
Q5JTW2;Q5JTW2-2;Q5JTW2-3;Q5JTW2-5	Q5JTW2	Centrosomal protein of 78 kDa	CEP78	-0.00477652	0.0786687	0.163328	-0.144542	0.130268	-0.120404	-0.00621348	0.119008	-0.0695536	6	3	3	11	6	3	6	3	3
Q6P2H3-2;Q6P2H3;Q6P2H3-4	Q6P2H3	Centrosomal protein of 85 kDa	CEP85	0.252623	0.377613	0.240413	-0.0316755	0.158099	-0.327465	-0.000149769	0.127477	0.11263	12	10	8	12	10	10	3	9	11
Q8IW35;Q8IW35-2	Q8IW35	Centrosomal protein of 97 kDa	CEP97	-0.137804	-0.126351	-0.0928833	0.0217074	0.0587277	-0.242279	-0.029977	-0.0743266	0.0308276	16	16	13	14	16	15	15	14	12
Q9Y6K0	Q9Y6K0	Choline/ethanolaminephosphotransferase 1	CEPT1	-0.00191764	0.207799	0.118218	-0.143941	-0.0695877	0.0900101	0.0745247	0.0689405	0.148184	6	6	8	10	4	5	7	7	9
Q96G23	Q96G23	Ceramide synthase 2	CERS2	0.00354611	-0.100831	0.0402303	0.0606209	0.0772871	0.400882	0.0355315	-0.0201694	-0.0991406	19	18	17	15	17	18	10	15	18
Q8N5B7;Q8N5B7-2	Q8N5B7	Ceramide synthase 5	CERS5	0.00622587	-0.215992	-0.102396	0.0466449	-0.124623	-0.185336	0.139459	-0.0364444	-0.0196274	3	4	1	2	4	5	3	3	2
Q6UWW8	Q6UWW8	Carboxylesterase 3	CES3	-0.164761	0.757459		0.642422	-0.765985	-0.295104	0.233664	-0.101857	-0.0120865	2	6	0	1	3	2	5	8	3
P41208	P41208	Centrin-2	CETN2	-0.204521	0.0527059	-0.0701325	-0.0338394	0.0810786	0.407702	0.105061	-0.0437908	-0.0293707	6	7	8	7	9	7	8	7	5
O15182	O15182	Centrin-3	CETN3		0.367341	0.15223	-0.45322	0.258736	0.577926			0.0897607	0	1	4	2	2	1	0	0	2
Q9Y6A4	Q9Y6A4	Cilia- and flagella-associated protein 20	CFAP20	0.0115705	-0.0487571	-0.0453205	-0.140023	-0.184555	0.0688977	-0.0357684	-0.0965248	-0.0165133	17	12	12	18	13	15	17	15	14
Q96G28;Q96G28-2	Q96G28	Cilia- and flagella-associated protein 36	CFAP36	-0.0734104	-0.131836	-0.323308	0.482264	0.00727735	0.131144	0.0523824	-0.239736	-0.114385	5	5	6	6	5	6	4	3	2
Q9P2B7;Q9P2B7-2	Q9P2B7	Cilia- and flagella-associated protein 97	CFAP97	-0.199838	-0.150998	-0.222881	-0.213718	0.0189018	0.138319	-0.304963	0.126672	0.0469818	4	3	2	4	2	2	1	3	2
Q9UEE9;Q9UEE9-2	Q9UEE9	Craniofacial development protein 1	CFDP1	-0.295834	0.0305188	-0.316485	-0.307933	-0.0952301	0.273015	0.12991	0.0458659	0.0790588	11	16	12	10	18	14	13	16	14
P23528	P23528	Cofilin-1	CFL1	-0.0444573	-0.0752365	-0.0693722	0.0296929	0.032253	0.0382407	0.048999	0.0573086	0.0300662	104	93	95	98	92	99	114	90	97
Q9Y281;Q9Y281-3	Q9Y281	Cofilin-2	CFL2	-0.241486	-0.337327	-0.212218	-0.0863395	-0.145928	0.0179383	-0.12861	-0.0323509	-0.0587074	20	19	17	17	19	17	19	18	19
Q9UFW8	Q9UFW8	CGG triplet repeat-binding protein 1	CGGBP1	1.09764	0.698829	0.731126	-0.10663	-0.226301	0.0150649	0.244829	0.244314	0.16674	2	6	4	4	6	6	3	2	4
Q9P2M7;Q9P2M7-2	Q9P2M7	Cingulin	CGN	-0.201392	0.291547	-0.11167	-0.0359756	-0.286688	-0.343	-0.237341	-0.219667	-0.281032	4	4	9	6	8	6	5	4	6
Q8WUX2	Q8WUX2	Putative glutathione-specific gamma-glutamylcyclotransferase 2	CHAC2	0.161258	0.519177	-0.153119	0.53921	0.203902	0.285368	0.01257	0.0872484	0.239355	2	3	5	1	5	1	6	1	4
Q13111;Q13111-3;Q13111-2	Q13111	Chromatin assembly factor 1 subunit A	CHAF1A	0.00848721	-0.0245474	0.137518	-0.108062	-0.366233	-0.1157	-0.11186	-0.151536	0.0943538	23	22	21	23	20	28	22	22	22
Q13112	Q13112	Chromatin assembly factor 1 subunit B	CHAF1B	0.0784208	0.0200088	0.0424381	0.0299889	-0.137579	-0.223225	0.0048889	-0.179982	0.0276928	17	21	16	23	17	23	22	21	19
Q96JM3	Q96JM3	Chromosome alignment-maintaining phosphoprotein 1	CHAMP1	0.0206346	0.00568349	0.0905605	-0.169612	-0.308756	-0.368545	0.0112926	-0.19174	0.0939895	38	28	26	42	32	36	28	27	31
Q96BP2	Q96BP2	Coiled-coil-helix-coiled-coil-helix domain-containing protein 1	CHCHD1	0.294044	0.356093	0.326038	0.148607	0.117534		0.196246	-0.0479925	0.0957437	2	2	3	2	2	0	3	4	1
Q9Y6H1;Q5T1J5	Q9Y6H1	Coiled-coil-helix-coiled-coil-helix domain-containing protein 2;Putative coiled-coil-helix-coiled-coil-helix domain-containing protein CHCHD2P9, mitochondrial	CHCHD2;CHCHD2P9	-0.10908	-0.00682373	-0.00646816	0.0314681	-0.0205741	0.356987	-0.0100087	0.0844893	0.0680241	7	4	5	5	5	2	9	5	6
Q9NX63	Q9NX63	MICOS complex subunit MIC19	CHCHD3	-0.0344115	-0.0129943	-0.0300269	0.0981172	0.070219	0.40096	0.0414663	0.0889013	0.0467252	34	35	37	30	37	31	32	37	34
Q8N4Q1;Q8N4Q1-2	Q8N4Q1	Mitochondrial intermembrane space import and assembly protein 40	CHCHD4	0.501875	0.44976	0.376623	0.0873486	0.135356	0.455468	0.0262672	0.0298929	-0.0344301	5	10	11	7	12	11	15	10	13
Q9BSY4;Q9BSY4-2	Q9BSY4	Coiled-coil-helix-coiled-coil-helix domain-containing protein 5	CHCHD5	0.191363	0.110077	0.00729133	-0.0574351	-0.0452344	0.490912	-0.13822	0.709219	-0.126933	2	1	4	1	3	3	1	3	3
Q9BRQ6	Q9BRQ6	MICOS complex subunit MIC25	CHCHD6	-0.100454	-0.239705	-0.139182	-0.17863	-0.178762	0.20875	0.27979	0.0807563	0.0552553	8	12	10	9	10	10	4	11	9
O14646;O14646-2	O14646	Chromodomain-helicase-DNA-binding protein 1	CHD1	0.388765	0.454198	0.414791	0.166623	0.08769	0.0861485	0.069681	0.050256	0.102855	48	41	41	57	54	52	45	41	47
Q86WJ1;Q86WJ1-2;Q86WJ1-4;Q86WJ1-3;Q86WJ1-5	Q86WJ1	Chromodomain-helicase-DNA-binding protein 1-like	CHD1L	0.0494295	-0.0374987	-0.116106	0.00243818	-0.249888	-0.18609	-0.0237519	-0.203577	-0.0659785	14	7	12	13	8	17	14	6	12
O14647;O14647-2	O14647	Chromodomain-helicase-DNA-binding protein 2	CHD2	0.0908887	0.0131504	-0.00607132	-0.0591027	-0.157625	0.170616	0.315248	0.112793	0.147275	7	3	4	8	6	3	6	6	5
Q12873;Q12873-3;Q12873-2	Q12873	Chromodomain-helicase-DNA-binding protein 3	CHD3	0.132545	0.0730463	0.00274679	-0.0150903	-0.135755	0.268387	-0.0293502	-0.278671	0.109963	24	24	18	24	20	24	21	19	21
Q14839;Q14839-2	Q14839	Chromodomain-helicase-DNA-binding protein 4	CHD4	0.0264368	-0.00108442	0.12202	-0.102487	-0.306826	0.149234	0.00354498	-0.201067	0.0416343	141	128	139	148	127	144	137	130	141
Q9P2D1	Q9P2D1	Chromodomain-helicase-DNA-binding protein 7	CHD7	-0.106743	-0.231011	-0.102997	-0.079442	-0.392413	0.00127417	-0.0377195	-0.21071	0.0765972	14	6	12	16	9	11	12	6	15
Q9HCK8;Q9HCK8-2	Q9HCK8	Chromodomain-helicase-DNA-binding protein 8	CHD8	-0.0569978	0.133324	0.251381	-0.0859064	-0.255017	-0.0971193	0.0214208	-0.155754	0.146285	34	18	26	33	24	36	30	22	23
Q3L8U1;Q3L8U1-2;Q3L8U1-3	Q3L8U1	Chromodomain-helicase-DNA-binding protein 9	CHD9	-0.0551908	-0.0661441	0.226971	-0.0926416	-0.277556	-0.389732	-0.68177	-1.0631	0.16611	5	2	4	4	6	6	2	2	5
O14757;O14757-3;O14757-2	O14757	Serine/threonine-protein kinase Chk1	CHEK1	0.204444	0.225214	0.552384	-0.21612	-0.168243	-0.28746	-0.0925534	-0.101213	-0.024329	8	7	7	13	11	9	8	10	9
O96017;O96017-9;O96017-13;O96017-4;O96017-12	O96017	Serine/threonine-protein kinase Chk2	CHEK2	-0.0125929	-0.0453524	-0.244738	0.0635012	-0.206308	-0.0308446	0.128951	0.159291	0.00629587	7	8	4	12	2	3	8	6	4
Q8IWX8	Q8IWX8	Calcium homeostasis endoplasmic reticulum protein	CHERP	-0.0749587	-0.0654633	-0.0520809	-0.0439447	-0.150033	0.158789	-0.0272426	-0.0386233	0.032522	36	35	36	32	39	33	38	32	34
Q9BWS9;Q9BWS9-3;Q9BWS9-2	Q9BWS9	Chitinase domain-containing protein 1	CHID1	-0.075303	-0.0314738	1.19281	-0.327044	-0.0999291	-0.23641	0.21314	0.165701	-0.21183	2	5	2	4	3	2	1	4	1
P35790;P35790-2	P35790	Choline kinase alpha	CHKA	0.272437	0.478676	0.521979	0.50139	0.281395	0.0761469	0.358759	-0.0747583	0.122454	5	4	3	4	5	4	3	5	3
Q9Y259	Q9Y259	Choline/ethanolamine kinase	CHKB	-0.680448	-0.534725	-0.160387	0.0264921	0.120432	-0.290669	-0.134401	-0.0630559		1	2	2	1	2	1	1	2	0
P24386	P24386	Rab proteins geranylgeranyltransferase component A 1	CHM	-0.141584	-0.194066	0.373577	0.0346136	0.099488	-0.128241	0.276084	0.0616641	0.112156	7	2	3	3	4	3	4	3	4
P26374	P26374	Rab proteins geranylgeranyltransferase component A 2	CHML	0.00404987	-0.0828244	-0.0651462	0.252462	0.275852	0.0737749	-0.195993	-0.013814	-0.077178	22	20	20	18	16	19	15	14	14
Q9HD42	Q9HD42	Charged multivesicular body protein 1a	CHMP1A	-0.12333	-0.123829	-0.182936	0.0171904	0.0747085	0.511661	-0.141916	-0.0119379	0.0371801	16	20	16	14	15	16	9	16	15
Q7LBR1	Q7LBR1	Charged multivesicular body protein 1b	CHMP1B	-0.0522457	-0.148913	-0.292271	0.151603	-0.0156777	0.365304	0.113253	-0.038879	-0.093793	13	7	8	13	7	11	5	7	7
O43633	O43633	Charged multivesicular body protein 2a	CHMP2A	-0.149801	-0.172811	-0.216172	-0.174634	-0.211417	0.29086	-0.131954	-0.0162403	-0.0142447	10	12	13	11	12	19	12	14	13
Q9UQN3;Q9UQN3-2	Q9UQN3	Charged multivesicular body protein 2b	CHMP2B	0.194482	0.404397	0.317872	-0.066378	-0.00343738	0.45727	-0.332287	-0.233784	-0.00343284	9	8	7	9	11	12	7	9	12
Q9Y3E7;Q9Y3E7-3;Q9Y3E7-4;Q9Y3E7-2	Q9Y3E7	Charged multivesicular body protein 3	CHMP3	-0.225801	-0.176335	-0.250446	0.218061	0.270051	0.509765	-0.0175839	0.0560417	-0.117104	11	16	15	16	13	10	14	15	7
Q9BY43;Q9BY43-2	Q9BY43	Charged multivesicular body protein 4a	CHMP4A	0.284318	0.388143	0.110324	0.0237302	0.246368	0.533226	0.0423246	0.0324719	0.00437651	15	16	14	14	11	11	17	10	16
Q9H444	Q9H444	Charged multivesicular body protein 4b	CHMP4B	0.0968741	0.0588243	-0.0303631	-0.152447	0.00342921	0.336034	-0.0235388	-0.080862	0.0145079	19	21	20	27	25	18	20	16	17
Q96CF2	Q96CF2	Charged multivesicular body protein 4c	CHMP4C	-0.366431	-0.0786362	-0.324359	-0.0840473	0.323958		-0.237129	-0.315056	-0.43008	2	4	4	4	2	0	4	2	1
Q9NZZ3;Q9NZZ3-2	Q9NZZ3	Charged multivesicular body protein 5	CHMP5	-0.00714834	-0.0644352	-0.203263	0.0221985	0.10442	0.318825	-0.0845118	0.0990524	-0.0377282	9	13	15	11	12	11	14	14	13
Q96FZ7	Q96FZ7	Charged multivesicular body protein 6	CHMP6	0.171715	-0.038196	-0.223823	-0.0413612	0.215407	0.460794	-0.0254276	0.634323	0.22026	4	4	5	4	3	4	2	1	3
Q8WUX9	Q8WUX9	Charged multivesicular body protein 7	CHMP7	-0.0878473	-0.0353641	-0.0678184	-0.0795697	0.194807	0.30968	-0.117763	0.0884882	0.0626357	5	12	10	6	13	9	10	9	12
Q9UHD1;Q9UHD1-2	Q9UHD1	Cysteine and histidine-rich domain-containing protein 1	CHORDC1	0.093258	0.228796	0.173685	0.128705	0.269576	-0.00554299	-0.0446384	0.0710327	0.015907	63	82	78	67	83	84	71	83	69
Q99653	Q99653	Calcineurin B homologous protein 1	CHP1	-0.0977488	-0.0190156	-0.104182	-0.0690225	-0.14373	0.213991	-0.0574854	-0.038503	-0.100751	13	14	18	11	16	16	15	15	19
Q8WUD6;Q8WUD6-2	Q8WUD6	Cholinephosphotransferase 1	CHPT1	-0.35704	0.00956537	-0.0954491	-0.581582	-0.404424	-0.04461		-0.165525		2	2	1	2	1	3	0	2	0
Q9NRG0	Q9NRG0	Chromatin accessibility complex protein 1	CHRAC1	-0.118693	0.0556293	-0.0650084	0.0789331	0.111852	0.431773	-0.0273952	-0.00315129	-0.0339233	17	9	11	17	12	12	14	10	12
Q8NCH0	Q8NCH0	Carbohydrate sulfotransferase 14	CHST14	-0.239889	0.00337817	-1.33491	-0.408613	-2.94303	-0.405348	0.399749	-1.17869	-0.0653496	5	3	2	8	2	4	2	4	3
Q7LGC8	Q7LGC8	Carbohydrate sulfotransferase 3	CHST3	-0.230813	-0.257771	-0.0495229	-0.0429169	0.33398		-0.423323	-0.216414	-0.302494	3	1	2	4	3	0	2	1	2
Q86X52	Q86X52	Chondroitin sulfate synthase 1	CHSY1	0.675433	-0.00779704	0.579299	-0.0507211	-0.0190657	-0.0120068	0.338057	0.128013	0.101356	3	1	1	2	1	3	2	1	2
Q8WVB6;Q8WVB6-2	Q8WVB6	Chromosome transmission fidelity protein 18 homolog	CHTF18	-0.141601	-0.132786	-0.131046	0.0822195	0.0351877	-0.134188	0.129225	0.0248648	0.0829687	14	13	13	17	8	18	14	11	12
P0CG12	P0CG12	Chromosome transmission fidelity protein 8 homolog isoform 2	CHTF8	-0.067872		0.0667707	-0.304215	-0.164984	0.12977	0.161318	0.0584339	-0.209805	4	0	1	4	1	1	3	1	2
P0CG13	P0CG13	Chromosome transmission fidelity protein 8 homolog	CHTF8	-0.0841261	0.0242789	-0.124642	-0.122925	-0.00774565	0.159588	0.0425282	0.0411779	0.0541493	5	4	3	3	4	4	5	4	3
Q9Y3Y2;Q9Y3Y2-4;Q9Y3Y2-3	Q9Y3Y2	Chromatin target of PRMT1 protein	CHTOP	0.0421185	0.334362	0.15057	0.168775	0.0986866	0.447544	0.10534	0.0413202	0.133372	7	9	7	6	8	10	11	10	7
O15111	O15111	Inhibitor of nuclear factor kappa-B kinase subunit alpha	CHUK	-0.248652	-0.0747189	-0.27723	0.175748	0.156688	-0.0987565	0.02562	0.0630662	-0.115993	17	18	10	20	9	10	14	14	7
Q8WUH1;Q8WUH1-2;Q8WUH1-3	Q8WUH1	Protein Churchill	CHURC1	-0.208687	-0.205654	-0.20423	-0.266031	-0.224561	-0.130834	-0.259346	-0.0144793	-0.189588	6	7	7	5	8	7	6	10	8
O76071	O76071	Probable cytosolic iron-sulfur protein assembly protein CIAO1	CIAO1	-0.123249	-0.123294	0.0167446	0.0661015	0.0555653	-0.148698	-0.0530194	0.0530812	0.0258017	24	18	22	28	25	31	27	23	25
Q6FI81;Q6FI81-3	Q6FI81	Anamorsin	CIAPIN1	0.126298	-0.00469057	0.0905914	-0.0282044	-0.0254288	-0.048507	-0.0524291	-0.0138287	-0.0531038	29	33	34	34	33	34	28	33	28
Q9BW66;Q9BW66-3;Q9BW66-2	Q9BW66	Cyclin-dependent kinase 2-interacting protein	CINP	-0.134	-0.44532	-0.20387	0.11454	-0.0464453	0.237947		-0.0281347	0.0220991	3	1	2	3	1	2	0	1	1
Q86X95;Q86X95-2	Q86X95	Corepressor interacting with RBPJ 1	CIR1	-0.298901	-0.0499387	-0.0846021	-0.0616236	0.00571082	0.38289	-0.0553985	0.0108957	0.0453386	4	5	6	5	4	6	3	7	8
Q14011;Q14011-2	Q14011	Cold-inducible RNA-binding protein	CIRBP	0.190452	0.0826324	0.170572	-0.170121	-0.467409	0.127181	-0.0210748	-0.252848	-0.054443	18	17	14	17	19	17	16	18	19
Q969X6;Q969X6-3;Q969X6-2	Q969X6	Cirhin	CIRH1A	-0.0944143	-0.0664921	0.0185498	0.058301	-0.0686423	-0.100778	-0.0720212	-0.148969	0.0161517	42	39	36	43	34	41	39	38	39
Q9NZ45	Q9NZ45	CDGSH iron-sulfur domain-containing protein 1	CISD1	0.0785614	0.0164408	0.0826689	0.0837887	0.0449272	0.331178	0.224336	0.133229	0.0825849	20	16	22	22	17	16	15	19	17
Q8N5K1	Q8N5K1	CDGSH iron-sulfur domain-containing protein 2	CISD2	-0.0104964	-0.12793	-0.101901	0.0897644	0.105085	0.395311	0.0589386	0.0261594	0.0429902	21	16	17	16	14	9	15	16	9
O14578-4;O14578;O14578-3	O14578	Citron Rho-interacting kinase	CIT	-0.0708024	-0.0515405	-0.190356	0.0786469	-0.0238863	-0.419873	-0.0312008	-0.0948352	-0.154503	37	23	26	41	21	34	29	22	21
Q9ULV3;Q9ULV3-5;Q9ULV3-3;Q9ULV3-4;Q9ULV3-2	Q9ULV3	Cip1-interacting zinc finger protein	CIZ1	0.0134556	0.131346	0.282981	-0.226531	-0.601566	-0.508235	-0.0574075	-0.104342	0.0689848	5	5	6	9	8	10	12	9	8
Q8WWK9-5;Q8WWK9;Q8WWK9-6;Q8WWK9-4	Q8WWK9	Cytoskeleton-associated protein 2	CKAP2	0.193054	0.00726626	-0.158512	-0.00992344	-0.175398	-0.370554	0.246723	-0.116576	0.000742118	6	11	9	7	5	13	7	10	6
Q8IYA6;Q8IYA6-3	Q8IYA6	Cytoskeleton-associated protein 2-like	CKAP2L	0.215489	0.0879457	-0.274001	0.268607	-0.741335	-0.398812	0.229455	0.0731218	0.0419777	1	4	2	2	2	3	5	2	2
Q07065	Q07065	Cytoskeleton-associated protein 4	CKAP4	-0.298463	-0.35369	-0.376153	0.151194	0.210346	0.559984	-0.0218957	0.0181574	-0.0198065	121	132	138	111	124	125	122	135	124
Q14008;Q14008-3;Q14008-2	Q14008	Cytoskeleton-associated protein 5	CKAP5	0.0692464	-0.0193964	0.0250203	0.149561	0.102422	-0.366472	0.119746	-0.02112	-0.0249223	116	115	98	100	114	116	119	116	110
P12277	P12277	Creatine kinase B-type	CKB	-0.191078	-0.291816	-0.243451	-0.358024	-0.287404	-0.24038	-0.0400272	0.00757882	-0.000212104	118	105	102	112	102	102	111	102	96
P12532;P12532-2	P12532	Creatine kinase U-type, mitochondrial	CKMT1A	1.66582	1.5541	1.39258	-1.05775	-1.35382	-1.53016	0.153126	0.0690801	0.287762	3	3	1	7	7	7	3	3	3
P61024	P61024	Cyclin-dependent kinases regulatory subunit 1	CKS1B	0.104079	0.158406	0.166368	-0.111356	-0.14114	0.269952	-0.0380731	-0.13395	-0.106505	13	11	13	13	15	13	13	15	12
P33552	P33552	Cyclin-dependent kinases regulatory subunit 2	CKS2	0.362545	0.258701	0.352842	0.218191	-0.0172404	0.491203	0.0740979	-0.12821	-0.159627	11	12	11	11	9	7	15	16	13
Q7Z460-4;Q7Z460;Q7Z460-3;Q7Z460-2;Q7Z460-5	Q7Z460	CLIP-associating protein 1	CLASP1	0.012042	-0.0211114	-0.123601	0.182155	0.201541	-0.250474	-0.0472358	-0.0033714	0.0332476	43	47	36	39	37	41	43	38	45
O75122	O75122	CLIP-associating protein 2	CLASP2	0.067688	0.00654703	0.143165	-0.148573	0.0596888	-0.162186	-0.055523	-0.225013	-0.291139	2	2	2	3	2	3	2	2	2
O75122-3	O75122	CLIP-associating protein 2	CLASP2	0.369001	0.453248	0.431855	-0.0528041	0.0980185	-0.15945	0.0287797	0.0367601	0.0444134	15	18	20	18	17	24	25	19	12
Q8N2M8;Q8N2M8-4;Q8N2M8-3	Q8N2M8	CLK4-associating serine/arginine rich protein	CLASRP	0.283952	0.0465614	0.0820157	-0.0776391	-0.256879	0.0990835	-0.0953826	-0.372655	-0.107875	3	4	4	5	4	3	4	2	1
Q96S66;Q96S66-2;Q96S66-3;Q96S66-4	Q96S66	Chloride channel CLIC-like protein 1	CLCC1	0.101312	-0.00257503	0.0400542	0.0763558	0.0874208	0.022589	0.0313025	-0.0461773	-0.0123539	22	18	18	16	17	17	22	15	16
P51790;P51790-4;P51790-5	P51790	H(+)/Cl(-) exchange transporter 3	CLCN3	-0.201785	0.565717	-0.0689059	-0.115229	0.421817	0.0938852	-0.362179	0.545828	0.110356	5	2	3	4	2	3	2	3	2
P51798;P51798-2	P51798	H(+)/Cl(-) exchange transporter 7	CLCN7	-0.221083	-0.214633	-0.279346	0.0685963	0.0150845	0.0191967	-0.0205886	0.159422	0.0732749	6	10	12	8	9	7	4	10	6
Q9NY35;Q9NY35-2	Q9NY35	Claudin domain-containing protein 1	CLDND1	-0.603698	-0.154919	-0.436589	0.104034	0.51786	0.42368	-0.0736278	0.304355	0.160096	2	2	2	3	1	1	1	1	1
Q2KHT3-2;Q2KHT3	Q2KHT3	Protein CLEC16A	CLEC16A	0.0139706	-0.112112	0.00333822	-0.0770333	-0.0241045	-0.29176	-0.0565506	0.100282	-0.0537458	10	6	2	6	4	8	3	7	4
O00299	O00299	Chloride intracellular channel protein 1	CLIC1	-0.183466	-0.190549	-0.185274	-0.154884	-0.117358	-0.273125	-0.0809275	0.0397543	-0.030309	54	60	54	55	57	61	64	54	52
O95833	O95833	Chloride intracellular channel protein 3	CLIC3		-0.658137	0.427822		-0.548066	-0.224119	-0.19972	-0.183502	-0.128613	0	5	5	0	2	5	2	1	5
Q9Y696	Q9Y696	Chloride intracellular channel protein 4	CLIC4	0.209849	0.143305	0.216383	-0.0931573	0.0478363	-0.0963015	-0.0647193	0.097548	-0.102116	42	39	32	41	38	42	51	37	37
Q14677	Q14677	Clathrin interactor 1	CLINT1	0.678406		0.277423	0.154185		0.37432	-0.0556787		0.00784358	1	0	1	2	0	1	1	0	2
Q14677-3;Q14677-2	Q14677	Clathrin interactor 1	CLINT1	0.145228	0.341338	0.184083	0.0607803	0.286916	0.273753	-0.107997	0.125465	0.0935092	32	33	35	30	32	32	36	35	34
P30622-2;P30622;P30622-1	P30622	CAP-Gly domain-containing linker protein 1	CLIP1	-0.0876736	-0.00695444	-0.0660249	-0.00825086	0.0157922	-0.170167	0.0356192	0.0255842	-0.0141554	102	120	117	101	116	114	107	112	109
Q9UDT6;Q9UDT6-2	Q9UDT6	CAP-Gly domain-containing linker protein 2	CLIP2		-0.085199	0.05919	-0.515013	0.528213		-1.02989			0	1	1	1	1	0	1	0	0
P49759;P49759-3	P49759	Dual specificity protein kinase CLK1	CLK1	0.140114	-0.0279033	0.611982	0.803457	-0.182573				0.0533319	1	2	1	3	2	0	0	0	1
P49761;P49761-1;P49761-3	P49761	Dual specificity protein kinase CLK3	CLK3	0.0781393	0.12208	0.0522046	0.0124495	-0.236933	0.268302	-0.0981692	-0.136314	0.104647	7	3	6	7	8	4	8	8	7
Q9H6B4	Q9H6B4	CXADR-like membrane protein	CLMP	-0.0948109	-0.0373058	-0.139527	0.253603	0.179983	0.426831	-0.0194801	0.0651669	0.0225168	9	8	5	11	7	8	9	7	8
Q13286;Q13286-6;Q13286-5;Q13286-4;Q13286-2;Q13286-7;Q13286-3	Q13286	Battenin	CLN3	-0.227643		-0.268656	0.0506039	-0.134326	0.00879431	-0.0764832	-0.161081	0.028854	1	0	1	1	1	1	1	1	1
O75503	O75503	Ceroid-lipofuscinosis neuronal protein 5	CLN5	0.0162052	-0.0573041	0.0809266	-0.170921	-0.0304023	0.337245	0.00166139	0.087524	-0.0473028	3	5	2	6	7	2	5	5	3
Q9NWW5;Q9NWW5-2	Q9NWW5	Ceroid-lipofuscinosis neuronal protein 6	CLN6	0.0273846	-0.0235628	-0.0753269	0.0775018	0.00442786	-0.0826841	0.0817598	-0.0904637	-0.0159235	5	1	2	4	1	3	3	1	3
P54105	P54105	Methylosome subunit pICln	CLNS1A	-0.0942399	-0.0370982	-0.0426218	0.102346	0.0748444	0.0742593	-0.153197	-0.00993152	-0.0933969	11	15	18	13	20	18	21	17	16
O15516	O15516	Circadian locomoter output cycles protein kaput	CLOCK	0.135794	0.26196	0.272252	0.349933	-0.526825	-0.466915			0.479872	2	1	1	1	2	1	0	0	1
Q92989;Q92989-2	Q92989	Polyribonucleotide 5-hydroxyl-kinase Clp1	CLP1	-0.0174113	0.150745	0.626452	-0.134141	0.0224272	-0.250171	-0.0256105	0.0692197	0.00652461	7	5	7	8	7	7	6	7	7
Q9H078-2;Q9H078;Q9H078-3;Q9H078-5;Q9H078-4	Q9H078	Caseinolytic peptidase B protein homolog	CLPB	0.00771905	-0.0933176	-0.0298252	0.0122698	-0.0178341	0.173264	0.0335283	0.113335	0.00213697	43	39	35	38	37	36	32	39	33
Q16740	Q16740	ATP-dependent Clp protease proteolytic subunit, mitochondrial	CLPP	0.00729047	-0.0276823	-0.13891	0.0342743	0.0210181	0.274892	0.147458	0.189263	-0.0173538	20	23	24	19	20	20	23	20	23
O96005;O96005-4;O96005-3	O96005	Cleft lip and palate transmembrane protein 1	CLPTM1	-0.100932	-0.231079	-0.27239	0.0481655	-0.100619	0.241165	-0.0752678	-0.11255	-0.0690158	15	19	19	15	17	19	21	19	19
Q96KA5;Q96KA5-2	Q96KA5	Cleft lip and palate transmembrane protein 1-like protein	CLPTM1L	-0.0337878	-0.231265	-0.17641	0.135186	0.0862085	0.161869	0.0177716	-0.0219671	-0.128864	19	15	16	17	17	15	18	17	16
O76031	O76031	ATP-dependent Clp protease ATP-binding subunit clpX-like, mitochondrial	CLPX	0.158066	-0.0197627	0.17405	0.0786469	-0.0266669	0.000713676	0.0307015	0.051528	-0.0186065	42	51	46	38	45	44	38	51	44
Q9HAW4;Q9HAW4-3;Q9HAW4-2	Q9HAW4	Claspin	CLSPN	0.325682	0.765729	0.558098	-0.159856	0.293701	-0.199816	-0.341234	0.105871	0.054864	5	4	2	5	5	9	5	7	6
O94985;O94985-2	O94985	Calsyntenin-1;Soluble Alc-alpha;CTF1-alpha	CLSTN1	0.385585		0.357219	0.115516		-0.393578				1	0	1	2	0	1	0	0	0
P09496-2;P09496;P09496-4;P09496-3;P09496-5	P09496	Clathrin light chain A	CLTA	-0.0909134	-0.196019	-0.210598	0.151331	0.0887666	0.462182	-0.00916448	0.0366174	-0.0187855	31	35	29	28	32	30	36	31	34
P09497-2;P09497	P09497	Clathrin light chain B	CLTB	0.175271	0.0669881	0.18572	-0.601137	-0.455512	-0.148105	-0.00398916	-0.048371	-0.0117657	11	13	10	15	14	12	12	17	13
Q00610-2;Q00610	Q00610	Clathrin heavy chain 1	CLTC	-0.065958	-0.150517	-0.13949	-0.0174283	0.024679	-0.393679	0.0115006	0.0261594	-0.0239336	317	274	265	306	292	317	301	298	272
P53675;P53675-2	P53675	Clathrin heavy chain 2	CLTCL1	-0.00725284	-0.206788	0.0546161	0.0789331	0.142631	-0.320794	-0.186213	-0.0426894	-0.0976647	16	13	6	11	7	11	16	6	6
P10909;P10909-4;P10909-5;P10909-2;P10909-3	P10909	Clusterin;Clusterin beta chain;Clusterin alpha chain	CLU	0.0965962	0.102289	-0.0573648	0.0426456	0.23158	0.328095	-0.00302835	0.172082	0.0921337	11	9	8	13	11	7	12	10	7
O75153	O75153	Clustered mitochondria protein homolog	CLUH	0.0488551	-0.0363272	0.0864262	0.136836	0.174036	-0.0803641	-0.0732023	-0.0295537	0.0147703	101	114	102	103	107	112	103	119	109
Q8NFW8;Q8NFW8-2	Q8NFW8	N-acylneuraminate cytidylyltransferase	CMAS	-0.284789	-0.190928	-0.148532	-0.183975	-0.252288	-0.316692	0.0450706	-0.400543	0.0137728	18	9	9	14	10	12	12	10	8
Q96DG6	Q96DG6	Carboxymethylenebutenolidase homolog	CMBL	-0.0283386	-0.144146	-0.2275	0.074061	0.0989538	0.00643579	0.00599296	0.0743739	0.0229344	43	48	52	41	43	45	43	44	49
Q7Z7K0	Q7Z7K0	COX assembly mitochondrial protein homolog	CMC1	0.495778	0.38538	0.2869	0.22919	-0.0551434	0.385469	-0.0417374	-0.153668	-0.106295	5	3	1	5	5	2	5	4	4
Q9NRP2	Q9NRP2	COX assembly mitochondrial protein 2 homolog	CMC2	0.160594	0.265812	0.279188	0.151467	0.211459	0.476014	0.105618	0.0527989	0.0834359	9	3	3	8	1	4	5	5	5
Q8IY22;Q8IY22-2	Q8IY22	C-Maf-inducing protein	CMIP	-0.150757	-0.628295	-0.294208	0.0672989	-0.0294091	-0.253966	-0.160392	0.0294626	-0.172576	8	2	2	10	4	2	7	4	1
P30085;P30085-2	P30085	UMP-CMP kinase	CMPK1	0.146839	0.123142	0.0973938	0.0143208	0.0993545	0.137462	-0.104757	-0.044455	-0.0435637	26	28	26	31	31	29	29	32	30
Q9BQ75;Q9BQ75-2	Q9BQ75	Protein CMSS1	CMSS1	-0.0287326	0.191185	0.0605167	-0.0357278	-0.0021474	0.23959	0.0472463	0.00894722	0.0780211	12	7	5	14	4	6	9	9	8
Q8IZR5-2;Q8IZR5;Q8IZR5-3	Q8IZR5	CKLF-like MARVEL transmembrane domain-containing protein 4	CMTM4	0.295376		-0.195098	0.117467	-0.0358181					1	0	1	1	1	0	0	0	0
Q9NX76	Q9NX76	CKLF-like MARVEL transmembrane domain-containing protein 6	CMTM6		-0.0799494	0.528614		0.211582	-0.0164612	-0.21962	0.666226	-0.105934	0	1	2	0	2	2	2	2	1
Q8N1G2	Q8N1G2	Cap-specific mRNA (nucleoside-2-O-)-methyltransferase 1	CMTR1	0.144422	0.164738	0.240134	0.0129588	-0.0852856	-0.289204	0.0174757	-0.000541824	0.127866	20	9	15	17	17	22	19	12	17
Q8IYT2	Q8IYT2	Cap-specific mRNA (nucleoside-2-O-)-methyltransferase 2	CMTR2	0.157001	0.471709		-0.337144		-0.211783	-0.219672	0.0370455	-0.476613	1	1	0	2	0	5	1	1	2
P62633-4;P62633-8	P62633	Cellular nucleic acid-binding protein	CNBP	-0.0849609	-0.0262538	-0.161289	0.10319	0.125686	0.389756	-0.0392422	0.0369028	0.048572	31	29	27	30	28	25	29	23	22
Q96KP4;Q96KP4-2	Q96KP4	Cytosolic non-specific dipeptidase	CNDP2	-0.0789701	-0.0281538	-0.0869258	0.14697	0.234501	0.114779	0.00490383	0.128683	0.0432304	52	50	55	47	56	53	53	49	53
Q9P003	Q9P003	Protein cornichon homolog 4	CNIH4	-0.0210697	0.122478	0.137548	-0.0374015	-0.0299056	0.0720783	0.0726746	0.18862	0.0047465	6	4	5	3	5	4	5	3	3
Q99439;Q99439-2	Q99439	Calponin-2	CNN2	-0.109625	-0.205537	-0.0679564	0.139857	0.235352	0.299068	-0.170049	-0.0045606	-0.129482	26	23	27	22	21	19	23	25	24
Q9H8M5;Q9H8M5-2	Q9H8M5	Metal transporter CNNM2	CNNM2	-0.686101	-0.891504	-0.875018	-0.236803	-0.659204	-0.46963	-0.20909	-0.0931631	-0.0625414	4	5	6	5	3	4	4	3	5
Q8NE01;Q8NE01-2;Q8NE01-3	Q8NE01	Metal transporter CNNM3	CNNM3	-0.0769787	-0.323787	-0.209246	0.113981	0.116742	-0.0577384	0.0247664	-0.00582428	0.052872	15	9	12	15	13	14	13	10	13
Q6P4Q7	Q6P4Q7	Metal transporter CNNM4	CNNM4	0.138091	0.255678	0.141658	0.347203	0.246006	0.280759	0.276826	0.104782	0.0137028	4	3	1	5	7	7	3	4	3
A5YKK6;A5YKK6-4	A5YKK6	CCR4-NOT transcription complex subunit 1	CNOT1	-0.0310379	-0.0441299	-0.0602972	-0.0208428	0.0220046	-0.454564	-0.00874254	0.0450147	-0.0238618	118	96	86	109	104	125	99	104	93
Q9H9A5;Q9H9A5-2;Q9H9A5-6;Q9H9A5-4;Q9H9A5-3;Q9H9A5-5	Q9H9A5	CCR4-NOT transcription complex subunit 10	CNOT10	0.146436	0.164351	0.179395	-0.0550471	0.105218	-0.336257	-0.0621059	0.112929	0.0648172	20	21	20	25	21	20	24	19	20
Q9UKZ1	Q9UKZ1	CCR4-NOT transcription complex subunit 11	CNOT11	0.0936757	0.0863129	0.0959004	-0.0224226	-0.0558421	-0.119933	-0.0634198	-0.0552459	0.0133001	6	7	4	6	7	4	11	8	8
Q9NZN8;Q9NZN8-4;Q9NZN8-5;Q9NZN8-2	Q9NZN8	CCR4-NOT transcription complex subunit 2	CNOT2	-0.0841418	-0.001721	-0.136773	0.0196519	-0.00200414	-0.161558	-0.0847659	0.172862	-0.0377464	11	9	8	9	9	11	15	12	10
O75175;O75175-2	O75175	CCR4-NOT transcription complex subunit 3	CNOT3	-0.0308406	-0.148449	-0.0209113	-0.103088	0.0587277	0.0457686	-0.031262	0.0499731	-0.0171749	18	19	22	19	23	20	17	19	15
O95628-4;O95628-8;O95628-9;O95628-10	O95628	CCR4-NOT transcription complex subunit 4	CNOT4	0.0587303	0.204542	0.0357885	-0.0127865	0.0475595	0.177102	-0.241088	0.0208874	-0.0297856	8	7	9	6	8	9	8	8	8
Q96LI5;Q96LI5-2	Q96LI5	CCR4-NOT transcription complex subunit 6-like	CNOT6L	0.250751	0.0310847	-0.0250598	0.127599	0.0832408	-0.13584	-0.213946	0.0625055	-0.407446	3	2	4	4	5	5	4	3	5
Q9UIV1;Q9UIV1-2	Q9UIV1	CCR4-NOT transcription complex subunit 7	CNOT7	-0.0703032	-0.151576	-0.104873	-0.00964961	0.05212	0.0145098	-0.0660356	-0.0212685	0.0569893	7	7	7	10	8	11	11	9	9
Q9UFF9;Q9UFF9-3;Q9UFF9-2	Q9UFF9	CCR4-NOT transcription complex subunit 8	CNOT8	0.120024	0.0423569	-0.0152265	0.107123	0.105883	0.127764	-0.0892677	-0.226588	-0.0386356	10	8	8	10	9	5	9	5	6
P09543;P09543-2	P09543	2,3-cyclic-nucleotide 3-phosphodiesterase	CNP	-0.0422528	0.0305188	0.0122951	0.138073	0.103754	-0.0232074	0.0484198	0.0674043	0.00677091	33	32	32	28	32	33	34	31	36
Q9Y2B0	Q9Y2B0	Protein canopy homolog 2	CNPY2	0.00516048	0.086449	-0.0613275	-0.02253	0.0568036	0.437827	0.0513566	0.0596987	0.0183521	37	32	35	37	36	33	39	33	33
Q9BT09	Q9BT09	Protein canopy homolog 3	CNPY3	0.0535865	0.0258414	-0.285955	0.304163	0.236931	0.636532	0.317053	0.22252	0.276148	13	10	8	12	9	8	11	9	11
Q8N129	Q8N129	Protein canopy homolog 4	CNPY4	-0.353714	-0.336852	-0.445216	-0.00961919	0.158355	0.440272	-0.0576724	0.0922014	-0.0401977	4	6	4	4	7	4	4	3	6
Q9GZY4	Q9GZY4	Cytochrome c oxidase assembly factor 1 homolog	COA1	-0.0341985	-0.0843866	-0.168358	0.0383262	0.0389522	0.437865	0.223695	0.0329013	-0.44314	7	7	3	7	3	3	5	4	4
Q9Y2R0	Q9Y2R0	Cytochrome c oxidase assembly factor 3 homolog, mitochondrial	COA3	-0.00607382	-0.0680216	-0.210103	-0.0962875	-0.0360674	0.506358	0.0872681	0.100555	0.071224	9	8	9	9	8	9	10	8	8
Q9NYJ1;Q9NYJ1-2	Q9NYJ1	Cytochrome c oxidase assembly factor 4 homolog, mitochondrial	COA4	0.165105	0.223606	0.153297	0.217931	0.174163	0.502314	0.0377654	-0.0812802	-0.0154232	4	10	7	4	7	11	8	9	11
Q5JTJ3;Q5JTJ3-2;Q5JTJ3-3	Q5JTJ3	Cytochrome c oxidase assembly factor 6 homolog	COA6	0.319862	0.442546	0.28244	0.115935	0.203281	0.607894	0.112561	0.0498317	-0.00552486	6	6	6	6	6	6	6	6	6
Q96BR5	Q96BR5	Cytochrome c oxidase assembly factor 7	COA7	0.445502	0.461144	0.360556	0.0601137	0.0543259	0.0680468	0.104922	-0.0850025	-0.072487	28	22	16	27	22	26	25	18	21
Q13057;Q13057-2	Q13057	Bifunctional coenzyme A synthase;Phosphopantetheine adenylyltransferase;Dephospho-CoA kinase	COASY	-0.182201	-0.256735	-0.220385	0.0773586	0.174796	0.112446	-0.0204367	-0.0137696	-0.00343284	26	30	28	27	29	33	26	30	29
O75128;O75128-2;O75128-3;O75128-7;O75128-6	O75128	Protein cordon-bleu	COBL	0.301898	0.0112873	0.177504	0.0894804	-0.0410925	-0.330347	0.247733	0.0511041	0.068277	16	16	12	23	11	15	16	16	13
Q53SF7;Q53SF7-4;Q53SF7-3;Q53SF7-2	Q53SF7	Cordon-bleu protein-like 1	COBLL1	0.364739	0.296263	-0.199175	-0.0399003	0.119642	-0.0437951	0.101157	-0.68895	-0.0514361	2	3	2	3	2	5	6	1	3
Q8WTW3	Q8WTW3	Conserved oligomeric Golgi complex subunit 1	COG1	-0.435791	-0.360206	-0.0939548	0.0264625	0.108274	-0.292916	-0.107513	0.0788168	0.0743496	12	10	12	10	9	9	12	9	9
Q14746;Q14746-2	Q14746	Conserved oligomeric Golgi complex subunit 2	COG2	-0.120162	-0.142278	-0.182133	0.0528343	0.34551	-0.277908	-0.0606526	0.0822783	-0.0603651	11	16	11	18	8	14	13	12	13
Q96JB2	Q96JB2	Conserved oligomeric Golgi complex subunit 3	COG3	-0.238767	-0.145952	-0.253092	0.166085	0.0878246	-0.106284	0.0201956	0.247524	-0.0300022	11	8	6	12	7	8	10	2	5
Q9H9E3;Q9H9E3-3;Q9H9E3-2	Q9H9E3	Conserved oligomeric Golgi complex subunit 4	COG4	-0.115841	-0.0693859	-0.0670938	-0.187671	-0.234154	-0.336354	-0.162956	-0.00619183	-0.0691642	20	23	18	24	21	16	23	19	15
Q9UP83;Q9UP83-2;Q9UP83-3	Q9UP83	Conserved oligomeric Golgi complex subunit 5	COG5	-0.156442	-0.184245	-0.293784	-0.130481	0.0180544	-0.310672	0.0232346	-0.0798249	-0.154562	17	16	20	20	18	21	19	18	18
Q9Y2V7;Q9Y2V7-2	Q9Y2V7	Conserved oligomeric Golgi complex subunit 6	COG6	-0.261915	-0.216798	-0.286236	0.0103958	-0.0114899	0.114591	0.077792	0.138426	0.233414	10	8	4	14	4	7	10	8	5
P83436	P83436	Conserved oligomeric Golgi complex subunit 7	COG7	-0.206097	-0.18783	-0.243646	-0.0489067	0.126734	-0.0750906	-0.00884801	-0.0238563	-0.0215815	35	19	21	28	13	20	29	21	19
Q96MW5	Q96MW5	Conserved oligomeric Golgi complex subunit 8	COG8	-0.261131	-0.085061	-0.3835	0.100656	0.347872	-0.133069	0.106036	0.042458	0.00596149	4	6	4	6	5	2	6	4	3
P38432	P38432	Coilin	COIL	-0.00880644	-0.0841874	0.134717	-0.226354	-0.189603	-0.0864418	-0.00898364	-0.0786648	0.161409	10	14	11	5	12	15	13	13	11
Q99715;Q99715-4;Q99715-2	Q99715	Collagen alpha-1(XII) chain	COL12A1	0.134306	0.027544	-0.025663	0.0537226	0.0241164	-0.308018	0.0153583	-0.00332738	-0.299055	28	30	20	35	24	36	32	23	28
P02462;P02462-2	P02462	Collagen alpha-1(IV) chain;Arresten	COL4A1	0.0436759	-0.180473	0.128887	-0.292213	-0.369741	-0.462657	0.177299	-0.0646475	-0.232508	6	2	4	5	3	4	5	5	2
P08572	P08572	Collagen alpha-2(IV) chain;Canstatin	COL4A2	0.165105	0.118622	0.000987471	-0.175128	-0.156333	-0.488285	0.00910663	-0.103335	-0.139785	9	7	7	6	4	7	8	6	5
Q9Y5P4;Q9Y5P4-2;Q9Y5P4-3	Q9Y5P4	Collagen type IV alpha-3-binding protein	COL4A3BP	0.220598	0.503051	0.402138	0.0566457	0.247815	-0.0907522	-0.0291363	0.0825549	-0.0582105	9	5	6	10	2	7	7	7	7
P20908	P20908	Collagen alpha-1(V) chain	COL5A1	0.0270785	-0.112393	-0.0411303	-0.309804	-0.363488	-0.0224821	-0.299737	-0.183336	-0.41827	11	6	12	11	8	8	10	8	9
Q8NBJ5	Q8NBJ5	Procollagen galactosyltransferase 1	COLGALT1	-0.0937642	-0.234782	-0.18891	-0.127177	-0.135252	-0.183221	0.0064254	-0.025584	-0.1094	44	36	38	41	37	37	40	42	41
Q8N668;Q8N668-2	Q8N668	COMM domain-containing protein 1	COMMD1	0.00149963	0.0884895	-0.0194254	-0.0221924	-0.114955	0.192645	0.134692	-0.0326055	-0.0706854	5	4	4	4	6	4	3	5	4
Q9Y6G5	Q9Y6G5	COMM domain-containing protein 10	COMMD10	0.0940932	0.176808	0.198847	0.11886	0.20849	0.326693	0.0661091	0.0707539	0.0163264	13	7	8	15	5	7	12	10	7
Q86X83;Q86X83-2	Q86X83	COMM domain-containing protein 2	COMMD2	0.211389	0.31915	0.174794	-0.116211	-0.0295697	0.106041	-0.0400888	0.0406086	0.133227	8	10	9	9	10	12	10	9	8
Q9UBI1	Q9UBI1	COMM domain-containing protein 3	COMMD3	0.2281	0.321928	0.25938	-0.138076	-0.0319518	-0.0502219	0.0247222	0.114417	0.0828853	9	6	6	10	7	8	9	7	9
Q9H0A8;Q9H0A8-2;Q9H0A8-3	Q9H0A8	COMM domain-containing protein 4	COMMD4	-0.0354159	0.282425	0.204001	-0.149813	0.0703553	0.0604633	0.00317145	0.0554783	-0.0167457	13	7	10	11	10	13	11	11	11
Q9GZQ3	Q9GZQ3	COMM domain-containing protein 5	COMMD5	0.102835	0.133061	0.0890599	0.165142	0.245886	0.0976785	-0.264392	-0.0148047	-0.0357158	9	11	8	9	8	7	6	7	6
Q7Z4G1;Q7Z4G1-2	Q7Z4G1	COMM domain-containing protein 6	COMMD6	0.117698	0.145266	-0.0875729	-0.026726	0.0382558	0.142367	0.2357	0.0873862	0.181543	7	9	3	8	6	5	7	5	5
Q86VX2;Q86VX2-2	Q86VX2	COMM domain-containing protein 7	COMMD7	-0.0863324	0.11769	0.12554	-0.152363	0.167809	-0.193738	-0.0331456	0.0539277	-0.0207924	3	6	3	5	4	3	8	3	2
Q9NX08	Q9NX08	COMM domain-containing protein 8	COMMD8	-0.154142	0.261116	0.206144	0.0736303	0.0305733	0.167055	-0.000239638	0.0437369	0.102986	4	4	4	4	4	2	5	4	2
Q9P000;Q9P000-2	Q9P000	COMM domain-containing protein 9	COMMD9	0.0465556	-0.105053	-0.198948	-0.103997	0.0631162	0.023417	-0.0721471	-0.0868051	-0.0902326	15	15	12	9	13	10	11	15	13
P21964;P21964-2	P21964	Catechol O-methyltransferase	COMT	-0.261915	-0.194364	-0.295521	-0.00445672	-0.0198487	-0.00920742	0.0455931	0.00215065	-0.017318	28	25	31	30	26	35	24	32	27
Q86VU5	Q86VU5	Catechol O-methyltransferase domain-containing protein 1	COMTD1	-0.305734	-0.191027	-0.0648706		-0.10349	0.214387	-0.205874	-0.15737		2	3	3	0	1	1	1	2	0
P53621;P53621-2	P53621	Coatomer subunit alpha;Xenin;Proxenin	COPA	-0.0699289	-0.0636193	-0.0849513	-0.0544193	0.0349085	-0.414086	-0.0191917	0.00447325	-0.0502278	166	148	152	162	150	173	173	169	154
P53618	P53618	Coatomer subunit beta	COPB1	-0.0809643	-0.0401713	-0.0462722	-0.0554239	0.048113	-0.400696	-0.0147669	0.0229927	-0.0383815	120	101	113	126	122	110	120	114	103
P35606;P35606-2	P35606	Coatomer subunit beta	COPB2	-0.089917	-0.0367423	-0.0810973	-0.0421389	0.0629792	-0.218709	-0.0397655	0.0344747	-0.0655345	129	118	124	123	124	138	124	136	124
O14579;O14579-3;O14579-2	O14579	Coatomer subunit epsilon	COPE	-0.0640466	-0.134055	-0.189342	-0.0290521	-0.00875276	0.0660024	-0.036782	-0.0457692	-0.0903078	55	49	43	50	48	47	51	50	46
Q9Y678	Q9Y678	Coatomer subunit gamma-1	COPG1	-0.0671404	-0.0683095	-0.03405	-0.0370914	0.0488047	-0.274851	-0.046617	0.0394694	-0.0396707	114	96	90	105	93	102	113	92	98
Q9UBF2;Q9UBF2-2	Q9UBF2	Coatomer subunit gamma-2	COPG2	0.062007	-0.117245	-0.0603144	-0.193637	-0.0876247	-0.435337	0.0403162	-0.138262	0.0394003	30	22	20	28	23	28	25	23	26
Q9NQ92	Q9NQ92	Coordinator of PRMT5 and differentiation stimulator	COPRS	-0.0146474	0.203914	0.106858	0.191712	0.253226	0.652125	-0.108401	0.196308	0.0283688	4	2	2	4	1	2	8	2	1
P61201;P61201-2	P61201	COP9 signalosome complex subunit 2	COPS2	-0.0533089	-0.026828	-0.0682153	0.2984	0.319036	0.345195	-0.0261137	0.0366174	0.0134927	59	44	46	61	46	52	52	49	46
Q9UNS2;Q9UNS2-2	Q9UNS2	COP9 signalosome complex subunit 3	COPS3	-0.129557	-0.106437	-0.0789568	0.4586	0.485733	0.375343	0.0122285	0.0813099	-0.0341948	62	52	50	60	47	47	57	48	43
Q9BT78;Q9BT78-2	Q9BT78	COP9 signalosome complex subunit 4	COPS4	-0.0739732	-0.0848617	-0.113824	0.385762	0.400083	0.401635	-0.00275824	0.0264469	0.0257844	79	77	64	71	71	69	80	68	60
Q92905	Q92905	COP9 signalosome complex subunit 5	COPS5	-0.0890477	-0.0979972	-0.147145	0.419593	0.445541	0.342684	0.0281483	0.0411779	0.00118367	48	52	43	47	44	46	41	48	46
Q7L5N1	Q7L5N1	COP9 signalosome complex subunit 6	COPS6	-0.0722073	-0.0469642	-0.124247	0.406999	0.477126	0.418958	-0.0768149	0.0414625	-0.0246886	39	24	26	36	31	35	31	33	30
Q9UBW8	Q9UBW8	COP9 signalosome complex subunit 7a	COPS7A	-0.00492558	-0.145136	-0.156455	0.291256	0.373054	0.562713	-0.089666	0.0158857	-0.0114272	12	17	15	10	14	14	13	16	18
Q9H9Q2;Q9H9Q2-2;Q9H9Q2-3	Q9H9Q2	COP9 signalosome complex subunit 7b	COPS7B	0.0808106	0.0696072	0.0635762	0.843247	0.840906	0.841774	0.0575002	0.139356	-0.00991376	5	4	4	6	5	3	6	4	7
Q99627;Q99627-2	Q99627	COP9 signalosome complex subunit 8	COPS8	-0.159757	-0.110083	-0.183142	0.544296	0.689116	0.714981	-0.0388575	0.0598392	-0.0478508	12	16	15	14	14	10	13	16	12
P61923;P61923-4;P61923-5	P61923	Coatomer subunit zeta-1	COPZ1	0.0186269	0.0464214	0.0226722	0.0474054	0.0492195	0.247836	-0.0608713	0.0636267	-0.0536357	13	9	15	12	13	16	14	17	16
Q96H96;Q96H96-3	Q96H96	4-hydroxybenzoate polyprenyltransferase, mitochondrial	COQ2	-0.579676	0.149312	-0.0314901	-1.40801	-0.370998	-0.106613	-0.381636		-0.2441	2	2	1	1	1	1	1	0	1
Q9NZJ6	Q9NZJ6	Ubiquinone biosynthesis O-methyltransferase, mitochondrial	COQ3	0.112074	-0.154356	-0.0795656	-0.0100604	0.0397874	0.343468	0.0738134	-0.213848	-0.0398161	3	7	5	4	3	5	6	5	4
Q5HYK3	Q5HYK3	2-methoxy-6-polyprenyl-1,4-benzoquinol methylase, mitochondrial	COQ5	-0.101808	0.107262	-0.0287667	-0.120427	-0.0628629	0.161573	0.0154176	0.0915145	0.00083044	6	3	6	11	7	3	2	3	8
Q9Y2Z9;Q9Y2Z9-3;Q9Y2Z9-2	Q9Y2Z9	Ubiquinone biosynthesis monooxygenase COQ6, mitochondrial	COQ6	0.391033	0.887607	0.103981	-0.124078	-0.328542	0.00361572	0.226001	-0.22332	-0.199093	2	1	2	6	1	5	6	1	2
Q99807;Q99807-2	Q99807	5-demethoxyubiquinone hydroxylase, mitochondrial	COQ7		0.0051075	-0.1001	-0.218123	-0.312642	0.12145	0.0616676		-0.105934	0	3	3	2	3	4	2	0	3
O75208	O75208	Ubiquinone biosynthesis protein COQ9, mitochondrial	COQ9	0.216257	0.111416	0.0419425	0.021365	-0.0529157	0.344813	0.0642482	0.0343317	0.0964052	17	19	20	19	20	19	18	19	17
Q9BR76	Q9BR76	Coronin-1B	CORO1B	0.0736291	-0.165709	-0.0141121	0.106141	0.040483	-0.0219385	0.115467	0.0508214	0.022656	23	20	22	20	24	30	17	24	22
Q9ULV4;Q9ULV4-2;Q9ULV4-3	Q9ULV4	Coronin-1C	CORO1C	-0.0879578	-0.269693	-0.126492	0.0617361	-0.00947256	-0.0927899	0.0414081	0.0334736	-0.00550712	41	43	44	38	43	50	38	43	44
Q92828	Q92828	Coronin-2A	CORO2A	0.106013	-0.0237538	0.210988	0.647736	0.402899	-0.0259822	0.107009	0.245797	-0.290015	5	3	3	6	3	8	6	6	3
P57737-3;P57737;P57737-4;P57737-2	P57737	Coronin-7	CORO7	-0.161384	-0.116258	-0.314231	0.000793049	-0.164262	-0.267989	-0.0556475	0.0334736	-0.0571619	26	26	25	27	25	22	21	22	20
Q14019	Q14019	Coactosin-like protein	COTL1	-0.274366	-0.33563	-0.252915	0.11705	0.0913201	0.126527	0.0173129	-0.00547151	-0.11001	25	21	23	20	24	20	25	20	19
Q9Y6N1;Q9Y6N1-2	Q9Y6N1	Cytochrome c oxidase assembly protein COX11, mitochondrial	COX11	0.106151	0.0713966	0.00558675	0.20357	-0.00688296	0.301221	0.172258	-0.203594	-0.0633722	4	4	3	4	3	4	6	3	3
Q7KZN9;Q7KZN9-2	Q7KZN9	Cytochrome c oxidase assembly protein COX15 homolog	COX15	-0.0804773	-0.236569	-0.10199	-0.244229	-0.166203	0.25721	0.144616	0.18257	0.0576517	10	6	6	13	6	7	11	7	7
Q14061	Q14061	Cytochrome c oxidase copper chaperone	COX17	0.144287	-0.0255622	-0.0199428	-0.0919489	-0.12798	0.383066	0.0361451	-0.080444	-0.00761992	7	12	9	9	9	8	10	10	8
Q49B96	Q49B96	Cytochrome c oxidase assembly protein COX19	COX19	-0.506668	0.156073	0.396146	0.00617425	0.115818	0.332556	-0.145921	-0.305941	-0.308479	4	4	2	6	3	3	3	2	5
Q5RI15;Q5RI15-2	Q5RI15	Cytochrome c oxidase protein 20 homolog	COX20	-0.318478	-0.0219182	-0.303707	0.0655674	-0.112803	0.0905609	-0.0385652	-0.0643872	-0.492837	6	9	6	9	8	8	6	12	5
P13073	P13073	Cytochrome c oxidase subunit 4 isoform 1, mitochondrial	COX4I1	0.210619	0.0893049	0.0824045	0.0570524	0.0128177	0.488534	0.127992	0.024289	0.00405931	37	35	34	42	38	36	37	46	35
P20674	P20674	Cytochrome c oxidase subunit 5A, mitochondrial	COX5A	0.177243	0.0708463	-0.0458982	-0.00899568	-0.181696	0.411176	0.0410588	-0.0337441	-0.0841869	20	11	17	16	15	19	13	19	17
P10606	P10606	Cytochrome c oxidase subunit 5B, mitochondrial	COX5B	0.241231	0.218646	0.0721522	0.162174	0.0757948	0.496598	0.0811936	0.0546327	-0.0171034	11	15	12	10	15	13	15	12	14
P12074	P12074	Cytochrome c oxidase subunit 6A1, mitochondrial	COX6A1	0.0712274	0.503663	0.0757183	-0.116474	0.200545			-0.213984	0.0914537	1	1	2	1	1	0	0	3	3
P14854	P14854	Cytochrome c oxidase subunit 6B1	COX6B1	0.234049	0.388475	0.203143	-0.0303323	0.0041426	0.396919	0.0804856	0.0247209	0.0527186	9	5	7	10	7	7	8	9	6
P09669	P09669	Cytochrome c oxidase subunit 6C	COX6C	0.285781	0.244375	0.171114	0.128153	0.0488047	0.424554	0.116849	0.0360463	0.0470845	11	11	8	16	9	6	14	10	9
P14406	P14406	Cytochrome c oxidase subunit 7A2, mitochondrial	COX7A2	0.344758	0.403741	0.156889	0.177085	0.160276	0.453588	0.171726	0.212446	0.117884	8	9	8	10	8	7	8	8	7
O14548	O14548	Cytochrome c oxidase subunit 7A-related protein, mitochondrial	COX7A2L	0.144556	0.281593	0.0849524	0.212073	0.210099	0.502296	-0.150468	-0.0346437	-0.0215457	8	5	6	7	4	5	6	5	6
P24311	P24311	Cytochrome c oxidase subunit 7B, mitochondrial	COX7B	0.209206	0.106188	0.0369444	0.110066	0.051706	0.346679	-0.0472358	-0.00423751	-0.0830819	4	4	4	4	5	3	3	5	5
P15954	P15954	Cytochrome c oxidase subunit 7C, mitochondrial	COX7C	0.343353	0.377613	0.0645841	0.316713	0.149741	0.321663	0.180474	-0.0806917	0.108111	6	3	3	6	3	4	3	4	4
P10176	P10176	Cytochrome c oxidase subunit 8A, mitochondrial	COX8A	0.324852	0.545757	-0.0953963	0.334557	0.216515	0.554057	0.362142	0.024289	1.38399	4	3	3	4	2	3	3	2	2
Q9UI42;Q9UI42-2	Q9UI42	Carboxypeptidase A4	CPA4	0.365777	-0.00903278	0.131309	0.468462	0.140816	0.198656	-0.0123028	-0.11818	-0.248565	17	14	15	17	20	14	20	14	13
O75976;O75976-2	O75976	Carboxypeptidase D	CPD	-0.194354	-0.294278	-0.435587	-0.0139151	0.0590024	-0.0982924	0.126758	0.0252964	0.0112673	40	28	26	35	20	20	28	23	18
Q17RY0;Q17RY0-2;Q17RY0-3	Q17RY0	Cytoplasmic polyadenylation element-binding protein 4	CPEB4		-0.0419558	0.158926	0.222989	0.174036	-0.257772	0.144074	0.0882128	0.132904	0	2	2	3	2	1	7	4	4
Q99829	Q99829	Copine-1	CPNE1	-0.268163	-0.242267	-0.225689	0.193431	0.321098	0.100939	-0.0888376	-0.00779547	-0.0270277	21	29	35	22	21	24	26	29	29
Q96FN4;Q96FN4-2	Q96FN4	Copine-2	CPNE2	-0.161235	-0.190714	-0.167932	-0.197652	-0.0617427	-0.265504	-0.0737224	-0.043836	0.00863438	13	10	7	15	6	9	12	6	8
O75131	O75131	Copine-3	CPNE3	-0.0965411	-0.0105462	-0.0351967	0.000521195	0.0639375	-0.13416	-0.038273	0.0503974	0.00347759	47	31	35	34	33	30	33	33	27
Q86YQ8	Q86YQ8	Copine-8	CPNE8	0.110836	0.00114138	0.0773733	0.157711	-0.0113457	-0.106805	0.0468984	-0.016803	-0.0597202	36	24	31	36	29	28	29	26	27
P36551	P36551	Oxygen-dependent coproporphyrinogen-III oxidase, mitochondrial	CPOX	-0.100024	-0.116697	-0.151363	0.014964	-0.0905463	0.0964867	0.0804856	0.0862833	0.0187534	32	25	25	34	20	25	30	23	24
Q9BRF8;Q9BRF8-2	Q9BRF8	Serine/threonine-protein phosphatase CPPED1	CPPED1	0.3578	0.277187	0.51347	-0.100623	0.0173478	-0.0862253	-0.105369	-0.121712	-0.101187	10	7	6	9	7	8	7	7	7
P31327;P31327-3;P31327-2	P31327	Carbamoyl-phosphate synthase [ammonia], mitochondrial	CPS1	0.000163402	-0.0761047	-0.0995004	0.422077	0.187163	-0.141453	0.141904	-0.116338	-0.0134417	276	303	259	259	263	270	291	288	248
Q10570	Q10570	Cleavage and polyadenylation specificity factor subunit 1	CPSF1	0.0325354	-0.0272698	0.00668513	0.0760691	-0.130609	-0.409203	0.0244866	-0.191355	0.0141054	35	45	43	34	41	52	51	42	37
Q9P2I0	Q9P2I0	Cleavage and polyadenylation specificity factor subunit 2	CPSF2	0.0354228	-0.0388492	0.0262495	-0.0260951	-0.1605	-0.372566	0.0343182	-0.0573621	0.00875736	30	22	24	34	26	33	31	25	26
Q9UKF6	Q9UKF6	Cleavage and polyadenylation specificity factor subunit 3	CPSF3	0.0893535	-0.111987	-0.0675423	-0.0434774	-0.195521	-0.391102	0.010713	-0.0350936	-0.0106614	27	24	25	28	27	35	33	24	23
Q5TA45;Q5TA45-2;Q5TA45-3;Q5TA45-5;Q5TA45-4	Q5TA45	Integrator complex subunit 11	CPSF3L	0.136065	0.326661	-0.136537	-0.0241885	-0.133996	-0.408221	0.0518479	0.084075	0.03506	8	6	7	11	4	7	6	4	8
O95639;O95639-2;O95639-3	O95639	Cleavage and polyadenylation specificity factor subunit 4	CPSF4	0.0436759	0.201151	0.152349	0.0421908	-0.169755	0.0396303	0.0274285	0.0905523	0.107866	4	6	3	5	3	4	5	1	5
Q16630;Q16630-2;Q16630-3	Q16630	Cleavage and polyadenylation specificity factor subunit 6	CPSF6	0.0319543	0.0875377	0.0361258	0.00451831	-0.0582084	0.352262	0.0616676	-0.096697	0.0745678	29	28	29	31	28	32	29	30	33
Q8N684;Q8N684-2;Q8N684-3	Q8N684	Cleavage and polyadenylation specificity factor subunit 7	CPSF7	0.161789	0.0880817	0.0806464	-0.0122226	-0.196308	0.211835	0.0337039	-0.189417	0.0848197	37	34	31	39	35	33	42	37	33
P50416;P50416-2	P50416	Carnitine O-palmitoyltransferase 1, liver isoform	CPT1A	0.0052345	0.0902556	0.127697	-0.104955	-0.0903787	-0.266424	0.0580758	0.029606	-0.0486	49	48	49	45	48	50	49	53	45
P23786	P23786	Carnitine O-palmitoyltransferase 2, mitochondrial	CPT2	0.479142	0.345212	0.309394	0.16985	0.0528097	-0.1364	0.118919	0.131225	0.044996	28	21	25	31	23	26	28	27	26
P29373	P29373	Cellular retinoic acid-binding protein 2	CRABP2	-0.2262	-0.468892	-0.421517	-0.0882497	-0.271586	-0.119656	-0.151449	-0.105854	-0.0405794	38	43	41	36	49	44	32	43	44
P78560	P78560	Death domain-containing protein CRADD	CRADD	-0.0236497	0.171171	0.149398	-0.254936	0.00200136	0.230731	-0.070259	0.501941	-0.154543	2	2	1	2	1	1	2	2	1
P43155;P43155-3;P43155-2	P43155	Carnitine O-acetyltransferase	CRAT	-0.0567196	-0.429817	-0.00288399	0.0724812	-0.319463	-0.268972	0.19951	-0.142781	0.104565	5	2	3	6	4	3	3	3	3
Q96SW2;Q96SW2-2	Q96SW2	Protein cereblon	CRBN	0.157667	0.0730463	0.459177	0.0511874	0.0672182	-0.453796	0.0618111	-0.262493	0.186211	4	5	3	6	1	3	2	4	2
O75575;O75575-2;O75575-3	O75575	DNA-directed RNA polymerase III subunit RPC9	CRCP	0.0918647	0.0120042	-0.0548316	0.0480632	0.00642309	0.288294	-0.0406895	0.232773	-0.0646655	3	3	1	3	3	2	2	2	3
P16220;P16220-2;P16220-3	P16220	Cyclic AMP-responsive element-binding protein 1	CREB1	0.133087	0.12115	0.257867	0.208809	-0.144836	-0.147286	0.240652	-0.224192	0.0958099	3	2	3	2	2	1	2	1	1
Q92793;Q92793-2	Q92793	CREB-binding protein	CREBBP	-0.0228043	-0.0498638	0.119976	-0.0695615	-0.232069	-0.420794	-0.0177355	-0.0961179	0.0436077	21	20	19	29	23	34	24	22	22
O75629	O75629	Protein CREG1	CREG1	0.30623		0.180006	0.0959982	0.0771515	0.514698	-0.0312314	0.0584339	-0.189548	2	0	3	3	2	1	2	3	2
Q6UXH1;Q6UXH1-5;Q6UXH1-4;Q6UXH1-6;Q6UXH1-3;Q6UXH1-2	Q6UXH1	Cysteine-rich with EGF-like domain protein 2	CRELD2	-0.0198191	-0.236773	-0.223477	0.225318	0.144056	0.436603	0.05534	0.093437	0.00629587	12	9	11	12	10	10	10	10	11
Q9NZV1	Q9NZV1	Cysteine-rich motor neuron 1 protein;Processed cysteine-rich motor neuron 1 protein	CRIM1	0.156201	0.138061	-0.282507	0.0723375	0.18238	0.165942	-0.21372	-0.142458	-0.128439	5	1	2	1	1	2	9	2	3
P50238	P50238	Cysteine-rich protein 1	CRIP1	-0.298389	-0.271279	-0.31905	-0.411142	-0.298779	-0.0667889	-0.156131	0.0519518	-0.0809866	32	26	24	38	29	23	34	26	27
P52943;P52943-2	P52943	Cysteine-rich protein 2	CRIP2	-0.23705	-0.185724	-0.262718	-0.186312	-0.0442457	0.250368	-0.0162807	0.0620849	-0.0376919	33	31	31	31	31	32	31	31	32
Q9P021	Q9P021	Cysteine-rich PDZ-binding protein	CRIPT	-0.0480467	0.0292446	0.228096	-0.0819507	-0.0589831	0.405586	0.0464489	-0.146698	0.0444134	2	8	5	2	9	6	3	5	5
P46108;P46108-2	P46108	Adapter molecule crk	CRK	-0.1485	-0.110691	-0.156785	0.0055121	0.0342101	0.259704	0.0942995	-0.00814881	-0.0919646	21	23	22	20	18	17	18	22	15
P46109	P46109	Crk-like protein	CRKL	-0.150988	-0.0758457	-0.196191	-0.0441316	0.00727735	0.0384393	-0.0157658	0.0357607	-0.0414704	27	31	22	25	28	26	24	29	27
O75462	O75462	Cytokine receptor-like factor 1	CRLF1	-0.395878	-0.467013	-0.367503	-0.491943	-0.192396	-0.158112	0.0343767	0.00466298	0.208576	4	1	3	4	2	1	4	3	2
Q8IUI8;Q8IUI8-2	Q8IUI8	Cytokine receptor-like factor 3	CRLF3	-0.252452	-0.270529		0.0393852	-0.000858577	-0.224863	-0.252479	-0.0405044	-0.0796599	8	4	0	7	3	3	2	2	2
Q9BZJ0;Q9BZJ0-2;Q9BZJ0-3	Q9BZJ0	Crooked neck-like protein 1	CRNKL1	0.0685383	0.200522	0.0675721	-0.110409	-0.192053	-0.045215	0.0572124	-0.046646	-0.0208462	25	21	19	26	22	26	26	24	19
O75718	O75718	Cartilage-associated protein	CRTAP	0.169603	0.152957	0.244588	0.187472	0.139128	0.385	-0.0348629	0.00340736	-0.106276	35	26	21	33	28	22	34	28	24
Q6UUV9;Q6UUV9-3;Q6UUV9-2	Q6UUV9	CREB-regulated transcription coactivator 1	CRTC1	-0.203922	0.00236844	-0.206964	0.264462	0.124637	-0.0783977	0.353963		0.0548981	2	2	1	2	2	3	2	0	1
Q53ET0	Q53ET0	CREB-regulated transcription coactivator 2	CRTC2	0.0915859	0.33734	0.276064	0.0675873	-0.0389011	-0.24569	-0.077352	0.173641	-0.0124073	1	1	2	1	2	1	2	1	1
Q6UUV7;Q6UUV7-3	Q6UUV7	CREB-regulated transcription coactivator 3	CRTC3	0.182751	0.0656076	0.30527	-0.140739	-0.0620563	-0.100915	-0.0230061	-0.0522218	0.227192	4	5	2	5	2	6	6	3	4
Q68DQ2	Q68DQ2	Very large A-kinase anchor protein	CRYBG3	-0.145605	0.25592	0.0669278		0.51646	-0.369697		0.101511	0.185947	1	2	2	0	2	3	0	4	1
Q08257;Q08257-3;Q08257-2	Q08257	Quinone oxidoreductase	CRYZ	0.602558	0.443715	0.422304	0.183619	0.122798	0.205393	0.00597805	-0.0264188	0.00652461	48	45	33	51	49	41	50	45	44
O95825;O95825-2	O95825	Quinone oxidoreductase-like protein 1	CRYZL1	-0.122812	-0.190763	0.155087	-0.0658401	-0.0429482	-0.358344	-0.157517	-0.15009	0.0489308	12	7	8	13	6	8	6	6	9
O75390	O75390	Citrate synthase, mitochondrial	CS	0.0816531	-0.0186641	0.0155399	0.130363	0.0485281	0.0710593	0.0773663	0.00352421	-0.0399614	59	56	51	60	55	49	54	50	50
O75534;O75534-4	O75534	Cold shock domain-containing protein E1	CSDE1	-0.11094	-0.0208034	0.055044	0.103471	0.0772871	-0.0519916	-0.141074	-0.0370902	-0.0793051	125	126	121	115	126	118	143	126	127
O75534-2;O75534-3	O75534	Cold shock domain-containing protein E1	CSDE1	-0.086853	0.0460015	0.0970552	-0.0934796	0.120958	0.0568894	0.114084	-0.0599543	0.0106884	1	1	1	1	1	1	2	1	1
P55060;P55060-3;P55060-4	P55060	Exportin-2	CSE1L	0.138766	0.143174	0.130948	-0.0394809	0.0569411	-0.310261	-0.0111553	0.0323287	0.00657739	130	131	130	142	127	131	151	137	119
Q8TDX6;Q8TDX6-2;Q8TDX6-3	Q8TDX6	Chondroitin sulfate N-acetylgalactosaminyltransferase 1	CSGALNACT1	-0.179961		0.145012	0.237544	0.191679	-0.0364814	0.331526	0.127477	-0.199438	4	0	2	4	1	2	4	2	3
P41240	P41240	Tyrosine-protein kinase CSK	CSK	0.231394	0.180001	0.258004	-0.0815989	-0.0514473	-0.214561	0.0118869	0.0200502	0.0315886	23	15	19	30	20	22	18	20	17
P48729;P48729-2	P48729	Casein kinase I isoform alpha	CSNK1A1	0.311147	0.401664	0.427822	-0.0604099	-0.0632216	-0.128296	-0.133908	0.0333306	-0.099595	27	17	22	32	23	33	24	24	23
P48730-2;P48730	P48730	Casein kinase I isoform delta	CSNK1D	0.0583023	0.147878	0.101221	0.0211863	-0.0119226	-0.0094127	-0.00436465	-0.0100642	0.0649861	15	14	14	16	15	14	19	18	9
P49674	P49674	Casein kinase I isoform epsilon	CSNK1E	-0.189857	0.225709	0.066299	-0.0976126	-0.0898153	0.168825	0.0151212	-0.436925	0.711863	4	2	4	3	2	2	4	1	2
Q9Y6M4-3;Q9Y6M4-4;Q9Y6M4;Q9Y6M4-2;Q9Y6M4-6;Q9Y6M4-5	Q9Y6M4	Casein kinase I isoform gamma-3	CSNK1G3	0.0608681	0.214791	0.351294	-0.0681827	-0.146799	0.292547	0.0752356	0.0678235	0.15723	8	4	4	10	4	6	8	6	4
P68400;Q8NEV1;P68400-2	P68400	Casein kinase II subunit alpha;Casein kinase II subunit alpha 3	CSNK2A1;CSNK2A3	-0.0904705	-0.0197334	-0.0493695	-0.0922711	-0.09927	0.134329	0.0246044	0.0340457	-0.0744211	48	35	36	53	38	30	39	36	31
P19784	P19784	Casein kinase II subunit alpha	CSNK2A2	-0.118935	-0.126004	-0.151162	-0.0069901	0.0375591	0.037893	0.0230872	0.0699172	0.00490503	39	25	31	39	30	36	36	35	28
P67870	P67870	Casein kinase II subunit beta	CSNK2B	-0.0313263	-0.0277559	-0.0582387	-0.0286514	-0.0855588	0.219301	0.0435166	0.0462913	0.0535363	25	19	23	25	20	21	26	18	18
Q6UVK1	Q6UVK1	Chondroitin sulfate proteoglycan 4	CSPG4	0.229368	-0.0156218	0.228799	-0.180324	-0.071225	-0.214887	-0.440536	-0.0186706	-0.147243	27	27	32	33	28	48	41	33	42
P21291	P21291	Cysteine and glycine-rich protein 1	CSRP1	-0.080493	-0.00456007	0.0281075	0.0496553	0.0551523	0.488243	0.164796	0.0872484	-0.108256	30	35	29	29	27	34	29	30	31
Q16527	Q16527	Cysteine and glycine-rich protein 2	CSRP2	0.621607	0.696958	0.139627	0.46562	0.190426	0.47909	0.100878	-0.0157665	-0.0494046	7	3	2	5	5	3	4	4	4
P04080	P04080	Cystatin-B	CSTB	-0.0895218	-0.0963429	-0.184862	0.271489	0.348322	0.365838	-0.0392422	-0.0205407	0.0526334	32	35	40	34	33	36	40	35	39
Q05048	Q05048	Cleavage stimulation factor subunit 1	CSTF1	0.0570177	0.0115741	0.136605	-0.103201	-0.19757	-0.25181	0.0262819	-0.136877	0.0130198	21	20	22	27	19	28	20	21	20
P33240;P33240-2	P33240	Cleavage stimulation factor subunit 2	CSTF2	-0.0650098	-0.0564772	-0.0728486	-0.0877197	-0.224444	-0.110214	0.00353004	-0.152285	0.020009	28	31	37	28	42	37	39	34	34
Q9H0L4	Q9H0L4	Cleavage stimulation factor subunit 2 tau variant	CSTF2T	-0.000490316	0.0102831	0.0128173	-0.314663	-0.259069	-0.395757	-0.0332682	-0.486813	0.0484695	5	2	3	5	3	5	8	2	4
Q12996	Q12996	Cleavage stimulation factor subunit 3	CSTF3	-0.00926986	-0.049804	0.0258776	-0.125198	-0.313441	-0.227458	0.0272374	-0.176751	0.0512866	27	17	24	29	18	26	25	20	20
Q5H943	Q5H943	Kita-kyushu lung cancer antigen 1	CT83	-0.196089	-0.436472	-0.545453	0.852231	0.624425		0.228049	0.0308964	-0.00291916	3	2	1	3	1	0	3	1	1
O75638	O75638	Cancer/testis antigen 2	CTAG2	-0.103978	-0.170126	-0.063941	0.309416	0.138089	0.277839	-0.0961187	-0.168615	-0.0988377	4	8	9	5	11	7	13	9	9
Q13363;Q13363-2	Q13363	C-terminal-binding protein 1	CTBP1	-0.118113	-0.121925	-0.250681	-0.034969	-0.0136256	-0.132119	-0.0433415	-0.187582	-0.0964737	16	7	12	14	16	19	12	14	11
P56545;P56545-2	P56545	C-terminal-binding protein 2	CTBP2	-0.0347158	-0.0552452	-0.152735	-0.179485	-0.170737	-0.387763	-0.0277616	0.0245769	-0.0339414	26	29	31	28	29	31	30	28	31
P49711;P49711-2	P49711	Transcriptional repressor CTCF	CTCF	-0.0182837	-0.0514357	-0.0510401	-0.176289	-0.445152	0.0574285	0.0017661	-0.261545	0.0828519	23	23	20	26	25	31	27	24	21
Q9Y5B0;Q9Y5B0-4	Q9Y5B0	RNA polymerase II subunit A C-terminal domain phosphatase	CTDP1	-0.185019	-0.280677	-0.24022	-0.267394	-0.0325808	-0.0708534	-0.125894	-0.199957	-0.142377	9	15	12	7	14	10	16	9	10
Q05D32;Q05D32-2	Q05D32	CTD small phosphatase-like protein 2	CTDSPL2	0.334191	0.348508	0.324724	-0.206534	-0.528083	-0.00595253	0.0618111	-0.103476	0.0117231	14	11	12	15	18	16	17	13	15
P32929;P32929-3;P32929-2	P32929	Cystathionine gamma-lyase	CTH	0.216257	0.480334	0.208853	0.00766297	0.134705	-0.375672	0.112284	0.095905	0.0871176	45	42	35	47	44	39	50	39	33
O43310;O43310-2	O43310	CBP80/20-dependent translation initiation factor	CTIF	-1.08873	0.033205	-0.256254	-0.327367	-0.0432872	-0.673815	0.434738		-0.217141	1	2	3	2	3	1	2	0	2
P35221;P35221-2;P35221-3	P35221	Catenin alpha-1	CTNNA1	0.380116	0.375498	0.396521	0.0530237	0.0572161	0.158995	-0.0208621	0.00169737	-0.047321	91	93	88	84	101	82	103	113	100
Q9UBT7;Q9UBT7-2;Q9UBT7-3	Q9UBT7	Alpha-catulin	CTNNAL1	0.0524409	0.0310847	0.0392213	0.0577204	-0.156062	-0.00754061	-0.132265	-0.0386083	-0.24088	22	17	8	20	14	13	17	20	13
P35222	P35222	Catenin beta-1	CTNNB1	0.172242	0.0330637	0.195544	0.169582	0.207004	-0.214295	0.00675338	0.0850416	0.223261	7	8	4	11	6	11	9	9	6
Q8WYA6;Q8WYA6-4;Q8WYA6-3;Q8WYA6-2	Q8WYA6	Beta-catenin-like protein 1	CTNNBL1	-0.0555612	0.052009	-0.0641303	0.0156218	0.0241164	0.0952701	0.000374355	-0.0271944	0.0247945	29	29	32	27	29	33	20	31	28
O60716-3;O60716-5;O60716;O60716-2;O60716-8;O60716-7;O60716-4;O60716-6;O60716-13;O60716-11;O60716-10;O60716-9;O60716-21;O60716-19;O60716-16;O60716-18;O60716-15;O60716-17;O60716-14;O60716-12;O60716-24;O60716-23;O60716-22;O60716-20;O60716-29;O60716-27;O60716-26;O60716-25;O60716-32;O60716-31;O60716-30;O60716-28	O60716	Catenin delta-1	CTNND1	0.0612953	-0.058297	0.0595692	-0.107492	-0.0849366	-0.110902	-0.0432335	0.0129141	-0.0287035	72	77	75	76	79	78	64	79	81
P17812;P17812-2	P17812	CTP synthase 1	CTPS1	-0.26491	-0.228689	-0.0108573	0.00186486	0.0687194	-0.0389414	-0.0992437	-0.0493403	-0.0669964	78	71	71	73	73	79	61	76	79
Q9NRF8	Q9NRF8	CTP synthase 2	CTPS2	0.0250213	-0.013286	-0.0870482	0.263707	0.276088	0.134562	0.108816	0.0625055	0.0209499	35	31	29	34	33	26	34	29	31
Q6PD62	Q6PD62	RNA polymerase-associated protein CTR9 homolog	CTR9	0.211004	0.306467	0.361326	-0.0514098	-0.0613545	0.289504	0.0549075	-0.00825188	0.213355	50	43	45	53	53	50	52	40	55
P10619;P10619-2	P10619	Lysosomal protective protein;Lysosomal protective protein 32 kDa chain;Lysosomal protective protein 20 kDa chain	CTSA	0.082916	-0.159868	-0.109004	-0.230869	-0.189	-0.260884	0.0290733	-0.00633888	-0.0239516	25	14	16	21	15	16	17	16	16
P07858	P07858	Cathepsin B;Cathepsin B light chain;Cathepsin B heavy chain	CTSB	-0.139455	-0.307507	-0.212981	0.00851941	-0.133572	-0.127878	-0.0514045	-0.0818069	-0.271593	11	17	13	10	11	18	17	15	15
P53634	P53634	Dipeptidyl peptidase 1;Dipeptidyl peptidase 1 exclusion domain chain;Dipeptidyl peptidase 1 heavy chain;Dipeptidyl peptidase 1 light chain	CTSC	-0.0473404	-0.254802	-0.203301	-0.0252645	0.0181956	0.0630037	0.0518335	-0.0759924	-0.0946608	30	27	28	33	29	24	35	30	26
P07339	P07339	Cathepsin D;Cathepsin D light chain;Cathepsin D heavy chain	CTSD	-0.468141	-0.517223	-0.533846	-0.0635171	0.152961	0.158561	-0.0482111	0.0618043	-0.0992731	30	32	33	22	29	25	33	27	26
P07711	P07711	Cathepsin L1;Cathepsin L1 heavy chain;Cathepsin L1 light chain	CTSL	0.540791	0.281593	0.526329	0.0886281	-0.0364635	0.213464	-0.149023	0.0293191	-0.229977	6	5	5	4	6	2	6	3	2
Q9UBR2	Q9UBR2	Cathepsin Z	CTSZ	0.153532	-0.166796	-0.13388	-0.0807837	-0.104782	-0.0512782	0.139051	0.0393269	-0.00192776	16	21	20	17	18	21	25	19	21
Q14247;Q14247-3;Q14247-2	Q14247	Src substrate cortactin	CTTN	0.0384347	-0.0413905	-0.0723638	0.0520912	0.0973501	0.0880446	-0.0244981	-0.00332738	-0.0752588	66	75	75	68	84	78	83	83	84
Q9P2B4	Q9P2B4	CTTNBP2 N-terminal-like protein	CTTNBP2NL	0.0535865	-0.010386	0.0103839	0.0357638	0.0510157	-0.0766222	-0.0184027	0.236879	-0.0944344	21	26	22	16	20	30	18	26	21
Q7Z7A3	Q7Z7A3	Cytoplasmic tRNA 2-thiolation protein 1	CTU1	-0.0639379		-0.27695	0.157575	0.217623	0.316513	0.00300707	0.0943973	-0.0298037	3	0	4	3	3	3	6	4	3
Q2VPK5;Q2VPK5-5;Q2VPK5-3	Q2VPK5	Cytoplasmic tRNA 2-thiolation protein 2	CTU2	-0.280253	-0.201443	-0.164588	0.120806	-0.0878071	-0.247505	0.095141	0.219379	-0.0639632	9	5	6	8	6	7	6	7	6
Q9H467	Q9H467	CUE domain-containing protein 2	CUEDC2	0.0557319	0.20905	0.0177532	-0.321105	-0.215829	-0.0826841	0.320175	-0.126483	-0.0769542	2	7	6	3	7	7	4	5	7
Q13616	Q13616	Cullin-1	CUL1	-0.0039421	-0.0596822	-0.0143948	0.0897644	0.0499106	-0.201545	0.0193535	0.0193425	0.0344733	65	75	67	64	75	72	64	73	65
Q13617;Q13617-2	Q13617	Cullin-2	CUL2	0.0999268	0.109541	0.0694875	-0.0394809	-0.0347626	-0.259297	-0.016205	0.0465749	0.0214724	52	47	50	53	41	55	45	51	44
Q13618;Q13618-2;Q13618-3	Q13618	Cullin-3	CUL3	-0.131004	-0.162551	-0.142886	0.775571	0.673505	0.396144	0.0387134	-0.0259566	-0.0108038	48	51	40	42	34	35	31	47	39
Q13619;Q13619-2	Q13619	Cullin-4A	CUL4A	-0.186844	-0.0805912	-0.0772362	0.0307731	0.0772871	-0.171172	0.0740979	0.0458659	0.0240646	93	91	86	94	87	93	97	94	84
Q13620-1;Q13620;Q13620-3	Q13620	Cullin-4B	CUL4B	-0.224221	-0.332769	-0.272946	0.123028	0.131574	-0.0696221	-0.0600123	-0.0690488	0.00566223	43	37	43	50	35	41	41	38	36
Q93034	Q93034	Cullin-5	CUL5	-0.0621532	0.0567414	-0.0673353	-0.030641	0.0287515	-0.13458	0.0113966	0.116849	0.0555955	15	19	17	19	12	20	22	16	20
Q14999;Q14999-2	Q14999	Cullin-7	CUL7	-0.655687	-0.804947	-0.807219	-0.959131		1.33966	-0.675442	0.0240011	-0.329335	6	4	4	3	0	3	3	2	1
O60888;O60888-3;O60888-2	O60888	Protein CutA	CUTA	0.220726	0.111416	0.0340208	0.0462059	0.0493578	0.109637	0.253523	0.142145	0.0424068	16	11	8	17	14	9	18	15	10
Q9NTM9	Q9NTM9	Copper homeostasis protein cutC homolog	CUTC	0.0885155	-0.135721	-0.028666	0.000702437	-0.309695	-0.0279564	-0.0189792	-0.0973861	0.0215943	14	10	8	16	16	11	16	9	12
P39880-3;P39880;P39880-4;P39880-2;P39880-5;P39880-6	P39880	Homeobox protein cut-like 1	CUX1	-0.23705	-0.209844	-0.201653	-0.0911922	-0.267619	-0.0830892	0.0124066	-0.137586	0.0180205	20	20	32	23	22	29	28	18	21
Q9P013	Q9P013	Spliceosome-associated protein CWC15 homolog	CWC15	0.00867918	-0.210596	-0.18756	-0.0683728	-0.455787	-0.124817	0.00208018	-0.191071	-0.00219324	7	7	10	6	9	11	6	12	9
Q9HCG8	Q9HCG8	Pre-mRNA-splicing factor CWC22 homolog	CWC22	-0.145868	-0.129747	-0.0791481	0.113562	0.161684	0.6097	0.0101629	-0.0830316	0.0716781	13	12	13	8	13	8	4	9	13
Q9NXE8	Q9NXE8	Pre-mRNA-splicing factor CWC25 homolog	CWC25	-0.0404794	-0.0504924	0.114116	-0.283543	-0.330735	-0.0462939	-0.0302981	0.0864212	-0.158838	4	6	5	6	9	5	5	7	2
Q6UX04;Q6UX04-2	Q6UX04	Peptidyl-prolyl cis-trans isomerase CWC27 homolog	CWC27	0.198889	0.272528	0.302069	-0.033159	-0.0371973	0.106562	-0.0912286	-0.0552003	0.0640058	7	13	14	10	16	15	8	13	15
Q69YN2;Q69YN2-3	Q69YN2	CWF19-like protein 1	CWF19L1	0.0954843	0.0998633	0.0283981	-0.18492	-0.148051	-0.273433	-0.074968	0.0125948	0.0703489	25	32	28	30	31	25	22	28	26
Q2TBE0;Q2TBE0-2;Q2TBE0-3	Q2TBE0	CWF19-like protein 2	CWF19L2	0.0324773	0.142126	0.00992618	-0.247257	0.160788	-0.0720857	0.00638067	0.209157	0.110536	4	9	8	7	6	6	4	7	11
P78310;P78310-7;P78310-2;P78310-6;P78310-5	P78310	Coxsackievirus and adenovirus receptor	CXADR	0.130376	-0.195224	0.00684899	0.321316	0.106282	0.290526	0.14041	-0.083652	-0.0639078	13	18	18	10	15	14	15	21	16
P61073;P61073-2	P61073	C-X-C chemokine receptor type 4	CXCR4	-0.192333	-0.2478	-0.235773	0.511601	0.498042	0.420312	0.0345375	-0.0514781	0.071409	6	10	8	4	6	7	6	8	8
Q8TB03;Q8TB03-2	Q8TB03	Uncharacterized protein CXorf38	CXorf38	-0.241276	-0.231842	-0.144377	0.326266	0.330799	0.548664	-0.102793	-0.0682811	0.177501	7	4	4	5	5	3	5	4	2
Q9H5V9;Q9H5V9-3;Q9H5V9-2	Q9H5V9	UPF0428 protein CXorf56	CXorf56	-0.0856701	0.0597953	0.0254409	-0.250417	-0.272432	-0.109773	0.0711073	0.019718	-0.00531197	5	8	7	6	6	8	10	9	9
Q9P0U4;Q9P0U4-2	Q9P0U4	CXXC-type zinc finger protein 1	CXXC1		-0.0271961	0.240273	-0.145444	-0.525672	-0.292354	-0.238242	-0.0335343	-0.256587	0	2	2	3	3	2	4	1	3
P49447	P49447	Cytochrome b561	CYB561	-0.0711457	-0.249191	-0.330597	0.195147	0.132618	0.536078	-0.0493729	0.131225	0.134837	2	2	1	2	1	1	2	1	1
O14569	O14569	Cytochrome b561 domain-containing protein 2	CYB561D2	0.37153	-0.897765	0.68251	-0.142056	-0.451301	0.174416	0.571929	0.125599	0.0517811	4	3	3	4	2	2	1	1	1
O43169	O43169	Cytochrome b5 type B	CYB5B	-0.0848349	-0.218243	-0.239403	0.00594855	-0.0965755	0.17931	0.0295429	0.023569	-0.0326754	17	28	23	18	28	27	19	27	24
Q9UHQ9	Q9UHQ9	NADH-cytochrome b5 reductase 1	CYB5R1	-0.253531	-0.291639	-0.249506	-0.308962	-0.233733	-0.200197	0.053162	-0.0649232	-0.10818	31	18	23	30	21	23	24	17	19
P00387-3;P00387;P00387-2	P00387	NADH-cytochrome b5 reductase 3;NADH-cytochrome b5 reductase 3 membrane-bound form;NADH-cytochrome b5 reductase 3 soluble form	CYB5R3	-0.322021	-0.36028	-0.339236	-0.298982	-0.302303	-0.189284	-0.0109591	-0.141343	-0.0736955	52	44	46	52	52	54	46	50	47
P13498	P13498	Cytochrome b-245 light chain	CYBA	-1.11755	-0.452759	-0.304927	-1.04121	-0.398359	-0.0100801	-0.210199	-0.476631	-0.148477	2	3	2	1	5	3	2	3	3
Q53TN4;Q53TN4-3	Q53TN4	Cytochrome b reductase 1	CYBRD1	0.0462679	-0.182752	-0.082683	0.0962809	-0.0515215	0.0188948	-0.100239	-0.0510382	-0.0606047	2	2	3	2	4	3	2	3	2
P08574	P08574	Cytochrome c1, heme protein, mitochondrial	CYC1	0.295255	0.171941	0.135107	0.135324	0.0903799	0.157487	0.0999	-0.0285976	-0.0276221	22	26	25	23	25	29	29	28	27
P99999	P99999	Cytochrome c	CYCS	0.0914465	-0.106359	0.0852473	0.142186	-0.0883089	0.337871	-0.112621	-0.160378	-0.0194303	18	20	21	17	21	18	20	21	21
Q7L576;Q7L576-2	Q7L576	Cytoplasmic FMR1-interacting protein 1	CYFIP1	0.0644242	-0.0873165	-0.0112222	0.0229868	0.00071509	-0.358475	0.0144987	-0.0353037	0.0197475	58	58	47	60	53	70	64	52	54
Q6ZMK1;Q6ZMK1-2	Q6ZMK1	Cysteine and histidine-rich protein 1	CYHR1	-0.322615	-0.346156		0.167296	-0.51537		0.0322108	-0.243406		2	1	0	2	1	0	1	1	0
Q6UW02;Q6UW02-2	Q6UW02	Cytochrome P450 20A1	CYP20A1	0.308631	0.0406717	0.0748433	0.325542	0.0689922	-0.157572	0.0992012	-0.00335673	-0.134673	12	4	7	8	5	4	9	7	5
Q96SQ9;Q96SQ9-2	Q96SQ9	Cytochrome P450 2S1	CYP2S1	-0.170568	-0.0762114	-0.325926	-0.0213641	0.14535	-0.404707	0.0749513	0.0965898	-0.181628	3	2	1	4	4	2	6	1	2
Q16850;Q16850-2	Q16850	Lanosterol 14-alpha demethylase	CYP51A1	0.109322	2.89068e-05	0.0891063	0.210899	0.099755	0.153068	0.0444608	-0.0658424	-0.0324584	30	28	22	25	25	23	28	29	24
O00622	O00622	Protein CYR61	CYR61	0.0907492	-0.00977473	0.377511	-0.293324		0.513466	-0.10979	0.378308	-0.110258	6	2	17	13	0	11	8	3	17
A8MQ03	A8MQ03	Cysteine-rich tail protein 1	CYSRT1	-0.52609		-0.620311	-0.13197		0.0865567	-0.219463		0.339145	1	0	1	1	0	1	1	0	1
Q15438;Q15438-2;Q15438-3	Q15438	Cytohesin-1	CYTH1	0.159397	0.340083		0.00521103	-0.0436558	-0.519265	-0.123021	-0.084459		5	1	0	6	4	4	1	3	0
O43739;O43739-2	O43739	Cytohesin-3	CYTH3	0.235186	1.45536	0.0749839	0.397051		-0.0828461	-0.253657	0.331137	0.124044	1	2	1	1	0	2	3	2	1
P98082;P98082-3;P98082-2	P98082	Disabled homolog 2	DAB2	0.218812	-0.157319	0.112564	0.231122	0.126996	0.220133	0.0390924	0.0803409	-0.106999	34	40	38	36	31	38	34	35	36
Q5VWQ8;Q5VWQ8-2;Q5VWQ8-3;Q5VWQ8-4;Q5VWQ8-5	Q5VWQ8	Disabled homolog 2-interacting protein	DAB2IP	-0.363428	-0.0613251	-0.520725	0.181888	0.13301	0.149165	-0.491084	-0.105176	-0.0865121	2	1	2	1	1	2	2	1	1
P61803	P61803	Dolichyl-diphosphooligosaccharide--protein glycosyltransferase subunit DAD1	DAD1	0.648771	0.815114	0.414173	-0.0701166	-0.0533461	0.167373	0.0519924	-0.0984359	-0.168717	8	5	7	10	8	7	6	8	5
Q14118	Q14118	Dystroglycan;Alpha-dystroglycan;Beta-dystroglycan	DAG1	0.321527	0.0790793	0.331151	-0.270198	-0.224461	0.22799	-0.129904	-0.0607177	-0.0980052	29	31	35	31	38	34	27	38	32
Q8NCG7;Q8NCG7-2;Q8NCG7-4	Q8NCG7	Sn1-specific diacylglycerol lipase beta	DAGLB	-0.164544	-0.170418	-0.157538	-0.154313	0.0468673	-0.191	-0.0864504	0.00410831	-0.0325127	15	11	8	18	8	8	14	8	6
Q3LXA3;Q3LXA3-2	Q3LXA3	Bifunctional ATP-dependent dihydroxyacetone kinase/FAD-AMP lyase (cyclizing);ATP-dependent dihydroxyacetone kinase;FAD-AMP lyase (cyclizing)	DAK	-0.00538775	-0.115898	-0.148951	-0.016022	-0.0624745	-0.227458	-0.0235692	0.0376162	0.048025	45	42	42	49	48	44	45	43	45
P51397	P51397	Death-associated protein 1	DAP	-0.197128	-0.248315	-0.414895	0.124969	0.106946	0.506968	-0.136622	-0.063928	-0.0966249	14	20	17	13	19	16	14	21	18
P51398;P51398-2;P51398-3	P51398	28S ribosomal protein S29, mitochondrial	DAP3	0.110561	-0.0193524	0.140568	0.0185932	-0.0442605	-0.0795557	0.092896	0.00168275	-0.023736	29	30	28	29	26	26	16	29	32
O43293;O43293-2	O43293	Death-associated protein kinase 3	DAPK3	0.109046	0.111683	0.540208	-0.00141346	0.0307134	0.270375	-0.0402582	0.0258718	0.147163	4	6	7	8	8	7	8	8	5
P14868;P14868-2	P14868	Aspartate--tRNA ligase, cytoplasmic	DARS	-0.106759	-0.0770192	-0.0792351	0.0890543	0.102289	-0.123983	-0.049032	0.0128706	-0.0220481	100	111	90	95	110	96	87	100	94
Q6PI48	Q6PI48	Aspartate--tRNA ligase, mitochondrial	DARS2	0.193313	0.0564634	0.0937575	-0.330422	-0.398397	-0.525747	0.172524	0.0539277	-0.0639448	36	29	32	49	36	37	35	32	28
Q9UER7;Q9UER7-3;Q9UER7-4;Q9UER7-2;Q9UER7-5	Q9UER7	Death domain-associated protein 6	DAXX	-0.16878	-0.0546596	-0.0483477	-0.197808	0.0365831	-0.178568	-0.012756	0.102739	0.0453386	7	9	7	9	7	10	11	11	9
Q96EP5;Q96EP5-2	Q96EP5	DAZ-associated protein 1	DAZAP1	0.0100223	-0.123231	0.130978	-0.0856499	-0.125185	-0.0674833	0.0306575	-0.162179	0.0913708	25	14	19	24	20	21	30	20	21
P07108;P07108-5;P07108-3;P07108-2;P07108-4	P07108	Acyl-CoA-binding protein	DBI	0.106289	0.0266929	-0.0799831	0.202126	0.215776	0.63804	0.0736711	0.0627859	0.0744	30	26	25	30	29	27	44	36	28
Q16643;Q16643-3;Q16643-2	Q16643	Drebrin	DBN1	0.297674	0.141209	0.234827	-0.15994	-0.245319	-0.320858	-0.00170829	-0.0458599	-0.0393438	36	58	48	34	64	66	47	59	63
Q9UJU6;Q9UJU6-5	Q9UJU6	Drebrin-like protein	DBNL	-0.143831	-0.411284	-0.30682	0.0339644	0.0515679	0.141397	-0.00582247	-0.0616495	-0.0188034	33	35	40	34	38	33	36	34	35
Q9UJU6-2;Q9UJU6-3;Q9UJU6-6;Q9UJU6-4	Q9UJU6	Drebrin-like protein	DBNL	-0.463975	-0.454976	-0.482844	-0.239494	-0.041593	-0.0775097	0.026223	-0.267595	-0.142124	2	2	2	2	2	2	1	2	1
Q9UK59;Q9UK59-2	Q9UK59	Lariat debranching enzyme	DBR1	0.04986	0.047261	0.0516805	0.00558736	-0.0100487	-0.0192489	0.0294548	0.0353321	0.068395	36	30	23	30	30	31	35	30	27
P11182	P11182	Lipoamide acyltransferase component of branched-chain alpha-keto acid dehydrogenase complex, mitochondrial	DBT	0.211389	0.0959467	0.125465	-0.0493601	-0.148828	-0.197972	0.107426	0.0860075	0.0362497	22	24	22	25	24	24	20	24	25
Q5QP82;Q5QP82-2	Q5QP82	DDB1- and CUL4-associated factor 10	DCAF10	0.155401	0.235072	-0.034168	-0.10637	0.132227	-0.241977	0.383309	0.280083	0.284922	6	5	4	5	2	5	5	4	1
Q8TEB1;Q8TEB1-2;Q8TEB1-3	Q8TEB1	DDB1- and CUL4-associated factor 11	DCAF11	-0.143273	-0.171053	-0.236045	0.0948667	0.100155	-0.101708	-0.0820209	-0.345502	-0.203747	6	4	6	7	3	3	8	6	4
Q5T6F0	Q5T6F0	DDB1- and CUL4-associated factor 12	DCAF12	0.678499	0.430049	0.30287	0.199891	-0.16178	0.0978214	0.0210961	-0.143412	0.0173222	2	3	1	2	4	1	3	3	2
Q9NV06	Q9NV06	DDB1- and CUL4-associated factor 13	DCAF13	0.0683966	0.234827	0.259655	0.0660293	-0.0924973	0.088764	0.00547088	-0.10885	0.044122	35	33	35	32	34	33	36	32	29
Q9NXF7	Q9NXF7	DDB1- and CUL4-associated factor 16	DCAF16	-0.320276	-0.302062	-0.479099	-0.151524	0.00756199	-0.00114772	0.0773663	0.0699172	-0.0364951	6	5	6	6	7	5	8	5	4
Q58WW2;Q58WW2-2;Q58WW2-4;Q58WW2-3	Q58WW2	DDB1- and CUL4-associated factor 6	DCAF6	0.0917253	-0.086948	0.147601	0.0633566	-0.199787	-0.252751	0.0272521	0.0426001	-0.00369861	7	6	5	6	7	8	6	3	8
P61962	P61962	DDB1- and CUL4-associated factor 7	DCAF7	0.0512944	-0.0456806	-0.00729527	-0.179656	-0.181096	-0.359161	-0.0900485	-0.0285976	0.0714258	21	17	20	24	14	23	19	19	19
Q5TAQ9	Q5TAQ9	DDB1- and CUL4-associated factor 8	DCAF8	0.174745	0.000866952	0.0377786	0.0195624	-0.0331369	0.13994	-0.241265	-0.0182999	0.00335416	15	13	9	12	15	13	16	12	10
Q8WVC6;Q8WVC6-2	Q8WVC6	Dephospho-CoA kinase domain-containing protein	DCAKD	0.0520111	-0.167575	-0.253131	0.29212	0.123061	0.297865	0.104783	-0.0530114	0.0319517	11	9	8	12	13	9	11	10	10
P27707	P27707	Deoxycytidine kinase	DCK	-0.0273088	-0.00053488	0.0768895	-0.0655239	0.00741967	0.0235675	0.0608064	-0.0395109	0.00381255	10	14	10	10	11	16	13	12	17
Q9NPI6;Q9NPI6-2	Q9NPI6	mRNA-decapping enzyme 1A	DCP1A	0.336193	0.321581	0.32722	0.150514	0.265655	0.127321	-0.0134512	0.087524	0.13	20	12	13	20	13	9	12	12	12
Q8IU60;Q8IU60-2	Q8IU60	m7GpppN-mRNA hydrolase	DCP2	1.28401	0.621553	0.474069	0.0110557	0.353705	-0.0614316	-0.128642	0.261638	-0.205539	2	2	2	4	3	2	3	2	4
Q96C86	Q96C86	m7GpppX diphosphatase	DCPS	0.0298895	0.168601	0.0849214	-0.0477505	-0.0286063	-0.0757353	0.0572124	-0.0204813	0.0870511	16	18	18	16	18	17	13	18	14
P32321;P32321-2	P32321	Deoxycytidylate deaminase	DCTD	-0.242822	-0.215639	-0.325761	-0.0976773	0.277741	-0.208156	-0.0953826	0.0968636	0.00356574	11	8	5	10	5	6	8	6	6
Q14203-3;Q14203;Q14203-6;Q14203-4;Q14203-5;Q14203-2	Q14203	Dynactin subunit 1	DCTN1	-0.114892	-0.118955	-0.126366	-0.0746286	-0.0122544	-0.284165	-0.0702433	-0.00887047	-0.0476863	93	99	99	94	97	113	94	95	93
Q13561;Q13561-3;Q13561-2	Q13561	Dynactin subunit 2	DCTN2	-0.116904	-0.0429382	-0.118141	-0.0706243	0.0454818	0.216955	-0.0880255	0.0085543	-0.0498436	52	49	51	58	46	47	49	50	47
O75935;O75935-3;O75935-2	O75935	Dynactin subunit 3	DCTN3	-0.0748961	-0.0596521	-0.197569	-0.0891013	0.00257267	0.238228	-0.0610275	0.0554783	-0.0582473	16	14	14	15	13	13	16	14	14
Q9UJW0;Q9UJW0-3;Q9UJW0-2	Q9UJW0	Dynactin subunit 4	DCTN4	-0.0472022	-0.0472927	-0.0914267	-0.00303271	0.0772871	-0.0317565	-0.076199	0.000570892	0.0636	23	24	17	18	22	19	20	21	20
Q9BTE1;Q9BTE1-2;Q9BTE1-3	Q9BTE1	Dynactin subunit 5	DCTN5	-0.0931144	0.103366	0.00832293	-0.107509	0.0653054	0.103979	0.00146691	0.127477	0.0412737	1	5	5	2	2	3	4	5	4
O00399	O00399	Dynactin subunit 6	DCTN6	-0.0418704	-0.0382554	0.0251659	0.00486471	-0.0848152	-0.115894	-0.00868227	-1.13633	0.348754	3	3	5	3	5	5	3	5	4
Q9H773	Q9H773	dCTP pyrophosphatase 1	DCTPP1	-0.291009	-0.16247	-0.287622	-0.153993	-0.094344	0.100986	-0.0577192	-0.0522977	-0.0579713	24	23	27	20	26	26	21	25	31
Q96GG9	Q96GG9	DCN1-like protein 1	DCUN1D1	0.0478495	0.0660219	-0.0632872	0.165276	0.164367	0.356629	0.0831742	0.0582933	0.070837	14	11	14	12	13	15	10	15	10
Q9BTE7	Q9BTE7	DCN1-like protein 5	DCUN1D5	-0.125808	-0.0640121	-0.242068	0.0040061	0.00969499	0.299068	-0.00880281	-0.0689413	0.264865	16	14	13	15	15	10	11	13	9
Q7Z4W1	Q7Z4W1	L-xylulose reductase	DCXR	0.409717	0.364313	0.334811	-0.210375	-0.234911	-0.0946671	0.103808	0.0350464	0.130484	18	16	16	23	23	16	25	21	16
Q9BW61	Q9BW61	DET1- and DDB1-associated protein 1	DDA1	0.0739114	0.145659	0.18288	0.0760691	0.0220046	0.220001	-0.082116	-0.101402	-0.0476681	10	4	4	7	8	5	8	6	6
O94760;O94760-2	O94760	N(G),N(G)-dimethylarginine dimethylaminohydrolase 1	DDAH1	0.00170738	-0.02095	-0.0685433	0.0368688	0.0456204	-0.0140134	0.117125	0.115499	-0.0201649	54	46	38	54	42	34	47	49	36
O95865	O95865	N(G),N(G)-dimethylarginine dimethylaminohydrolase 2	DDAH2	-0.492074	-0.547217	-0.55058	-0.346086	-0.322966	-0.405686	-0.0256105	-0.0745887	0.0688332	19	10	12	16	9	12	13	8	8
Q16531	Q16531	DNA damage-binding protein 1	DDB1	-0.0091353	0.0180118	-0.00433641	-0.0240963	-0.00817718	-0.352343	-0.000404412	-0.0372254	-0.0269737	164	151	159	160	164	184	165	162	159
Q92466;Q92466-4	Q92466	DNA damage-binding protein 2	DDB2	-0.602614	-0.511154	-0.711616	0.0272633	-0.415467	-0.149801	-0.117909	-0.297207	0.0873173	12	9	6	8	6	7	11	8	7
Q5TDH0;Q5TDH0-3;Q5TDH0-2	Q5TDH0	Protein DDI1 homolog 2	DDI2	0.471877	0.440098	0.386607	-0.00109588	-0.0232465	-0.196073	-0.0713286	0.0414625	0.0448247	8	15	12	7	18	13	9	15	14
P39656;P39656-3;P39656-2	P39656	Dolichyl-diphosphooligosaccharide--protein glycosyltransferase 48 kDa subunit	DDOST	0.805815	0.711506	0.644679	-0.0651919	-0.109188	0.0805176	0.0290145	0.0122029	-0.027496	41	28	29	45	38	40	39	37	31
Q08345;Q08345-2;Q08345-6;Q08345-5	Q08345	Epithelial discoidin domain-containing receptor 1	DDR1	-0.0730509	-0.0363569	0.0161261	-0.0286205	0.0644848	-0.0597565	0.00904711	0.121433	-0.221503	3	4	3	9	3	7	7	3	5
Q16832	Q16832	Discoidin domain-containing receptor 2	DDR2	0.0190082	-0.0134756	0.0350335	0.173338	0.166153	-0.0452939	0.16279	0.0714508	0.116939	26	18	17	20	13	15	14	21	16
Q96HY6;Q96HY6-2	Q96HY6	DDRGK domain-containing protein 1	DDRGK1	-0.0812786	-0.0357493	-0.163648	-0.00316899	-0.10703	0.486206	-0.0152511	-0.118212	-0.00845524	10	13	14	7	17	10	10	13	16
P30046;A6NHG4;P30046-2	P30046	D-dopachrome decarboxylase;D-dopachrome decarboxylase-like protein	DDT;DDTL	0.0692464	0.0190107	0.0102368	0.0023175	0.0194664	0.241553	-0.00768823	0.0203967	-0.0195736	17	19	25	16	21	24	22	22	25
Q92499;Q92499-3;Q92499-2	Q92499	ATP-dependent RNA helicase DDX1	DDX1	-0.120614	-0.0897601	-0.0421471	-0.0164498	-0.00157445	-0.26713	-0.00592773	0.0370455	0.0376795	109	93	84	109	92	91	93	97	88
Q13206	Q13206	Probable ATP-dependent RNA helicase DDX10	DDX10	-0.0129076	0.0187254	0.0595376	0.0877752	-0.110176	0.14135	-0.0157204	-0.155021	0.0806475	18	23	28	25	28	25	21	24	23
Q96FC9-2;Q96FC9-3;Q96FC9-4;Q96FC9	Q96FC9	Probable ATP-dependent RNA helicase DDX11	DDX11	0.267632	0.111282	0.381434	-0.198501	-0.22204	-0.612035	-0.128217	-0.0750667	-0.069331	9	8	7	14	7	9	4	7	9
Q92841;Q92841-3;Q92841-1;Q92841-2	Q92841	Probable ATP-dependent RNA helicase DDX17	DDX17	-0.0934472	0.0177263	-0.0489437	-0.00294186	-0.127168	-0.213615	0.141904	-0.0550178	0.113496	88	88	86	88	92	94	93	85	88
Q9NVP1	Q9NVP1	ATP-dependent RNA helicase DDX18	DDX18	-0.0929242	-0.0831153	-0.058633	0.111186	-0.104797	0.396589	0.0379842	-0.176337	0.0919181	58	52	55	58	48	55	58	53	59
Q9NUU7;Q9NUU7-2	Q9NUU7	ATP-dependent RNA helicase DDX19A	DDX19A	-0.101346	-0.124207	-0.102873	0.00361428	-0.0375203	-0.193767	-0.0642338	-0.0518423	-0.0329647	51	66	63	55	68	68	69	59	63
Q9UMR2;Q9UMR2-2;Q9UMR2-4;Q9UMR2-3	Q9UMR2	ATP-dependent RNA helicase DDX19B	DDX19B	-0.0219443	-0.213878	-0.244056	0.135186	0.0810786	-0.144831	0.180739	-0.0250327	-0.129908	5	4	6	4	6	7	5	6	7
Q9UHI6	Q9UHI6	Probable ATP-dependent RNA helicase DDX20	DDX20	0.285294	0.38538	0.473121	0.0523681	0.0658522	-0.147173	-0.01262	0.093437	0.00434127	49	53	48	53	56	60	60	56	52
Q9NR30;Q9NR30-2	Q9NR30	Nucleolar RNA helicase 2	DDX21	-0.048738	-0.0561165	0.0248099	0.119555	-0.107415	0.438279	-0.0207861	-0.280323	0.0492554	154	154	155	147	152	155	164	149	158
Q9BUQ8	Q9BUQ8	Probable ATP-dependent RNA helicase DDX23	DDX23	0.0767314	0.0868574	0.0764524	-0.0235894	-0.0832837	0.284929	0.0623849	0.00109767	0.0722666	61	61	67	67	63	67	53	67	65
Q9GZR7;Q9GZR7-2	Q9GZR7	ATP-dependent RNA helicase DDX24	DDX24	-0.153299	0.0596566	0.156107	0.0182501	0.0536369	-0.10086	-0.0445921	0.00453163	0.0634309	49	49	41	52	48	54	49	50	45
Q96GQ7	Q96GQ7	Probable ATP-dependent RNA helicase DDX27	DDX27	-0.0698197	-0.0504624	0.0419425	0.112025	-0.109836	0.290047	0.0084219	-0.151666	0.0720144	66	65	70	65	66	65	67	70	68
Q9NUL7	Q9NUL7	Probable ATP-dependent RNA helicase DDX28	DDX28	0.0370454	-0.0620039	-0.23651	-0.00653467	-0.131016	0.176426	0.0742402	-0.0657964	-0.0134238	15	13	11	22	15	11	12	13	11
Q9H8H2;Q9H8H2-2;Q9H8H2-4	Q9H8H2	Probable ATP-dependent RNA helicase DDX31	DDX31	0.142943	0.195104	0.12465	-0.0162206	-0.158503	0.0224886	-0.0280059	-0.103413	0.138454	30	25	23	31	27	27	29	24	27
O00148;O00148-2;O00148-3	O00148	ATP-dependent RNA helicase DDX39A	DDX39A	0.0610105	0.15724	0.0415266	0.191976	0.223761	0.070938	0.0572124	0.0598392	0.0741314	34	28	33	30	33	33	35	26	34
Q13838;Q13838-2	Q13838	Spliceosome RNA helicase DDX39B	DDX39B	-0.0188254	0.124336	0.107286	0.0954326	0.0944052	-0.0427443	0.0663952	0.0222721	0.0298411	108	95	83	107	92	101	112	98	80
O00571;O00571-2;O15523;O15523-2	O00571	ATP-dependent RNA helicase DDX3X;ATP-dependent RNA helicase DDX3Y	DDX3X;DDX3Y	-0.0470948	0.0724966	0.0631981	0.185215	0.194557	0.152931	-0.075757	-0.0245411	0.0147703	143	148	138	149	153	148	154	156	144
Q9UJV9	Q9UJV9	Probable ATP-dependent RNA helicase DDX41	DDX41	-0.2665	0.0997284	-0.0209447	0.180289	0.0729416	-0.0955385	-0.0198748	0.067544	0.120342	24	11	21	17	17	17	19	16	18
Q86XP3;Q86XP3-2	Q86XP3	ATP-dependent RNA helicase DDX42	DDX42	-0.0573996	-0.0928705	-0.00671625	0.0142759	-0.116304	0.0654178	-0.0810542	-0.0913838	0.0818503	54	61	60	58	60	60	59	58	60
Q7L014	Q7L014	Probable ATP-dependent RNA helicase DDX46	DDX46	0.101035	0.0952704	0.0798522	-0.139207	-0.161636	0.223739	0.022925	-0.0688338	0.0133001	92	108	101	100	111	101	98	102	101
Q9H0S4;Q9H0S4-2	Q9H0S4	Probable ATP-dependent RNA helicase DDX47	DDX47	-0.0344115	0.0884895	0.0777009	-0.189686	-0.30764	0.0658076	-0.0136931	-0.084071	0.0330576	35	35	33	34	38	41	39	35	35
Q9Y6V7;Q9Y6V7-2	Q9Y6V7	Probable ATP-dependent RNA helicase DDX49	DDX49	-0.0866794	-0.0867024	-0.0421301	0.0535188	-0.10686	-0.126625	0.0137572	-0.0729399	-0.0795665	10	6	9	14	10	8	14	8	9
P17844;P17844-2	P17844	Probable ATP-dependent RNA helicase DDX5	DDX5	0.100758	0.0467013	0.207	0.00533146	-0.221806	-0.0755203	0.0120948	-0.191439	0.0381788	135	126	142	136	149	153	130	155	150
Q9BQ39	Q9BQ39	ATP-dependent RNA helicase DDX50	DDX50	0.278329	0.100403	0.151993	-0.167624	-0.2114	0.264168	0.0789268	-0.0583832	0.0987672	18	25	23	23	23	18	21	27	23
Q8N8A6	Q8N8A6	ATP-dependent RNA helicase DDX51	DDX51	0.197076	-0.0405577	0.0507907	0.0527032	-0.29695	0.170639	0.0566365	-0.297207	-0.0139413	22	17	19	17	18	18	18	18	17
Q9Y2R4	Q9Y2R4	Probable ATP-dependent RNA helicase DDX52	DDX52	-0.185982	-0.0282275	0.0400062	-0.0106387	-0.300434	-0.0155589	0.0811936	-0.0881118	0.0348184	23	15	22	20	16	21	25	17	17
Q8TDD1;Q8TDD1-2	Q8TDD1	ATP-dependent RNA helicase DDX54	DDX54	0.0903306	0.100537	0.0982092	-0.122202	-0.228361	0.208066	0.0517757	-0.108235	0.0469476	69	72	64	68	71	73	61	69	71
Q8NHQ9	Q8NHQ9	ATP-dependent RNA helicase DDX55	DDX55	-0.0698977	-0.0858585	-0.0373239	-0.0322316	-0.102876	0.0330921	0.0383926	-0.0967753	0.124595	17	9	13	12	14	11	7	11	15
Q9NY93;Q9NY93-2	Q9NY93	Probable ATP-dependent RNA helicase DDX56	DDX56	-0.0819545	0.0730463	0.0913179	0.0854986	-0.0436263	0.176493	0.0395296	-0.139391	0.0983381	40	40	44	47	39	39	41	48	34
O95786;O95786-2	O95786	Probable ATP-dependent RNA helicase DDX58	DDX58	0.459938	0.102827	0.274159	0.176016	0.323043	0.373986	-0.560682	-0.300918	-0.315302	4	4	1	8	2	3	5	4	3
Q5T1V6;Q5T1V6-2	Q5T1V6	Probable ATP-dependent RNA helicase DDX59	DDX59	0.20367	0.295674	0.140957	-0.25508	-0.0270896	-0.138924	0.0209633	0.197968	-0.0195915	13	13	11	18	17	12	14	9	11
P26196	P26196	Probable ATP-dependent RNA helicase DDX6	DDX6	-0.327715	-0.222132	-0.222055	-0.146096	-0.106521	-0.252538	-0.0251075	0.0374736	-0.041816	75	79	74	68	68	75	82	75	71
Q8IY21	Q8IY21	Probable ATP-dependent RNA helicase DDX60	DDX60	0.717147	0.379281	0.100438	-0.0250185	-0.0604443	-0.447037	-0.0661924	-0.198831	0.320018	5	4	2	5	3	3	8	3	3
Q5H9U9;Q5H9U9-2	Q5H9U9	Probable ATP-dependent RNA helicase DDX60-like	DDX60L	-0.0372288	-0.542304	-0.39203	-0.38905	0.025382	-0.171861	-0.190804	0.227656	-0.424091	6	3	3	8	3	4	4	3	2
Q16698;Q16698-2	Q16698	2,4-dienoyl-CoA reductase, mitochondrial	DECR1	0.226832	0.059934	0.0155724	0.167565	0.103621	0.0885962	0.172922	0.119278	0.0589927	29	19	17	28	20	19	27	22	22
Q9NUI1;Q9NUI1-3	Q9NUI1	Peroxisomal 2,4-dienoyl-CoA reductase	DECR2	0.364739	-0.0244298	0.155648	-0.129952	-0.29899	-0.180705	0.0848696	-0.136684	0.166992	13	8	8	18	11	12	15	11	7
Q9H4E7	Q9H4E7	Differentially expressed in FDCP 6 homolog	DEF6	-0.0648699	-0.0646015	-0.0196423	0.293354	0.201665	0.291943	0.0524979	-0.110304	0.310928	3	3	3	2	1	1	3	2	1
O15121	O15121	Sphingolipid delta(4)-desaturase DES1	DEGS1	-0.297988	-0.229807	0.0796964	0.121084	-0.0828594	0.180526	0.143261	-0.0474326	-0.252097	9	5	3	9	4	7	7	7	7
P35659;P35659-2	P35659	Protein DEK	DEK	-0.186286	-0.0794148	-0.0888856	-0.0742467	-0.220889	0.187796	-0.00979763	-0.224808	0.0784899	44	57	44	43	49	51	42	48	46
A2RUS2;A2RUS2-2	A2RUS2	DENN domain-containing protein 3	DENND3	-0.161534		-0.293966	-0.143223	-0.49285	-0.636161	0.135374	-0.222978		2	0	1	3	3	2	2	1	0
Q5VZ89;Q5VZ89-6;Q5VZ89-5	Q5VZ89	DENN domain-containing protein 4C	DENND4C	-0.0233024	-0.0370241	-0.131515	-0.0600948	-0.0404156	-0.539169	0.142311	0.134029	0.122795	21	14	15	19	14	21	15	11	13
Q5VZ89-2	Q5VZ89	DENN domain-containing protein 4C	DENND4C	0.623633	-0.092516	-0.263568	0.0533586	0.0308534	-0.695658	-0.831948	0.154563	0.0677712	1	2	2	1	1	2	1	1	2
Q6ZUT9;Q6ZUT9-2;Q6ZUT9-4	Q6ZUT9	DENN domain-containing protein 5B	DENND5B	0.368311	0.258218	-0.176782	0.332999	0.34066	-0.356515	-0.103904	-0.0958519	0.0218729	5	1	4	4	2	5	2	2	5
O43583	O43583	Density-regulated protein	DENR	-0.395057	-0.195721	-0.146088	0.0221687	0.0810786	0.216429	-0.057501	-0.0835434	0.0898105	16	10	9	16	10	11	16	17	10
Q9Y315	Q9Y315	Deoxyribose-phosphate aldolase	DERA	-0.121066	-0.124664	-0.233546	0.00797856	0.0698102	0.0352582	0.0376195	0.0398967	0.00757988	33	26	23	32	22	20	24	24	25
Q9BUN8;Q9BUN8-2	Q9BUN8	Derlin-1	DERL1	-0.185458	-0.397854	-0.286055	0.0884859	0.0757948	0.283903	0.0123918	0.0141035	-0.00625246	7	9	4	8	7	6	8	2	5
Q9GZP9	Q9GZP9	Derlin-2	DERL2		-0.0323456	-0.449751		-0.17143	0.208508		-0.090339	-0.0735467	0	2	2	0	2	2	0	2	2
Q6ICB0	Q6ICB0	Desumoylating isopeptidase 1	DESI1	-0.179271	-0.202624	-0.251601	-0.176238	-0.170705	-0.0564387	-0.159171	-0.0454217	-0.128555	3	2	3	4	3	4	1	3	2
Q9BSY9;Q9BSY9-2	Q9BSY9	Desumoylating isopeptidase 2	DESI2	-0.165927	-0.0200851	0.00778266	0.280474	0.112382	0.19661	-0.038919	0.0154512	0.11124	1	2	1	1	2	2	3	1	3
O00273	O00273	DNA fragmentation factor subunit alpha	DFFA	0.265409	0.58396	0.423901	0.116631	0.204896	0.246376	-0.120495	0.0851796	0.0320554	28	21	20	29	19	22	31	25	29
O60443	O60443	Non-syndromic hearing impairment protein 5	DFNA5	0.243617	0.25713	0.155974	-0.488759	-0.450225	-0.480972	0.0388883	0.0526577	-0.0183559	26	17	15	31	23	27	23	18	16
O75907	O75907	Diacylglycerol O-acyltransferase 1	DGAT1		0.159183	-0.0930062	0.00930028	0.269576	0.503538	0.185883	-0.179584	0.0443106	0	3	1	2	1	1	2	2	3
Q96DF8	Q96DF8	Protein DGCR14	DGCR14	-0.0917997	0.144351	0.309394	-0.202842	0.0393698	-0.26281	-0.0770676	0.0398967	0.236028	4	6	4	7	6	4	4	7	3
Q8WYQ5;Q8WYQ5-3	Q8WYQ5	Microprocessor complex subunit DGCR8	DGCR8	-0.0770727	0.71978	0.225846	-0.0559264	0.00926864	-0.503131	0.0304376	-0.171185	0.0245165	10	3	4	9	7	4	3	3	5
Q86XP1;Q86XP1-2;Q86XP1-5;Q86XP1-3	Q86XP1	Diacylglycerol kinase eta	DGKH	-0.198849	0.552573	-0.0452016	0.43577	0.108008	-0.561721		-0.751563		2	2	1	1	2	1	0	1	0
Q13574;Q13574-6;Q13574-2;Q13574-4;Q13574-7;Q13574-5;Q13574-3	Q13574	Diacylglycerol kinase zeta	DGKZ	0.616384	0.613074	-0.19908	0.394409		-0.209512	-0.282329			1	1	1	2	0	1	1	0	0
Q16854;Q16854-3;Q16854-5;Q16854-2	Q16854	Deoxyguanosine kinase, mitochondrial	DGUOK	-0.0588225	-0.201294	-0.399481	0.245723	0.0389522	1.18668	0.898364	0.473542	0.259043	4	2	3	4	1	1	2	1	3
Q15392;Q15392-2	Q15392	Delta(24)-sterol reductase	DHCR24	0.394992	0.0683672	0.219921	0.122056	0.0243977	0.113719	0.0955615	-0.0440323	-0.0680521	27	29	27	32	23	19	32	28	25
Q9UBM7	Q9UBM7	7-dehydrocholesterol reductase	DHCR7	0.113173	-0.155402	-0.0843926	0.23716	0.0930647	0.070938	0.0957017	-0.0256883	-0.0348646	22	14	23	22	15	16	20	17	15
Q86SQ9;Q86SQ9-3;Q86SQ9-2;Q86SQ9-4	Q86SQ9	Dehydrodolichyl diphosphate syntase complex subunit DHDDS	DHDDS	-0.0584976	-0.144753	-0.164496		-0.0616979	0.0902975	0.111036	-0.11407	-0.000990085	3	2	1	0	2	3	4	2	3
P00374;P00374-2	P00374	Dihydrofolate reductase	DHFR	0.778796	0.528826	0.61349	0.0232842	-0.148368	-0.0129583	0.0286916	-0.158922	-0.0313562	21	19	20	30	24	25	27	24	26
Q02127	Q02127	Dihydroorotate dehydrogenase (quinone), mitochondrial	DHODH	0.0699542	-0.0766991	-0.108578	-0.0376342	-0.209447	0.433813	0.00273803	-0.0953043	0.0181078	19	19	13	20	12	10	18	18	13
P49366;P49366-2;P49366-3	P49366	Deoxyhypusine synthase	DHPS	-0.135289	-0.0604808	-0.127013	-0.25013	-0.165176	-0.142072	-0.0748103	0.0508214	-0.00547164	16	17	17	21	23	21	14	20	18
Q96LJ7	Q96LJ7	Dehydrogenase/reductase SDR family member 1	DHRS1	0.747194	0.517158	0.25221	0.232795	0.148709	0.00963028	0.259416	-0.196866	0.0219077	6	7	5	5	6	4	4	6	3
Q6UWP2;Q6UWP2-2	Q6UWP2	Dehydrogenase/reductase SDR family member 11	DHRS11	-0.0178324	0.00453129	0.00328894	0.388188	0.339304	0.247149	0.188513	0.136429	0.100038	10	11	11	11	9	7	14	9	5
Q6UX07;Q6UX07-2;Q6UX07-3	Q6UX07	Dehydrogenase/reductase SDR family member 13	DHRS13	-0.0726759	-0.109397	-0.0158589	-0.0515351	0.207623	-0.348443	0.0401997	0.0208585	0.454687	5	3	2	4	3	2	5	1	2
Q13268;Q13268-2	Q13268	Dehydrogenase/reductase SDR family member 2, mitochondrial	DHRS2	0.260457	0.169886	-0.0328369	0.293107	-0.0822081		-0.0164473	0.128415	-0.0217251	1	1	1	1	1	0	2	2	1
O75911	O75911	Short-chain dehydrogenase/reductase 3	DHRS3	0.56439	0.651675	0.580621	0.214159	-0.109651	-0.112692	0.316932	-0.0676211	0.119707	5	4	3	4	5	4	3	4	4
Q9BTZ2;Q9BTZ2-8;Q9BTZ2-4;Q9BTZ2-5	Q9BTZ2	Dehydrogenase/reductase SDR family member 4	DHRS4	0.037827	0.248518	0.155781	0.0524847	0.00756199	0.137508	0.184434	0.193622	0.0703489	12	10	10	15	11	10	11	13	7
Q9Y394;Q9Y394-2	Q9Y394	Dehydrogenase/reductase SDR family member 7	DHRS7	-0.296381	-0.332642	-0.440337	0.0613596	0.0523959	-0.113409	0.269514	-0.0274779	-0.0167994	11	11	9	11	12	9	11	10	8
Q6IAN0	Q6IAN0	Dehydrogenase/reductase SDR family member 7B	DHRS7B	0.04382	-0.106033	-0.0740612	0.0704681	-0.0793033	-0.00766876	-0.00844123	-0.113563	0.115243	11	11	9	10	12	12	11	12	8
Q8N5I4	Q8N5I4	Dehydrogenase/reductase SDR family member on chromosome X	DHRSX	-0.256811	-0.381983	-0.3688	0.306975	0.562326	0.167055	-0.0578906	-0.0761313	-0.0208462	6	10	8	4	7	6	5	6	5
Q96HY7	Q96HY7	Probable 2-oxoglutarate dehydrogenase E1 component DHKTD1, mitochondrial	DHTKD1	0.00265669	-0.0671734	-0.171117	-0.0122226	-0.178196	-0.438962	0.0947203	-0.0396915	0.101109	18	15	15	16	18	22	18	10	16
O43143	O43143	Pre-mRNA-splicing factor ATP-dependent RNA helicase DHX15	DHX15	0.0290599	0.141865	0.0767646	-0.0140371	-0.074701	0.18338	0.00632103	-0.0821013	0.0934761	126	100	108	122	122	115	133	115	117
O60231	O60231	Putative pre-mRNA-splicing factor ATP-dependent RNA helicase DHX16	DHX16	-0.0570596	0.0272604	0.111452	-0.0103952	-0.0238718	-0.0143482	-0.0448084	0.00636946	0.0546939	51	41	44	50	40	42	38	42	43
Q7Z478	Q7Z478	ATP-dependent RNA helicase DHX29	DHX29	0.482974	0.483439	0.422918	0.147789	0.206508	-0.088094	0.107843	0.114417	0.098173	39	35	25	45	37	44	35	40	44
Q7L2E3-2	Q7L2E3	Putative ATP-dependent RNA helicase DHX30	DHX30	0.365662	0.229905	0.364526	0.0843589	0.0635269	-0.0863335	0.0227776	0.0211616	-0.00392898	81	60	53	72	67	68	79	68	61
Q7L7V1;Q7L7V1-2	Q7L7V1	Putative pre-mRNA-splicing factor ATP-dependent RNA helicase DHX32	DHX32	-0.197247	0.359815	-0.351157	-0.512488	-0.274922	-0.679684	0.198467	0.0778461	-0.0982511	12	3	4	15	5	8	5	4	5
Q9H6R0;Q9H6R0-2	Q9H6R0	Putative ATP-dependent RNA helicase DHX33	DHX33	0.0355388	0.0202939	0.102739	-0.111845	-0.17172	-0.23647	0.0656799	-0.050841	0.0645299	27	25	25	34	18	22	26	22	22
Q14147	Q14147	Probable ATP-dependent RNA helicase DHX34	DHX34	0.284562	0.239119	0.546196	-0.108437	-0.0710296	-0.174074	0.0683961	0.0200502	0.183365	7	6	7	14	8	12	12	6	4
Q9H5Z1;Q9H5Z1-2	Q9H5Z1	Probable ATP-dependent RNA helicase DHX35	DHX35	-0.354359	-0.198339	0.090947	-0.137112	-0.0666783	-0.466527	-0.0298241	0.0669851	-1.79132	4	2	3	6	2	4	4	4	2
Q9H2U1;Q9H2U1-2;Q9H2U1-3	Q9H2U1	ATP-dependent RNA helicase DHX36	DHX36	-0.0769943	-0.152556	-0.0194921	0.114958	0.060375	-0.118687	-0.0277463	-0.00175801	0.0890132	48	52	49	47	48	46	48	56	47
Q8IY37	Q8IY37	Probable ATP-dependent RNA helicase DHX37	DHX37	0.164708	0.269533	0.263089	-0.0252645	-0.0336493	-0.00216868	0.0117086	-0.0973547	0.149905	22	19	20	23	24	28	26	28	33
Q92620	Q92620	Pre-mRNA-splicing factor ATP-dependent RNA helicase PRP16	DHX38	-0.216467	-0.0801022	-0.0986011	-0.117047	-0.122301	0.101604	-0.0327932	-0.0363243	0.0716108	32	46	41	37	46	42	39	40	31
Q8IX18;Q8IX18-3;Q8IX18-4;Q8IX18-2	Q8IX18	Probable ATP-dependent RNA helicase DHX40	DHX40	0.0173358	-0.0161625	-0.0135304	-0.261749	-0.445737	-0.762334	0.0745247	-0.00125969	0.0234213	10	3	7	14	9	11	6	6	3
Q6P158	Q6P158	Putative ATP-dependent RNA helicase DHX57	DHX57	-0.20435	-0.212052	-0.226112	0.251193	0.22229	0.0713991	-0.0332069	0.00399151	0.0628726	21	27	20	28	23	20	21	19	21
Q14562	Q14562	ATP-dependent RNA helicase DHX8	DHX8	0.00178156	0.120485	0.17475	-0.253458	-0.258418	0.0955326	0.0600883	0.00900542	0.0970332	39	28	38	45	41	31	37	38	35
Q08211	Q08211	ATP-dependent RNA helicase A	DHX9	-0.040785	-0.0153881	0.0595692	-0.0556908	-0.127683	-0.386729	0.00062886	-0.0722316	0.0558676	181	148	160	183	172	181	184	168	163
Q9NR28;Q9NR28-2;Q9NR28-3	Q9NR28	Diablo homolog, mitochondrial	DIABLO	0.082916	0.0468413	-0.0953436	0.017056	0.0599633	0.380777	0.069681	0.0688009	-0.0186602	16	19	18	17	19	15	17	21	16
O60610;O60610-2;O60610-3	O60610	Protein diaphanous homolog 1	DIAPH1	0.230255	0.266052	0.193098	-0.156147	-0.07556	-0.243365	-0.0644687	0.00987816	0.00559181	83	84	83	87	89	78	87	92	80
Q9NSV4;Q9NSV4-4;Q9NSV4-6;Q9NSV4-5;Q9NSV4-7;Q9NSV4-1	Q9NSV4	Protein diaphanous homolog 3	DIAPH3	0.0617224	0.0461415	0.0547587	-0.0769695	0.0585904	-0.410862	-0.00704096	-0.0778764	-0.122116	32	32	24	34	23	29	23	29	27
Q9UPY3;Q9UPY3-2	Q9UPY3	Endoribonuclease Dicer	DICER1	0.119477	-0.349835	-0.0494206	-0.207127	-0.0202403	-0.611256	-0.244562	-0.0606566	0.255865	9	5	5	6	4	9	4	2	2
Q9BTC0;Q9BTC0-1	Q9BTC0	Death-inducer obliterator 1	DIDO1	-0.00388251	-0.0143658	-0.0207776	-0.230213	-0.410857	0.0097569	0.0192649	-0.213984	0.0994273	18	32	39	26	47	34	32	32	36
Q68CQ4	Q68CQ4	Digestive organ expansion factor homolog	DIEXF	0.0390276	0.237771	0.203429	-0.0447861	-0.142387	-0.0732923	0.029895	-0.0274779	0.123898	33	32	28	33	34	36	28	44	33
Q9UNQ2	Q9UNQ2	Probable dimethyladenosine transferase	DIMT1	0.262192	0.427579	0.433807	0.0674431	0.122667	0.298405	0.0320057	-0.00785436	0.114688	24	19	25	25	27	28	21	28	26
Q14689;Q14689-6;Q14689-5;Q14689-4	Q14689	Disco-interacting protein 2 homolog A	DIP2A	0.0227858	0.243399	0.430268	0.978068	0.654546	-0.0112615	-0.0416757	-0.245539	0.0160818	2	1	1	3	1	2	4	2	3
Q9P265	Q9P265	Disco-interacting protein 2 homolog B	DIP2B	0.0335372	-0.0985078	-0.00436943	0.0813629	0.195432	-0.159592	0.0191467	0.0371882	0.0721153	46	49	51	39	46	52	43	42	49
Q9Y2L1;Q9Y2L1-2	Q9Y2L1	Exosome complex exonuclease RRP44	DIS3	-0.137738	-0.159577	-0.126474	0.0166826	-0.0842236	-0.308681	0.0242216	-0.00529516	-0.0107148	55	58	59	57	63	69	53	64	58
Q8TF46;Q8TF46-2;Q8TF46-4;Q8TF46-3	Q8TF46	DIS3-like exonuclease 1	DIS3L	-0.110715	-0.614355	-0.461944	0.184816	0.299292	-0.480403	-0.348385	0.293764	-0.280946	4	6	3	3	3	4	2	1	3
Q8IYB7;Q8IYB7-2;Q8IYB7-3	Q8IYB7	DIS3-like exonuclease 2	DIS3L2	-0.0297634	0.0115741	-0.0328537	0.914238	0.761616	0.484385	-0.00256319	0.0406086	0.0854362	21	11	10	20	6	11	16	11	11
O60832;O60832-2	O60832	H/ACA ribonucleoprotein complex subunit 4	DKC1	-0.0444113	0.0327812	-0.0165914	0.0196817	-0.147195	0.203468	0.0100141	-0.184268	0.0134927	57	46	59	57	52	55	45	60	48
P10515	P10515	Dihydrolipoyllysine-residue acetyltransferase component of pyruvate dehydrogenase complex, mitochondrial	DLAT	0.386835	0.214043	0.282981	0.0541884	0.021441	-0.133153	0.174781	0.0754859	-0.0244189	37	35	40	39	40	41	44	37	38
P09622;P09622-2;P09622-3	P09622	Dihydrolipoyl dehydrogenase, mitochondrial	DLD	0.26244	0.106591	0.142718	0.0340234	-0.0690324	-0.087525	0.189039	0.109268	-0.0260556	48	37	39	44	41	42	38	40	40
Q12959;Q12959-2;Q12959-5;Q12959-3;Q12959-6;Q12959-4;Q12959-7;Q12959-9;Q12959-8	Q12959	Disks large homolog 1	DLG1	-0.0119336	-0.245759	-0.0786438	0.312826	0.242262	0.195164	0.179417	0.123988	0.109013	23	22	23	24	19	22	17	18	22
Q92796;Q92796-2;Q92796-3	Q92796	Disks large homolog 3	DLG3	-0.0418704	0.20567	0.0794315	0.315864	-0.00315062	0.0555899	0.0902255	0.261394	0.0393143	3	3	4	1	4	7	2	4	5
Q8TDM6;Q8TDM6-4;Q8TDM6-2	Q8TDM6	Disks large homolog 5	DLG5	0.242487	-0.169199	-0.135705	0.321316	0.299292	-0.0524939	0.0570684	-0.0465704	0.0810318	9	7	2	10	1	6	5	6	4
Q9Y2H0-3;Q9Y2H0;Q9Y2H0-1	Q9Y2H0	Disks large-associated protein 4	DLGAP4	-0.535016	-0.0957095	0.154954	-0.0681986		-0.241103	-0.0125596	-0.0195311	-0.156629	6	5	5	4	0	3	6	3	2
Q15398;Q15398-3;Q15398-1	Q15398	Disks large-associated protein 5	DLGAP5	0.138496	0.113955	0.293094	-0.041159	-0.406508	-0.137802	-0.0194194	-0.3485	-0.0377645	17	13	17	21	19	25	16	15	21
P36957;P36957-2	P36957	Dihydrolipoyllysine-residue succinyltransferase component of 2-oxoglutarate dehydrogenase complex, mitochondrial	DLST	0.0239843	-0.155209	-0.0877654	-0.0429169	-0.120559	-0.00137737	0.0423973	-0.0135331	-0.0914561	41	45	41	32	47	41	34	43	45
Q9NPF5	Q9NPF5	DNA methyltransferase 1-associated protein 1	DMAP1	0.438503	0.328274	0.474069	-0.100963	-0.40503	0.171069	0.0814767	-0.156684	0.148184	17	9	16	22	22	18	19	13	17
P11532;P11532-4;P11532-3;P11532-2	P11532	Dystrophin	DMD	0.0906097	-0.0840495	0.0195409	0.211682	0.070219	-0.200812	0.0706796	-0.0781701	-0.00249419	12	23	21	12	20	27	22	21	22
P11532-5;P11532-6;P11532-8;P11532-7;P11532-9;P11532-10	P11532	Dystrophin	DMD	0.175534	0.0368727	0.155205	0.213898	0.0511538	-0.105406	0.127992	0.178824	0.0209325	7	3	6	7	5	5	6	5	6
Q8TDJ6;Q8TDJ6-3;Q8TDJ6-2	Q8TDJ6	DmX-like protein 2	DMXL2	0.195001		-0.391555	8.27798	0.53079	-0.319235	0.0766564	0.369495	0.298911	3	0	2	3	1	3	1	3	1
P51530;P51530-4;P51530-3;P51530-2	P51530	DNA replication ATP-dependent helicase/nuclease DNA2;DNA replication nuclease DNA2;DNA replication ATP-dependent helicase DNA2	DNA2	0.0708031	0.175912	0.291884	-0.145411	-0.204493	-0.507075	-0.242027	0.134029	0.157326	6	6	2	5	3	6	5	3	2
Q9NVR5;Q9NVR5-2	Q9NVR5	Protein kintoun	DNAAF2	-0.211952	0.0341934	-0.163131	-0.0515194	0.100556	0.0327432	-0.0425546	-0.0311835	0.0571252	11	4	5	10	5	4	8	4	3
Q86Y56;Q86Y56-2	Q86Y56	Dynein assembly factor 5, axonemal	DNAAF5	-0.112834	-0.151159	-0.160976	7.5549e-06	0.0146598	-0.330347	-0.100223	-0.0110671	-0.0901385	46	45	41	45	39	46	40	35	36
P31689;P31689-2	P31689	DnaJ homolog subfamily A member 1	DNAJA1	0.12139	0.367341	0.381687	0.123722	0.204771	0.197033	-0.0801357	0.0779848	0.0113725	66	70	63	65	76	76	76	76	78
O60884	O60884	DnaJ homolog subfamily A member 2	DNAJA2	-0.0921956	-0.0650248	0.00177696	0.0495093	0.00071509	0.277628	-0.0457974	0.0403239	0.0579913	45	37	42	44	42	42	50	46	40
Q96EY1	Q96EY1	DnaJ homolog subfamily A member 3, mitochondrial	DNAJA3	0.0791241	0.248518	0.277287	-0.0912566	0.241294	0.697841	-0.207758	0.184632	-0.138948	1	1	1	2	1	1	2	1	1
Q96EY1-2;Q96EY1-3	Q96EY1	DnaJ homolog subfamily A member 3, mitochondrial	DNAJA3	0.0674045	0.107665	0.0995313	0.140953	0.0966813	0.612004	0.0973825	0.0193858	0.0151726	31	28	33	28	29	29	30	27	32
P25685;P25685-2	P25685	DnaJ homolog subfamily B member 1	DNAJB1	-0.0304612	0.175656	0.0852783	0.00402116	0.171625	0.0443354	-0.105224	0.00849608	-0.0135844	48	52	53	43	52	53	46	55	51
Q9UBS4	Q9UBS4	DnaJ homolog subfamily B member 11	DNAJB11	-0.111566	-0.169459	-0.184114	0.122334	0.189799	0.599169	0.0311266	-0.0136809	0.00532771	27	27	30	28	31	25	31	27	28
Q9NXW2;Q9NXW2-2	Q9NXW2	DnaJ homolog subfamily B member 12	DNAJB12	-0.0194577	-0.19078	-0.0310527	0.164063	0.124899	0.305787	0.0277664	0.0077827	0.0274847	25	22	25	26	22	19	24	24	21
Q8TBM8;Q8TBM8-2	Q8TBM8	DnaJ homolog subfamily B member 14	DNAJB14	-0.167595	-0.122129	-0.189154	0.155813	0.177076	0.0924512	0.0733864	-0.0370001	0.618711	3	2	2	3	1	1	2	3	2
P25686;P25686-2	P25686	DnaJ homolog subfamily B member 2	DNAJB2		-0.239518	0.464437		0.00571082	0.354597		0.187464	0.279428	0	1	1	0	1	1	0	2	2
Q9UDY4	Q9UDY4	DnaJ homolog subfamily B member 4	DNAJB4	0.247001	0.192197	0.192233	0.0664478	0.199798	0.140125	-0.0146761	0.0474252	-0.00831302	29	34	27	25	40	29	31	37	31
O75190;O75190-3;O75190-4	O75190	DnaJ homolog subfamily B member 6	DNAJB6	0.0446844	0.24596	0.332328	0.0793622	0.18364	0.475189	-0.0794709	0.0324719	-0.0146731	14	11	10	17	16	13	13	17	17
Q96KC8	Q96KC8	DnaJ homolog subfamily C member 1	DNAJC1	-0.16155	-0.259241	-0.328363	-0.227203	0.155275	0.346619	0.0192058	0.0839369	0.0408442	10	7	7	8	6	6	11	6	8
Q8IXB1;Q8IXB1-2	Q8IXB1	DnaJ homolog subfamily C member 10	DNAJC10	-0.0322679	-0.173594	-0.21056	0.131605	0.11013	-0.0645476	0.0525557	-0.0391347	-0.115916	25	15	17	21	13	20	21	16	13
Q9NVH1;Q9NVH1-3;Q9NVH1-2	Q9NVH1	DnaJ homolog subfamily C member 11	DNAJC11	0.0760269	0.211299	0.114269	0.154999	0.155018	0.0738234	0.0883955	-0.0298974	-0.014691	18	18	18	20	23	20	24	16	19
O75165	O75165	DnaJ homolog subfamily C member 13	DNAJC13	0.0739114	-0.188241	-0.0975966	0.0125843	0.0414564	-0.396764	0.0489555	0.092476	-0.0145481	63	57	56	64	50	68	66	57	49
Q9Y5T4	Q9Y5T4	DnaJ homolog subfamily C member 15	DNAJC15	0.0348429	-0.0826866	0.167747	-0.019571	0.0155092	0.572244	0.05534	-0.00272583	-0.0798467	12	13	12	9	10	8	8	13	9
Q9Y2G8;Q9Y2G8-2	Q9Y2G8	DnaJ homolog subfamily C member 16	DNAJC16	0.0298313	0.106994		-0.261659	-0.583233	-0.242339		-0.0152337		1	1	0	2	1	1	0	1	0
Q9NVM6	Q9NVM6	DnaJ homolog subfamily C member 17	DNAJC17	0.331242	0.334018	0.42255	-0.111323	-0.257443	-0.391202	0.0130004	-0.0333994	0.0314157	8	11	11	7	13	11	15	8	10
Q96DA6;Q96DA6-2	Q96DA6	Mitochondrial import inner membrane translocase subunit TIM14	DNAJC19	-0.0312959	-0.0449796	-0.0880804	0.12025	0.207623	0.584929	0.218556	0.0855936	-0.0556181	16	12	13	14	11	8	13	11	12
Q99543;Q99543-2	Q99543	DnaJ homolog subfamily C member 2;DnaJ homolog subfamily C member 2, N-terminally processed	DNAJC2	-0.0428342	-0.107029	-0.0550539	-0.0413456	-0.0720669	-0.0369783	-0.0389652	0.00444406	0.00351285	31	30	32	26	32	37	28	37	35
Q5F1R6;Q5F1R6-3;Q5F1R6-2	Q5F1R6	DnaJ homolog subfamily C member 21	DNAJC21	0.227212	0.122478	0.124831	0.208809	0.169846	0.29498	-0.0409822	-0.019828	0.0876666	20	20	21	17	24	24	20	24	24
Q9H1X3;Q9H1X3-2	Q9H1X3	DnaJ homolog subfamily C member 25	DNAJC25	0.447355	0.0660219	-1.48241	-0.0156553	-0.159285			0.30471	-0.521752	2	1	1	1	1	0	0	3	1
Q13217	Q13217	DnaJ homolog subfamily C member 3	DNAJC3	0.0332033	-0.0228137	-0.0739399	0.261565	0.248537	0.352481	-0.0173262	0.064887	0.00944231	26	24	23	22	15	22	23	25	24
Q9H3Z4;Q9H3Z4-2	Q9H3Z4	DnaJ homolog subfamily C member 5	DNAJC5	-0.0272633	-0.0474271	-0.0134805	-0.0472664	0.00071509	0.40497	0.304132	0.023713	-0.073119	5	5	2	5	4	4	3	5	6
O75061-4;O75061;O75061-2;O75061-3	O75061	Putative tyrosine-protein phosphatase auxilin	DNAJC6	0.202896	0.20404	0.136156	-0.189548	0.130006	-0.444502	-0.0419532	0.188749	-0.130217	3	7	6	4	6	9	3	7	5
Q99615;Q99615-2	Q99615	DnaJ homolog subfamily C member 7	DNAJC7	0.195261	0.16564	0.175712	-0.0504707	0.00100103	-0.136456	-0.0547761	0.0340457	-0.0223711	62	70	68	71	70	70	68	72	64
O75937	O75937	DnaJ homolog subfamily C member 8	DNAJC8	0.291133	0.26003	0.258692	0.0144854	-0.0433462	0.448067	-0.0354614	-0.0833262	0.0668097	25	40	33	22	40	43	31	38	35
Q8WXX5	Q8WXX5	DnaJ homolog subfamily C member 9	DNAJC9	-0.083213	-0.145504	-0.121182	0.0479024	-0.0466817	0.0212582	-0.112265	-0.0602596	-0.123732	19	29	23	17	28	27	24	30	29
O00115;O00115-2	O00115	Deoxyribonuclease-2-alpha	DNASE2	0.109873	-0.0271814	-0.110852	-0.371214	-0.308154	-0.380045	-0.0386268	-0.0875205	-0.000901657	9	7	7	9	6	7	6	8	10
Q5SXM8	Q5SXM8	DNL-type zinc finger protein	DNLZ	0.153399	-0.0275349	0.0809421	-0.00688382	-0.0548759	-0.240561	-0.121929	-0.0529507	-0.322511	1	2	3	2	2	1	1	1	2
O00429;O00429-3;O00429-6;O00429-5;O00429-7	O00429	Dynamin-1-like protein	DNM1L	-0.0614865	-0.00222756	-0.0411642	-0.0462051	0.108141	-0.0769987	-0.0483969	0.0431686	-0.0066963	90	94	87	78	92	90	91	89	94
O00429-2;O00429-4;O00429-8	O00429	Dynamin-1-like protein	DNM1L	0.248877	0.162028	-0.298029	-0.350587	0.0121086	-0.371312	-0.0327166	-0.0607787	-0.291421	2	2	2	2	2	3	2	2	3
P50570;P50570-3;P50570-2;P50570-5;P50570-4	P50570	Dynamin-2	DNM2	-0.0555304	-0.0692646	-0.0648534	-0.0740399	-0.0904701	-0.167101	-0.0316446	-0.0373757	0.00830054	74	52	60	72	74	70	68	62	63
Q6XZF7;Q6XZF7-2	Q6XZF7	Dynamin-binding protein	DNMBP	-0.303734	-0.186349	-0.155501	-0.166183	-0.0253124	-0.425648	0.0436764	0.131626	-0.00694491	21	26	18	30	17	30	25	19	16
P26358;P26358-2;P26358-3	P26358	DNA (cytosine-5)-methyltransferase 1	DNMT1	0.113035	0.0518695	0.161504	0.00665562	-0.199179	0.0431235	-0.0313997	-0.194016	0.116304	108	92	103	108	103	119	114	101	110
Q9ULA0	Q9ULA0	Aspartyl aminopeptidase	DNPEP	-0.0158785	-0.114536	-0.0622555	-0.024711	0.0248196	-0.217374	-0.0543562	0.0917893	-0.0654975	16	15	15	21	17	10	23	19	14
O43598;O43598-2	O43598	2-deoxynucleoside 5-phosphate N-hydrolase 1	DNPH1	-0.171889	-0.115866	-0.26943	-0.0660774	0.0381165	0.10348	-0.0217436	0.0543507	0.0356118	11	8	7	13	9	7	10	11	10
Q9H147	Q9H147	Deoxynucleotidyltransferase terminal-interacting protein 1	DNTTIP1	-0.165094	0.0542379	-0.129298	-0.224517	-0.373424	-0.170139	-0.161615	-0.38725	0.0536725	7	3	2	10	2	4	3	5	3
Q5QJE6	Q5QJE6	Deoxynucleotidyltransferase terminal-interacting protein 2	DNTTIP2	0.0515811	0.228055	0.246809	-0.0637382	-0.264729	0.0936463	0.0404473	-0.187782	0.086402	43	46	52	42	50	49	46	58	49
Q14185	Q14185	Dedicator of cytokinesis protein 1	DOCK1	0.277961	0.0239946	-0.0545751	-0.0461739	-0.126215	-0.228413	0.0246633	0.0618043	-0.0270457	10	11	10	11	20	14	12	16	14
Q5JSL3	Q5JSL3	Dedicator of cytokinesis protein 11	DOCK11	-0.490299	-0.341808	-0.0493866	-3.60672	0.37217	0.289379	0.0882546	-0.245609	-0.0700359	1	2	3	1	2	1	3	2	3
Q9H7D0	Q9H7D0	Dedicator of cytokinesis protein 5	DOCK5	0.0554461	0.17949	0.133217	-0.0286976	-0.00630813	-0.361223	-0.0302523	0.0377589	0.0553404	29	19	16	27	25	32	27	24	21
Q96HP0	Q96HP0	Dedicator of cytokinesis protein 6	DOCK6	-0.429875	-0.123215		0.240489		-0.387696	-0.135996	0.236258	-0.0556181	2	1	0	4	0	3	2	1	1
Q96N67-2;Q96N67-4;Q96N67;Q96N67-3;Q96N67-5;Q96N67-6	Q96N67	Dedicator of cytokinesis protein 7	DOCK7	0.011541	0.0175835	0.0433011	0.0488814	0.138219	-0.247747	0.020609	0.0146978	0.0102498	69	67	57	66	58	69	70	62	57
Q9BZ29-4;Q9BZ29;Q9BZ29-3;Q9BZ29-5;Q9BZ29-6	Q9BZ29	Dedicator of cytokinesis protein 9	DOCK9	-0.525769	-0.59989	-0.390605	0.0779313	0.211088	-0.108234	0.0062763	-0.0658117	-0.188984	19	18	13	9	12	14	13	11	8
Q9BU89	Q9BU89	Deoxyhypusine hydroxylase	DOHH	-0.245302	-0.109771	-0.040436	0.00454844	-0.0525893	0.205261	-0.0767201	0.110761	-0.014441	7	7	4	8	8	4	10	4	7
Q99704;Q99704-3	Q99704	Docking protein 1	DOK1	-0.0615485	-0.534369	-0.0482796		0.282924	-0.546188	-0.118576	0.159684	0.0621449	2	1	5	0	1	4	7	1	2
Q86YN1-2;Q86YN1	Q86YN1	Dolichyldiphosphatase 1	DOLPP1		-0.163943	-0.224688		-0.228562	0.032818		-0.146099	0.18106	0	1	2	0	1	2	0	2	1
Q9NYP3;Q9NYP3-2;Q9NYP3-3	Q9NYP3	Protein downstream neighbor of Son	DONSON	0.000965287	-0.0522148	-0.128542	0.114819	0.464534	0.575721		-0.0795309	0.106142	2	3	1	3	2	1	0	2	1
Q8TEK3;Q8TEK3-2	Q8TEK3	Histone-lysine N-methyltransferase, H3 lysine-79 specific	DOT1L	-0.271297	0.0762031		0.22493	-0.00372419	-0.324173	-0.62549	-0.312854	-0.0118192	2	1	0	1	2	1	2	1	1
Q9H3H5;Q9H3H5-2;Q9H3H5-3	Q9H3H5	UDP-N-acetylglucosamine--dolichyl-phosphate N-acetylglucosaminephosphotransferase	DPAGT1	0.15019	0.20905	0.124846	-0.0742785	0.0407612	0.057159	0.249372	0.75262	0.0725187	5	1	3	4	4	4	3	1	3
Q9BVM2	Q9BVM2	Protein DPCD	DPCD	-0.241434	-0.279571	-0.393911	0.148743	-0.0104809	0.0365265	-0.118072	-0.111537	-0.0740117	5	3	4	7	5	4	5	3	2
Q92785;Q92785-2	Q92785	Zinc finger protein ubi-d4	DPF2	0.12657	0.0977037	0.222604	-0.151474	-0.309731	-0.0955113	-0.0186758	-0.0372254	0.162277	8	4	4	7	6	7	9	9	4
Q9BZG8;Q9BZG8-3;Q9BZG8-2	Q9BZG8	Diphthamide biosynthesis protein 1	DPH1	0.0173358	0.319845	0.124499	-0.0750423	-0.0514473	-0.165213	-0.259256	0.0359035	-0.24253	7	5	3	7	4	4	5	4	2
Q9BQC3;Q9BQC3-3	Q9BQC3	Diphthamide biosynthesis protein 2	DPH2	0.242487	0.245473	0.0830575	-0.0815989	0.166663	-0.363124	-0.013814	0.231277	-0.841106	1	3	5	4	2	2	3	2	2
Q9H2P9;Q9H2P9-5;Q9H2P9-3;Q9H2P9-2;Q9H2P9-6;Q9H2P9-4	Q9H2P9	Diphthine synthase	DPH5	0.01936	0.0469812	0.140195	-0.0291138	-0.0136978	-0.0362461	-0.00166331	-0.0330848	-0.00183927	21	22	20	25	24	18	23	24	21
Q7L8W6	Q7L8W6	Diphthine--ammonia ligase	DPH6	0.401305	-0.0791705	0.61478	-0.263707	-0.317572	-0.32494	-0.169223	-0.0885165	1.02752	2	3	1	3	3	4	1	5	2
O60762	O60762	Dolichol-phosphate mannosyltransferase subunit 1	DPM1	0.0568749	0.0266929	-0.059645	0.132432	0.0843207	0.386132	-0.000734017	-0.00928301	0.0862355	18	16	17	14	16	14	18	17	20
Q9P2X0;Q9P2X0-2	Q9P2X0	Dolichol-phosphate mannosyltransferase subunit 3	DPM3	-0.0362536	-0.0717233	-0.0782092	0.0253197	-0.197292	0.0569139	-0.0731236	-0.112929	-0.0627075	4	9	4	4	5	4	4	8	3
Q9NY33;Q9NY33-4	Q9NY33	Dipeptidyl peptidase 3	DPP3	-0.25619	-0.243944	-0.262758	-0.144158	-0.044585	-0.0723001	0.00551563	0.0667055	-0.0252101	45	49	56	53	43	43	48	50	44
Q9UHL4	Q9UHL4	Dipeptidyl peptidase 2	DPP7	-0.576527	-0.304041	-0.551472	0.0724812	0.114101	0.0928576	0.0775082	0.289577	-0.0263436	8	3	5	10	4	4	2	2	3
Q6V1X1;Q6V1X1-5;Q6V1X1-3;Q6V1X1-6;Q6V1X1-4;Q6V1X1-2	Q6V1X1	Dipeptidyl peptidase 8	DPP8	-0.062991		-0.170709	-0.219565	-0.0611754	-0.320189	-0.463667		0.445372	3	0	1	4	1	2	3	0	1
Q86TI2;Q86TI2-2;Q86TI2-4	Q86TI2	Dipeptidyl peptidase 9	DPP9	-0.122311	-0.231197	-0.155868	-0.139357	-0.129732	-0.44537	-0.0712972	0.029606	-0.0581553	36	36	40	34	42	42	32	37	33
Q2PZI1;Q2PZI1-2	Q2PZI1	Probable C-mannosyltransferase DPY19L1	DPY19L1	-0.171588	-0.263954	-0.329418	0.174544	0.446066	0.0486555	0.053898	0.185405	0.0460748	6	5	2	6	5	5	6	6	4
Q7Z388	Q7Z388	Probable C-mannosyltransferase DPY19L4	DPY19L4	-0.133691	-0.360094	-0.17911		-2.54846	0.0296495	-0.498576	0.467836	0.117477	1	1	1	0	2	1	1	1	1
Q9C005	Q9C005	Protein dpy-30 homolog	DPY30	-0.0903598	0.0122908	-0.0784874	-0.0413612	-0.0268855	0.326205	-0.194775	-0.0361742	-0.0299661	7	9	9	8	7	6	10	7	8
Q16555;Q16555-2	Q16555	Dihydropyrimidinase-related protein 2	DPYSL2	-0.137313	-0.14536	-0.238645	0.106843	0.185277	-0.0532079	0.0385384	0.0427423	0.0421837	95	68	69	93	78	70	71	75	70
Q01658	Q01658	Protein Dr1	DR1	-0.119726	-0.121594	-0.116373	-0.128613	-0.107384	-0.00918176	-0.125029	-0.0563569	-0.221441	12	5	5	8	5	5	6	5	7
Q6UX65	Q6UX65	DNA damage-regulated autophagy modulator protein 2	DRAM2	-0.379591	-0.393651	0.00169474	-0.215418	0.0795903	0.157761		-0.0531329	0.218803	3	1	1	1	1	1	0	1	2
Q14919;Q14919-2	Q14919	Dr1-associated corepressor	DRAP1	0.049573	0.0792161	0.0650563	-0.151843	-0.0220694	0.235091	-0.124702	0.0205121	0.0244643	10	12	11	12	14	10	11	12	10
Q9Y295	Q9Y295	Developmentally-regulated GTP-binding protein 1	DRG1	-0.105272	-0.123246	-0.0996592	0.220268	0.306713	0.180413	-0.0444222	0.0978216	0.0150677	34	28	32	32	32	26	36	34	32
P55039	P55039	Developmentally-regulated GTP-binding protein 2	DRG2	0.0356982	0.0559074	-0.028666	0.132294	0.214051	0.00455635	-0.0297171	0.0294626	-0.00189236	25	30	25	32	25	27	27	29	24
Q9NRR4;Q9NRR4-2;Q9NRR4-4;Q9NRR4-3	Q9NRR4	Ribonuclease 3	DROSHA	0.34101	0.329884	0.239855	0.159876	0.0252414	-0.0336602	0.0494476	0.24888	0.234827	5	4	3	7	2	3	3	1	2
Q02487-2	Q02487	Desmocollin-2	DSC2	0.147778	0.340197	0.138715	0.156627	0.456841	0.12935	0.0910693	0.322382	0.0774852	6	3	5	7	4	5	3	3	4
Q9BVC3	Q9BVC3	Sister chromatid cohesion protein DCC1	DSCC1	-0.127348	-0.0530542	-0.0382535	0.104877	0.249139	-0.204597	0.195069	0.0587151	-0.236084	10	6	7	7	5	8	7	8	5
Q14126	Q14126	Desmoglein-2	DSG2	-0.0676073	-0.219404	-0.121487	0.169582	0.137438	0.0130451	0.0280749	-0.00372365	0.0075623	57	70	73	72	68	62	79	71	66
Q9H410;Q9H410-4;Q9H410-2;Q9H410-3	Q9H410	Kinetochore-associated protein DSN1 homolog	DSN1	0.053157	0.33734	0.10372	-0.162779	-0.169514	-0.112582	-0.134335	0.0393269	0.163493	10	6	7	8	9	12	8	5	12
P15924;P15924-3;P15924-2	P15924	Desmoplakin	DSP	-0.181814	-0.15254	-0.237053	-0.00920855	-0.0976006	-0.392541	-0.122548	0.0144514	-0.0554161	373	387	352	382	379	406	386	367	346
Q03001	Q03001	Dystonin	DST	-0.24298	-0.379518	-0.323452	0.134223	0.142631	0.0439398	-0.0561768	-0.049901	-0.0270457	76	77	59	63	44	51	60	59	47
P60981;P60981-2	P60981	Destrin	DSTN	-0.124949	-0.21309	-0.0667317	-0.0618759	0.0041426	0.0375453	-0.0267238	0.0461495	0.00127197	36	37	35	38	37	31	44	35	29
Q6XUX3;Q6XUX3-2;Q6XUX3-4	Q6XUX3	Dual serine/threonine and tyrosine protein kinase	DSTYK	-0.217072		0.541792	-0.349624	0.0370015	-0.315772	0.556941	0.0416047		6	0	1	4	2	1	3	2	0
Q8TEA8	Q8TEA8	D-tyrosyl-tRNA(Tyr) deacylase 1	DTD1	-0.0601074	-0.142055	-0.130974	-0.14344	-0.158295	0.352402	-0.162168	-0.0169363	-0.0797159	9	10	12	8	13	11	5	11	11
Q9NZJ0	Q9NZJ0	Denticleless protein homolog	DTL	0.0148237	0.145005	0.113401	-0.227185	-0.1186	-0.526407	-0.0717378	0.0461495	0.0518834	13	10	7	17	8	12	10	11	5
Q9Y4J8;Q9Y4J8-14;Q9Y4J8-13;Q9Y4J8-2;Q9Y4J8-15;Q9Y4J8-6;Q9Y4J8-10;Q9Y4J8-11;Q9Y4J8-16;Q9Y4J8-5;Q9Y4J8-4;Q9Y4J8-3	Q9Y4J8	Dystrobrevin alpha	DTNA		-0.0647526	-0.435364		-0.0982743	-0.187018	-1.11286	0.0451566	-0.0681447	0	2	2	0	2	2	1	1	2
Q96EV8;Q96EV8-2;Q96EV8-3	Q96EV8	Dysbindin	DTNBP1	-0.257273	-0.13984	-0.294531	-0.0986801	0.0903799	0.0225137	-0.0151301	0.0582933	0.0294775	6	5	8	5	5	4	5	6	7
Q8N5C7;Q8N5C7-2	Q8N5C7	DTW domain-containing protein 1	DTWD1	0.228481	0.705492	0.098363	-0.0430259	0.0627053	-0.39388	-0.17246	-0.14228	0.0767145	4	3	3	6	1	3	4	1	4
Q8NBA8	Q8NBA8	DTW domain-containing protein 2	DTWD2	0.381599	1.21616	0.669009	-0.0217935	0.280571	0.352681	-0.12784	-0.0648619	-0.724436	2	3	1	2	1	1	3	1	2
Q86UW9;Q86UW9-2	Q86UW9	Probable E3 ubiquitin-protein ligase DTX2	DTX2	-0.181477	-0.349283	-0.0430967	-0.0514255	-0.102185	-0.153426	-0.0521341	0.05294	-0.0417796	3	3	3	5	1	4	3	3	5
Q8TDB6	Q8TDB6	E3 ubiquitin-protein ligase DTX3L	DTX3L	0.799684	0.317643	0.508155	0.467369	0.0726696	-0.00754061	0.106592	0.163218	-0.0984025	8	6	1	10	5	3	6	5	4
P23919;P23919-2	P23919	Thymidylate kinase	DTYMK	0.0859984	0.0731837	-0.0265012	0.67288	0.726859	0.830922	-0.0691902	0.0146688	0.00624308	36	28	32	39	32	29	42	36	38
Q6P1R4	Q6P1R4	tRNA-dihydrouridine(16/17) synthase [NAD(P)(+)]-like	DUS1L	-0.0560245	-0.231706	0.0240815	-0.0314592	-0.0712701	-0.124706	0.0403453	0.133095	-0.0127996	16	12	13	14	13	12	7	10	11
Q9NX74	Q9NX74	tRNA-dihydrouridine(20) synthase [NAD(P)+]-like	DUS2	-0.153432	-0.164024	-0.117159	-0.187154	-0.238721	-0.313203	0.0195013	-0.0346736	0.0731573	21	21	11	22	19	18	23	14	14
Q96G46;Q96G46-2	Q96G46	tRNA-dihydrouridine(47) synthase [NAD(P)(+)]-like	DUS3L	-0.140126	0.0901198	0.106322	-0.00673201	0.0323929	-0.0496148	-0.108288	0.0560417	0.0409817	17	19	20	19	20	16	24	21	18
O95620;O95620-2	O95620	tRNA-dihydrouridine(20a/20b) synthase [NAD(P)+]-like	DUS4L	-0.0179678	-0.0433403	0.0893539	-0.224234	0.361521	-0.800545		-0.0720623		1	1	1	1	1	3	0	1	0
O75319;O75319-2	O75319	RNA/RNP complex-1-interacting phosphatase	DUSP11	-0.0277479	-0.0963738	-0.05384	-0.0622545	-0.111551	0.121263	-0.00448482	-0.131302	-0.034231	8	4	8	8	7	4	9	2	4
Q9UNI6	Q9UNI6	Dual specificity protein phosphatase 12	DUSP12	0.0618647	0.0844057	0.0576881	0.034289	-0.080649	-0.063082	-0.0841943	-0.0504922	-0.0031317	21	15	14	26	15	15	23	15	14
Q9BVJ7	Q9BVJ7	Dual specificity protein phosphatase 23	DUSP23	0.0415846	0.118489	0.0693776	-0.233638	-0.0573597	0.126667	-0.525312	0.00868529	-0.126238	10	5	8	10	9	7	6	6	11
P51452;P51452-2	P51452	Dual specificity protein phosphatase 3	DUSP3	-0.094335	-0.0438617	-0.0716716	0.13381	0.226576	0.239568	-0.136079	0.104238	0.0443277	18	15	11	17	12	13	20	13	14
P33316	P33316	Deoxyuridine 5-triphosphate nucleotidohydrolase, mitochondrial	DUT	0.291619	0.456412	0.270069	0.00301127	0.0998885	0.0971065	0.307282	0.0923387	0.08038	1	1	1	1	1	1	2	1	2
P33316-2	P33316	Deoxyuridine 5-triphosphate nucleotidohydrolase, mitochondrial	DUT	0.260705	0.304479	0.178653	-0.0301472	-0.0425209	0.0182656	-0.0421845	-0.000204991	-0.027388	44	45	43	45	50	39	51	42	36
O14641	O14641	Segment polarity protein dishevelled homolog DVL-2	DVL2	-0.0780132	-0.0318875	0.117596	-0.0982918	-0.0973711	-0.288643	-0.0696302	-0.0835124	0.0546939	14	11	13	15	11	20	8	12	13
Q92997;Q92997-2	Q92997	Segment polarity protein dishevelled homolog DVL-3	DVL3	-0.245373	0.0292446	-0.0442166	-0.171023	-0.100619	0.0697725	-0.0461066	-0.0587644	0.0395723	5	7	6	6	5	6	3	5	5
O77932	O77932	Decapping and exoribonuclease protein	DXO	-0.190518	0.674313		-0.428688	-0.113438	-0.53991	-0.159706	0.486035		2	1	0	1	1	2	1	1	0
Q7RTS9;Q7RTS9-2	Q7RTS9	Dymeclin	DYM	-0.0912457	0.0151542	-0.268914	-0.0989713	0.0840508	-0.203422	-0.0764674	0.00827774	0.103595	5	3	3	6	2	4	3	6	2
Q14204	Q14204	Cytoplasmic dynein 1 heavy chain 1	DYNC1H1	-0.163413	-0.205287	-0.336531	-0.149662	-0.0536282	-0.553167	0.0170022	-0.035994	-0.040743	503	474	465	524	478	509	491	476	449
O14576;O14576-2;O14576-4;O14576-3;O14576-5	O14576	Cytoplasmic dynein 1 intermediate chain 1	DYNC1I1	-0.0778721	-0.0986935		0.00399103		-0.212374		0.135896		1	2	0	1	0	1	0	1	0
Q13409-3;Q13409-6;Q13409-2;Q13409-7;Q13409;Q13409-5	Q13409	Cytoplasmic dynein 1 intermediate chain 2	DYNC1I2	-0.174536	-0.120368	-0.227133	0.0555412	0.0653054	-0.152094	-0.0877708	-0.00651536	0.00123665	40	32	30	31	33	37	44	37	30
Q9Y6G9	Q9Y6G9	Cytoplasmic dynein 1 light intermediate chain 1	DYNC1LI1	0.276122	0.382943	0.231606	0.0221836	0.0622944	0.0103392	0.0073644	-0.0326504	-0.0350094	24	27	35	30	30	30	31	29	28
O43237;O43237-2	O43237	Cytoplasmic dynein 1 light intermediate chain 2	DYNC1LI2	-0.32256	-0.219202	-0.316567	-0.105784	0.0249603	0.0144593	-0.0185848	0.0218395	-7.06978e-05	28	28	29	27	26	23	27	23	27
Q8NCM8;Q8NCM8-2	Q8NCM8	Cytoplasmic dynein 2 heavy chain 1	DYNC2H1	0.192664	-0.42393		0.27736	-0.0853008	-0.928286	-0.0760096	-0.33007	-0.538314	1	3	0	3	1	7	2	1	2
P63167	P63167	Dynein light chain 1, cytoplasmic	DYNLL1	0.0651344	0.0887614	0.0808488	0.0862104	0.106547	0.0618806	0.00493368	0.0639069	0.061078	14	12	12	12	16	14	23	10	12
Q9NP97	Q9NP97	Dynein light chain roadblock-type 1	DYNLRB1	0.016073	0.0417954	-0.063012	-0.046642	0.0579034	0.469695	0.00185585	0.0225604	0.0142629	18	21	23	22	24	23	21	22	22
P63172	P63172	Dynein light chain Tctex-type 1	DYNLT1	-0.645124	-0.695287	-0.913233	-0.164014	-0.0605636	0.0294997	-0.0936876	-0.096337	-0.0839621	7	6	6	5	6	6	8	7	5
P51808	P51808	Dynein light chain Tctex-type 3	DYNLT3	0.698685	0.640314	0.691305	0.149969	0.248537	-0.109416	0.0189397	0.192085	0.0159419	7	6	4	7	3	4	5	6	5
Q13627;Q13627-4;Q13627-2;Q13627-3;Q13627-5	Q13627	Dual specificity tyrosine-phosphorylation-regulated kinase 1A	DYRK1A	-0.0726603	-0.0406321	0.0360294	-0.0318917	0.0673548	-0.114485	-0.211395	0.0931625	0.115243	5	7	4	9	8	6	10	7	7
O00716;O00716-2	O00716	Transcription factor E2F3	E2F3	-0.0853391		0.103352	-0.220339	-0.289028		-0.97569	0.515525	0.162767	3	0	2	3	1	0	2	1	1
Q16254	Q16254	Transcription factor E2F4	E2F4	-0.221083	-0.154018	-0.346418	0.312096	0.10442	0.171635	-0.147728	0.0403239	0.0717622	8	9	5	4	5	3	5	4	2
Q66K89	Q66K89	Transcription factor E4F1	E4F1	0.246249	-0.175796	0.331544	-0.35574	-0.352469	0.261683	0.257663	-0.357494	0.0493237	4	1	1	8	1	2	2	2	1
Q96JC9	Q96JC9	ELL-associated factor 1	EAF1	0.290526		0.431855	-0.088571	-0.0553366	-0.17978	-0.172612	-0.522121	0.112205	2	0	1	4	2	2	2	1	3
Q56P03	Q56P03	E2F-associated phosphoprotein	EAPP	0.0432435	0.322506	0.324593	-0.142523	-0.313566	-0.155866	0.0192649	0.0994625	0.163272	5	3	7	7	8	8	8	3	7
Q5JPH6;Q5JPH6-2	Q5JPH6	Probable glutamate--tRNA ligase, mitochondrial	EARS2	-0.0232571	-0.189906	0.0658744	-0.134423	-0.0616829	-0.103405	0.017742	-0.0334294	0.0615692	6	5	9	6	6	9	8	6	8
Q9HAK2	Q9HAK2	Transcription factor COE2	EBF2	-0.262895		0.30367	0.00216663	0.0422901		0.326399	-0.160901	0.0386606	3	0	1	3	1	0	2	1	1
Q99848	Q99848	Probable rRNA-processing protein EBP2	EBNA1BP2	0.0621493	0.0622892	0.0934952	-0.00526025	-0.093718	0.35836	0.0232788	-0.113816	-0.0219045	54	59	63	55	56	58	56	66	61
Q15125	Q15125	3-beta-hydroxysteroid-Delta(8),Delta(7)-isomerase	EBP	0.0354373	-0.122365	-0.162578	0.304653	0.19693	0.50643	0.0359698	-0.162916	-0.0220301	13	14	14	15	12	14	14	14	13
O95905;O95905-3;O95905-2	O95905	Protein SGT1	ECD	-0.202725	-0.193835	0.0629302	0.283208	0.304051	0.0320203	0.0854344	-0.0184185	-0.0395254	15	11	9	9	13	9	14	9	11
P42892;P42892-3;P42892-4;P42892-2	P42892	Endothelin-converting enzyme 1	ECE1	0.285781	0.29979	0.435269	-0.192635	0.00285824	0.256463	-0.0409514	0.0882128	0.0253676	12	12	7	14	16	17	11	12	16
O60344-4;O60344	O60344	Endothelin-converting enzyme 2;Methyltransferase-like region;Endothelin-converting enzyme 2 region	ECE2	-0.282673	-0.0744449	-0.274917	0.191447	0.0805376	-0.00541503	-0.0732181	-0.0574839	-0.0236821	8	4	6	3	5	3	4	6	4
O95672;O95672-2	O95672	Endothelin-converting enzyme-like 1	ECEL1	0.219705	0.115557	-0.146088	0.932957	0.787208	0.540887	0.0463909	-0.0326355	0.0120211	16	18	17	14	18	12	14	23	13
Q13011	Q13011	Delta(3,5)-Delta(2,4)-dienoyl-CoA isomerase, mitochondrial	ECH1	0.279675	0.120884	0.0537122	-0.0857621	-0.196554	-0.0529963	0.162924	0.0661462	0.0854695	50	50	44	58	58	56	45	52	54
Q9NTX5;Q9NTX5-6;Q9NTX5-2;Q9NTX5-3	Q9NTX5	Ethylmalonyl-CoA decarboxylase	ECHDC1	-0.0362079	-0.126745	-0.287381	0.139857	0.0602378	0.407798	-0.0194042	-0.0604123	-0.00857969	22	21	19	19	17	22	16	22	20
P30084	P30084	Enoyl-CoA hydratase, mitochondrial	ECHS1	-0.0104665	-0.153231	-0.0983014	0.119277	-0.0314838	0.181942	0.127992	0.042458	0.0314503	61	60	65	68	61	62	72	58	59
P42126;P42126-2	P42126	Enoyl-CoA delta isomerase 1, mitochondrial	ECI1	-0.0251757	0.0700204	0.039798	-0.0885389	-0.0875791	-0.142578	0.112838	0.0195158	0.064158	34	28	28	37	27	28	25	32	27
O75521;O75521-2	O75521	Enoyl-CoA delta isomerase 2, mitochondrial	ECI2	-0.130451	-0.205587	-0.210808	-0.0939472	-0.124124	-0.192019	0.0713924	0.0584339	0.000600792	56	41	40	53	42	41	45	38	35
Q5VYK3	Q5VYK3	Proteasome-associated protein ECM29 homolog	ECM29	0.0563035	0.0566024	-0.00549278	-0.120377	-0.0466817	-0.539688	0.0126739	0.0207575	-0.0171213	144	113	106	147	121	141	120	130	114
Q9BQ95;Q9BQ95-2;Q9BQ95-4	Q9BQ95	Evolutionarily conserved signaling intermediate in Toll pathway, mitochondrial	ECSIT	-0.0834176	-0.0151982	-0.0537717	-0.123897	-0.0401655	0.0189703	0.164662	-0.0749742	-0.141032	5	7	7	4	6	5	8	6	6
Q9H8V3;Q9H8V3-3;Q9H8V3-2;Q9H8V3-4	Q9H8V3	Protein ECT2	ECT2	0.0886552	-0.037469	-0.00238918	0.11426	0.0221455	-0.174448	0.0881137	-0.0461924	0.153199	18	17	10	18	12	10	18	13	11
Q96F86	Q96F86	Enhancer of mRNA-decapping protein 3	EDC3	0.118519	0.292491	0.26048	0.0933096	0.11463	-0.239748	-0.0556164	0.064327	0.0902921	16	20	24	13	22	24	23	21	22
Q6P2E9;Q6P2E9-2	Q6P2E9	Enhancer of mRNA-decapping protein 4	EDC4	-0.0332405	-0.0395324	-0.0113052	-0.0985992	-0.0466226	-0.467302	-7.48826e-05	0.0563233	-0.011837	72	72	68	71	61	84	60	68	61
Q9BZQ6;Q9BZQ6-2	Q9BZQ6	ER degradation-enhancing alpha-mannosidase-like protein 3	EDEM3	0.29465	0.598924	-0.0703227	0.0421761	0.109467	-0.0253594	0.247607	0.293644	0.0372318	7	4	1	7	4	5	3	1	3
O60869;O60869-2;O60869-3	O60869	Endothelial differentiation-related factor 1	EDF1	-0.0217784	0.225709	0.0624573	0.157711	0.228775	0.547461	-0.0585923	0.0917893	-0.0694052	31	37	38	31	42	38	31	40	41
O43854;O43854-2	O43854	EGF-like repeat and discoidin I-like domain-containing protein 3	EDIL3	0.967094	0.46931	0.520029	0.0469813	0.210223	0.328257	-0.0190399	0.0792326	-0.244958	1	1	1	3	2	2	2	3	1
Q3B7T1;Q3B7T1-5	Q3B7T1	Erythroid differentiation-related factor 1	EDRF1	-0.0722698	0.17476	0.314699	0.36221	0.500774	-0.0213691	-0.155263	-0.141262	0.253272	7	5	2	10	3	2	8	5	3
Q15075	Q15075	Early endosome antigen 1	EEA1	-0.206114	-0.224934	-0.226729	-0.0188819	0.107079	0.202184	-0.0565817	0.0471418	-0.0143339	102	109	104	86	91	99	88	96	87
O75530;O75530-2;O75530-3	O75530	Polycomb protein EED	EED	-0.0132224	0.0422166	0.0955614	-0.201921	-0.244743	-0.295729	0.0136385	-0.0927102	0.0913874	19	16	20	28	16	23	22	19	19
P68104;Q5VTE0;P68104-2	P68104	Elongation factor 1-alpha 1;Putative elongation factor 1-alpha-like 3	EEF1A1;EEF1A1P5	-0.184394	-0.0655692	-0.108968	0.0188318	0.0632531	0.000739157	-0.0595753	0.00257454	-0.0807062	444	375	423	460	423	429	553	426	400
P24534	P24534	Elongation factor 1-beta	EEF1B2	0.0508643	0.0898483	0.0787302	0.267979	0.252505	0.457437	-0.0175081	0.0553374	0.0195557	36	42	32	33	42	34	47	39	38
P29692	P29692	Elongation factor 1-delta	EEF1D	0.0263493	0.0545163	-0.11516	0.3155	0.331595	0.515947	0.0450271	0.0582933	0.000600792	6	6	6	5	5	6	6	6	6
P29692-2	P29692	Elongation factor 1-delta	EEF1D	-0.125597	0.00337817	-0.0399112	0.164468	0.231823	0.388588	-0.0856079	0.0367601	-0.0640741	93	111	99	97	106	94	111	113	97
P29692-3	P29692	Elongation factor 1-delta	EEF1D	-0.475558	-0.112769	-0.207534	0.53139	0.771036	0.704083	0.0797773	0.0594177	-0.0743094	3	4	2	2	3	3	3	4	3
P29692-4	P29692	Elongation factor 1-delta	EEF1D	0.381941	-0.141752	0.0649776		0.193307	0.278995	-0.00838097	0.132962	-0.0457512	1	2	2	0	3	2	1	2	3
O43324;O43324-2	O43324	Eukaryotic translation elongation factor 1 epsilon-1	EEF1E1	-0.0434465	0.0313676	-0.0625477	0.062807	0.179604	0.241941	0.0307602	0.065027	0.00705234	37	27	26	30	33	29	29	28	26
P26641;P26641-2	P26641	Elongation factor 1-gamma	EEF1G	-0.108295	-0.0446516	0.0382436	0.127738	0.08769	0.0875648	-0.0815612	0.0308964	-0.0381274	89	94	92	93	90	90	110	93	90
P13639	P13639	Elongation factor 2	EEF2	-0.117307	-0.0369944	-0.0890081	0.155135	0.213927	-0.157685	-0.073943	-0.0125285	-0.0757989	380	339	324	356	335	339	370	352	316
O00418	O00418	Eukaryotic elongation factor 2 kinase	EEF2K	-0.140061	-0.218159	-0.291848	-0.121758	0.0231313	-0.257375	-0.0108837	-0.100412	-0.0601255	8	12	10	11	10	12	11	6	9
P57772;P57772-2	P57772	Selenocysteine-specific elongation factor	EEFSEC	0.0608681	0.0392658	0.0382757	0.0685963	0.0431234	-0.102912	-0.00523616	0.0283145	-0.0360057	24	18	19	26	23	25	22	19	19
Q12805;Q12805-2;Q12805-4;Q12805-3;Q12805-5	Q12805	EGF-containing fibulin-like extracellular matrix protein 1	EFEMP1	-0.0362079	0.134115	0.154406	0.176684	0.472494	0.230013	-0.121424	0.235139	-0.0667927	7	5	5	9	3	7	11	5	3
Q96C19	Q96C19	EF-hand domain-containing protein D2	EFHD2	0.263802	0.182932	0.122201	0.116353	0.180362	0.31153	-0.101266	-0.0315725	-0.120847	26	30	27	24	32	23	27	29	24
P98172	P98172	Ephrin-B1	EFNB1	-0.444053	-1.08704		-0.182003	-0.195816		-0.0385191	-0.252761		1	1	0	1	1	0	3	1	0
Q14156;Q14156-2;Q14156-3	Q14156	Protein EFR3 homolog A	EFR3A	-0.1914	-0.417487		0.0775018	-0.427056	-0.745053	-0.0175839		-0.189709	3	2	0	3	2	2	4	0	4
Q9Y2G0;Q9Y2G0-2;Q9Y2G0-3	Q9Y2G0	Protein EFR3 homolog B	EFR3B	-0.528252	0.0451613		-0.110572		-0.840298				1	1	0	3	0	1	0	0	0
Q7Z2Z2;Q7Z2Z2-2	Q7Z2Z2	Elongation factor Tu GTP-binding domain-containing protein 1	EFTUD1	0.0871176	0.261236	0.14394	0.0066857	0.105617	-0.268173	-0.101122	0.0489828	-0.100182	19	14	14	23	20	23	21	21	14
Q15029;Q15029-2;Q15029-3	Q15029	116 kDa U5 small nuclear ribonucleoprotein component	EFTUD2	-0.00443375	0.0283946	0.102923	-0.0715291	-0.171478	-0.338995	0.00294728	-0.0528443	-0.0190183	123	89	106	113	99	108	100	103	100
P00533;P00533-4;P00533-3	P00533	Epidermal growth factor receptor	EGFR	0.00188542	-0.123215	0.0427738	0.0779313	0.0695376	-0.127293	-0.0492489	0.0381867	-0.0254979	89	75	67	81	66	64	78	73	61
Q9GZT9;Q9GZT9-2;Q9GZT9-3	Q9GZT9	Egl nine homolog 1	EGLN1	0.155934	0.0559074	0.152852	-0.105817	-0.171945	-0.0977467	-0.074968	0.0414625	-0.0450764	14	16	16	14	17	20	17	13	15
Q8NDI1;Q8NDI1-3;Q8NDI1-2	Q8NDI1	EH domain-binding protein 1	EHBP1	0.144825	0.11449	0.0673993	-0.140306	0.149741	0.016225	0.164929	0.0152629	0.247224	7	10	8	4	7	8	6	6	4
Q8N3D4	Q8N3D4	EH domain-binding protein 1-like protein 1	EHBP1L1	0.0405883	-0.235785	-0.0953963	-0.0871097	-0.208174	-0.231792	-0.110194	0.00163888	-0.00900646	16	22	26	19	23	35	26	24	24
Q9H4M9	Q9H4M9	EH domain-containing protein 1	EHD1	-0.216847	-0.222706	-0.130271	-0.138043	-0.0752434	0.150521	-0.0598406	0.0092964	-0.126662	65	56	59	67	62	64	66	59	63
Q9NZN4;Q9NZN4-2	Q9NZN4	EH domain-containing protein 2	EHD2	-0.394823	-0.437704	-0.230104	-0.0103495	0.0463132	0.0922838	-0.149371	-0.0710315	-0.11584	54	52	50	46	51	53	45	45	50
Q9H223	Q9H223	EH domain-containing protein 4	EHD4	0.0515811	-0.011522	0.0919977	-0.0529295	-0.0596539	-0.011133	-0.0286779	-0.00934195	-0.043509	19	16	19	19	13	14	18	14	19
Q9H9B1;Q9H9B1-3;Q9H9B1-4	Q9H9B1	Histone-lysine N-methyltransferase EHMT1	EHMT1	0.132681	0.0831782	0.173874	-0.117653	-0.210506	-0.173125	0.172125	-0.181127	0.0621279	19	22	21	19	17	21	17	16	22
Q96KQ7;Q96KQ7-2	Q96KQ7	Histone-lysine N-methyltransferase EHMT2	EHMT2	0.0873973	0.0554902	0.00506186	-0.128266	-0.209993	-0.177126	0.00302201	-0.269994	0.173416	22	8	11	19	19	17	26	11	15
O14681;O14681-3	O14681	Etoposide-induced protein 2.4 homolog	EI24	-0.151038	-0.287153	-0.184058	-0.0357743	-0.119299	0.370224	-0.118576	-0.0728321	0.0389015	9	4	3	6	5	4	4	4	3
P41567;O60739	P41567	Eukaryotic translation initiation factor 1;Eukaryotic translation initiation factor 1b	EIF1;EIF1B	0.0207811	0.0788056	0.019281	0.0914672	0.098553	0.331563	0.114637	0.0123045	-0.0115697	22	22	17	21	20	15	23	19	18
Q8N9N8	Q8N9N8	Probable RNA-binding protein EIF1AD	EIF1AD	0.0227858	0.0627044	0.0181922	0.190918	0.157457	0.271411	-0.101973	0.0625055	-0.167962	10	9	7	10	10	8	11	8	8
P47813;O14602	P47813	Eukaryotic translation initiation factor 1A, X-chromosomal;Eukaryotic translation initiation factor 1A, Y-chromosomal	EIF1AX;EIF1AY	-0.117694	-0.0498339	-0.0954667	0.21481	0.263988	0.62451	-0.0720841	0.00695241	-0.0129244	22	25	22	20	24	18	25	24	20
Q9BY44;Q9BY44-3;Q9BY44-4;Q9BY44-2	Q9BY44	Eukaryotic translation initiation factor 2A;Eukaryotic translation initiation factor 2A, N-terminally processed	EIF2A	-0.0648855	-0.0742775	-0.0498296	0.0372812	0.116874	0.0801318	-0.0297782	0.0633465	0.0523096	82	84	82	88	89	84	91	84	82
Q9BQI3;Q9BQI3-2	Q9BQI3	Eukaryotic translation initiation factor 2-alpha kinase 1	EIF2AK1	-0.395956	-0.00474857	0.0243082	-0.0453161	-0.18082	-0.600122	-0.0709038	0.208397	0.0700122	3	3	3	3	3	2	4	3	2
P19525;P19525-2	P19525	Interferon-induced, double-stranded RNA-activated protein kinase	EIF2AK2	0.0748991	-0.0191474	0.0583365	0.231766	0.18578	0.0106429	-0.0191462	-0.0219819	0.0699449	35	39	38	38	39	37	33	42	34
Q9NZJ5	Q9NZJ5	Eukaryotic translation initiation factor 2-alpha kinase 3	EIF2AK3	-0.230569	-0.2429		-0.0106387	-0.409868	0.315632				1	4	0	1	1	1	0	0	0
Q9P2K8;Q9P2K8-2	Q9P2K8	Eukaryotic translation initiation factor 2-alpha kinase 4	EIF2AK4	0.185497	0.111282	0.185995	0.104456	0.129091	-0.148105	-0.012333	-0.0112737	0.0238734	21	15	13	24	15	21	20	13	14
Q14232;Q14232-2	Q14232	Translation initiation factor eIF-2B subunit alpha	EIF2B1	0.0219374	0.00640314	-0.00779177	0.0013366	0.0880938	0.164419	0.0334112	0.0227045	0.00715787	42	44	39	40	46	40	37	48	39
P49770	P49770	Translation initiation factor eIF-2B subunit beta	EIF2B2	0.00604836	0.164738	0.0627725	0.136562	0.130006	0.26665	-0.0249552	0.0488413	-0.0134595	24	21	15	25	18	20	21	17	19
Q9NR50;Q9NR50-3;Q9NR50-2	Q9NR50	Translation initiation factor eIF-2B subunit gamma	EIF2B3	0.263678	0.324008	0.373958	-0.0379289	0.126603	-0.259358	-0.0019932	0.074652	-0.0124965	25	17	20	30	25	27	29	26	23
Q9UI10	Q9UI10	Translation initiation factor eIF-2B subunit delta	EIF2B4	0.0852984	0.0874016	0.203286	0.175882	0.107079	0.0156199	-0.00223317	0.041747	0.051747	17	20	22	16	17	21	27	17	25
Q13144	Q13144	Translation initiation factor eIF-2B subunit epsilon	EIF2B5	0.0699542	0.145136	0.108095	0.0352478	-0.0107691	-0.265903	-0.0136023	0.0872484	-0.00283062	20	19	13	17	21	20	19	14	14
P41214;P41214-2	P41214	Eukaryotic translation initiation factor 2D	EIF2D	-0.198116	-0.0131401	-0.0704782	0.0478878	0.216638	-0.0549019	-0.0905906	0.0133058	-0.0333263	36	37	25	27	32	32	27	30	26
P05198	P05198	Eukaryotic translation initiation factor 2 subunit 1	EIF2S1	-0.0489378	-0.0485179	-0.0111725	-0.0370604	0.0336512	0.00704481	-0.0114874	-0.026389	-0.0207207	77	77	77	79	84	83	77	79	72
P20042	P20042	Eukaryotic translation initiation factor 2 subunit 2	EIF2S2	-0.108824	-0.0833296	-0.129911	0.033802	0.0791841	0.365462	-0.0244676	0.00491106	-0.0308144	56	88	84	50	82	74	76	83	80
P41091;Q2VIR3;Q2VIR3-2	P41091	Eukaryotic translation initiation factor 2 subunit 3;Putative eukaryotic translation initiation factor 2 subunit 3-like protein	EIF2S3;EIF2S3L	-0.153052	-0.113456	-0.0768542	0.139034	0.157073	-0.0373969	-0.099372	-0.0451497	-0.0590204	93	94	84	91	87	75	99	91	81
Q14152;Q14152-2	Q14152	Eukaryotic translation initiation factor 3 subunit A	EIF3A	-0.19815	-0.109693	-0.107336	0.149969	0.17581	0.435906	-0.106868	-0.00957775	-0.0439645	216	258	257	192	262	230	205	277	250
P55884;P55884-2	P55884	Eukaryotic translation initiation factor 3 subunit B	EIF3B	-0.125824	-0.0989102	-0.122544	0.174008	0.165388	0.0932401	-0.0682949	0.00553835	-0.0371659	92	99	91	85	96	95	106	107	86
Q99613;Q99613-2;B5ME19	Q99613	Eukaryotic translation initiation factor 3 subunit C;Eukaryotic translation initiation factor 3 subunit C-like protein	EIF3C;EIF3CL	-0.176952	-0.090514	-0.0412828	0.0914672	0.145091	0.0471017	-0.0996287	0.0290321	0.012249	111	135	123	116	147	122	125	151	121
O15371;O15371-3;O15371-2	O15371	Eukaryotic translation initiation factor 3 subunit D	EIF3D	-0.132615	-0.0756172	-0.0858945	0.113562	0.105085	0.196677	-0.0601372	0.0188079	0.0375934	80	80	76	78	77	70	93	79	77
P60228	P60228	Eukaryotic translation initiation factor 3 subunit E	EIF3E	-0.157253	-0.0337653	-0.0655424	0.135186	0.177582	0.0309477	-0.0663806	0.0411779	-0.0545715	95	78	79	90	92	78	94	84	78
O00303	O00303	Eukaryotic translation initiation factor 3 subunit F	EIF3F	-0.117742	-0.0078697	0.0150023	0.0663324	0.106813	0.175004	-0.0750785	0.024289	-0.0499351	74	61	53	70	60	57	81	64	55
O75821	O75821	Eukaryotic translation initiation factor 3 subunit G	EIF3G	-0.080226	-0.0552602	-0.0604345	0.095574	0.0962799	0.112069	0.0103116	0.0560417	0.0380583	35	46	36	33	42	38	37	39	41
O15372	O15372	Eukaryotic translation initiation factor 3 subunit H	EIF3H	-0.118242	-0.0399484	-0.0239211	0.191976	0.199922	0.200365	-0.0218349	0.0503974	-0.00943335	36	37	41	38	43	41	26	39	41
Q13347	Q13347	Eukaryotic translation initiation factor 3 subunit I	EIF3I	-0.0452695	-0.0556657	-0.0509548	0.134911	0.138738	-0.00815582	-0.0214548	-0.00265249	-0.047595	66	58	56	67	61	65	67	59	63
O75822;O75822-2;O75822-3	O75822	Eukaryotic translation initiation factor 3 subunit J	EIF3J	0.118246	0.203036	0.063135	0.112584	0.11951	0.344151	-0.04052	0.074791	-0.00490403	33	52	49	34	50	45	50	53	51
Q9UBQ5;Q9UBQ5-2	Q9UBQ5	Eukaryotic translation initiation factor 3 subunit K	EIF3K	-0.108023	-0.00792783	-0.0076428	0.174544	0.16577	0.331381	-0.108998	0.00174125	0.028854	22	28	30	21	32	28	28	27	26
Q9Y262	Q9Y262	Eukaryotic translation initiation factor 3 subunit L	EIF3L	-0.13493	-0.0556207	-0.0457623	0.157033	0.188544	-0.0544517	-0.0348476	0.0287451	-0.0461527	87	75	70	88	76	71	87	74	75
Q7L2H7;Q7L2H7-2	Q7L2H7	Eukaryotic translation initiation factor 3 subunit M	EIF3M	-0.0275359	0.0247052	0.0208072	0.091609	0.108008	0.106396	-0.0499619	0.0132188	-0.022802	68	51	47	69	52	48	61	55	53
P60842;P60842-2	P60842	Eukaryotic initiation factor 4A-I	EIF4A1	-0.0677319	0.0496369	0.024729	0.10136	0.141205	0.105449	-0.0612775	0.0109102	-0.00415939	212	184	173	221	188	191	240	180	177
Q14240;Q14240-2	Q14240	Eukaryotic initiation factor 4A-II;Eukaryotic initiation factor 4A-II, N-terminally processed	EIF4A2	-0.0684639	0.0038107	-0.150339	0.0582719	0.272658	0.113719	0.264661	0.326591	0.134869	24	21	21	20	21	23	27	26	21
P38919	P38919	Eukaryotic initiation factor 4A-III;Eukaryotic initiation factor 4A-III, N-terminally processed	EIF4A3	0.0816531	0.194977	0.161077	-0.0356504	-0.108232	-0.0159455	0.0403017	-0.00268182	0.0175666	77	94	92	77	106	107	105	96	95
P23588;P23588-2	P23588	Eukaryotic translation initiation factor 4B	EIF4B	-0.253762	-0.12268	-0.237694	-0.0446302	-0.00157445	0.351283	-0.109693	-0.0446815	-0.114366	86	133	121	78	134	117	92	138	129
P06730;P06730-2;P06730-3	P06730	Eukaryotic translation initiation factor 4E	EIF4E	-0.0527695	-0.080148	-0.0595421	0.137386	0.189046	0.242674	-0.0273952	0.0671248	0.0125644	27	26	24	27	26	26	27	26	21
O60573;O60573-2	O60573	Eukaryotic translation initiation factor 4E type 2	EIF4E2	0.0123808	0.0346167	0.021959	0.764496	0.700429	0.815041	-0.045952	0.155352	-0.0141019	9	11	14	13	10	10	11	12	10
Q13541	Q13541	Eukaryotic translation initiation factor 4E-binding protein 1	EIF4EBP1	-0.22914	-0.129036	-0.515044	0.0140216	0.06339	0.177553	-0.0512183	-0.0346586	-0.102495	5	6	7	5	5	5	6	4	6
Q13542	Q13542	Eukaryotic translation initiation factor 4E-binding protein 2	EIF4EBP2		-0.329751	-0.285935		-0.219039	0.218775	-0.0778261	-0.0119526	-0.0798093	0	5	6	0	6	5	4	3	6
Q9NRA8;Q9NRA8-3;Q9NRA8-2	Q9NRA8	Eukaryotic translation initiation factor 4E transporter	EIF4ENIF1	-0.291664	-0.156674	-0.260251	0.102487	0.164878	0.310276	0.0305109	0.213204	0.395858	5	12	11	7	11	7	7	7	7
Q04637-3;Q04637;Q04637-9;Q04637-5;Q04637-6	Q04637	Eukaryotic translation initiation factor 4 gamma 1	EIF4G1	-0.114618	-0.100536	-0.0539768	0.0375315	0.105484	0.0534541	-0.107836	-0.0252562	-0.00986038	170	203	196	175	194	201	198	203	194
Q04637-4	Q04637	Eukaryotic translation initiation factor 4 gamma 1	EIF4G1	0.46242	0.0155832	-0.101954		0.0950751	0.162279	-0.193165	0.0474252	0.0188581	1	2	2	0	2	2	1	2	1
P78344;P78344-2	P78344	Eukaryotic translation initiation factor 4 gamma 2	EIF4G2	0.0210007	0.0600726	0.076671	0.0223175	0.0413174	-0.0235442	-0.0726982	0.0511041	-0.00396442	113	105	108	105	104	104	108	111	99
O43432;O43432-3;O43432-4	O43432	Eukaryotic translation initiation factor 4 gamma 3	EIF4G3	0.381713	0.40396	0.148492	0.021752	0.0565285	-0.373854	0.0366124	-0.00356219	-0.103577	4	9	8	8	7	14	8	10	7
Q15056	Q15056	Eukaryotic translation initiation factor 4H	EIF4H	-0.0850712	-0.0688703	-0.108862	-0.0103191	-0.0740834	0.322397	-0.116545	-0.0819929	-0.0757989	32	41	41	32	41	38	46	37	43
P55010	P55010	Eukaryotic translation initiation factor 5	EIF5	-0.0658958	-0.0830081	-0.0203268	0.0636747	0.0189018	0.258106	-0.101716	0.0273092	-0.0244369	59	70	55	60	67	59	63	67	54
P63241;P63241-2;Q6IS14	P63241	Eukaryotic translation initiation factor 5A-1;Eukaryotic translation initiation factor 5A-1-like	EIF5A;EIF5AL1	-0.0328149	-0.115256	-0.0993064	0.0212608	0.0260846	0.13498	-0.00455994	0.0462913	-0.047321	65	75	73	71	77	67	93	80	66
O60841	O60841	Eukaryotic translation initiation factor 5B	EIF5B	-0.144488	-0.0933638	-0.16081	0.136424	0.135356	0.350423	-0.0587951	0.0231368	-0.0427806	108	119	116	102	116	103	111	121	111
P56537;P56537-2	P56537	Eukaryotic translation initiation factor 6	EIF6	-0.0718169	0.0151542	-0.00924914	-0.0990361	-0.0152584	-0.013859	0.0236913	0.0452985	-0.0193766	24	27	25	24	26	30	28	26	24
Q9BQ52;Q9BQ52-4;Q9BQ52-3	Q9BQ52	Zinc phosphodiesterase ELAC protein 2	ELAC2	-0.0493528	-0.072559	0.0385643	0.0952911	0.0471442	0.0377688	-0.0921702	-0.0217292	0.0359567	64	58	68	65	73	62	70	66	58
Q15717;Q15717-2	Q15717	ELAV-like protein 1	ELAVL1	0.000608948	-0.0747645	-0.0115375	-0.0201991	-0.159781	-0.0459254	-0.0253819	-0.112075	-0.00744225	60	69	64	58	65	72	62	72	67
Q12926;Q12926-2;P26378;P26378-4;P26378-2;P26378-5;P26378-3	Q12926	ELAV-like protein 2;ELAV-like protein 4	ELAVL2;ELAVL4	0.308391	0.0271185	0.137578	0.485614	0.191554	0.325005	0.254653	0.00456082	0.0215421	6	7	5	8	8	8	10	6	8
P32519;P32519-2	P32519	ETS-related transcription factor Elf-1	ELF1	-0.12657	-0.00733209	-0.197286	-0.248872	-0.398736	-0.586659	0.119195	0.0525166		1	1	1	1	2	1	3	1	0
Q15723-2;Q15723-3;Q15723-4;Q15723;Q15723-1	Q15723	ETS-related transcription factor Elf-2	ELF2	0.0256782	-0.0611593	0.14021	-0.181352	-0.389524	-0.352701	0.0140241	-0.125029	0.0325393	6	3	4	6	4	9	11	4	4
P55199	P55199	RNA polymerase II elongation factor ELL	ELL	0.279186	0.448172	-0.123297	-0.0503611	-0.387652	-0.18815	0.326399	0.118873	0.174544	3	3	3	1	5	2	1	5	4
O00472;O00472-2	O00472	RNA polymerase II elongation factor ELL2	ELL2	-0.191417	-0.023886	0.350391		1.01911	0.51377	0.0592261	-0.124614	0.517645	5	1	1	0	1	1	2	1	1
Q96JJ3;Q96JJ3-3	Q96JJ3	Engulfment and cell motility protein 2	ELMO2	0.111524	0.154905	0.0391732	0.00349369	-0.0371679	-0.0783977	0.00502322	0.103965	0.0605527	18	16	14	17	18	21	16	17	17
Q8IZ81	Q8IZ81	ELMO domain-containing protein 2	ELMOD2	-0.249764	-0.409248	-0.330163	-0.206621	-0.315202	-0.0775904	0.0119611	-0.051812	0.0186313	6	8	5	6	5	4	4	4	4
Q6PJG2	Q6PJG2	ELM2 and SANT domain-containing protein 1	ELMSAN1	-0.0797235	-0.125988	-0.0524394	-0.171874	-0.262823	-0.299741	0.00324616	-0.168582	0.143471	8	6	5	12	8	13	9	4	7
P60002	P60002	Transcription elongation factor 1 homolog	ELOF1	-0.172475	0.149312	0.0605009	-0.108144	-0.196291	0.363304	-0.0634042	0.16191	0.064851	3	2	1	4	2	2	3	3	2
Q9BW60;Q9BW60-2	Q9BW60	Elongation of very long chain fatty acids protein 1	ELOVL1	0.0399382	0.0545163	0.0493277	-0.00799254	0.059277	0.320704	0.0158472	0.0110701	0.0295814	8	6	7	7	6	6	6	5	6
Q9NYP7;Q9NYP7-2	Q9NYP7	Elongation of very long chain fatty acids protein 5	ELOVL5	0.168017	-0.213224	-0.0649567	0.00960051	-0.155186	-0.0417729	0.0136682	-0.103854	0.020131	10	12	9	5	12	8	13	10	9
Q6IA86;Q6IA86-3;Q6IA86-6;Q6IA86-5;Q6IA86-2;Q6IA86-7;Q6IA86-4	Q6IA86	Elongator complex protein 2	ELP2	-0.0114394	-0.0590196	-0.0695277	-0.0129542	0.00442786	-0.237522	-0.00731187	0.0633465	-0.0342853	32	29	27	35	28	34	33	32	18
Q9H9T3;Q9H9T3-2;Q9H9T3-4;Q9H9T3-5	Q9H9T3	Elongator complex protein 3	ELP3	-0.0813886	0.0262672	-0.163703	-0.0968045	-0.0856347	-0.00480099	0.0212142	0.0174488	0.0613998	31	27	25	35	29	29	34	31	25
Q96EB1;Q96EB1-2;Q96EB1-3	Q96EB1	Elongator complex protein 4	ELP4	0.319743	0.370587	0.393767	-0.108893	0.0326726	-0.228204	-0.00350868	0.221892	-0.00337969	8	8	5	11	8	11	10	9	6
Q8TE02;Q8TE02-3;Q8TE02-2;Q8TE02-4	Q8TE02	Elongator complex protein 5	ELP5	0.395783	0.820935	0.436972	0.147243	0.0793195	-0.0785054	0.00353004	0.205606	-0.102495	1	1	1	2	3	2	2	2	4
Q0PNE2;Q0PNE2-2	Q0PNE2	Elongator complex protein 6	ELP6	0.295981	0.710888	0.475373	-0.0784206	0.116082	-0.0191714	0.0585073	0.050256	0.224804	8	4	6	7	6	9	9	10	9
Q8N766;Q8N766-3;Q8N766-2;Q8N766-4	Q8N766	ER membrane protein complex subunit 1	EMC1	0.256483	0.0854958	0.199994	0.0254088	-0.0350997	-0.177847	0.0645346	0.00923821	-0.034593	39	40	37	41	49	41	40	40	42
Q5UCC4;Q5UCC4-2	Q5UCC4	ER membrane protein complex subunit 10	EMC10	0.161789	0.0124341		-0.130117	-0.0559165		0.0395733	-0.0171586	-0.728325	4	2	0	3	1	0	3	2	1
Q15006	Q15006	ER membrane protein complex subunit 2	EMC2	-0.0917522	-0.14768	-0.107212	-0.0435709	-0.0134235	0.344572	0.0196638	-0.0573773	-0.120328	21	15	11	19	15	18	22	13	18
Q9P0I2;Q9P0I2-2	Q9P0I2	ER membrane protein complex subunit 3	EMC3	0.102696	0.132533	-0.0184079	0.0472299	-0.0421968	0.50765	0.0626717	-0.0344937	-0.00168001	11	11	10	13	11	8	11	15	11
Q5J8M3;Q5J8M3-2;Q5J8M3-3	Q5J8M3	ER membrane protein complex subunit 4	EMC4	0.266892	0.0234259	-0.018558	0.0780745	0.0747085	0.241683	0.0585073	0.010576	0.0118283	7	6	6	7	5	7	6	7	3
Q9BV81	Q9BV81	ER membrane protein complex subunit 6	EMC6		-0.583359	-0.312513	0.252715		0.0596318		-0.417925	-0.259969	0	1	3	1	0	3	0	2	2
Q9NPA0	Q9NPA0	ER membrane protein complex subunit 7	EMC7	0.167091	-0.163975	0.102479	0.00500024	0.0898423	0.467189	-0.0434187	0.0308964	-0.119905	9	12	10	11	14	9	11	9	9
O43402;O43402-2	O43402	ER membrane protein complex subunit 8	EMC8	-0.128306	-0.142278	-0.103705	0.0703242	0.0335115	0.218534	0.00182593	-0.0462983	0.0436934	14	11	10	16	12	7	17	12	9
P50402	P50402	Emerin	EMD	-0.000148563	-0.012032	-0.0299765	0.0581123	-0.193524	0.106586	0.0424264	-0.128226	0.0436248	19	22	21	16	23	21	22	19	25
Q96AY2;Q96AY2-2	Q96AY2	Crossover junction endonuclease EME1	EME1	0.736446	0.72722	0.0913488	0.0150836	1.18295		1.17869	0.929691		3	4	1	3	1	0	2	3	0
Q92979	Q92979	Ribosomal RNA small subunit methyltransferase NEP1	EMG1	0.0036202	0.114623	0.17893	-0.15746	-0.269946	-0.129272	-0.0268763	-0.082892	0.100994	34	25	26	36	27	29	33	23	24
O00423;O00423-3	O00423	Echinoderm microtubule-associated protein-like 1	EML1	-0.773981	-0.490457	-0.458389	0.110206	0.686274	0.00717166	-0.269167	0.0166819	-0.00426574	2	3	3	1	1	1	4	2	2
O95834-3;O95834-2;O95834	O95834	Echinoderm microtubule-associated protein-like 2	EML2	-0.330215	-0.250342	-0.370012	0.0843589	0.0937351	-0.36713	-0.0234931	0.0764582	-0.0117123	37	23	25	33	21	30	29	23	21
Q32P44;Q32P44-2	Q32P44	Echinoderm microtubule-associated protein-like 3	EML3	-0.175458	-0.272169	-0.227538	-0.21605	-0.29083	-0.197241	-0.0152511	-0.0118493	0.139642	10	6	9	11	6	11	9	5	7
Q9HC35;Q9HC35-2	Q9HC35	Echinoderm microtubule-associated protein-like 4	EML4	0.062007	-0.121406	-0.0690268	0.151875	0.0988202	-0.206508	0.0491003	0.0928879	0.0787074	61	62	59	72	57	60	55	57	58
P54852	P54852	Epithelial membrane protein 3	EMP3	-0.0618275	-0.41163	-0.357492	-0.0288055	-0.0495214	0.10578	0.512595	-0.0395711	-0.116893	4	4	2	3	3	2	2	3	2
Q7Z589;Q7Z589-5;Q7Z589-4;Q7Z589-7;Q7Z589-6;Q7Z589-2	Q7Z589	Protein EMSY	EMSY	0.241105	0.115691	0.155855	-0.0223612	0.279392	-0.242128	-0.00268322	-0.107604	0.127235	7	4	4	8	2	4	6	3	3
Q8N8S7;Q8N8S7-2;Q8N8S7-3	Q8N8S7	Protein enabled homolog	ENAH	0.0332469	-0.170565	-0.0886054	0.100515	0.0849952	0.415541	-0.036613	-0.033894	0.00455271	35	45	36	32	45	42	39	54	45
O94919	O94919	Endonuclease domain-containing 1 protein	ENDOD1	-0.0150827	-0.0714651	-0.233546	-0.220093	-0.103629	0.102626	0.173188	0.0536456	0.0459208	12	5	5	8	6	4	12	5	6
Q14249	Q14249	Endonuclease G, mitochondrial	ENDOG	0.408934	0.140161	0.628583	0.236262	-0.1449	0.508833	0.145293	-0.159658	0.161914	4	2	2	3	2	2	3	2	3
P17813;P17813-2	P17813	Endoglin	ENG	1.21773	-0.403903	-0.30566		-0.427364	0.0165527	-0.0609494	0.00288143	-0.206375	2	4	2	0	2	4	4	3	5
Q8NFI3;Q8NFI3-2;Q8NFI3-3	Q8NFI3	Cytosolic endo-beta-N-acetylglucosaminidase	ENGASE	0.107806		0.0994852	0.222601	0.616702	0.354557	0.0257229			3	0	1	3	1	1	2	0	0
P06733;P06733-2	P06733	Alpha-enolase	ENO1	0.401868	0.357786	0.366954	0.0411044	0.103754	0.120301	-0.00295332	0.031183	0.0333167	309	254	261	345	274	285	335	274	256
P09104;P09104-2	P09104	Gamma-enolase	ENO2	-0.216726	0.2103	-0.279026	0.202126	0.316511	0.262299	-0.0342494	-0.050841	-0.0231791	4	6	4	4	4	7	6	4	2
P13929;P13929-2;P13929-3	P13929	Beta-enolase	ENO3	0.393297	0.473168	0.245977	0.437109	0.3584	0.499973	0.205887	0.024289	0.0902921	36	31	22	36	33	22	40	35	25
Q9UHY7	Q9UHY7	Enolase-phosphatase E1	ENOPH1	-0.198303	-0.293994	-0.406687	-0.030286	0.102156	-0.0397274	-0.0545428	-0.0284482	-0.0763205	10	13	14	10	17	16	13	17	21
Q7L5Y1;Q7L5Y1-4;Q7L5Y1-5;Q7L5Y1-2;Q7L5Y1-6;Q7L5Y1-7	Q7L5Y1	Mitochondrial enolase superfamily member 1	ENOSF1	0.00105436	0.0963524	-0.0510571	0.278482	0.179352	0.0744046	0.00460529	0.0182297	0.0474437	22	16	18	16	14	17	16	14	10
O43768;O43768-3;O43768-2;O43768-9;O43768-4;O43768-6;O43768-5;O43768-7;O43768-8	O43768	Alpha-endosulfine	ENSA	0.164575	0.238997	0.0618107	0.0696045	0.103222	0.493613	-0.0685305	0.0278837	-0.0294789	8	20	19	8	21	14	17	22	15
Q9NPA8;Q9NPA8-2	Q9NPA8	Transcription and mRNA export factor ENY2	ENY2	-0.0387235	0.0420762	0.057862	-0.0176577	-0.0725031	0.129606	-0.0664119	-0.0549265	-0.0131741	10	7	7	8	6	9	13	7	6
Q5NDL2;Q5NDL2-3;Q5NDL2-2	Q5NDL2	EGF domain-specific O-linked N-acetylglucosamine transferase	EOGT	0.357452	0.0799	0.449324	-0.198709	0.13079	-0.312317	-0.0476227	-0.126467	-0.034231	9	2	4	9	3	2	5	5	3
Q09472	Q09472	Histone acetyltransferase p300	EP300	-0.0340007	-0.16811	-0.0332243	-0.0140981	-0.0707441	-0.330667	-0.00209818	-0.0183889	0.07351	7	10	13	11	9	16	7	12	13
Q96L91;Q96L91-3;Q96L91-5;Q96L91-2;Q96L91-4	Q96L91	E1A-binding protein p400	EP400	0.129968	0.0444607	0.146173	-0.0405218	-0.223208	-0.49675	-0.00948102	-0.166182	-0.0111422	25	25	26	33	28	32	26	19	25
P11171;P11171-2;P11171-5;P11171-3;P11171-4;P11171-7;P11171-6	P11171	Protein 4.1	EPB41	0.46866	0.44849	0.385725	0.233694	0.15103	0.127017	0.178226	0.131626	0.160507	21	20	24	30	23	24	24	27	22
Q9H4G0	Q9H4G0	Band 4.1-like protein 1	EPB41L1	0.114134	-0.0762723	0.229501	0.131605	0.0478363	-0.0897209	0.118091	-0.0201546	-0.052169	31	37	35	29	41	38	30	46	38
Q9H4G0-2	Q9H4G0	Band 4.1-like protein 1	EPB41L1	-0.46993	-0.0710854	0.344179	-0.426453	0.0590024	0.0823729	0.180871	-0.037556	0.123703	2	4	2	2	5	2	3	4	2
O43491;O43491-3;O43491-2	O43491	Band 4.1-like protein 2	EPB41L2	0.533112	0.348508	0.431245	-0.245142	-0.457927	-0.58127	0.179417	0.0327582	0.038196	46	47	42	45	53	71	46	57	55
O43491-4	O43491	Band 4.1-like protein 2	EPB41L2	0.959933	0.715385	1.18573	-0.0471728	-0.446321	0.0516104		0.321445		1	2	1	3	1	2	0	1	0
Q9H329;Q9H329-2	Q9H329	Band 4.1-like protein 4B	EPB41L4B	0.449097	0.215911		-0.305167	-0.313868		0.372938		0.0371284	1	1	0	3	1	0	1	0	3
Q9HCM4-2	Q9HCM4	Band 4.1-like protein 5	EPB41L5	-0.344442	-0.310193	-0.280525	0.364559	0.501179	0.423052	0.525554	-0.19077	-0.0194124	4	3	6	2	3	3	1	5	2
Q9H2F5;Q9H2F5-2;Q9H2F5-3	Q9H2F5	Enhancer of polycomb homolog 1	EPC1	-0.377485		0.174706	-0.193827		-0.252204	-0.1619		0.0697765	1	0	2	1	0	2	2	0	1
Q9UM22;Q9UM22-3	Q9UM22	Mammalian ependymin-related protein 1	EPDR1	-0.244862		-0.461219	0.773451	1.51541		0.284347			3	0	1	2	1	0	3	0	0
Q9HCE0;Q9HCE0-2	Q9HCE0	Ectopic P granules protein 5 homolog	EPG5	-0.403777	-0.650086	-0.111741	-0.234455	0.05529	-0.253085			0.286053	3	1	1	1	1	1	0	0	1
P29317	P29317	Ephrin type-A receptor 2	EPHA2	-0.36446	-0.309279	-0.0779833	-0.0996026	0.0782359	0.0354573	-0.176313	-0.173693	-0.204011	27	18	15	22	15	16	19	15	22
P54760	P54760	Ephrin type-B receptor 4	EPHB4	-0.121292	-0.288988	-0.220635	-0.0176271	0.00142983	-0.0815776	0.0444318	-0.0821943	0.000565458	19	9	11	13	11	11	12	7	9
P07099	P07099	Epoxide hydrolase 1	EPHX1	0.176849	0.0990538	0.000625477	0.547504	0.50451	0.248309	0.0560604	-0.00851696	0.0430588	50	46	45	41	49	50	38	59	49
B3EWF7	B3EWF7	Laforin, isoform 9	EPM2A	-0.0772294	-0.179261	0.020158	0.183619	0.00556833		-0.0483814	0.229655		1	1	1	1	1	0	2	1	0
Q9Y6I3;Q9Y6I3-1	Q9Y6I3	Epsin-1	EPN1	-0.0227741	-0.124034	0.0233852	0.0260322	0.0984194	-0.0187581	0.0226597	-0.0955077	0.1377	11	8	5	14	11	14	7	5	11
O95208;O95208-2;O95208-3	O95208	Epsin-2	EPN2	-0.123848	-0.267969	-0.146052	0.0701803	-0.147306	0.129746	-0.150717	-0.132922	-0.159173	6	4	4	6	4	6	9	6	5
P58107	P58107	Epiplakin	EPPK1	-0.156541	-0.536443	-0.400698	-0.317391	-0.432143	-0.83156	-0.145937	-0.29356	-0.266588	183	203	191	202	214	215	191	194	191
P07814	P07814	Bifunctional glutamate/proline--tRNA ligase;Glutamate--tRNA ligase;Proline--tRNA ligase	EPRS	0.0430993	0.0419358	-0.00913315	-0.105622	-0.00401107	-0.346172	-0.0112157	0.0441629	0.0241515	270	249	242	288	254	269	283	256	248
P42566;P42566-2	P42566	Epidermal growth factor receptor substrate 15	EPS15	0.30947	0.2093	0.227393	-0.174412	-0.0325223	-0.34203	0.0735288	0.0530812	-0.0278564	18	20	21	24	24	26	24	23	24
Q9UBC2-2;Q9UBC2;Q9UBC2-3;Q9UBC2-4	Q9UBC2	Epidermal growth factor receptor substrate 15-like 1	EPS15L1	-0.0840473	0.0348989	0.0289307	-0.03435	0.061335	0.0941479	0.0146618	0.0367601	-0.0578057	41	39	36	38	46	41	46	41	37
Q12929;Q12929-2	Q12929	Epidermal growth factor receptor kinase substrate 8	EPS8	-1.51922	-0.6237	-1.71626	-0.0953509	0.123192		-1.57181	0.139622		4	2	2	1	1	0	1	2	0
Q9H6S3;Q9H6S3-3	Q9H6S3	Epidermal growth factor receptor kinase substrate 8-like protein 2	EPS8L2	-0.0686352	-0.221205	-0.158163	-0.0464548	0.0601006	-0.130639	-0.0346942	-0.130644	-0.0277483	28	30	27	36	27	27	34	28	31
Q9C0D9	Q9C0D9	Ethanolaminephosphotransferase 1	EPT1	-0.141617	-0.154678	-0.114287	0.304286	0.283982	0.605199	0.0152546	0.0818634	0.133533	2	2	2	2	2	2	3	2	2
O75616;O75616-2	O75616	GTPase Era, mitochondrial	ERAL1	0.104632	-0.0119009	0.0178345	0.101501	-0.0479825	-0.0513574	0.118505	-0.01873	-0.0510333	16	12	12	17	11	12	14	10	14
Q9NZ08;Q9NZ08-2	Q9NZ08	Endoplasmic reticulum aminopeptidase 1	ERAP1	0.787772	0.636971	0.608639	-0.177946	-0.0228977	-0.237161	0.026576	-0.0381121	-0.0284871	19	22	19	19	28	27	18	22	19
Q96RT1-3;Q96RT1;Q96RT1-8;Q96RT1-5;Q96RT1-2;Q96RT1-7;Q96RT1-9;Q96RT1-6;Q96RT1-4	Q96RT1	Protein LAP2	ERBB2IP	0.263183	0.165898	0.38017	0.0141413	-0.0915824	-0.345783	-0.0666472	-0.0631477	-0.169929	27	26	21	33	28	33	23	28	29
Q8IUD2;Q8IUD2-3;Q8IUD2-2;Q8IUD2-4;Q8IUD2-5	Q8IUD2	ELKS/Rab6-interacting/CAST family member 1	ERC1	-0.053201	-0.0349198	-0.132038	-0.0878803	-0.0457216	-0.0800137	-0.0048905	0.0553374	-0.0253539	51	43	52	55	54	46	47	49	52
O15083	O15083	ERC protein 2	ERC2	-0.0562098	0.0316504	-0.109785	-0.13015	0.0378378		-0.133267	-0.0410917	0.0128972	1	1	1	1	1	0	1	2	2
P07992;P07992-2;P07992-3;P07992-4	P07992	DNA excision repair protein ERCC-1	ERCC1	-0.0572141	0.153087	0.731522	-0.139507	-0.0799231	-0.302977	0.179814	0.48499	-0.0896306	4	2	1	3	2	3	2	3	2
P18074;P18074-2	P18074	TFIIH basal transcription factor complex helicase XPD subunit	ERCC2	-0.00943433	-0.184147	0.0900811	0.000370144	-0.16138	-0.22397	-0.0378117	-0.0709546	-0.0918892	15	6	8	16	6	14	11	8	10
P19447	P19447	TFIIH basal transcription factor complex helicase XPB subunit	ERCC3	0.0602983	0.0296695	-0.0566454	0.0518726	-0.0576425	0.384141	0.0921937	-0.12789	0.0680241	14	10	9	11	11	9	7	14	5
Q92889	Q92889	DNA repair endonuclease XPF	ERCC4	-0.235702	0.0323572	0.0579569	-0.192359	0.0515679	-0.126236	0.0182153	-0.0521307	0.0828686	10	6	6	9	6	7	10	7	6
P28715	P28715	DNA repair protein complementing XP-G cells	ERCC5	-0.0434312	-0.0868099	0.0580202	-0.178459	-0.221739	-0.241736	0.198075	-0.0101379	0.115472	10	12	8	17	15	14	10	10	11
Q03468	Q03468	DNA excision repair protein ERCC-6	ERCC6	-0.30062	-0.404611	-0.19891	-0.0404441	-0.0838446	0.105117	-0.0769887	-0.00722149	-0.0025119	38	42	39	37	38	37	35	31	33
Q2NKX8	Q2NKX8	DNA excision repair protein ERCC-6-like	ERCC6L	-0.006805	-0.102723	-0.136085	-0.0689116	-0.0329613	-0.563076	-0.0616682	-0.0747583	-0.0429263	17	14	16	12	15	21	9	14	15
P50548;P50548-2	P50548	ETS domain-containing transcription factor ERF	ERF	0.176718	0.0128639	0.0836324	0.0237599	-0.185612	-0.321558	-0.21273	0.0971374	-0.0208282	7	5	6	4	8	6	5	6	5
Q969X5;Q969X5-2	Q969X5	Endoplasmic reticulum-Golgi intermediate compartment protein 1	ERGIC1	0.138496	0.189411	0.104455	-0.187808	-0.0667982	0.0414151	0.0257524	0.0681028	0.00735131	28	24	21	27	23	23	30	24	25
Q96RQ1	Q96RQ1	Endoplasmic reticulum-Golgi intermediate compartment protein 2	ERGIC2	-0.225471	-0.142869	-0.186754	-0.0908382	-0.146086	0.147486	0.0661091	0.0192703	0.0572101	10	11	10	12	8	12	13	10	12
Q9Y282;Q9Y282-3;Q9Y282-2	Q9Y282	Endoplasmic reticulum-Golgi intermediate compartment protein 3	ERGIC3	-0.0984166	-0.086641	-0.226825	-0.161308	-0.103844	0.137763	-0.13133	0.0847655	-0.0160128	11	15	10	12	13	11	10	13	10
P84090	P84090	Enhancer of rudimentary homolog	ERH	0.00123248	0.0610428	0.124514	0.0424695	-0.0692875	0.0838892	0.049983	-0.0434588	0.0432475	27	23	27	31	20	22	32	24	24
Q8IV48	Q8IV48	3-5 exoribonuclease 1	ERI1	-0.0801003	-0.356759	0.027203	2.26646e-05	-0.028548	0.237255	0.0167357	-0.0470393	0.107012	12	5	6	14	1	5	6	3	5
O43414;O43414-3;O43414-2	O43414	ERI1 exoribonuclease 3	ERI3	0.26244	0.502031	0.365677	-0.117637	0.247092	-0.33256	0.133737	0.278756	0.135561	5	5	3	5	4	1	3	5	4
Q86X53	Q86X53	Glutamate-rich protein 1	ERICH1	-0.179608	-0.195175	-0.349352	-0.354619	0.0269273	0.108479	-0.39964	0.233022	-0.077924	3	4	3	2	3	2	3	4	2
Q96DZ1;Q96DZ1-3;Q96DZ1-2	Q96DZ1	Endoplasmic reticulum lectin 1	ERLEC1	-0.201956	-0.275857	-0.12847	0.363502	0.241052	0.171363	0.0824672	-0.0263293	0.0460235	10	10	13	6	7	4	12	4	6
O75477	O75477	Erlin-1	ERLIN1	-0.0314629	-0.0447858	-0.0795134	0.0986817	0.033791	0.0293748	0.0501421	0.0119706	-0.0188214	24	22	21	21	24	25	24	26	18
O94905	O94905	Erlin-2	ERLIN2	-0.0907711	-0.0713132	-0.151582	0.170253	0.00884217	0.112045	-0.0385345	0.0343317	-0.0155125	21	13	17	21	13	15	16	14	13
Q7Z2K6	Q7Z2K6	Endoplasmic reticulum metallopeptidase 1	ERMP1	0.0291909	-0.111082	-0.175294	-0.153472	-0.186295	-0.20901	0.0485501	0.105599	0.124482	32	29	31	32	34	36	31	26	31
Q96HE7	Q96HE7	ERO1-like protein alpha	ERO1L	-0.105735	-0.21616	-0.208713	-0.0533214	0.0177718	-0.145226	0.0881137	0.040751	-0.00556034	34	34	34	32	36	31	39	31	28
P30040	P30040	Endoplasmic reticulum resident protein 29	ERP29	-0.0225628	0.0748314	-0.111403	-0.0456592	0.0574911	0.116544	0.0605192	0.0898646	-0.00403532	39	39	39	37	36	40	39	42	37
Q9BS26	Q9BS26	Endoplasmic reticulum resident protein 44	ERP44	-0.100326	-0.0140155	-0.0971387	-0.162508	-0.042963	-0.163013	0.0253992	-0.0127353	-0.0692569	38	30	32	35	39	32	31	34	35
Q56NI9	Q56NI9	N-acetyltransferase ESCO2	ESCO2	0.164973	0.404833	0.614888	-0.690901	-0.185042	-0.626486	-0.0430329	0.126941	0.22953	3	1	2	4	3	9	6	4	3
P10768	P10768	S-formylglutathione hydrolase	ESD	0.200959	0.267253	0.211841	-0.158776	-0.0873815	-0.295948	0.0471448	0.0264469	0.0500409	22	21	19	26	28	22	19	21	20
Q9H501	Q9H501	ESF1 homolog	ESF1	-0.235125	-0.121123	-0.00555889	0.0696045	0.00428524	0.145782	0.039821	-0.0633007	0.120894	30	23	30	29	22	21	27	23	25
Q14674;Q14674-2	Q14674	Separin	ESPL1	0.299969	0.277187	0.112305	-0.111421	-0.254096	-0.680215	0.221127	-0.1769	-0.0452405	11	12	10	18	15	13	18	12	13
Q9H6T0;Q9H6T0-2	Q9H6T0	Epithelial splicing regulatory protein 2	ESRP2	-0.206319	-0.242644	-0.20609	-0.13255	-0.122115	-0.365125	-0.325272	-0.252691	-0.200473	10	9	12	13	9	19	13	11	10
Q9BSJ8	Q9BSJ8	Extended synaptotagmin-1	ESYT1	-0.0447177	-0.0763485	-0.118302	0.0634867	0.0400657	-0.0895852	0.016336	0.0133638	0.0254197	72	76	69	80	71	69	73	72	65
Q9BSJ8-2	Q9BSJ8	Extended synaptotagmin-1	ESYT1	-0.0834491	-0.0935951	0.0943899	0.017892	0.125555	-0.16988	0.0857166	0.108454	0.123006	1	1	1	1	1	1	2	1	1
A0FGR8-2;A0FGR8-4	A0FGR8	Extended synaptotagmin-2	ESYT2	-0.409507	-0.103794	-0.00994522	0.243811	0.268389	0.411617	-0.0622935	0.19733	0.493368	2	2	2	2	1	2	2	1	1
A0FGR8-6;A0FGR8	A0FGR8	Extended synaptotagmin-2	ESYT2	-0.121826	-0.21522	-0.166694	-0.0214101	-0.0150126	-0.0189389	0.0732441	0.05576	0.0772842	45	47	37	43	47	44	50	47	36
P62495;P62495-2	P62495	Eukaryotic peptide chain release factor subunit 1	ETF1	0.3258	0.376945	0.330104	0.189461	0.203654	0.153687	0.0450125	0.0810331	-0.00320255	87	71	68	88	70	63	91	70	67
P13804;P13804-2	P13804	Electron transfer flavoprotein subunit alpha, mitochondrial	ETFA	0.1339	0.0687806	0.162505	-0.00762793	-0.0311037	-0.0202569	0.136873	0.0820017	0.0608238	52	38	43	50	46	40	53	38	43
P38117;P38117-2	P38117	Electron transfer flavoprotein subunit beta	ETFB	0.0956234	-0.0202609	0.0347443	-0.0467357	-0.101924	0.0178376	0.0449254	0.0379015	0.038523	49	53	41	46	50	49	44	55	46
Q16134;Q16134-3	Q16134	Electron transfer flavoprotein-ubiquinone oxidoreductase, mitochondrial	ETFDH	0.776716	0.290956		0.0301369	-0.216843	-0.250292	0.302676	0.0134799	0.309788	3	4	0	5	1	7	4	2	2
O95571	O95571	Persulfide dioxygenase ETHE1, mitochondrial	ETHE1	-0.146739	-0.133722	-0.114394	-0.4242	-0.316538	-0.300682	0.0186293	0.0522342	-0.0120865	25	11	14	26	16	21	25	14	15
Q9HBU6	Q9HBU6	Ethanolamine kinase 1	ETNK1	0.0192427	0.243277	0.140359	0.263958	0.0125341	-0.0223786	-0.396837	0.0620849	-0.269994	8	12	6	8	9	5	6	6	8
P41162	P41162	ETS translocation variant 3	ETV3	0.230128	0.263526		-0.0112477	-0.0610411	-0.544439	0.00982079	0.095768	0.416133	2	2	0	1	1	1	2	2	1
O60447;O60447-2	O60447	Ecotropic viral integration site 5 protein homolog	EVI5	-0.39993	-0.137882	0.062473	-0.360233	0.0431234	0.161322	0.167465	-0.170937	-0.0387445	3	10	7	3	8	5	1	6	4
Q96CN4;Q96CN4-2	Q96CN4	EVI5-like protein	EVI5L	0.236951	-0.831245		-0.0460959		-0.463641				1	1	0	1	0	1	0	0	0
Q9UI08;Q9UI08-3;Q9UI08-2	Q9UI08	Ena/VASP-like protein	EVL	-0.0163592	0.100942	-0.188347	-0.366161	-0.445016	-0.594337	-0.0952226	0.0884882	0.0140354	7	7	5	7	9	12	10	6	8
Q92817	Q92817	Envoplakin	EVPL	0.101589	0.00942179	-0.0195923	0.430398	0.365412	-0.109443	-0.00305837	-0.145548	-0.00141462	12	11	7	7	10	10	9	12	5
Q01844;Q01844-6;Q01844-3;Q01844-5;Q01844-2	Q01844	RNA-binding protein EWS	EWSR1	-0.0195631	0.114223	0.0235309	0.05682	-0.0274395	0.324109	0.0780758	-0.0877383	0.0458694	13	17	10	13	14	11	15	15	14
Q9NVH0;Q9NVH0-2	Q9NVH0	Exonuclease 3-5 domain-containing protein 2	EXD2	-0.0674984	0.0178691	0.0430295	-0.147937	0.152446	0.502854	-0.316405			3	1	2	4	2	1	4	0	0
Q9UQ84;Q9UQ84-4	Q9UQ84	Exonuclease 1	EXO1	0.364393	0.327928	-0.00456761	-0.0408171	-0.113422	-0.383765	0.0631018	-0.126323	0.268171	3	3	4	7	7	5	4	7	4
Q9NV70	Q9NV70	Exocyst complex component 1	EXOC1	0.0173065	-0.0778275	-0.0622898	-0.0204902	-0.0678324	-0.0656678	0.0885363	0.12895	0.0614167	19	17	20	19	22	22	11	21	11
Q96KP1	Q96KP1	Exocyst complex component 2	EXOC2	-0.106295	-0.0345793	0.00276322	-0.093399	-0.140998	-0.249989	0.131414	-0.0109196	0.0200438	17	14	17	17	16	16	18	17	12
O60645;O60645-2;O60645-3	O60645	Exocyst complex component 3	EXOC3	0.0398371	-0.00487909	-0.0717927	0.0616492	-0.0522629	0.105117	0.00797517	0.0396119	0.045955	14	20	17	17	21	20	21	20	17
Q96A65	Q96A65	Exocyst complex component 4	EXOC4	-0.0859382	-0.144785	-0.184563	-0.0649547	-0.195489	-0.401235	-0.00902884	0.051528	-0.0173717	25	20	21	28	28	25	28	24	17
O00471	O00471	Exocyst complex component 5	EXOC5	-0.00593957	-0.0164257	-0.0762813	0.0393558	-0.0619069	-0.0346784	0.128129	-0.0180478	-0.0480152	19	8	14	14	11	19	15	10	12
Q8TAG9;Q8TAG9-2	Q8TAG9	Exocyst complex component 6	EXOC6	0.0614377	-0.117355	0.0568969	-0.0274496	-0.224695	-0.64654	0.0739557	-0.119277	-0.136693	7	6	8	9	7	7	7	4	6
Q9Y2D4;Q9Y2D4-2	Q9Y2D4	Exocyst complex component 6B	EXOC6B	0.000148548	-0.315525	-0.440784	0.278731	0.0764733	0.0613432	-0.0420303	-0.0957267	-0.0837186	4	4	1	2	3	3	1	2	2
Q9UPT5;Q9UPT5-6;Q9UPT5-5;Q9UPT5-1;Q9UPT5-2	Q9UPT5	Exocyst complex component 7	EXOC7	-0.00705876	-0.044428	-0.0457963	0.199891	0.182758	0.0115031	0.134965	0.0739567	0.00314255	24	14	13	18	16	14	19	14	19
Q8IYI6	Q8IYI6	Exocyst complex component 8	EXOC8	0.0232098	-0.0113617	-0.0406392	0.0568927	0.00855778	-0.150678	0.113669	0.0620849	-0.0226225	11	11	8	13	13	8	11	12	9
Q9Y2C4;Q9Y2C4-4;Q9Y2C4-3	Q9Y2C4	Nuclease EXOG, mitochondrial	EXOG	0.658874		0.62986	0.0550031	0.193557	0.191462	0.16386	-0.00672128	0.146524	1	0	1	3	1	1	1	1	2
Q9Y3B2	Q9Y3B2	Exosome complex component CSL4	EXOSC1	-0.0473557	-0.0226375	-0.0583759	-0.268686	-0.245913	-0.189807	-0.0393961	-0.126499	-0.0258397	18	10	13	13	17	14	13	14	14
Q01780;Q01780-2	Q01780	Exosome component 10	EXOSC10	0.0850183	0.0595179	0.272661	-0.0796017	-0.226987	-0.224506	0.026076	-0.127746	0.112352	73	50	55	65	51	65	64	49	55
Q13868;Q13868-2;Q13868-3	Q13868	Exosome complex component RRP4	EXOSC2	0.0756041	0.126985	0.199277	-0.0482035	-0.136305	0.0311723	0.0512121	-0.0254797	0.138727	20	17	18	19	20	20	18	17	20
Q9NQT5	Q9NQT5	Exosome complex component RRP40	EXOSC3	-0.0177121	-0.102599	0.0119522	-0.0616867	-0.236528	-0.019223	0.0156695	-0.192877	0.0174444	11	15	19	12	15	16	15	18	11
Q9NPD3	Q9NPD3	Exosome complex component RRP41	EXOSC4	0.0624339	0.152046	0.0551549	-0.0635171	-0.150145	0.0865327	-0.102456	-0.0516299	0.0357153	21	24	20	27	25	24	22	25	24
Q9NQT4	Q9NQT4	Exosome complex component RRP46	EXOSC5	-0.0673738	-0.172355	-0.13728	-0.165759	-0.394217	-0.199289	-0.111698	-0.175428	-0.127628	18	12	13	16	9	13	15	14	12
Q5RKV6	Q5RKV6	Exosome complex component MTR3	EXOSC6	-0.0614865	-0.372559	-0.119768	-0.0384564	-0.44344	0.0635161	-0.04382	-0.311963	-0.000459598	6	11	13	6	11	10	9	11	8
Q15024	Q15024	Exosome complex component RRP42	EXOSC7	0.0708031	0.182168	0.155087	-0.159012	-0.059624	-0.243244	-0.0756781	-0.0538471	-0.0710567	24	20	18	24	21	15	23	20	18
Q96B26	Q96B26	Exosome complex component RRP43	EXOSC8	-0.0234836	-0.325307	0.0354512	-0.0663621	-0.219056	-0.248383	0.00397816	-0.221561	-0.140214	15	11	12	14	10	12	16	13	9
Q06265;Q06265-2;Q06265-3;Q06265-4	Q06265	Exosome complex component RRP45	EXOSC9	0.0720755	0.14265	0.194681	-0.0209501	-0.107276	0.164305	0.0184962	-0.0751901	0.0985362	15	16	16	16	10	12	14	12	11
Q9UBQ6	Q9UBQ6	Exostosin-like 2;Processed exostosin-like 2	EXTL2	-0.440863	0.55277	-0.317223	0.148743	0.177708	2.27777	-0.329481	-0.132088	0.169587	7	4	4	5	2	2	4	3	1
Q99504;Q99504-5;Q99504-3;Q99504-4;Q99504-2	Q99504	Eyes absent homolog 3	EYA3	0.167885	0.189158	0.398146	0.0752089	-0.0211111	-0.266271	0.210036	0.0461495	-0.02993	4	4	4	5	2	7	6	5	5
O95677;O95677-5;O95677-2;O95677-4;O95677-3	O95677	Eyes absent homolog 4	EYA4	0.362892	0.13451	0.0584155	-0.102714	-0.232624	-0.506387	-0.0218501	-0.0991258	0.0259753	2	2	3	5	3	2	5	3	4
Q92800;Q92800-5;Q92800-4;Q92800-3;Q92800-2	Q92800	Histone-lysine N-methyltransferase EZH1	EZH1		0.00597139	0.342622		-0.159493	-0.340609	-1.05089	-0.311127	-0.116472	0	1	1	0	1	1	1	1	1
Q15910;Q15910-3;Q15910-2;Q15910-4;Q15910-5	Q15910	Histone-lysine N-methyltransferase EZH2	EZH2	0.157001	0.0852234	0.132271	-0.162999	-0.361759	-0.140947	0.00570957	-0.149213	0.101982	15	10	9	22	12	14	19	18	15
P15311	P15311	Ezrin	EZR	-0.128274	-0.133198	-0.101318	-0.0603626	-0.0646871	0.142991	-0.0493729	0.00750599	-0.0446024	146	173	160	144	183	168	155	178	165
Q9Y624;Q9Y624-2	Q9Y624	Junctional adhesion molecule A	F11R	0.752495	0.155814	0.348323	-0.146096	-0.532525	-0.183279	0.31585	0.0301796	-0.0258217	6	5	5	7	5	7	6	5	6
P13726;P13726-2	P13726	Tissue factor	F3	-1.62847	0.511897		-0.256884	0.514258		-0.233867			1	1	0	2	1	0	1	0	0
P23610	P23610	Factor VIII intron 22 protein	F8A1	0.372907	-0.369064	-0.197078	-0.47685	-0.243133	0.0351587	0.0671101	-0.08359	-0.00159154	4	4	3	4	3	4	3	2	4
Q0VG06;Q0VG06-3;Q0VG06-2	Q0VG06	Fanconi anemia-associated protein of 100 kDa	FAAP100	0.430919	-0.050208	0.0694404	0.0232248	0.303007	-0.202307	0.0783595	-0.146374	0.043076	6	3	3	6	5	6	4	3	5
P05413	P05413	Fatty acid-binding protein, heart	FABP3	1.61614	0.824449	0.665796	-0.592568	-0.66151	-0.5574	0.0232935	-0.149927	-0.200209	5	1	1	7	3	4	3	2	3
Q13158	Q13158	FAS-associated death domain protein	FADD	-0.154771	-0.471314	-0.236762	-0.120509	-0.0969426	-0.140778	-0.376533	-0.103429	-0.015584	6	5	4	8	4	4	8	3	3
O60427;O60427-2	O60427	Fatty acid desaturase 1	FADS1	0.305028	0.123009	0.287035	0.154049	0.125948	0.20694	0.0229693	0.0154078	0.116418	18	14	12	21	16	17	14	17	11
Q9Y5Q0	Q9Y5Q0	Fatty acid desaturase 3	FADS3	-0.115214	-0.0796897	-0.134747	0.395673	0.453084	0.0671466	0.0283833	0.095631	-0.300164	9	10	7	4	9	5	5	7	6
Q9UNN5;Q9UNN5-2	Q9UNN5	FAS-associated factor 1	FAF1	0.405573	0.353267	0.28744	-0.0355729	0.00685028	-0.258656	0.0379842	0.0789554	0.0788748	25	28	23	28	33	33	34	32	25
Q96CS3	Q96CS3	FAS-associated factor 2	FAF2	0.240854	0.232368	0.242502	-0.0608826	-0.132505	-0.05469	0.0326647	0.0467166	0.0625342	29	17	15	29	19	21	27	18	22
P16930;P16930-2	P16930	Fumarylacetoacetase	FAH	0.341713	0.0686428	-0.123063	0.686839	0.635426	0.34194	0.0237797	0.0657266	0.0216117	13	8	7	12	8	9	11	9	8
Q6P587;Q6P587-2;Q6P587-3	Q6P587	Acylpyruvase FAHD1, mitochondrial	FAHD1	0.00354611	-0.107994	-0.130848	-0.0946892	-0.186035	-0.11352	0.0531043	0.0879373	-0.0838123	26	13	13	27	15	13	15	15	12
Q96GK7;Q6P2I3	Q96GK7	Fumarylacetoacetate hydrolase domain-containing protein 2A;Fumarylacetoacetate hydrolase domain-containing protein 2B	FAHD2A;FAHD2B	-0.247487	-0.222756	-0.317203	0.384258	0.367632	0.247235	0.0692528	0.081725	0.0489308	22	17	15	17	16	12	19	15	18
Q9NVQ4;Q9NVQ4-3;Q9NVQ4-2	Q9NVQ4	Fas apoptotic inhibitory molecule 1	FAIM	0.117835	0.00553951	0.0786055	0.425568	0.00628067	0.415197	-0.111892	-0.0909783	-0.100713	11	10	9	10	9	8	10	11	10
Q5T8I3;Q5T8I3-2	Q5T8I3	Protein FAM102B	FAM102B	0.238211		-0.199023	-0.0968368	0.116478	0.422101	0.891195	0.210296	0.0830021	3	0	2	1	1	2	2	1	1
Q9BTL3	Q9BTL3	RNMT-activating mini protein	FAM103A1	0.0304714	0.764368	0.181037	0.181356	0.433727	0.271875	-0.618323	0.202174	0.10213	2	2	4	2	2	3	2	6	2
Q969W3;Q969W3-2	Q969W3	Protein FAM104A	FAM104A	-0.360182	-0.176351	-0.0985835	-0.158742	-0.144694	0.262108		-0.00976937	-0.0737885	2	2	2	2	2	2	0	2	1
Q9H098;Q9H098-2	Q9H098	Protein FAM107B	FAM107B	-0.333263	-0.538058	-0.626932	0.0309505	0.114894	0.489515	-0.103437	-0.0537255	-0.152046	13	16	17	13	17	13	21	14	15
Q6SJ93;Q6SJ93-2	Q6SJ93	Protein FAM111B	FAM111B	0.503029	0.923331	0.787343	-0.120689	-0.122675	-0.596108	-0.232389	0.0622251	-0.467249	12	5	5	16	7	10	10	10	5
Q8IWE2;Q8IWE2-2	Q8IWE2	Protein NOXP20	FAM114A1	-0.387342	-0.268212	-0.44553	-0.128531	0.122667	-0.0698897	-0.152614	0.0440209	-0.0840558	18	22	20	20	18	21	19	20	21
Q9NRY5	Q9NRY5	Protein FAM114A2	FAM114A2	0.544259	0.520084	0.385851	0.29434	0.476921	-0.140357	0.173188	0.124794	-0.00323798	17	13	11	12	11	14	12	10	16
Q9BPY3	Q9BPY3	Protein FAM118B	FAM118B	-0.0859539	0.0322159	-0.396943	0.0528198	0.25766	0.132679	0.0666812	0.31322	-0.236854	11	4	6	8	5	3	4	5	3
Q9NZB2;Q9NZB2-6;Q9NZB2-4;Q9NZB2-5;Q9NZB2-2	Q9NZB2	Constitutive coactivator of PPAR-gamma-like protein 1	FAM120A	-0.0252966	-0.0592906	-0.0651634	-0.0791068	0.0744368	-0.255122	-0.0492179	0.0919266	0.0197824	63	62	66	72	61	58	73	58	56
Q96EK7;Q96EK7-2	Q96EK7	Constitutive coactivator of peroxisome proliferator-activated receptor gamma	FAM120B	0.031373	0.120485	0.347935	0.117467	-0.117358	-0.350099	0.217783	0.509983	0.187887	5	4	1	1	3	3	5	3	1
Q9NX05	Q9NX05	Constitutive coactivator of PPAR-gamma-like protein 2	FAM120C	-0.399342	-0.204971	0.67459	0.193298	0.340208	0.124938	-0.0562235	-1.79477		3	3	2	1	1	1	3	1	0
Q96E09	Q96E09	Protein FAM122A	FAM122A	0.176981	0.0522878	-0.418411	-0.229274	0.189548			-0.155754		2	2	1	1	2	0	0	2	0
Q7Z309;Q7Z309-2;Q7Z309-3;Q7Z309-4;Q7Z309-5	Q7Z309	Protein FAM122B	FAM122B	0.00916639	0.231383	0.00724219	0.72299	0.508639	-1.90023	-0.0953986	-0.153424	0.158799	2	4	3	2	4	2	3	4	4
Q9BYI3;Q9BYI3-3	Q9BYI3	Hyccin	FAM126A	0.0530138	-0.144593	-0.16326	0.0698924	0.124112	-0.256675	-0.0332222	-0.176883	-0.193524	7	2	1	6	1	5	7	2	2
A6ZKI3;Q9BWD3;Q17RB0	A6ZKI3	Protein FAM127A;Protein FAM127B;Protein FAM127C	FAM127A;FAM127B;FAM127C	0.16232	-0.104478	-0.163961	0.0816485	0.155018	0.420559	-0.0282197	0.0971374	0.0383681	2	4	4	2	4	4	3	3	4
Q9BZQ8	Q9BZQ8	Protein Niban	FAM129A	-0.295123	0.524512	0.283522	-0.0942859	0.140946	-0.305212	-0.263061	-0.249241	-0.210582	32	20	18	29	22	27	28	26	19
Q96TA1;Q96TA1-2	Q96TA1	Niban-like protein 1	FAM129B	0.0484242	-0.0296874	0.0447224	-0.138658	-0.10346	-0.131644	-0.016311	0.00858341	-0.0697762	46	56	58	54	66	61	56	58	58
Q5BKY9;Q8N9E0;Q5BKY9-2	Q5BKY9	Protein FAM133B;Protein FAM133A	FAM133B;FAM133A	0.049573	0.096082	0.120294	-0.00556358	0.0422901	0.673559	0.225361	-0.032291	-0.0214739	3	3	2	2	4	2	1	3	1
Q8NC44	Q8NC44	Protein FAM134A	FAM134A	-0.114474		-0.36829	0.17441	0.0710363	0.131213	-0.00664972	0.0566049	-0.7663	1	0	2	2	2	1	3	3	1
Q86VR2	Q86VR2	Protein FAM134C	FAM134C	-0.193488	-0.54142	-0.0888155		0.141724	0.0897226	0.366912	0.0287451	-0.0725799	1	2	3	0	1	5	2	1	3
Q96C01	Q96C01	Protein FAM136A	FAM136A	0.0644242	0.230275	0.0549489	0.356556	0.421069	0.614604	0.0889588	0.0806178	0.015365	15	17	16	12	15	15	19	17	11
Q05DH4	Q05DH4	Protein FAM160A1	FAM160A1	0.760848		0.0909933	0.311366	-0.167938	-0.448219	0.0691101	-0.0441077	0.2212	2	0	1	2	2	1	3	2	1
Q5W0V3;Q5W0V3-2	Q5W0V3	Protein FAM160B1	FAM160B1	-0.295925	-0.106702	-0.242769	-0.214086	-0.176012	-0.593106	0.179152	0.19375	-0.00256501	14	5	5	14	4	6	10	7	5
Q96A26	Q96A26	Protein FAM162A	FAM162A	0.339484	0.227068	0.176397	0.133259	0.0157922	0.398196	0.154607	-0.00882628	0.0565475	11	20	15	13	18	18	13	19	19
Q92567;Q92567-2	Q92567	Protein FAM168A	FAM168A	-0.201136	0.588389	-0.245811	-0.300582	0.484302	0.748782	-0.167052	-0.16674	0.452881	1	1	1	3	2	3	1	1	2
Q8WUF8;Q8WUF8-3;Q8WUF8-2;Q8WUF8-4	Q8WUF8	Protein FAM172A	FAM172A	0.301657	0.410825	0.646047	0.170522	0.0445112	0.379523	0.0362181	0.0457241	0.07539	3	2	2	2	5	4	3	2	3
Q6P4H8;Q6P4H8-2	Q6P4H8	Protein FAM173B	FAM173B	0.0528706	-0.0227696	-0.0632184	-0.326116	-0.184327	0.203845	0.0138462	-0.240549	0.000671457	3	2	5	2	4	4	3	1	4
Q15018	Q15018	BRISC complex subunit Abro1	FAM175B	-0.0716608	-0.17658	-0.196342	-0.106597	-0.214102	-0.280909	-0.000434373	0.0522342	-0.076451	22	23	18	22	16	20	23	19	18
Q8N128;Q8N128-2	Q8N128	Protein FAM177A1	FAM177A1	-0.0708336	-0.164493	-0.0865237	0.207893	0.228042	0.296787	0.129088	0.0880751	-0.176406	4	6	4	2	7	8	6	6	5
Q8NB25;Q8NB25-4;Q8NB25-2;Q8NB25-3	Q8NB25	Protein FAM184A	FAM184A	-0.255304	-0.0729542		-0.296735		-0.161701		0.124122	-0.265886	2	1	0	1	0	2	0	1	1
Q9H8M7	Q9H8M7	Protein FAM188A	FAM188A	-0.20228	-0.579121	-0.302489	0.214159	0.057766	-0.116529	-0.254604	-0.392583	-0.22002	3	1	3	4	3	3	2	1	3
Q9GZU8	Q9GZU8	Protein FAM192A	FAM192A	-0.0174414	-0.0459193	-0.133609	-0.133445	-0.17259	-0.140553	-0.0318283	-0.0189821	-0.00525876	19	35	30	21	37	34	21	36	32
P78312;P78312-2;P78312-6;P78312-5;P78312-3;P78312-4	P78312	Protein FAM193A	FAM193A	-0.380867	0.0482398	0.280137	-0.074199	0.0729416	0.121474	1.05245	-0.30182	0.0134927	2	2	1	1	2	1	1	1	1
Q9BUT9	Q9BUT9	Protein FAM195A	FAM195A	-0.0142122	0.283376	0.305403	-0.18005	-0.0137845	0.238185	-0.0812126	0.126136	0.212746	1	5	4	2	7	6	2	6	6
C9JLW8	C9JLW8	Protein FAM195B	FAM195B	-0.389033	-0.163004		0.190785	0.095209		-0.0696302		-0.746535	2	1	0	3	1	0	1	0	1
Q9NSI2;Q9NSI2-2	Q9NSI2	Protein FAM207A	FAM207A	-0.0396394	0.124866	0.14142	0.0945837	0.151803	0.511554	-0.0144189	-0.0985456	-0.119752	9	9	10	9	11	8	11	12	11
Q9UK61;Q9UK61-3;Q9UK61-4;Q9UK61-2	Q9UK61	Protein FAM208A	FAM208A	0.279431	0.331838	0.159427	-0.0601578	-0.316966	-0.381738	0.0878319	-0.208424	0.243288	20	6	8	21	5	20	20	9	13
Q5VWN6;Q5VWN6-2	Q5VWN6	Protein FAM208B	FAM208B	-0.0442428	-0.218226	0.423164	-0.511454	-0.402778	-0.756809	0.395542	-0.272008	-0.150829	4	2	2	2	3	7	2	2	3
O75063	O75063	Glycosaminoglycan xylosylkinase	FAM20B	0.285781	8.82325	0.0910861	-0.183409	0.0805376	0.0678765	0.0775082	0.0181863	0.136816	6	1	4	10	3	5	10	3	4
Q96ND0	Q96ND0	Protein FAM210A	FAM210A	-0.166594	-0.243311	-0.210731	0.129534	-0.377952	0.330145	0.0743824	-0.196681	-0.121558	6	6	4	7	6	6	5	7	8
Q641Q2;Q641Q2-2	Q641Q2	WASH complex subunit FAM21A	FAM21A	-0.0137772	0.0141526	-0.155025	0.0947253	0.131966	0.0772831	-0.0250009	0.0293191	0.0736276	26	37	29	29	34	27	31	32	31
Q9Y4E1;Q9Y4E1-3;Q9Y4E1-2;Q9Y4E1-4;Q9Y4E1-6;Q9Y4E1-5	Q9Y4E1	WASH complex subunit FAM21C	FAM21C	0.155001	-0.119065	-0.20296	0.146697	0.0315534		-0.69713		0.350141	1	1	2	1	2	0	2	0	3
Q9Y421;Q9Y421-2;Q9Y421-3	Q9Y421	Protein FAM32A	FAM32A	-0.0137322	0.0751059	0.113417	0.183885	-0.139091	0.333851	0.0487239	0.00702526	-0.064684	7	5	4	8	3	2	3	4	6
P98173-3;P98173;P98173-2	P98173	Protein FAM3A	FAM3A	-0.303349		-0.0393697	-0.187137		0.370519	0.145429		-0.112893	4	0	1	4	0	1	2	0	2
Q92520	Q92520	Protein FAM3C	FAM3C	-0.0644815	-0.158819	-0.147893	0.196862	0.136788	0.156275	0.0251785	-0.213101	-0.0720596	11	13	12	13	12	8	14	9	11
Q8TCE6-2;Q8TCE6;Q6NSW5	Q8TCE6	Protein FAM45A;Protein FAM45B	FAM45A;FAM45B	-0.189738	-0.311232	-0.28712	0.122195	0.680841	-0.00176021	-0.218539	-0.058124	-0.130295	9	6	4	10	5	8	10	5	6
Q9NUQ9;Q9NUQ9-2	Q9NUQ9	Protein FAM49B	FAM49B	-0.185711	-0.369568	-0.22098	-0.187757	-0.188511	-0.0881753	-0.0612775	-0.0622608	-0.0906089	57	53	54	53	52	53	52	57	50
Q14320	Q14320	Protein FAM50A	FAM50A	-0.0247978	0.1484	-0.0808187	-0.0425123	0.0319732	0.41953	-0.00911927	0.0438789	-0.0228559	18	21	22	17	22	16	18	22	19
Q9NP50;Q9NP50-2	Q9NP50	Protein FAM60A	FAM60A	0.0104648	0.356883	0.339112	-0.2549	0.174543	0.351942	-0.174436	0.0784009	0.185838	4	1	1	4	2	2	5	4	1
Q9BSJ6;Q9BSJ6-2	Q9BSJ6	Protein FAM64A	FAM64A	0.680447		-0.479948	0.110766	-0.308809	-1.03666			0.369149	1	0	1	2	1	1	0	0	1
Q6ZS17;Q6ZS17-2;Q6ZS17-3;Q6ZS17-4	Q6ZS17	Protein FAM65A	FAM65A	-0.0859855	-0.187056	-0.0380337	-0.121626	-0.0978303	-0.488607	-0.223356	-0.148839	-0.186085	19	12	11	12	10	14	12	11	9
Q8NAN2	Q8NAN2	Protein FAM73A	FAM73A	-0.169114	-0.219488	-0.232133	0.0228084	-0.221356	-0.110847	0.0312732	0.9817	0.0522244	2	3	3	2	1	2	1	2	2
Q5HYJ3;Q5HYJ3-2;Q5HYJ3-3	Q5HYJ3	Protein FAM76B	FAM76B	0.191884	0.257735	0.15553	0.198575	-0.202994	0.425029	0.53499	0.111574	0.150765	6	2	4	4	2	2	4	4	4
Q5T0W9	Q5T0W9	Protein FAM83B	FAM83B	0.465328		0.728247	-0.479734	-0.498175	-0.804191	-0.41216		0.119463	1	0	1	4	2	7	2	0	1
Q9H4H8;Q9H4H8-2	Q9H4H8	Protein FAM83D	FAM83D	0.43598	0.0629811	0.425005	0.0172949	-0.197423	-0.32462	0.120848	-0.0368649	-0.0638709	11	11	9	13	10	14	11	11	10
A6ND36	A6ND36	Protein FAM83G	FAM83G	-0.497432	-0.528499	-0.226633	0.0744916		-0.258808	-0.209367	-0.15626	0.0488283	2	3	2	2	0	5	4	4	3
Q6ZRV2	Q6ZRV2	Protein FAM83H	FAM83H	0.0188909	-0.145296	0.0382757	0.401862	0.222903	-0.195547	-0.0756781	-0.207207	-0.0998223	7	12	9	4	8	13	6	4	11
Q9UBU6	Q9UBU6	Protein FAM8A1	FAM8A1	-0.202075	-0.143475	-0.207933	0.452208	-0.0933822	0.181538	-0.0600748	-0.0690335	-0.168995	3	3	2	3	2	1	7	2	1
Q658Y4	Q658Y4	Protein FAM91A1	FAM91A1	-0.0873895	-0.0766229	-0.179184	-0.13313	-0.0318348	-0.227756	0.100738	-0.0745732	-0.076451	14	15	10	14	11	19	21	15	14
Q9H5X1;Q9H5X1-2	Q9H5X1	MIP18 family protein FAM96A	FAM96A	0.0671209	-0.0139426	0.0702874	-0.300842	0.00869998	-0.0576588	-0.166733	-0.0616647	-0.0387264	7	5	5	7	5	6	4	5	5
Q9Y3D0	Q9Y3D0	Mitotic spindle-associated MMXD complex subunit MIP18	FAM96B	-0.164361	-0.103251	-0.198343	-0.0396362	0.0413174	0.0345366	-0.0962788	-0.0495676	-0.0238797	16	15	14	15	12	19	17	14	13
Q8NCA5;Q8NCA5-2	Q8NCA5	Protein FAM98A	FAM98A	-0.183871	-0.26066	-0.211093	0.00857949	0.114894	0.136929	0.0327379	0.0227045	0.0124417	16	22	15	11	17	16	15	18	16
Q52LJ0-2;Q52LJ0	Q52LJ0	Protein FAM98B	FAM98B	0.0675463	0.069745	0.037522	-0.159957	-0.104536	-0.157344	0.0449109	0.0025307	0.079109	18	19	22	25	23	27	18	26	24
O15360;O15360-3	O15360	Fanconi anemia group A protein	FANCA	0.177375		0.30487	-0.30196	0.138219	-0.768661	0.175974	0.163088	0.0206712	6	0	1	5	2	6	7	1	1
Q8NB91	Q8NB91	Fanconi anemia group B protein	FANCB	0.442007	0.523004	0.200853	0.226609	0.494594	-0.30518	-0.0662081	0.15272	-0.260393	6	4	3	10	2	5	6	3	4
Q9BXW9;Q9BXW9-1;Q9BXW9-3	Q9BXW9	Fanconi anemia group D2 protein	FANCD2	0.625849	0.742073	0.789535	0.0272782	0.00285824	-0.313362	-0.0151149	0.0475669	0.114411	35	19	20	43	28	30	30	22	19
O15287	O15287	Fanconi anemia group G protein	FANCG		0.26208	0.412318	-0.137112	0.0978848	-0.0948849	-0.0457356	-0.0853908	0.321009	0	1	1	2	1	1	2	1	1
Q9NVI1;Q9NVI1-1;Q9NVI1-2	Q9NVI1	Fanconi anemia group I protein	FANCI	0.687659	0.560337	0.522552	-0.0715767	-0.169739	-0.486284	0.0278545	-0.00426688	0.0512183	49	38	30	64	53	59	55	45	44
Q9NW38;Q9NW38-2	Q9NW38	E3 ubiquitin-protein ligase FANCL	FANCL	-0.349373	0.437752	-0.120001	0.0769289	0.131182	0.372293	-0.182741	-0.22652	-0.020882	3	2	2	3	2	2	2	1	2
Q8WVX9	Q8WVX9	Fatty acyl-CoA reductase 1	FAR1	0.148448	-0.0356011	0.189074	0.0578801	0.0591397	0.108928	0.0835982	-0.0503103	0.0772004	34	32	30	36	32	32	28	29	28
Q9Y4F1;Q9Y4F1-2	Q9Y4F1	FERM, RhoGEF and pleckstrin domain-containing protein 1	FARP1	0.264173	0.0890332	0.109454	0.270111	0.0954768	0.0285002	0.176902	0.0646071	0.0880158	19	22	24	22	23	21	23	28	19
O94887;O94887-3;O94887-2	O94887	FERM, RhoGEF and pleckstrin domain-containing protein 2	FARP2	0.123301	-0.0656599	-0.0938318	0.895922	0.646435	0.296143	-0.0426163	-0.0967753	0.0314157	8	5	8	5	6	6	8	4	6
O95363	O95363	Phenylalanine--tRNA ligase, mitochondrial	FARS2	0.113585	0.0363091	0.290404	-0.100866	-0.0794998	-0.13797	0.0679676	0.0976848	0.048196	18	16	14	15	18	17	12	15	16
Q9Y285;Q9Y285-2	Q9Y285	Phenylalanine--tRNA ligase alpha subunit	FARSA	0.16484	0.176936	0.15866	0.533062	0.527121	0.549309	-0.0644844	0.0380441	0.00810723	47	43	41	40	44	44	46	48	49
Q9NSD9;Q9NSD9-2	Q9NSD9	Phenylalanine--tRNA ligase beta subunit	FARSB	0.261077	0.26509	0.236924	0.682986	0.67968	0.388471	0.0118423	0.0880751	0.00988121	65	51	51	67	57	48	51	57	48
P25445;P25445-6	P25445	Tumor necrosis factor receptor superfamily member 6	FAS	-0.263893	-0.260072	-0.303687	-0.0427924	0.0396482	0.304672	0.285576	0.0824166	-0.160851	8	10	6	9	6	7	10	8	8
P49327	P49327	Fatty acid synthase;[Acyl-carrier-protein] S-acetyltransferase;[Acyl-carrier-protein] S-malonyltransferase;3-oxoacyl-[acyl-carrier-protein] synthase;3-oxoacyl-[acyl-carrier-protein] reductase;3-hydroxyacyl-[acyl-carrier-protein] dehydratase;Enoyl-[acyl-carrier-protein] reductase;Oleoyl-[acyl-carrier-protein] hydrolase	FASN	0.476368	0.0180118	0.0759683	0.328072	0.234015	-0.230924	0.00112277	-0.0144497	-0.021151	543	462	470	552	443	489	634	470	452
Q53R41;Q53R41-2	Q53R41	FAST kinase domain-containing protein 1	FASTKD1	0.187063	-0.154597		0.306487	-0.250449	-0.202366		-0.194686	0.0115478	5	1	0	3	3	2	0	1	4
Q9NYY8;Q9NYY8-2	Q9NYY8	FAST kinase domain-containing protein 2	FASTKD2	-0.00471691	-0.114614	-0.0245908	0.0142759	-0.1135	-0.266455	0.121261	0.0692197	-0.0339957	34	31	26	34	27	25	27	29	18
Q14CZ7	Q14CZ7	FAST kinase domain-containing protein 3	FASTKD3	0.246124	0.000303493	0.0786678	-0.147518	-0.1507	-0.286869	-0.0606213		-0.121058	3	2	2	3	4	5	4	0	2
[truncated: 4,842 more rows]

## Sheet: Membrane fraction LFQ analysis
Majority protein IDs	Lead protein ID	Protein names	Gene names	log LFQ intensity AP4B1 KO_1	log LFQ intensity AP4B1 KO_2	log LFQ intensity AP4B1 KO_3	log LFQ intensity AP4E1 KO_1	log LFQ intensity AP4E1 KO_2	log LFQ intensity AP4E1 KO_3	log LFQ intensity Con_1	log LFQ intensity Con_2	log LFQ intensity Con_3	MS/MS count AP4B1 KO_1	MS/MS count AP4B1 KO_2	MS/MS count AP4B1 KO_3	MS/MS count AP4E1 KO_1	MS/MS count AP4E1 KO_2	MS/MS count AP4E1 KO_3	MS/MS count Con_1	MS/MS count Con_2	MS/MS count Con_3
Q9NRG9;Q9NRG9-2	Q9NRG9	Aladin	AAAS	32.1633	32.2478	32.4707	32.3176	32.4878	32.4635	32.3833	32.4163	32.8881	26	25	25	21	30	27	33	26	23
Q7RTV5	Q7RTV5	Thioredoxin-like protein AAED1	AAED1	27.2369	27.456	27.2916	27.3218	27.0661	27.0898	27.3987	27.2482	27.6527	2	2	2	2	2	0	2	1	2
Q2M2I8;Q2M2I8-2	Q2M2I8	AP2-associated protein kinase 1	AAK1	30.7802	30.4741	31.0333	30.4379	30.124	30.3475	30.6178	30.5766	30.9457	20	19	17	12	14	19	25	18	20
Q13685	Q13685	Angio-associated migratory cell protein	AAMP	27.1084	26.6449	27.1328	26.8272	27.15	26.9044	27.184	26.9901	27.5294	4	2	2	2	3	0	2	3	3
Q9Y312	Q9Y312	Protein AAR2 homolog	AAR2	27.1391	27.6798	27.4763	27.854	27.7607	27.4369	27.8275	27.9307	27.4712	1	2	4	4	4	4	4	6	2
P49588;P49588-2	P49588	Alanine--tRNA ligase, cytoplasmic	AARS	33.3032	33.2381	33.2192	33.2595	33.3151	33.3547	32.9489	32.9433	33.2073	47	46	36	49	46	49	52	45	39
Q5JTZ9	Q5JTZ9	Alanine--tRNA ligase, mitochondrial	AARS2	33.347	33.2839	33.2875	33.4407	33.3131	33.5725	33.2802	33.3767	33.6559	52	51	45	56	47	53	46	57	46
Q9BTE6;Q9BTE6-2;Q9BTE6-3	Q9BTE6	Alanyl-tRNA editing protein Aarsd1	AARSD1	29.015	28.5981	29.0615	29.177	29.1128	29.1472	29.259	28.4897	28.986	3	4	3	9	6	7	7	5	7
Q9NRN7	Q9NRN7	L-aminoadipate-semialdehyde dehydrogenase-phosphopantetheinyl transferase	AASDHPPT	27.6029	27.2573	27.6744	27.9316	27.3457	27.6022	27.5188	27.7529	27.7924	1	3	2	3	4	3	2	2	1
Q9NY61	Q9NY61	Protein AATF	AATF	27.3813	26.5321	27.4644	27.7026	26.9611	26.1164	27.5944	27.2109	27.0121	3	1	1	4	2	0	4	1	1
Q9BZC7;Q9BZC7-3;Q9BZC7-2	Q9BZC7	ATP-binding cassette sub-family A member 2	ABCA2	29.0633	29.3527	29.0966	29.4149	29.4501	29.4267	29.3869	29.4731	29.7748	9	10	8	6	9	8	7	13	8
P08183;P08183-2	P08183	Multidrug resistance protein 1	ABCB1	30.5307	30.2582	30.4425	32.9193	33.2463	33.1632	32.9863	32.8734	32.6224	12	12	8	54	54	50	40	50	39
Q9NRK6	Q9NRK6	ATP-binding cassette sub-family B member 10, mitochondrial	ABCB10	31.6891	31.7236	31.855	31.9116	31.3898	31.9063	31.662	31.5637	31.9439	22	24	20	23	21	19	21	23	21
Q9NP58;Q9NP58-4	Q9NP58	ATP-binding cassette sub-family B member 6, mitochondrial	ABCB6	32.8663	32.9354	33.2741	32.7567	32.4209	33.2085	32.8656	33.1811	33.0372	37	34	29	29	27	29	33	33	27
O75027;O75027-2;O75027-3	O75027	ATP-binding cassette sub-family B member 7, mitochondrial	ABCB7	32.061	32.49	32.3697	32.4792	32.5086	32.3991	32.2107	32.4303	32.5934	22	20	24	22	25	22	22	26	27
Q9NUT2;Q9NUT2-2;Q9NUT2-5;Q9NUT2-4;Q9NUT2-3	Q9NUT2	ATP-binding cassette sub-family B member 8, mitochondrial	ABCB8	29.8887	30.027	30.1573	29.9794	29.9466	30.1141	29.8562	29.9893	30.1199	9	10	10	7	9	7	11	10	11
P33527;P33527-9;P33527-2;P33527-3;P33527-5;P33527-4;P33527-6;P33527-7;P33527-8	P33527	Multidrug resistance-associated protein 1	ABCC1	32.8399	32.9137	33.3263	32.6135	33.0249	33.1679	32.8547	32.787	33.119	44	56	46	38	56	54	41	54	44
Q96J66;Q96J66-2	Q96J66	ATP-binding cassette sub-family C member 11	ABCC11	30.0531	28.4047	30.1248	29.7704	30.5325	29.2819	30.061	29.6815	29.8259	1	2	0	1	1	1	1	0	1
Q92887	Q92887	Canalicular multispecific organic anion transporter 1	ABCC2	31.8161	31.9258	31.9604	31.7831	31.7268	32.2414	32.0255	31.7038	31.8626	24	38	28	18	26	30	24	34	23
O15438;O15438-4;O15438-2	O15438	Canalicular multispecific organic anion transporter 2	ABCC3	29.5205	28.8476	29.0974	28.4243	28.1154	27.8927	29.2319	28.7436	28.5389	5	6	7	3	3	5	4	9	3
O15439;O15439-2;O15439-3;O15439-4	O15439	Multidrug resistance-associated protein 4	ABCC4	32.9703	33.1474	33.0606	32.7356	33.1009	32.9899	32.7938	32.7979	32.7528	40	51	42	44	47	39	36	47	37
O15440;O15440-5	O15440	Multidrug resistance-associated protein 5	ABCC5	30.4281	30.2901	30.6911	29.6477	30.4702	30.5637	30.5534	30.4613	30.8767	10	16	16	9	18	17	13	22	15
P33897	P33897	ATP-binding cassette sub-family D member 1	ABCD1	33.2714	32.7326	33.1733	32.5258	32.7239	32.8578	33.1594	32.9848	33.0367	36	40	36	36	33	26	36	30	35
P28288;P28288-2	P28288	ATP-binding cassette sub-family D member 3	ABCD3	35.373	35.0262	35.3029	35.391	35.034	35.1291	35.2763	35.225	35.0556	68	62	63	76	64	61	65	73	63
O14678	O14678	ATP-binding cassette sub-family D member 4	ABCD4	27.1039	25.0161	26.0271	25.4893	25.4125	25.7583	26.5787	26.7213	26.1057	1	0	1	1	1	0	1	7	0
P61221	P61221	ATP-binding cassette sub-family E member 1	ABCE1	34.783	34.8544	34.7336	34.9924	34.729	34.7047	34.543	34.7664	34.8504	67	78	64	68	65	62	70	71	61
Q8NE71;Q8NE71-2	Q8NE71	ATP-binding cassette sub-family F member 1	ABCF1	35.5032	35.3268	35.599	35.2001	35.4053	35.2522	35.2936	35.3124	35.4938	69	89	73	84	63	64	58	80	74
Q9UG63;Q9UG63-2	Q9UG63	ATP-binding cassette sub-family F member 2	ABCF2	35.5327	35.5236	35.6642	35.678	35.4554	35.3932	35.3904	35.5034	35.4696	126	158	104	119	126	99	114	117	93
Q9NUQ8;Q9NUQ8-2	Q9NUQ8	ATP-binding cassette sub-family F member 3	ABCF3	32.1218	32.2627	32.351	32.002	32.3086	32.4637	32.1336	32.3375	32.4289	25	31	30	20	27	31	25	27	30
Q9UNQ0;Q9UNQ0-2	Q9UNQ0	ATP-binding cassette sub-family G member 2	ABCG2	34.5561	34.7095	34.9164	34.3202	34.5153	34.5323	34.5801	34.7155	34.9028	47	54	42	50	46	37	45	54	44
Q9NUJ1;Q9NUJ1-2	Q9NUJ1	Mycophenolic acid acyl-glucuronide esterase, mitochondrial	ABHD10	32.7492	33.1531	33.1421	33.1275	32.8823	33.2232	32.6431	32.9657	33.4515	35	46	36	27	31	41	29	36	33
Q8NFV4;Q8NFV4-4;Q8NFV4-6	Q8NFV4	Alpha/beta hydrolase domain-containing protein 11	ABHD11	30.9951	30.8192	31.0481	30.7218	31.0498	31.2388	31.0693	30.4451	31.1727	11	11	11	5	9	11	13	10	12
Q8N2K0;Q8N2K0-2;Q8N2K0-3	Q8N2K0	Monoacylglycerol lipase ABHD12	ABHD12	31.5926	31.7842	31.7451	32.0555	31.5431	31.4935	31.4109	31.7343	31.4227	18	17	20	19	16	13	15	18	16
Q7L211	Q7L211	Alpha/beta hydrolase domain-containing protein 13	ABHD13	27.2653	26.5815	27.2129	26.1041	26.9682	27.1099	25.5841	27.276	27.0422	2	1	1	2	1	1	0	1	1
Q96IU4	Q96IU4	Alpha/beta hydrolase domain-containing protein 14B	ABHD14B	26.6221	26.5254	25.4494	25.9244	26.0873	25.9416	26.6143	25.8538	26.3083	1	1	1	2	2	2	0	0	0
Q6UXT9	Q6UXT9	Abhydrolase domain-containing protein 15	ABHD15	27.5717	29.0921	27.882	27.7918	27.5333	27.8964	27.319	26.9221	27.2453	1	3	2	2	2	1	1	1	1
O95870;O95870-2	O95870	Abhydrolase domain-containing protein 16A	ABHD16A	31.9847	31.8951	32.0121	32.0535	32.0557	31.9699	32.3475	32.1856	32.0617	28	33	30	33	34	27	34	36	34
Q96GS6;Q96GS6-2;Q96GS6-3	Q96GS6	Alpha/beta hydrolase domain-containing protein 17A	ABHD17A	25.7513	25.0216	25.4527	26.5281	24.8985	25.1088	25.4233	28.2044	25.1201	1	0	1	3	1	0	1	1	1
Q5VST6;Q5VST6-2	Q5VST6	Alpha/beta hydrolase domain-containing protein 17B	ABHD17B	30.6762	30.5081	30.2523	30.7895	30.4989	30.3755	30.2246	30.2716	30.1125	6	11	11	6	8	11	7	10	14
Q8WU67	Q8WU67	Phospholipase ABHD3	ABHD3	27.9483	28.343	27.7358	28.0859	28.5455	27.9547	27.7841	28.0561	27.7233	2	7	2	3	4	1	4	3	2
Q8TB40;Q8TB40-2	Q8TB40	Abhydrolase domain-containing protein 4	ABHD4	24.5688	24.2235	25.1358	23.8799	24.6286	24.1658	24.0851	24.3072	24.4399	1	1	0	0	2	0	1	2	1
Q9BV23	Q9BV23	Monoacylglycerol lipase ABHD6	ABHD6	30.6708	30.5907	30.876	30.1292	30.5535	30.4711	30.4616	30.6659	30.7	10	12	8	7	8	10	7	10	9
Q8IZP0;Q8IZP0-3;Q8IZP0-2;Q8IZP0-4;Q8IZP0-5;Q8IZP0-6;Q8IZP0-9;Q8IZP0-10;Q8IZP0-8;Q8IZP0-7;Q8IZP0-12;Q8IZP0-11	Q8IZP0	Abl interactor 1	ABI1	31.9893	31.8353	31.7219	31.7692	31.6765	31.8423	31.6973	31.8757	31.6533	19	23	17	14	21	21	21	17	15
Q9NYB9;Q9NYB9-2;Q9NYB9-4;Q9NYB9-3	Q9NYB9	Abl interactor 2	ABI2	28.595	28.4218	28.2336	27.6585	27.9404	27.9722	28.7499	28.5738	28.5452	7	10	6	4	3	2	3	8	4
P00519;P00519-2	P00519	Tyrosine-protein kinase ABL1	ABL1	29.5747	29.3883	29.0497	30.0817	29.6241	29.3465	29.5972	29.3715	29.5243	7	8	5	10	7	7	9	8	6
P42684;P42684-6;P42684-5;P42684-3;P42684-7;P42684-10;P42684-2;P42684-4	P42684	Abelson tyrosine-protein kinase 2	ABL2	30.6063	30.872	30.4646	30.5261	30.549	30.5559	30.5641	30.6791	30.3799	23	23	15	17	19	18	16	19	15
O14639;O14639-2;O14639-5;O14639-4;O14639-3;O14639-6	O14639	Actin-binding LIM protein 1	ABLIM1	31.9934	32.4532	32.4917	31.3282	32.3865	32.1168	31.994	32.4324	32.1721	27	28	18	14	19	17	17	19	12
Q12979-2;Q12979;Q12979-4	Q12979	Active breakpoint cluster region-related protein	ABR	27.9201	27.9437	27.7286	27.9962	28.1926	27.7352	27.8894	27.8009	27.9738	4	5	3	4	4	4	3	2	3
P09110;P09110-2	P09110	3-ketoacyl-CoA thiolase, peroxisomal	ACAA1	31.2368	31.7163	31.6462	31.8898	31.7715	31.9456	31.7473	31.9882	32.0718	15	22	19	15	14	23	21	17	23
P42765	P42765	3-ketoacyl-CoA thiolase, mitochondrial	ACAA2	34.7326	35.3144	35.0256	35.4385	35.0401	35.4553	34.4811	35.315	35.2924	88	97	67	77	99	80	93	103	66
Q13085;Q13085-4;Q13085-3;Q13085-2	Q13085	Acetyl-CoA carboxylase 1;Biotin carboxylase	ACACA	31.3338	31.3132	31.3636	31.3526	31.2834	31.1274	31.3637	31.339	31.3786	23	34	27	21	21	30	20	26	20
Q6JQN1;Q6JQN1-5;Q6JQN1-2	Q6JQN1	Acyl-CoA dehydrogenase family member 10	ACAD10	28.3718	28.6806	28.8751	29.2271	28.5965	28.6967	28.5897	28.6252	29.16	4	9	8	8	7	7	5	7	7
Q709F0;Q709F0-2;Q709F0-3	Q709F0	Acyl-CoA dehydrogenase family member 11	ACAD11	30.088	29.7923	29.946	29.9983	29.803	29.7248	30.4084	29.7367	29.8476	12	18	9	11	16	10	13	8	11
Q9UKU7;Q9UKU7-3;Q9UKU7-2	Q9UKU7	Isobutyryl-CoA dehydrogenase, mitochondrial	ACAD8	28.4772	28.1841	28.1437	28.2378	28.4149	28.2379	28.3875	28.2708	28.7687	4	5	5	3	4	5	6	8	5
Q9H845	Q9H845	Acyl-CoA dehydrogenase family member 9, mitochondrial	ACAD9	34.4034	34.3766	34.4241	34.4109	34.3731	34.4178	34.6208	34.3245	34.6456	45	62	42	52	43	46	44	58	44
P11310;P11310-2	P11310	Medium-chain specific acyl-CoA dehydrogenase, mitochondrial	ACADM	34.5544	34.758	34.6949	34.7474	34.7976	34.7603	34.6966	34.8417	34.9168	56	66	51	60	58	59	55	67	55
P16219	P16219	Short-chain specific acyl-CoA dehydrogenase, mitochondrial	ACADS	30.0181	29.8019	29.896	29.2989	28.7503	29.8013	29.7417	29.4827	30.3368	10	9	4	7	5	7	9	7	5
P45954;P45954-2	P45954	Short/branched chain specific acyl-CoA dehydrogenase, mitochondrial	ACADSB	32.4227	32.7184	32.8074	32.2474	31.8892	32.422	32.3365	32.3449	32.6473	20	20	22	25	14	21	17	20	19
P49748;P49748-3;P49748-2	P49748	Very long-chain specific acyl-CoA dehydrogenase, mitochondrial	ACADVL	35.7545	35.9968	36.2807	35.6689	35.7783	36.046	35.6323	36.0417	36.2073	117	136	95	104	106	95	101	141	99
Q15057	Q15057	Arf-GAP with coiled-coil, ANK repeat and PH domain-containing protein 2	ACAP2	30.186	29.9222	29.8399	30.1927	30.3813	30.0609	30.0209	30.2685	29.9008	10	14	11	6	13	9	10	15	11
P24752	P24752	Acetyl-CoA acetyltransferase, mitochondrial	ACAT1	35.7521	35.7064	35.7808	35.7231	35.9851	36.0455	35.7967	36.0761	35.9526	89	91	77	97	100	86	91	90	85
Q9BWD1;Q9BWD1-2	Q9BWD1	Acetyl-CoA acetyltransferase, cytosolic	ACAT2	28.7272	29.1018	28.9846	28.7165	29.0935	28.9518	28.8424	28.9625	28.8182	6	9	7	8	9	9	7	10	3
Q9H3P7	Q9H3P7	Golgi resident protein GCP60	ACBD3	30.0089	29.5659	29.6502	29.9636	29.7361	29.7642	29.9261	29.6783	29.4635	8	13	9	10	10	11	10	15	9
Q5T8D3	Q5T8D3	Acyl-CoA-binding domain-containing protein 5	ACBD5	32.9251	32.9839	32.888	32.2405	32.3676	32.4653	32.3901	32.8326	32.5055	37	43	34	35	33	30	30	38	28
Q9UKV3;Q9UKV3-5	Q9UKV3	Apoptotic chromatin condensation inducer in the nucleus	ACIN1	32.3191	31.9475	32.3052	32.0393	31.8826	31.9966	32.5069	32.0417	32.3592	39	33	34	29	35	33	29	36	30
P53396	P53396	ATP-citrate synthase	ACLY	34.2299	34.0811	34.1588	34.3986	34.0551	34.2735	34.3728	34.0578	34.0865	70	85	67	83	80	72	86	75	63
P21399	P21399	Cytoplasmic aconitate hydratase	ACO1	30.6687	30.7341	30.0427	31.3634	30.7298	30.0895	30.8263	30.593	30.1967	15	19	11	17	17	9	15	13	7
Q99798	Q99798	Aconitate hydratase, mitochondrial	ACO2	35.7876	35.835	35.8975	35.9987	35.8329	35.8874	35.7457	35.6101	35.9767	100	119	96	99	113	108	101	108	97
Q86TX2	Q86TX2	Acyl-coenzyme A thioesterase 1	ACOT1	29.4479	29.8072	29.9127	28.9597	29.2361	29.4066	29.3294	29.5371	29.8573	2	3	2	3	2	2	3	1	2
Q9NPJ3;Q9NPJ3-2	Q9NPJ3	Acyl-coenzyme A thioesterase 13;Acyl-coenzyme A thioesterase 13, N-terminally processed	ACOT13	33.1046	33.3408	33.5148	33.2846	33.1414	33.6596	32.7815	33.377	33.7086	23	26	22	30	28	20	24	18	18
P49753;P49753-2	P49753	Acyl-coenzyme A thioesterase 2, mitochondrial	ACOT2	33.0986	33.0548	33.3169	32.8326	32.6852	32.698	33.1085	32.9463	33.2331	23	37	26	25	24	26	22	34	30
O00154-4;O00154;O00154-6;O00154-7;O00154-5;O00154-2;O00154-3	O00154	Cytosolic acyl coenzyme A thioester hydrolase	ACOT7	28.1059	28.7503	28.7037	29.388	29.2296	29.0734	28.7368	29.0143	29.1324	3	2	4	2	7	7	4	7	4
O14734	O14734	Acyl-coenzyme A thioesterase 8	ACOT8	31.0066	30.0283	30.7039	30.9582	30.6516	30.8685	30.9088	30.7017	30.7428	13	10	13	8	14	15	10	11	8
Q9Y305;Q9Y305-2;Q9Y305-4;Q9Y305-3	Q9Y305	Acyl-coenzyme A thioesterase 9, mitochondrial	ACOT9	34.4397	34.5422	34.3978	34.1226	33.7438	33.5996	34.3435	34.225	34.1529	47	48	34	33	38	27	39	42	37
Q15067;Q15067-2;Q15067-3	Q15067	Peroxisomal acyl-coenzyme A oxidase 1	ACOX1	33.9552	34.5318	34.5877	33.6956	33.9849	34.1244	33.6973	34.0406	34.3646	56	60	53	39	55	55	44	54	54
O15254;O15254-2	O15254	Peroxisomal acyl-coenzyme A oxidase 3	ACOX3	27.3384	27.4758	27.5748	27.9151	27.6695	27.7624	27.5886	27.3869	27.2295	5	2	2	3	4	9	5	1	1
P24666;P24666-4;P24666-3	P24666	Low molecular weight phosphotyrosine protein phosphatase	ACP1	29.9653	29.9825	29.9254	29.8224	29.7493	30.1492	29.7521	29.5683	30.2358	4	10	6	4	5	6	7	7	4
P11117	P11117	Lysosomal acid phosphatase	ACP2	32.2723	32.34	32.3512	32.3465	32.3418	32.414	32.2412	32.307	32.3991	22	18	18	25	16	22	22	20	19
Q96CM8;Q96CM8-3;Q96CM8-2;Q96CM8-4	Q96CM8	Acyl-CoA synthetase family member 2, mitochondrial	ACSF2	32.6618	32.8353	32.6193	32.4733	32.2323	32.7064	32.8593	32.9842	32.7294	29	28	24	25	25	30	30	31	29
Q4G176	Q4G176	Acyl-CoA synthetase family member 3, mitochondrial	ACSF3	32.8942	32.7829	33.0659	32.5986	32.7579	32.9711	32.9119	32.951	32.6821	37	40	33	25	31	41	33	38	26
P33121;P33121-3;P33121-2	P33121	Long-chain-fatty-acid--CoA ligase 1	ACSL1	27.3912	26.4473	26.6811	27.2068	26.3642	26.4755	27.4102	26.4891	27.0906	1	1	1	2	1	3	2	2	4
O95573	O95573	Long-chain-fatty-acid--CoA ligase 3	ACSL3	35.1476	35.3439	35.1945	34.4859	34.5498	34.5766	35.0331	35.2981	35.0662	81	108	84	64	73	67	80	94	74
O60488;O60488-2	O60488	Long-chain-fatty-acid--CoA ligase 4	ACSL4	34.4795	34.7954	35.0125	34.5176	34.7346	34.9145	34.681	34.8701	35.0602	79	86	67	65	76	75	72	87	71
P68133;P68032;P63267;P62736;P63267-2	P68133	Actin, alpha skeletal muscle;Actin, alpha cardiac muscle 1;Actin, gamma-enteric smooth muscle;Actin, aortic smooth muscle	ACTA1;ACTC1;ACTG2;ACTA2	34.5197	34.7022	34.6077	34.8065	34.6307	34.9085	34.0829	34.2917	34.7723	54	61	54	47	52	53	52	59	48
P60709	P60709	Actin, cytoplasmic 1;Actin, cytoplasmic 1, N-terminally processed	ACTB	38.3053	38.5563	38.4565	38.384	38.4055	38.5901	38.2753	38.6034	38.5527	658	711	484	552	641	552	651	631	465
Q562R1	Q562R1	Beta-actin-like protein 2	ACTBL2	31.7102	34.043	30.763	31.3799	30.9077	32.6748	31.7942	30.666	30.3477	4	6	4	3	2	2	3	2	4
P63261	P63261	Actin, cytoplasmic 2;Actin, cytoplasmic 2, N-terminally processed	ACTG1	32.9029	34.0344	33.3528	30.9385	33.7854	33.2595	33.6993	34.1454	33.4869	22	17	6	10	15	9	23	17	8
O96019;O96019-2	O96019	Actin-like protein 6A	ACTL6A	29.9513	29.8481	30.4588	29.3936	30.172	30.0547	30.0182	29.6901	30.1864	10	6	7	5	7	6	7	7	6
Q9H568	Q9H568	Actin-like protein 8	ACTL8	25.4393	25.9369	24.7565	28.0677	29.2534	27.9498	27.1288	27.6559	27.3721	0	0	0	2	7	4	2	2	2
P12814;P12814-2;P12814-4	P12814	Alpha-actinin-1	ACTN1	33.5045	33.908	34.1476	33.7069	34.046	34.0746	33.456	33.9256	34.0227	53	63	62	61	65	64	49	62	54
O43707;O43707-2;O43707-3	O43707	Alpha-actinin-4	ACTN4	35.9364	36.2447	36.498	36.4314	36.2273	36.6164	35.9236	36.161	36.2155	146	171	140	168	162	155	145	160	123
Q9NZ32	Q9NZ32	Actin-related protein 10	ACTR10	29.7522	29.9018	30.0144	29.092	29.5494	29.6214	29.5561	29.6523	29.9349	7	10	10	8	8	9	9	10	10
P61163	P61163	Alpha-centractin	ACTR1A	32.373	32.4118	32.6598	32.5648	32.2721	32.4516	32.2335	32.2906	32.4408	22	33	25	24	30	24	24	24	16
P42025	P42025	Beta-centractin	ACTR1B	29.1485	29.5949	29.9163	29.4252	29.3712	30.0185	29.0173	29.6616	30.2372	9	8	9	9	8	9	6	7	11
P61160;P61160-2	P61160	Actin-related protein 2	ACTR2	33.5538	33.4462	33.5159	33.4195	33.087	33.3432	33.3408	33.6068	33.4753	19	38	30	37	30	28	28	41	31
P61158	P61158	Actin-related protein 3	ACTR3	34.1292	34.2387	34.4903	33.8299	34.0155	34.2138	34.2212	34.5656	34.5524	51	63	51	47	48	49	56	64	52
Q9P1U1;Q9P1U1-3;Q9P1U1-2;Q9C0K3	Q9P1U1	Actin-related protein 3B;Actin-related protein 3C	ACTR3B;ACTR3C	26.2235	26.1412	25.9726	26.6109	26.4135	26.3055	26.2492	26.9216	26.5976	2	0	0	1	1	0	1	2	1
Q9H9F9	Q9H9F9	Actin-related protein 5	ACTR5	25.0537	24.584	25.3326	24.7759	24.9341	25.1789	25.2367	25.3669	25.3145	1	0	2	1	3	0	2	3	2
Q9H981;Q9H981-2	Q9H981	Actin-related protein 8	ACTR8	27.6226	27.3218	27.1021	27.6221	28.4554	27.9544	27.7909	27.5219	27.9248	1	0	0	1	4	3	7	2	3
P14621	P14621	Acylphosphatase-2	ACYP2	25.7912	26.5366	25.9157	27.243	26.1316	26.7331	26.0233	26.9575	25.9912	1	1	0	2	0	3	1	1	0
O14672;O14672-2	O14672	Disintegrin and metalloproteinase domain-containing protein 10	ADAM10	32.9497	32.7911	33.0925	33.1108	32.7905	32.9509	32.7643	32.6968	33.0369	47	46	42	50	46	54	41	49	40
Q13444;Q13444-2;Q13444-12;Q13444-5;Q13444-3;Q13444-4;Q13444-8;Q13444-7;Q13444-6;Q13444-9;Q13444-10;Q13444-11;Q13444-13	Q13444	Disintegrin and metalloproteinase domain-containing protein 15	ADAM15	31.5415	31.8158	32.2357	31.8769	32.1229	32.2805	32.0066	32.0204	32.3737	21	38	25	25	34	36	29	31	23
P78536;P78536-2	P78536	Disintegrin and metalloproteinase domain-containing protein 17	ADAM17	31.4711	31.4439	31.939	30.9566	31.4276	31.5258	31.5437	31.6736	31.4411	20	30	22	11	22	18	15	21	17
Q9P0K1;Q9P0K1-5;Q9P0K1-2;Q9P0K1-4;Q9P0K1-3	Q9P0K1	Disintegrin and metalloproteinase domain-containing protein 22	ADAM22	26.4504	26.0656	26.0517	26.2232	26.582	26.798	26.8399	26.2296	26.6276	0	0	0	1	2	3	1	2	1
Q13443;Q13443-2	Q13443	Disintegrin and metalloproteinase domain-containing protein 9	ADAM9	32.6863	32.7599	32.857	32.6769	32.7586	32.889	32.7225	32.6827	33.1053	34	38	39	36	43	38	34	41	35
Q9UHI8	Q9UHI8	A disintegrin and metalloproteinase with thrombospondin motifs 1	ADAMTS1	27.1282	27.6414	27.338	26.8132	26.9339	26.162	26.5243	27.2853	25.9297	0	4	3	0	1	0	2	2	1
O15072	O15072	A disintegrin and metalloproteinase with thrombospondin motifs 3	ADAMTS3	28.0364	27.5767	27.73	28.7922	27.6277	27.4789	27.6865	30.4522	26.4655	3	1	2	2	2	0	2	3	0
P55265;P55265-4;P55265-5	P55265	Double-stranded RNA-specific adenosine deaminase	ADAR	33.8227	33.5279	33.7747	33.6512	33.6806	33.8025	33.9551	33.83	33.7737	75	75	67	65	82	73	75	85	72
P55265-3;P55265-2	P55265	Double-stranded RNA-specific adenosine deaminase	ADAR	27.4122	27.7111	27.6075	25.4009	27.4753	27.6427	27.1878	27.8511	26.6112	0	1	2	1	1	1	3	1	1
P78563;P78563-5;P78563-2;P78563-3;P78563-4;P78563-6	P78563	Double-stranded RNA-specific editase 1	ADARB1	28.6479	28.6572	28.814	27.7236	28.5012	28.4227	28.4445	28.667	28.797	3	10	6	2	4	6	7	7	3
Q9NS39;Q9NS39-2	Q9NS39	Double-stranded RNA-specific editase B2	ADARB2	27.1086	25.8742	25.4016	26.0409	26.4486	25.1794	27.0476	26.0909	26.3718	2	0	0	1	1	0	3	1	0
Q86TW2;Q86TW2-2;Q86TW2-3	Q86TW2	Uncharacterized aarF domain-containing protein kinase 1	ADCK1	29.0408	29.3592	29.3963	29.4756	29.139	29.6384	29.3122	29.3616	29.4626	11	7	8	7	7	13	12	5	6
Q7Z695	Q7Z695	Uncharacterized aarF domain-containing protein kinase 2	ADCK2	27.2527	27.2853	27.3478	26.6327	27.8505	27.3754	27.2077	27.2483	27.4285	0	2	3	0	5	2	3	1	3
Q8NI60;Q8NI60-3;Q8NI60-4	Q8NI60	Atypical kinase ADCK3, mitochondrial	ADCK3	31.0711	31.1691	31.2821	31.2148	31.5627	31.6869	31.1821	31.5381	31.6107	17	19	16	16	21	21	15	22	19
Q96D53;Q96D53-2	Q96D53	AarF domain-containing protein kinase 4	ADCK4	30.7413	30.8613	31.0295	30.9161	31.0852	31.1959	30.8197	30.8094	31.4093	17	23	17	16	24	24	12	17	20
Q3MIX3	Q3MIX3	Uncharacterized aarF domain-containing protein kinase 5	ADCK5	29.1202	28.6815	28.76	27.2687	27.2222	27.7523	27.9004	27.8964	28.3293	6	11	7	1	2	3	4	1	2
O60266;O60266-2	O60266	Adenylate cyclase type 3	ADCY3	29.1288	29.1852	29.4491	28.6619	28.5591	28.859	29.0811	29.4385	29.2971	8	7	8	4	6	5	7	11	7
O43306;O43306-2	O43306	Adenylate cyclase type 6	ADCY6	29.3799	29.0793	29.3346	29.1311	29.3185	29.3942	29.4683	29.7444	29.1678	6	10	10	5	8	10	6	14	7
O60503	O60503	Adenylate cyclase type 9	ADCY9	31.5068	31.5005	31.8639	31.5982	31.8538	31.9272	31.383	31.6397	31.7896	26	29	31	20	29	32	22	27	28
P35611-6;P35611-3;P35611;P35611-2;P35611-4;P35611-5	P35611	Alpha-adducin	ADD1	30.1979	30.4687	30.6885	29.5484	29.9043	30.3056	29.9359	29.9599	30.2882	13	18	14	7	11	17	11	14	11
Q9UEY8	Q9UEY8	Gamma-adducin	ADD3	30.3847	30.3684	30.9416	30.2149	30.2608	30.419	29.82	30.3433	30.4835	15	17	12	10	14	14	10	12	13
P11766	P11766	Alcohol dehydrogenase class-3	ADH5	30.5445	30.3006	30.5149	30.7322	30.4192	30.6288	30.5324	29.9064	30.3854	13	14	13	11	17	12	13	10	10
Q96A54	Q96A54	Adiponectin receptor protein 1	ADIPOR1	26.7173	27.5908	27.6621	27.4539	26.8882	27.6931	27.3782	27.7707	27.8416	3	2	3	1	3	2	4	3	4
Q86V24	Q86V24	Adiponectin receptor protein 2	ADIPOR2	24.9777	25.9876	25.8385	24.8071	25.983	25.432	24.6007	26.1673	26.4085	2	1	1	1	2	1	2	1	2
Q15847	Q15847	Adipogenesis regulatory factor	ADIRF	26.8215	26.6323	27.016	26.165	26.3292	27.4689	25.7255	25.2147	26.7544	2	2	2	1	2	2	2	1	1
P55263;P55263-3;P55263-2;P55263-4	P55263	Adenosine kinase	ADK	26.9266	27.8035	27.3057	28.1671	27.6194	27.5169	27.695	27.4013	27.799	3	2	2	4	2	1	2	1	1
Q9H2P0	Q9H2P0	Activity-dependent neuroprotector homeobox protein	ADNP	28.0285	28.3511	29.1038	28.1308	28.3267	27.9067	28.3529	28.2688	28.5377	4	5	10	1	4	4	8	4	6
Q9BRR6;Q9BRR6-2	Q9BRR6	ADP-dependent glucokinase	ADPGK	32.2706	31.715	32.5372	32.2891	31.9218	32.1581	32.0002	31.929	32.3088	27	25	21	15	17	22	26	16	21
Q9NX46	Q9NX46	Poly(ADP-ribose) glycohydrolase ARH3	ADPRHL2	28.4837	27.8952	28.2962	28.8543	28.4225	28.9417	28.6293	27.9859	28.998	2	4	6	3	5	6	5	4	4
P25098	P25098	Beta-adrenergic receptor kinase 1	ADRBK1	27.4222	27.2104	27.9205	27.1587	27.4957	27.582	27.6075	27.506	28.3644	3	6	4	3	5	2	3	4	4
Q16186	Q16186	Proteasomal ubiquitin receptor ADRM1	ADRM1	30.4966	30.111	30.5547	30.6198	30.1827	30.4068	30.4512	30.1958	30.6161	7	8	10	9	9	6	7	13	10
P30566;P30566-2	P30566	Adenylosuccinate lyase	ADSL	29.2559	29.3083	29.1795	29.4362	28.898	29.5942	29.1284	29.053	29.0587	4	11	8	10	5	10	6	9	5
P30520	P30520	Adenylosuccinate synthetase isozyme 2	ADSS	28.7447	28.467	28.5056	28.767	28.5186	28.8025	28.6419	28.585	28.9759	5	7	6	6	6	8	6	5	6
Q8N556;Q8N556-2	Q8N556	Actin filament-associated protein 1	AFAP1	32.9333	33.0585	33.1433	32.9291	32.8414	33.1363	32.8797	32.9592	33.2233	41	41	35	40	47	41	38	36	39
Q9UHB7;Q9UHB7-2	Q9UHB7	AF4/FMR2 family member 4	AFF4	27.8179	28.0032	27.9751	28.046	27.6684	27.5943	27.938	27.8461	28.3801	5	2	1	9	5	2	7	5	3
Q9Y4W6	Q9Y4W6	AFG3-like protein 2	AFG3L2	34.7402	34.786	34.7124	34.8902	34.7918	34.8471	34.4917	34.9467	35.0111	71	78	69	58	75	70	71	72	70
Q6ULP2;Q6ULP2-5;Q6ULP2-2;Q6ULP2-4;Q6ULP2-3	Q6ULP2	Aftiphilin	AFTPH	29.2726	29.2657	29.2763	28.9285	29.1667	29.1164	28.7683	29.0898	28.9525	11	9	11	4	8	5	7	8	9
P20933	P20933	N(4)-(beta-N-acetylglucosaminyl)-L-asparaginase;Glycosylasparaginase alpha chain;Glycosylasparaginase beta chain	AGA	29.0666	28.5349	28.1538	30.2632	30.1624	30.3793	29.9913	29.7649	29.9931	8	5	3	10	11	12	10	13	9
Q9UPQ3-2;Q9UPQ3	Q9UPQ3	Arf-GAP with GTPase, ANK repeat and PH domain-containing protein 1	AGAP1	27.43	27.641	28.1308	27.1332	27.4715	26.9677	27.7203	27.5853	28.0054	1	6	4	0	3	1	3	7	2
Q96P47;Q96P47-2;Q96P47-4;Q96P47-5;Q96P47-3;Q96P47-6	Q96P47	Arf-GAP with GTPase, ANK repeat and PH domain-containing protein 3	AGAP3	30.1208	30.187	29.9093	29.6029	29.9668	30.3362	29.9633	29.8925	30.0467	10	14	13	5	15	10	7	11	11
P52594;P52594-2;P52594-3;P52594-4	P52594	Arf-GAP domain and FG repeat-containing protein 1	AGFG1	31.7287	32.1231	32.1226	31.3549	31.9185	31.8809	31.7388	31.8802	32.2109	18	22	16	15	13	13	14	18	14
O95081;O95081-2	O95081	Arf-GAP domain and FG repeat-containing protein 2	AGFG2	27.3009	27.777	28.3983	28.3069	27.4387	27.4101	27.676	27.6087	28.0518	1	6	6	5	3	4	4	2	5
Q53H12	Q53H12	Acylglycerol kinase, mitochondrial	AGK	32.5475	32.513	32.5123	32.3762	32.3818	32.6245	32.2791	31.8715	32.721	23	26	26	27	30	28	22	26	19
P35573;P35573-2;P35573-3	P35573	Glycogen debranching enzyme;4-alpha-glucanotransferase;Amylo-alpha-1,6-glucosidase	AGL	35.1082	35.0783	35.382	35.2579	35.1979	35.5709	35.099	34.9852	35.353	129	139	119	135	128	152	133	137	121
Q9UL18	Q9UL18	Protein argonaute-1	AGO1	30.4473	30.5079	30.1006	30.3662	30.4018	30.5329	30.3548	30.5828	30.6515	13	11	11	16	17	13	12	15	14
Q9UKV8;Q9UKV8-2	Q9UKV8	Protein argonaute-2	AGO2	33.7625	33.7267	33.665	33.5617	33.7077	33.6511	33.5076	33.5811	33.7961	60	53	47	62	53	53	61	65	42
Q9H9G7;Q9H9G7-2	Q9H9G7	Protein argonaute-3	AGO3	29.2209	29.5708	29.1322	30.0268	29.711	29.5569	29.788	29.8778	29.6359	8	9	4	10	9	8	13	12	9
Q99943	Q99943	1-acyl-sn-glycerol-3-phosphate acyltransferase alpha	AGPAT1	30.7055	30.5946	30.3245	30.3748	30.2462	30.5419	30.5171	29.9176	30.1314	10	9	8	8	10	13	9	9	6
O15120	O15120	1-acyl-sn-glycerol-3-phosphate acyltransferase beta	AGPAT2	30.2291	30.1737	30.1205	30.0952	29.9852	30.3192	29.8367	29.7048	30.0785	6	7	5	8	9	5	5	7	5
Q9NRZ7;Q9NRZ7-2;Q9NRZ7-3	Q9NRZ7	1-acyl-sn-glycerol-3-phosphate acyltransferase gamma	AGPAT3	30.6152	30.6008	30.5696	30.4566	30.6724	30.6337	30.6989	30.8996	30.5788	12	11	9	6	11	8	12	8	10
Q9NUQ2	Q9NUQ2	1-acyl-sn-glycerol-3-phosphate acyltransferase epsilon	AGPAT5	31.4968	31.6897	31.3328	30.7985	31.3113	31.174	31.2813	31.3191	31.2471	14	15	13	9	12	14	9	15	15
Q86UL3	Q86UL3	Glycerol-3-phosphate acyltransferase 4	AGPAT6	30.3641	30.7054	30.0785	30.1918	30.9475	30.6066	30.0081	30.6808	30.3348	7	8	3	7	8	4	5	4	5
Q53EU6	Q53EU6	Glycerol-3-phosphate acyltransferase 3	AGPAT9	30.1672	30.3559	30.1348	30.0587	30.0087	29.7059	29.6665	30.1561	29.7007	10	19	13	6	13	9	6	9	8
O00116	O00116	Alkyldihydroxyacetonephosphate synthase, peroxisomal	AGPS	34.5538	34.5069	34.8588	34.8747	34.5749	34.607	34.4828	34.8379	34.8963	63	69	65	65	65	62	63	81	75
O95994	O95994	Anterior gradient protein 2 homolog	AGR2	30.7611	30.7734	31.4998	29.0622	29.3812	29.5163	30.0054	29.1654	29.9021	13	9	7	7	7	5	7	8	7
O00468-6;O00468-3;O00468-7;O00468;O00468-5;O00468-4;O00468-2	O00468	Agrin;Agrin N-terminal 110 kDa subunit;Agrin C-terminal 110 kDa subunit;Agrin C-terminal 90 kDa fragment;Agrin C-terminal 22 kDa fragment	AGRN	32.1066	32.3716	32.3705	32.4623	32.5556	32.3947	32.673	32.9423	32.9944	47	53	50	51	53	59	60	67	60
Q6RW13	Q6RW13	Type-1 angiotensin II receptor-associated protein	AGTRAP	29.2902	28.6372	29.3082	29.7818	29.9606	29.9801	30.049	29.6802	29.9606	5	4	4	6	8	6	8	5	5
Q8WYP5;Q8WYP5-2;Q8WYP5-3	Q8WYP5	Protein ELYS	AHCTF1	30.3989	30.0534	30.4268	30.0029	30.1966	30.0009	30.632	30.5242	30.4192	10	13	21	7	23	13	15	19	14
P23526;P23526-2	P23526	Adenosylhomocysteinase	AHCY	31.9255	31.9926	32.0461	32.0271	31.7078	32.0639	31.7548	31.7327	32.0768	15	17	20	17	17	23	12	15	21
O43865;O43865-2	O43865	Putative adenosylhomocysteinase 2	AHCYL1	30.8442	30.8772	30.9254	31.2181	30.6754	30.7622	30.726	30.8136	31.065	14	15	9	13	8	13	11	15	13
Q8N157;Q8N157-2;Q8N157-3	Q8N157	Jouberin	AHI1	29.1825	28.8433	28.9773	28.8076	28.8577	28.3419	29.0566	29.1975	28.9299	5	10	7	5	9	2	6	16	5
Q09666	Q09666	Neuroblast differentiation-associated protein AHNAK	AHNAK	39.0221	39.2673	39.3756	39.2925	39.5389	39.5045	39.127	39.4566	39.4561	867	1000	750	904	1042	869	930	1015	791
Q8IVF2-3;Q8IVF2	Q8IVF2	Protein AHNAK2	AHNAK2	34.3026	34.4079	34.6913	34.3704	34.0251	34.0223	33.985	34.2356	34.1656	137	166	160	144	138	117	118	149	106
P35869	P35869	Aryl hydrocarbon receptor	AHR	23.1389	24.44	23.2557	23.572	23.1396	24.782	23.2673	23.2917	23.3441	0	1	0	0	0	1	0	0	0
O95433;O95433-2	O95433	Activator of 90 kDa heat shock protein ATPase homolog 1	AHSA1	30.9434	31.2095	31.3208	30.9029	31.1218	31.2967	30.9364	31.2244	31.418	11	22	21	19	23	15	21	24	23
Q96BJ3;Q96BJ3-3	Q96BJ3	Axin interactor, dorsalization-associated protein	AIDA	29.757	29.3133	30.2128	30.0495	29.866	30.233	30.0405	29.6385	30.1881	7	5	10	8	11	12	9	11	10
Q9BQI0;Q9BQI0-3;Q9BQI0-2;Q9BQI0-4	Q9BQI0	Allograft inflammatory factor 1-like	AIF1L	27.7422	27.8129	28.1474	26.7344	28.1911	27.8452	28.2674	27.8716	28.5417	4	3	2	0	3	2	5	2	2
O95831;O95831-3;O95831-2	O95831	Apoptosis-inducing factor 1, mitochondrial	AIFM1	35.5734	35.4784	35.6369	35.3985	35.591	35.5501	35.5064	35.8167	35.7935	93	95	57	84	88	72	87	101	71
Q9BRQ8;Q9BRQ8-2	Q9BRQ8	Apoptosis-inducing factor 2	AIFM2	31.6937	32.5126	32.4615	33.3149	32.6276	32.9111	31.433	32.1969	32.4394	17	26	24	22	26	29	18	26	16
Q9Y4K1	Q9Y4K1	Absent in melanoma 1 protein	AIM1	26.7142	27.3655	25.9664	26.973	25.3669	26.3043	26.5469	26.9867	26.8614	3	6	0	5	0	3	2	3	2
Q12904;Q12904-2	Q12904	Aminoacyl tRNA synthase complex-interacting multifunctional protein 1;Endothelial monocyte-activating polypeptide 2	AIMP1	33.8614	33.7979	33.9143	33.8921	33.8055	33.9751	33.5181	33.9053	33.8741	48	52	42	50	57	44	49	47	43
Q13155	Q13155	Aminoacyl tRNA synthase complex-interacting multifunctional protein 2	AIMP2	33.4505	33.117	33.6603	33.5434	33.2901	33.2405	33.48	33.148	33.6289	24	31	22	27	21	26	22	25	24
O00170	O00170	AH receptor-interacting protein	AIP	28.9318	29.0011	29.1026	28.9766	29.1312	28.8122	28.7558	28.8702	29.1096	10	8	4	6	9	5	8	7	5
P00568	P00568	Adenylate kinase isoenzyme 1	AK1	28.5977	28.8412	29.1743	29.0207	29.3135	29.4093	28.8547	28.6647	29.3912	6	8	10	5	8	9	6	7	7
P54819;P54819-2;P54819-5;P54819-3;P54819-6;P54819-4	P54819	Adenylate kinase 2, mitochondrial;Adenylate kinase 2, mitochondrial, N-terminally processed	AK2	34.277	33.6562	33.4524	34.586	33.8733	33.5981	34.5894	34.2888	33.9967	53	44	36	48	42	39	65	45	38
Q9UIJ7;Q9UIJ7-3;Q9UIJ7-2	Q9UIJ7	GTP:AMP phosphotransferase AK3, mitochondrial	AK3	30.7738	31.0619	30.9043	30.6891	30.9316	31.119	31.0367	30.8703	30.8714	11	13	16	8	11	16	15	10	11
P27144	P27144	Adenylate kinase 4, mitochondrial	AK4	34.1995	34.1023	34.5106	33.6255	34.0539	34.1447	33.928	33.8871	34.1677	27	28	23	22	26	20	24	25	24
Q9Y3D8;Q9Y3D8-2	Q9Y3D8	Adenylate kinase isoenzyme 6	AK6	26.2242	26.705	26.2622	27.3933	26.9742	27.4623	27.099	27.037	27.4925	2	0	0	1	2	3	2	1	5
Q92667;Q92667-2	Q92667	A-kinase anchor protein 1, mitochondrial	AKAP1	33.6374	33.4609	33.5229	33.8376	33.8052	33.6255	33.4418	33.5759	33.5777	49	46	40	45	51	45	41	49	46
O43572	O43572	A-kinase anchor protein 10, mitochondrial	AKAP10	25.7168	25.9413	25.7371	25.6761	25.8138	25.3748	25.8244	25.8059	25.3315	0	1	1	0	0	0	1	2	0
Q9UKA4	Q9UKA4	A-kinase anchor protein 11	AKAP11	27.8275	27.6413	27.8443	26.6513	27.1342	26.7231	26.9724	26.9538	26.8787	3	3	2	0	1	0	0	1	0
Q12802;Q12802-2;Q12802-4	Q12802	A-kinase anchor protein 13	AKAP13	33.7952	33.5822	33.5557	33.7872	33.5962	33.3636	33.496	33.4244	33.2469	113	109	94	109	98	88	92	93	74
Q02040;Q02040-2;Q02040-3	Q02040	A-kinase anchor protein 17A	AKAP17A	28.2902	28.2848	28.3107	27.3483	28.0876	27.6316	28.43	28.3933	28.4501	8	9	6	2	4	3	9	9	5
Q9Y2D5-6;Q9Y2D5;Q9Y2D5-4;Q9Y2D5-5;Q9Y2D5-7	Q9Y2D5	A-kinase anchor protein 2	AKAP2	29.8405	29.7254	30.2471	30.1173	30.3272	30.5382	30.1285	30.2031	30.3421	14	13	17	11	24	25	19	15	15
O43823	O43823	A-kinase anchor protein 8	AKAP8	28.9645	28.7009	29.2249	28.1892	28.7682	28.3878	29.0379	29.2142	28.1422	6	3	5	8	6	4	6	6	1
Q9ULX6;Q9ULX6-2	Q9ULX6	A-kinase anchor protein 8-like	AKAP8L	25.2186	25.4495	25.6649	25.843	26.2433	25.6098	25.2808	25.3384	25.6607	1	1	1	1	1	2	1	2	1
Q99996-3;Q99996-2;Q99996-6;Q99996;Q99996-5	Q99996	A-kinase anchor protein 9	AKAP9	31.8586	31.7852	31.6187	31.9616	31.9453	31.7294	31.8296	32.0153	31.5904	37	49	29	37	34	38	39	42	26
P14550	P14550	Alcohol dehydrogenase [NADP(+)]	AKR1A1	29.587	29.4202	29.6454	29.7044	29.4738	29.5751	29.5112	29.4938	29.6596	8	10	7	9	9	6	8	7	8
P15121	P15121	Aldose reductase	AKR1B1	32.1655	32.0247	32.0179	31.9114	31.9653	31.9901	32.0968	31.9657	32.1979	18	15	13	15	14	14	14	15	11
O43488	O43488	Aflatoxin B1 aldehyde reductase member 2	AKR7A2	29.6941	29.6742	29.6284	29.3494	30.0142	29.9716	29.8	29.4464	29.9848	5	7	8	3	9	6	7	4	5
Q96B36;Q96B36-3;Q96B36-2	Q96B36	Proline-rich AKT1 substrate 1	AKT1S1	27.3555	27.6905	27.1542	27.87	27.1443	27.776	28.2127	27.6389	27.521	4	2	2	0	2	3	4	1	1
Q9Y243;Q9Y243-2	Q9Y243	RAC-gamma serine/threonine-protein kinase	AKT3	27.09	26.1997	27.3567	27.2729	25.8765	29.0241	27.106	26.4123	27.5651	1	1	0	1	0	3	0	0	0
Q9H8T0;Q9H8T0-2	Q9H8T0	AKT-interacting protein	AKTIP	25.9337	24.3259	24.7752	25.4488	24.1018	24.0748	25.0538	24.4354	24.8664	1	0	1	1	0	0	1	0	1
P13196	P13196	5-aminolevulinate synthase, nonspecific, mitochondrial	ALAS1	30.3166	30.0345	30.1606	30.3482	29.9821	29.9171	30.1442	30.1535	30.4751	10	10	10	7	13	7	10	15	11
Q13740-2;Q13740	Q13740	CD166 antigen	ALCAM	28.8499	29.0251	28.742	29.9214	29.8616	29.9086	29.3835	29.5046	29.4462	4	9	3	9	12	17	7	12	5
Q8IZ83;Q8IZ83-3	Q8IZ83	Aldehyde dehydrogenase family 16 member A1	ALDH16A1	32.7047	33.0133	33.2125	32.1718	32.5225	32.8231	32.4101	32.7631	32.468	18	25	18	18	22	32	16	25	15
P54886	P54886	Delta-1-pyrroline-5-carboxylate synthase;Glutamate 5-kinase;Gamma-glutamyl phosphate reductase	ALDH18A1	36.061	35.9028	36.0735	35.9549	35.8592	35.9407	35.9226	36.0459	36.1152	133	132	115	132	123	113	130	124	117
O94788;O94788-4;O94788-2;O94788-3	O94788	Retinal dehydrogenase 2	ALDH1A2	27.7704	28.0066	27.4282	27.0012	27.8633	27.9632	27.3741	26.976	27.7897	1	1	1	0	3	2	1	2	0
P47895	P47895	Aldehyde dehydrogenase family 1 member A3	ALDH1A3	25.5437	25.2694	25.6466	25.6855	25.8213	25.667	25.7763	25.9096	25.815	1	1	1	1	1	2	0	0	1
P30837	P30837	Aldehyde dehydrogenase X, mitochondrial	ALDH1B1	31.3053	31.5568	31.3895	32.4071	32.498	32.8144	32.328	32.7556	33.2201	15	22	15	24	29	27	21	29	26
O75891;O75891-3;O75891-2	O75891	Cytosolic 10-formyltetrahydrofolate dehydrogenase	ALDH1L1	27.1029	27.1979	26.5836	26.4253	26.1862	26.1392	26.9492	27.0506	26.62	1	1	1	1	0	0	1	0	0
Q3SY69;Q3SY69-3	Q3SY69	Mitochondrial 10-formyltetrahydrofolate dehydrogenase	ALDH1L2	31.1241	30.5699	30.2982	30.7837	30.4991	30.2833	30.9294	30.6512	30.2375	30	14	17	10	19	17	25	23	14
P51648;P51648-2	P51648	Fatty aldehyde dehydrogenase	ALDH3A2	34.5701	34.2291	34.2159	33.8923	33.9297	34.0137	34.5395	34.1739	34.2627	42	50	36	38	44	30	49	57	30
P43353;P43353-2	P43353	Aldehyde dehydrogenase family 3 member B1	ALDH3B1	31.1759	30.8629	31.5243	30.9153	31.073	31.4572	30.9385	30.8273	31.5227	17	11	15	13	11	15	13	12	16
P30038;P30038-2;P30038-3	P30038	Delta-1-pyrroline-5-carboxylate dehydrogenase, mitochondrial	ALDH4A1	31.6492	31.64	32.0405	31.8158	31.7551	31.8549	31.762	31.7916	32.0517	27	27	29	24	16	24	23	23	25
P51649;P51649-2	P51649	Succinate-semialdehyde dehydrogenase, mitochondrial	ALDH5A1	32.9141	33.419	33.2927	33.1478	33.3681	33.4833	32.6371	33.0693	32.8704	24	27	22	24	21	19	14	24	17
Q02252;Q02252-2	Q02252	Methylmalonate-semialdehyde dehydrogenase [acylating], mitochondrial	ALDH6A1	32.5181	32.0846	32.3977	32.7158	32.1569	32.5195	31.955	31.5833	31.8688	30	31	27	28	20	28	26	17	20
P49419-2;P49419;P49419-4	P49419	Alpha-aminoadipic semialdehyde dehydrogenase	ALDH7A1	33.7542	33.868	33.7788	34.2707	34.1169	34.2453	34.0712	34.0678	34.2059	51	67	50	56	58	56	55	69	51
P49189;P49189-2	P49189	4-trimethylaminobutyraldehyde dehydrogenase	ALDH9A1	33.9438	34.0024	34.2614	34.2598	34.3671	34.5104	34.1665	34.3566	34.5256	38	44	43	45	40	42	43	49	38
P04075	P04075	Fructose-bisphosphate aldolase A	ALDOA	37.993	38.2261	38.4063	38.1683	38.0698	38.3686	37.983	38.1535	38.3132	401	457	318	295	398	386	347	361	271
P09972	P09972	Fructose-bisphosphate aldolase C	ALDOC	33.6986	34.0959	34.0761	33.8087	34.1192	34.3091	33.9411	33.8337	34.3245	43	47	41	37	42	53	40	47	42
Q9BT22;Q9BT22-2	Q9BT22	Chitobiosyldiphosphodolichol beta-mannosyltransferase	ALG1	31.5118	31.3495	31.5969	31.5641	31.8006	31.678	31.3693	31.3646	31.5846	16	14	19	8	17	14	15	14	14
Q5BKT4;Q5I7T1	Q5BKT4	Dol-P-Glc:Glc(2)Man(9)GlcNAc(2)-PP-Dol alpha-1,2-glucosyltransferase;Putative Dol-P-Glc:Glc(2)Man(9)GlcNAc(2)-PP-Dol alpha-1,2-glucosyltransferase	ALG10;ALG10B	29.7667	28.8652	29.6834	28.7186	29.0833	29.4583	29.33	29.26	29.4418	6	4	5	2	5	6	4	7	6
Q2TAA5	Q2TAA5	GDP-Man:Man(3)GlcNAc(2)-PP-Dol alpha-1,2-mannosyltransferase	ALG11	29.6251	29.8006	29.6947	29.7182	29.2223	29.1534	29.1679	29.3974	29.6633	5	7	11	4	5	6	5	10	9
Q9BV10	Q9BV10	Dol-P-Man:Man(7)GlcNAc(2)-PP-Dol alpha-1,6-mannosyltransferase	ALG12	28.1936	28.4798	28.8594	29.5273	28.6345	28.9282	28.3256	28.4915	28.4441	4	4	3	2	5	5	2	3	3
Q9NP73-2;Q9NP73	Q9NP73	Putative bifunctional UDP-N-acetylglucosamine transferase and deubiquitinase ALG13	ALG13	29.2067	29.6798	29.6325	28.9967	29.2801	28.8078	29.6491	29.6368	29.5092	6	9	6	5	7	5	7	8	8
Q96F25	Q96F25	UDP-N-acetylglucosamine transferase subunit ALG14 homolog	ALG14	26.311	26.2336	27.2425	26.7577	26.3092	26.2328	26.9652	26.8962	26.4739	4	2	2	1	2	2	1	2	1
Q9H553;Q9H553-2	Q9H553	Alpha-1,3/1,6-mannosyltransferase ALG2	ALG2	32.2199	32.0484	32.311	32.3397	31.9545	31.8932	31.5415	31.7742	32.0313	14	13	17	13	14	12	14	24	14
Q92685;Q92685-2	Q92685	Dol-P-Man:Man(5)GlcNAc(2)-PP-Dol alpha-1,3-mannosyltransferase	ALG3	29.5191	28.5788	28.8083	29.8086	28.449	29.3075	28.9914	28.1224	28.571	6	4	5	4	4	5	4	3	4
Q9Y673;Q9Y673-2	Q9Y673	Dolichyl-phosphate beta-glucosyltransferase	ALG5	32.3748	32.3331	32.2708	32.457	32.2558	32.297	31.8351	32.4154	32.0311	14	15	12	16	15	11	12	17	9
Q9Y672	Q9Y672	Dolichyl pyrophosphate Man9GlcNAc2 alpha-1,3-glucosyltransferase	ALG6	31.4781	31.3816	32.1428	31.6533	31.7543	31.7038	31.4411	31.6741	31.9758	9	12	8	14	10	9	6	10	7
Q9BVK2;Q9BVK2-2	Q9BVK2	Probable dolichyl pyrophosphate Glc1Man9GlcNAc2 alpha-1,3-glucosyltransferase	ALG8	31.8313	30.3907	31.3699	31.3921	31.3425	31.7713	31.313	30.8122	31.4197	10	8	11	12	10	10	13	10	9
Q9H6U8-3;Q9H6U8;Q9H6U8-4;Q9H6U8-2	Q9H6U8	Alpha-1,2-mannosyltransferase ALG9	ALG9	30.682	30.5451	30.7623	30.89	30.8118	31.1642	30.7314	30.9845	30.7277	9	17	13	14	14	11	13	13	10
Q13686	Q13686	Alkylated DNA repair protein alkB homolog 1	ALKBH1	28.4812	28.7348	28.6726	27.2229	28.7957	28.5362	28.5701	28.7356	28.8973	5	5	6	2	7	7	5	6	4
Q6NS38	Q6NS38	Alpha-ketoglutarate-dependent dioxygenase alkB homolog 2	ALKBH2	28.7816	28.5585	28.4651	29.6289	28.7475	29.0584	28.646	28.8286	28.6714	5	6	5	3	5	5	6	4	7
Q96Q83	Q96Q83	Alpha-ketoglutarate-dependent dioxygenase alkB homolog 3	ALKBH3	27.0302	26.3807	26.6988	28.0407	27.1598	27.1299	26.9307	27.3717	26.6554	1	1	1	1	3	1	1	4	1
Q6P6C2;Q6P6C2-3;Q6P6C2-1	Q6P6C2	RNA demethylase ALKBH5	ALKBH5	28.0726	28.2363	28.6192	28.3721	28.3721	28.5288	28.292	28.401	28.3426	7	5	5	4	7	3	5	5	4
Q9BT30	Q9BT30	Alpha-ketoglutarate-dependent dioxygenase alkB homolog 7, mitochondrial	ALKBH7	28.1454	27.9078	28.3607	27.9673	27.8356	27.7841	27.7374	27.9755	28.0739	4	5	5	4	2	3	3	4	3
Q8TCU4;Q8TCU4-3;Q8TCU4-2	Q8TCU4	Alstrom syndrome protein 1	ALMS1	26.891	27.4084	25.8686	27.3858	27.1772	26.5189	26.3516	26.7153	26.511	4	3	0	2	2	1	1	2	0
P09923	P09923	Intestinal-type alkaline phosphatase	ALPI	30.4514	30.7714	31.3445	26.8313	26.7752	26.3283	30.2448	30.7391	30.1074	11	18	12	2	1	2	10	10	8
P05187;P10696	P05187	Alkaline phosphatase, placental type;Alkaline phosphatase, placental-like	ALPP;ALPPL2	31.4079	31.3554	30.822	31.8554	31.8613	31.8499	32.2277	32.0198	32.2023	24	22	12	18	25	21	29	25	21
Q86V81	Q86V81	THO complex subunit 4	ALYREF	32.908	32.8953	33.3181	33.0346	32.8491	33.3425	33.1558	32.6716	33.2425	24	26	24	26	24	24	26	22	23
Q9UHK6;Q9UHK6-5	Q9UHK6	Alpha-methylacyl-CoA racemase	AMACR	29.156	29.1492	29.2863	28.7314	29.2153	29.5734	29.4656	29.1034	29.5031	6	6	6	3	5	7	7	7	6
[truncated: 6,423 more rows]

## Sheet: High sensitivity TEPSIN-GFP IP
Protein IDs	Majority protein IDs	Protein names	Gene names	Log2 nRatio L/H TepsinGFP_IP_1	Log2 nRatio L/H TepsinGFP_IP_2	Log2 nRatio H/L TepsinGFP_IP_3	Ratio H/L count TepsinGFP_IP_1	Ratio H/L count TepsinGFP_IP_2	Ratio H/L count TepsinGFP_IP_3
[truncated: 1,128 more rows]

[truncated: 1 more sheets: Conventional TEPSIN-GFP IP]
