# Supplementary material for: AP-4 vesicles contribute to spatial control of autophagy via RUSC-dependent peripheral delivery of ATG9A
Source: Nat Commun. 2018 Sep 27;9:3958. doi: 10.1038/s41467-018-06172-7 (PMC6160451; doi:10.1038/s41467-018-06172-7)
Supplement: Supplementary file 7 — Supplementary Data 5 [file 41467_2018_6172_MOESM7_ESM.xlsx]

## Sheet: Filtered dataset
Majority protein IDs	Lead protein ID	Protein names	Gene names	LFQ intensity AP4B1BirA_01	LFQ intensity AP4B1BirA_02	LFQ intensity AP4B1BirA_03	LFQ intensity AP4E1BirA_01	LFQ intensity AP4E1BirA_02	LFQ intensity AP4E1BirA_03	LFQ intensity AP4M1BirA_01	LFQ intensity AP4M1BirA_02	LFQ intensity AP4M1BirA_03	LFQ intensity AP4S1BirA_01	LFQ intensity AP4S1BirA_02	LFQ intensity AP4S1BirA_03	LFQ intensity BirA_01	LFQ intensity BirA_02	LFQ intensity BirA_03	LFQ intensity BirAGFP_01	LFQ intensity BirAGFP_02	LFQ intensity BirAGFP_03	LFQ intensity HeLa_01	LFQ intensity HeLa_02	LFQ intensity HeLa_03	MS/MS count AP4B1BirA_01	MS/MS count AP4B1BirA_02	MS/MS count AP4B1BirA_03	MS/MS count AP4E1BirA_01	MS/MS count AP4E1BirA_02	MS/MS count AP4E1BirA_03	MS/MS count AP4M1BirA_01	MS/MS count AP4M1BirA_02	MS/MS count AP4M1BirA_03	MS/MS count AP4S1BirA_01	MS/MS count AP4S1BirA_02	MS/MS count AP4S1BirA_03	MS/MS count BirA_01	MS/MS count BirA_02	MS/MS count BirA_03	MS/MS count BirAGFP_01	MS/MS count BirAGFP_02	MS/MS count BirAGFP_03	MS/MS count HeLa_01	MS/MS count HeLa_02	MS/MS count HeLa_03
Q9NRG9;Q9NRG9-2	Q9NRG9	Aladin	AAAS	122070000	70430000	82085000	135600000	75976000	99123000	114340000	59049000	61111000	55893000	55146000	42743000	101720000	83348000	86565000	112840000	77285000	76493000	229120000	130270000	144670000	5	2	2	4	1	2	4	2	1	0	1	1	4	2	3	5	3	1	3	8	3
Q6PD74;Q6PD74-2	Q6PD74	Alpha- and gamma-adaptin-binding protein p34	AAGAB	0	0	0	59072000	26976000	40922000	0	0	0	30841000	22946000	21907000	51171000	0	0	0	0	0	0	0	0	0	0	0	1	1	2	0	0	0	1	1	1	0	0	0	0	0	0	0	0	0
Q2M2I8;Q2M2I8-2	Q2M2I8	AP2-associated protein kinase 1	AAK1	41518000	16057000	31943000	77891000	18140000	55085000	46896000	18655000	61958000	86488000	65240000	89670000	26791000	59199000	50025000	104260000	63353000	61728000	0	0	0	2	0	1	3	0	0	1	0	2	5	4	5	1	2	2	6	5	4	0	0	0
Q9Y312	Q9Y312	Protein AAR2 homolog	AAR2	27737000	25518000	34377000	63805000	26804000	26959000	43471000	24721000	48568000	22881000	27807000	23281000	47137000	19757000	32038000	55709000	38355000	46477000	64361000	36293000	34385000	2	0	2	1	1	1	1	1	2	0	3	0	0	2	2	2	3	3	3	1	3
P49588;P49588-2	P49588	Alanine--tRNA ligase, cytoplasmic	AARS	45395000	62474000	26302000	74916000	63637000	54409000	59525000	64998000	41693000	37104000	68640000	42554000	17527000	48273000	28451000	61896000	87150000	54330000	25161000	43492000	0	1	2	0	3	1	0	1	3	2	1	3	1	0	2	1	3	7	2	0	0	0
Q9NRN7	Q9NRN7	L-aminoadipate-semialdehyde dehydrogenase-phosphopantetheinyl transferase	AASDHPPT	1430800	1063200	0	3838000	1360000	0	7825100	0	4453000	0	1136600	1360100	0	0	941250	2151400	1399200	1448200	0	0	0	0	0	0	1	0	0	1	0	1	0	0	0	0	0	0	0	0	0	0	0	0
Q9NY61	Q9NY61	Protein AATF	AATF	4911400	0	5039600	4124100	0	3212100	13100000	8791100	6418700	0	7644700	7622200	11280000	5599600	24973000	4693700	4859500	5652600	0	0	4978700	0	0	0	0	0	0	1	1	0	0	0	0	2	0	2	0	0	0	0	0	0
Q86UQ4;Q86UQ4-4;Q86UQ4-3;Q86UQ4-6;Q86UQ4-7;Q86UQ4-5	Q86UQ4	ATP-binding cassette sub-family A member 13	ABCA13	43946000	25413000	44588000	30280000	32046000	29277000	39939000	18478000	27078000	24980000	13119000	22396000	34874000	18569000	26683000	24762000	82012000	0	0	73634000	0	0	0	0	0	1	0	0	0	0	0	0	0	0	1	0	0	1	0	0	1	0
P08183;P08183-2	P08183	Multidrug resistance protein 1	ABCB1	11673000	8065700	10194000	10867000	17721000	10263000	11665000	0	8803300	0	0	0	0	0	6103800	6529200	10012000	10592000	13119000	12437000	20565000	0	0	0	0	1	0	0	0	0	0	1	0	0	0	0	0	0	0	1	1	1
Q9NRK6	Q9NRK6	ATP-binding cassette sub-family B member 10, mitochondrial	ABCB10	109680000	86866000	71357000	166000000	134650000	158940000	84718000	66454000	86138000	46547000	88565000	78175000	83583000	79605000	99003000	60620000	63871000	58075000	129670000	126270000	171400000	3	3	0	3	1	2	2	0	1	1	2	1	3	1	3	2	0	1	1	1	3
Q9NP58;Q9NP58-4	Q9NP58	ATP-binding cassette sub-family B member 6, mitochondrial	ABCB6	81339000	72964000	63453000	68595000	77358000	66739000	71115000	61171000	45927000	42882000	55752000	34960000	47732000	47429000	34483000	39924000	88043000	73489000	130780000	131560000	97659000	5	4	2	1	5	3	3	2	3	2	4	0	2	3	3	2	4	5	2	4	4
O75027;O75027-2;O75027-3	O75027	ATP-binding cassette sub-family B member 7, mitochondrial	ABCB7	102440000	106260000	76617000	122590000	101010000	81451000	78308000	82864000	66901000	73016000	41183000	47168000	58319000	66531000	60545000	98859000	76496000	94102000	180340000	173010000	194920000	3	3	1	2	5	1	1	1	1	1	1	0	1	2	1	2	3	2	8	8	7
P33527;P33527-9;P33527-2;P33527-3;P33527-5;P33527-4;P33527-6;P33527-7;P33527-8	P33527	Multidrug resistance-associated protein 1	ABCC1	51785000	52308000	54887000	71301000	70338000	59472000	54198000	53476000	44048000	34991000	42102000	50748000	57632000	52237000	63160000	45030000	55171000	55529000	80369000	105140000	95141000	1	4	2	2	6	1	3	4	2	1	5	4	3	4	3	1	2	4	6	8	6
Q92887	Q92887	Canalicular multispecific organic anion transporter 1	ABCC2	7030800	6277100	9500900	10571000	10430000	16808000	0	9809800	0	7060600	6607600	6918600	10665000	7258100	7351000	6504400	6388000	8325200	10489000	11927000	13239000	0	0	0	0	1	0	0	0	0	1	1	1	1	1	1	0	1	0	0	0	2
O15438;O15438-4;O15438-2	O15438	Canalicular multispecific organic anion transporter 2	ABCC3	9678800	17643000	12865000	20698000	26512000	18966000	14764000	14124000	10019000	15444000	16928000	12289000	33798000	30911000	24835000	10334000	15317000	7725100	15391000	17044000	15982000	0	0	0	0	1	0	0	0	0	0	0	0	3	3	2	0	0	0	0	0	0
O15439;O15439-2;O15439-4;O15439-3	O15439	Multidrug resistance-associated protein 4	ABCC4	19851000	22271000	34964000	35593000	19859000	45943000	25328000	42743000	17108000	20840000	24700000	18721000	21108000	23934000	16980000	18340000	32799000	30919000	36938000	65188000	56266000	0	1	1	0	0	0	0	0	0	0	1	1	0	0	2	0	2	1	2	2	2
O15440;O15440-5	O15440	Multidrug resistance-associated protein 5	ABCC5	7191400	0	6974100	10601000	6898800	8595900	7767300	0	7199800	5585700	0	4254000	12976000	5131000	10117000	6131100	11028000	5523000	11110000	8248900	6845100	1	0	0	0	1	0	0	0	0	0	0	1	2	0	1	0	0	0	2	0	0
P33897	P33897	ATP-binding cassette sub-family D member 1	ABCD1	193520000	176930000	169420000	280230000	271870000	225320000	193060000	221080000	159360000	200510000	186530000	150100000	185840000	235780000	173500000	246700000	212240000	179770000	299010000	344960000	297390000	8	5	3	7	7	4	5	7	6	5	5	10	5	7	9	5	9	8	10	11	10
P28288;P28288-2	P28288	ATP-binding cassette sub-family D member 3	ABCD3	3853700000	4311100000	3469400000	5790100000	9911700000	5807300000	3218500000	4473900000	3813000000	2662800000	5765500000	3288000000	4562700000	6244900000	3675800000	3525200000	4468000000	4244600000	4066300000	3813100000	3718900000	45	40	41	43	60	44	35	45	44	44	55	50	42	55	46	42	42	44	38	34	38
P61221	P61221	ATP-binding cassette sub-family E member 1	ABCE1	62005000	17477000	45342000	94553000	16802000	47035000	102160000	34735000	60444000	63313000	21702000	32702000	11279000	9358500	9496200	99033000	41760000	52324000	144160000	62011000	107730000	4	1	1	3	0	2	3	2	2	3	0	1	0	0	0	3	2	2	3	1	3
Q8NE71;Q8NE71-2	Q8NE71	ATP-binding cassette sub-family F member 1	ABCF1	85433000	69504000	63469000	115830000	81417000	100750000	161580000	80159000	93826000	156650000	84758000	130510000	112890000	77363000	106860000	162320000	149680000	127630000	69036000	52081000	49538000	6	2	2	3	2	3	6	2	4	9	5	7	5	4	8	6	7	7	4	3	1
Q9UG63;Q9UG63-2	Q9UG63	ATP-binding cassette sub-family F member 2	ABCF2	934620000	460570000	530290000	1450600000	708410000	730800000	857620000	396840000	474180000	868970000	438100000	431660000	396170000	399100000	334910000	1218700000	532740000	626700000	1374200000	884500000	586230000	30	15	14	25	24	18	18	15	18	23	16	16	10	10	19	20	19	22	31	23	16
Q9NUQ8;Q9NUQ8-2	Q9NUQ8	ATP-binding cassette sub-family F member 3	ABCF3	81209000	48965000	32301000	148150000	46330000	57831000	69385000	33198000	39407000	64483000	28537000	37967000	20247000	33145000	20317000	113140000	44443000	53283000	99730000	70442000	36584000	4	1	2	9	4	1	4	2	2	4	2	2	1	3	1	4	4	3	4	4	2
Q9UNQ0;Q9UNQ0-2	Q9UNQ0	ATP-binding cassette sub-family G member 2	ABCG2	900200000	236460000	17943000	666360000	851150000	15845000	198060000	90491000	22201000	342720000	281790000	9400400	691710000	261200000	40368000	41525000	222820000	19468000	221310000	73327000	84617000	22	7	0	12	21	0	5	2	0	8	7	0	18	12	0	1	7	0	7	2	1
O95870;O95870-2	O95870	Abhydrolase domain-containing protein 16A	ABHD16A	5083500	0	5790200	7679900	0	0	0	0	0	0	0	4864600	9159100	0	3844700	6881900	0	5441400	0	8367700	5218900	0	0	0	0	0	0	0	0	0	0	0	0	1	0	0	0	0	0	0	0	0
Q8IZP0;Q8IZP0-3;Q8IZP0-2;Q8IZP0-4;Q8IZP0-5;Q8IZP0-6;Q8IZP0-9;Q8IZP0-12;Q8IZP0-10;Q8IZP0-8;Q8IZP0-7;Q8IZP0-11	Q8IZP0	Abl interactor 1	ABI1	184120000	312730000	468950000	236940000	576380000	359780000	170810000	212080000	298370000	180780000	205650000	176240000	132260000	169630000	117630000	255110000	324650000	400580000	349480000	597650000	556660000	1	4	7	5	4	9	4	3	5	3	3	5	2	4	2	4	3	8	5	7	6
O14639-2;O14639;O14639-5;O14639-3	O14639	Actin-binding LIM protein 1	ABLIM1	709510000	5719800000	81600000	683120000	9784400000	169610000	661050000	3930300000	146700000	786160000	3403600000	222300000	760130000	2928800000	243300000	102380000	1563900000	79601000	159030000	104820000	105590000	27	58	1	16	79	4	12	61	6	17	50	10	17	51	12	2	37	1	2	1	1
O14639-4	O14639	Actin-binding LIM protein 1	ABLIM1	0	36379000	0	0	58936000	0	0	29855000	0	0	18994000	0	0	4568700	0	0	0	0	0	0	0	0	1	0	0	1	0	0	1	0	0	1	0	0	0	0	0	0	0	0	0	0
O14639-6	O14639	Actin-binding LIM protein 1	ABLIM1	0	5756400	0	0	7096900	0	0	0	0	0	0	0	0	0	0	0	0	0	0	0	0	0	1	0	0	1	0	0	1	0	0	0	0	0	0	0	0	0	0	0	0	0
Q8N961;Q8N961-2	Q8N961	Ankyrin repeat and BTB/POZ domain-containing protein 2	ABTB2	5073300	5433000	5430100	9117800	14646000	16094000	21861000	0	31021000	6415600	4815300	5258600	0	3215200	2499800	5667600	12211000	7378900	0	10424000	5101900	0	0	0	0	1	1	2	0	3	0	0	0	0	0	0	0	1	0	0	0	0
P42765	P42765	3-ketoacyl-CoA thiolase, mitochondrial	ACAA2	8663600	0	6123700	5568300	5513400	0	0	5381800	5303300	0	2825500	0	6615000	0	4526100	4887900	8181100	6042900	10365000	50217000	0	1	0	0	0	0	0	0	0	0	0	0	0	0	0	0	0	0	0	0	1	0
Q13085;Q13085-2	Q13085	Acetyl-CoA carboxylase 1;Biotin carboxylase	ACACA	199500000000	175070000000	201350000000	193720000000	135310000000	161670000000	131220000000	96003000000	137350000000	59506000000	40984000000	43868000000	18608000000	31692000000	22394000000	138660000000	146030000000	189480000000	394770000000	467890000000	192600000000	525	498	512	479	450	498	430	403	482	349	310	343	176	265	220	378	506	508	588	702	447
Q13085-4	Q13085	Acetyl-CoA carboxylase 1;Biotin carboxylase	ACACA	83959000	95963000	77507000	12382000	67516000	87189000	0	96493000	67021000	10890000	40037000	5225200	4393000	37895000	29264000	0	14736000	70806000	107490000	168050000	68900000	1	2	2	0	2	3	0	2	3	0	1	0	0	1	1	0	1	3	3	4	1
O00763-3	O00763	Acetyl-CoA carboxylase 2;Biotin carboxylase	ACACB	3217300000	2559500000	3059400000	3914200000	1777900000	2649600000	2442800000	1640900000	2363400000	1069400000	548790000	701260000	209120000	311650000	249960000	2132200000	1948800000	2496100000	5794000000	7253400000	4315800000	68	66	75	63	46	58	57	45	69	25	13	25	1	7	3	39	62	61	98	102	77
Q6JQN1;Q6JQN1-2;Q6JQN1-5;Q6JQN1-4;Q6JQN1-3	Q6JQN1	Acyl-CoA dehydrogenase family member 10	ACAD10	7620400	12509000	0	11988000	11197000	10928000	8563500	6295600	8117000	7540200	4970400	4566200	7145200	7737200	6473600	3335400	10331000	6386400	8616500	19855000	12947000	1	3	0	1	2	0	1	1	0	1	0	0	1	1	1	0	1	0	0	3	1
Q9H845	Q9H845	Acyl-CoA dehydrogenase family member 9, mitochondrial	ACAD9	100320000	96006000	82135000	122240000	71453000	104650000	71938000	75975000	50875000	52470000	48517000	40954000	68837000	73653000	50040000	71909000	82200000	74257000	126070000	171560000	113800000	7	3	4	3	3	4	3	2	1	2	3	0	3	5	3	1	5	3	3	5	1
P11310;P11310-2	P11310	Medium-chain specific acyl-CoA dehydrogenase, mitochondrial	ACADM	36163000	14629000	17017000	37823000	17563000	18189000	23829000	11173000	18617000	9649000	6029900	10672000	20248000	0	8888900	24445000	18228000	18263000	65330000	53674000	47639000	3	2	0	2	0	1	2	1	2	0	0	0	2	0	0	0	1	1	1	2	3
P45954;P45954-2	P45954	Short/branched chain specific acyl-CoA dehydrogenase, mitochondrial	ACADSB	7212000	6756600	6626100	13936000	8262100	0	9573800	5245500	0	7143800	6039700	0	5562500	5719400	4030900	4926500	6663700	5393200	17875000	9524900	8953100	0	0	0	1	0	0	1	0	0	0	0	0	0	0	0	0	0	0	1	0	0
P49748;P49748-2;P49748-3	P49748	Very long-chain specific acyl-CoA dehydrogenase, mitochondrial	ACADVL	89258000	49664000	34540000	34818000	34442000	34612000	27140000	34778000	18114000	12210000	28473000	7333900	11365000	14305000	4032000	27717000	42055000	39293000	76290000	118520000	51364000	5	3	1	1	0	1	0	1	0	0	1	0	0	0	0	1	4	1	2	6	1
P24752	P24752	Acetyl-CoA acetyltransferase, mitochondrial	ACAT1	55861000	56736000	28471000	24947000	45235000	37418000	23958000	40711000	48020000	15112000	23411000	21679000	18357000	15668000	18577000	20507000	29939000	39990000	28751000	99226000	79426000	1	2	1	1	0	3	0	4	1	0	0	1	0	1	1	0	0	1	0	6	2
Q9H3P7	Q9H3P7	Golgi resident protein GCP60	ACBD3	24635000	15029000	5343300	45061000	28954000	26562000	54168000	21863000	20599000	68116000	42780000	51077000	100230000	99067000	101990000	85876000	43736000	49411000	8244500	0	0	1	0	0	2	0	1	2	0	1	1	2	2	4	5	6	6	2	1	0	0	0
Q5T8D3;Q5T8D3-3;Q5T8D3-2;Q5T8D3-4	Q5T8D3	Acyl-CoA-binding domain-containing protein 5	ACBD5	11349000	0	0	0	17733000	14613000	15291000	15774000	13887000	16436000	21228000	41360000	63914000	65585000	71689000	14786000	12187000	17069000	0	0	0	0	0	0	0	0	0	0	0	0	1	0	1	3	3	4	0	0	0	0	0	0
Q9UKV3;Q9UKV3-2;Q9UKV3-3	Q9UKV3	Apoptotic chromatin condensation inducer in the nucleus	ACIN1	1098400000	1422900000	1772200000	144040000	388520000	518480000	1679600000	2151600000	2143300000	4138300000	4727200000	6022700000	7065000000	5153500000	7242200000	2460900000	2653500000	2756000000	101860000	419620000	912560000	23	34	30	3	7	11	36	44	52	61	61	87	98	86	95	51	53	47	3	6	9
Q9UKV3-5	Q9UKV3	Apoptotic chromatin condensation inducer in the nucleus	ACIN1	20755000	18182000	13801000	0	0	0	27961000	16280000	6908700	29806000	53942000	141620000	55721000	58526000	30965000	22362000	31789000	16580000	0	4649700	14969000	0	0	0	0	0	0	0	0	0	0	2	2	1	1	0	0	0	0	0	0	0
P53396;P53396-2;P53396-3	P53396	ATP-citrate synthase	ACLY	82111000	86934000	49970000	79972000	63168000	52634000	76925000	58022000	66144000	104480000	73646000	78452000	52143000	119560000	45692000	127030000	111470000	102510000	54354000	89252000	28579000	2	3	2	5	1	1	2	1	1	7	4	9	0	6	2	6	8	6	0	2	0
Q99798	Q99798	Aconitate hydratase, mitochondrial	ACO2	8682500	0	5329500	6635200	0	0	5977000	0	5705400	0	0	0	0	0	4752300	6124900	0	6092800	7650200	34119000	11094000	0	0	0	0	0	0	0	0	0	0	0	0	0	0	0	0	0	0	0	2	0
Q86TX2;P49753;P49753-2	Q86TX2	Acyl-coenzyme A thioesterase 1;Acyl-coenzyme A thioesterase 2, mitochondrial	ACOT1;ACOT2	22030000	58311000	61626000	29851000	27329000	21200000	19105000	17139000	26591000	31094000	39332000	30389000	14138000	17110000	12021000	30916000	27635000	20264000	0	22528000	22823000	1	0	4	2	1	1	0	0	1	1	3	2	0	1	1	0	1	1	0	0	0
O14734	O14734	Acyl-coenzyme A thioesterase 8	ACOT8	77417000	113730000	137410000	106550000	119640000	145510000	74102000	82535000	81787000	55380000	76499000	65977000	55776000	74862000	65929000	98820000	72491000	114550000	168780000	221370000	142980000	4	3	4	4	5	3	3	4	2	2	6	2	4	6	4	3	5	4	4	3	4
Q9Y305;Q9Y305-2;Q9Y305-4;Q9Y305-3	Q9Y305	Acyl-coenzyme A thioesterase 9, mitochondrial	ACOT9	1027700000	1056800000	1112700000	1097500000	1095100000	1181600000	708960000	927730000	651930000	576470000	618110000	514450000	665060000	642530000	560920000	828470000	941290000	970410000	1751700000	2428100000	2208900000	17	17	21	15	19	17	12	19	15	14	17	17	11	19	12	13	20	16	18	20	20
Q15067;Q15067-3;Q15067-2	Q15067	Peroxisomal acyl-coenzyme A oxidase 1	ACOX1	2098000	0	0	1811800	0	0	1747900	0	0	1388700	0	0	5348900	0	5077800	0	1635500	2326100	1435300	0	0	0	0	0	0	0	0	0	0	0	0	0	0	1	0	2	0	0	0	0	0	0
Q4G176	Q4G176	Acyl-CoA synthetase family member 3, mitochondrial	ACSF3	12572000	9517900	0	12985000	24996000	11420000	9179000	9283300	9316600	0	8245800	5444600	8254500	5785700	5348000	9976400	7377200	10209000	17428000	24009000	16100000	0	2	0	0	2	0	1	1	0	0	0	0	2	1	1	0	2	0	0	1	0
O95573	O95573	Long-chain-fatty-acid--CoA ligase 3	ACSL3	686500000	463120000	463360000	992250000	555270000	682980000	742080000	463150000	474640000	741060000	540870000	473880000	878450000	538600000	659000000	713150000	563010000	550250000	1083400000	899070000	731590000	12	8	11	9	11	9	10	10	7	10	14	11	9	13	12	12	11	11	15	12	9
O60488;O60488-2	O60488	Long-chain-fatty-acid--CoA ligase 4	ACSL4	12193000	11231000	13754000	48424000	18093000	47249000	13981000	10648000	0	7152500	10498000	13572000	29980000	11888000	29379000	17825000	12117000	26602000	0	29153000	15535000	1	0	0	2	1	2	1	0	0	1	0	0	3	1	2	0	0	2	0	1	0
P62736;P63267;P63267-2	P62736	Actin, aortic smooth muscle;Actin, gamma-enteric smooth muscle	ACTA2;ACTG2	0	29830000	0	0	0	0	0	14151000	0	7123600	0	0	0	13546000	0	0	0	0	0	0	0	0	1	0	0	0	0	0	0	0	0	0	0	0	1	0	0	0	0	0	0	0
P60709	P60709	Actin, cytoplasmic 1;Actin, cytoplasmic 1, N-terminally processed	ACTB	1804100000	1882000000	142950000	266860000	1644600000	170930000	470630000	1468500000	124050000	664920000	769160000	50230000	176180000	1174200000	72489000	27275000	2343300000	153970000	636080000	769870000	198240000	14	34	2	3	23	3	6	27	2	13	25	3	4	19	3	2	15	3	4	5	3
Q562R1	Q562R1	Beta-actin-like protein 2	ACTBL2	181940000	170500000	0	69543000	67280000	13745000	46930000	193590000	0	248300000	117680000	0	29946000	58531000	0	18123000	103300000	4677300	0	0	0	1	5	0	2	5	1	1	1	0	9	8	0	2	5	0	1	4	0	0	0	0
P68032;P68133	P68032	Actin, alpha cardiac muscle 1;Actin, alpha skeletal muscle	ACTC1;ACTA1	4252400000	19693000000	443600000	2460100000	23438000000	566490000	2605700000	20187000000	701910000	5771100000	15414000000	1517400000	1263000000	8865800000	273430000	350890000	7794000000	1280100000	2845000000	3034400000	1066800000	37	77	2	10	80	3	18	87	8	35	71	6	16	60	6	3	51	2	6	8	3
P63261	P63261	Actin, cytoplasmic 2;Actin, cytoplasmic 2, N-terminally processed	ACTG1	133800000000	345340000000	16526000000	89262000000	355710000000	23932000000	107540000000	264530000000	14132000000	130260000000	152820000000	10418000000	56900000000	128880000000	10980000000	14630000000	165370000000	15091000000	67757000000	51734000000	18414000000	345	862	145	200	1007	160	273	855	116	357	638	96	198	656	102	59	404	65	114	112	58
O96019;O96019-2	O96019	Actin-like protein 6A	ACTL6A	806790000	567610000	890700000	465100000	436520000	640230000	579790000	743220000	959010000	529010000	797850000	1004400000	1003500000	817560000	1140100000	786280000	793290000	1210300000	449880000	693950000	619810000	16	12	18	5	8	13	11	13	18	16	19	21	15	16	23	10	20	21	6	11	6
Q9H568	Q9H568	Actin-like protein 8	ACTL8	66494000	34199000	32180000	16950000	11249000	9290300	142290000	99981000	198820000	58733000	60820000	109990000	29842000	5658400	12935000	92397000	123000000	114360000	20298000	6843600	9001100	2	2	1	0	0	0	5	5	5	5	3	4	2	0	0	3	4	4	0	0	0
P12814;P12814-3;P12814-2;P12814-4	P12814	Alpha-actinin-1	ACTN1	1738300000	13811000000	59000000	2433000000	14313000000	77708000	2120100000	11461000000	98974000	2264800000	3455700000	151180000	875410000	4464100000	219060000	126950000	2531300000	82661000	279750000	264110000	45555000	38	94	2	37	94	1	39	86	2	51	58	4	24	65	12	3	56	3	7	9	2
O43707;O43707-2;O43707-3	O43707	Alpha-actinin-4	ACTN4	27700000000	136250000000	866640000	26875000000	124920000000	1421600000	25055000000	85115000000	1403600000	32240000000	23607000000	1701300000	9685900000	41476000000	1945800000	1036800000	27553000000	1217000000	4339300000	3668400000	529830000	130	315	16	141	338	28	144	276	26	174	159	42	94	217	46	23	149	28	51	50	9
Q9NZ32	Q9NZ32	Actin-related protein 10	ACTR10	9049200	37312000	4114600	12560000	72662000	11912000	10315000	35400000	8016800	26007000	18013000	6615900	7617700	9481900	0	17057000	13419000	5713400	0	0	0	0	3	0	0	2	0	0	1	0	2	1	0	0	1	0	1	1	0	0	0	0
P61163	P61163	Alpha-centractin	ACTR1A	207690000	319920000	95704000	302730000	368790000	126060000	255660000	260420000	159020000	266800000	190920000	153210000	138600000	154970000	113780000	229660000	256620000	167880000	60684000	17641000	0	5	12	3	5	10	2	5	9	7	10	11	9	3	8	5	7	8	8	2	0	0
P42025	P42025	Beta-centractin	ACTR1B	26318000	73636000	27231000	0	43850000	24342000	23307000	48246000	24252000	20037000	39903000	14130000	0	10384000	20050000	0	20016000	25603000	0	0	0	0	2	0	0	1	0	0	1	0	1	2	0	0	0	0	0	0	0	0	0	0
P61160;P61160-2	P61160	Actin-related protein 2	ACTR2	403500000	2040300000	44565000	364090000	2140700000	29444000	379340000	1402100000	69531000	672340000	878850000	85544000	335730000	1087400000	77129000	149200000	542600000	69587000	182370000	140930000	14731000	11	25	1	5	39	1	5	22	0	15	21	2	6	22	3	3	12	1	3	1	0
P61158	P61158	Actin-related protein 3	ACTR3	586900000	3548200000	9518100	362720000	5315900000	36135000	408100000	2505600000	61280000	1315000000	1635000000	63844000	727550000	1458300000	60570000	47092000	909720000	48925000	68237000	32905000	1502900	16	40	0	11	44	3	12	38	4	29	29	7	20	31	3	2	22	3	2	1	0
Q9H9F9	Q9H9F9	Actin-related protein 5	ACTR5	28485000	32016000	30818000	3445400	15351000	20436000	21865000	47207000	50372000	30354000	53033000	40357000	71094000	49091000	73775000	49768000	51389000	46103000	0	0	0	3	1	0	0	1	0	1	3	4	2	4	3	8	4	7	4	4	2	0	0	0
Q9GZN1	Q9GZN1	Actin-related protein 6	ACTR6	47705000	50851000	53010000	19241000	0	19617000	29773000	40548000	49679000	33076000	40663000	64891000	124870000	36360000	62392000	51848000	55475000	57627000	0	6181300	12676000	1	1	2	0	0	0	0	1	3	0	2	1	5	1	4	1	2	4	0	0	0
Q9H981;Q9H981-2;Q9H981-3	Q9H981	Actin-related protein 8	ACTR8	138990000	104970000	146390000	74665000	110710000	115310000	96951000	274380000	198050000	144100000	242770000	255690000	327920000	271710000	281820000	192630000	229710000	236260000	32878000	40864000	41461000	3	1	6	1	1	3	3	8	11	4	13	11	17	12	17	7	8	10	0	0	0
Q13444;Q13444-13;Q13444-10;Q13444-9;Q13444-8;Q13444-2;Q13444-7;Q13444-6;Q13444-12;Q13444-5;Q13444-4;Q13444-3	Q13444	Disintegrin and metalloproteinase domain-containing protein 15	ADAM15	11482000	0	0	0	5141800	0	7141100	0	0	0	3056500	0	0	0	0	5342300	0	0	29298000	0	0	1	0	0	0	0	0	0	0	0	0	0	0	0	0	0	0	0	0	1	0	0
P55265;P55265-4;P55265-5	P55265	Double-stranded RNA-specific adenosine deaminase	ADAR	1035200000	1030400000	782920000	1032200000	982720000	921760000	1327700000	1605900000	1211200000	1535900000	1845600000	1817300000	2680600000	2719000000	2797000000	1290600000	1238600000	1032200000	996570000	1217300000	881390000	22	27	20	16	31	19	35	48	44	50	63	55	59	61	70	33	40	31	20	24	18
P55265-3;P55265-2	P55265	Double-stranded RNA-specific adenosine deaminase	ADAR	4650100	4435400	4071900	0	3700800	4184600	0	6562100	8516200	0	20747000	15624000	2102200	42598000	48694000	0	7736000	6747200	0	0	0	0	0	0	0	0	0	0	0	0	0	3	2	0	3	4	0	1	0	0	0	0
Q9NS39	Q9NS39	Double-stranded RNA-specific editase B2	ADARB2	6818000	0	0	14692000	0	0	0	0	16285000	0	16332000	14391000	14350000	9397400	19056000	8585500	12962000	0	56124000	0	18119000	1	0	0	1	1	1	0	0	1	0	1	0	0	0	0	0	1	0	1	0	0
Q86TW2;Q86TW2-2	Q86TW2	Uncharacterized aarF domain-containing protein kinase 1	ADCK1	9760200	7323400	9134500	17998000	2086600	16246000	0	0	7626400	6641300	6132800	4673700	9584300	7701600	7037600	11639000	8768300	8258300	13132000	9855700	19393000	0	0	0	1	0	2	0	0	1	0	1	0	2	1	1	1	1	0	1	1	1
Q8NI60;Q8NI60-3;Q8NI60-4;Q8NI60-2	Q8NI60	Atypical kinase ADCK3, mitochondrial	ADCK3	43867000	101740000	91705000	119830000	152440000	87627000	70013000	92869000	58588000	69560000	99443000	64568000	74741000	123650000	69625000	46625000	71460000	62127000	158030000	118470000	150070000	3	1	1	3	5	3	1	6	2	1	4	2	4	4	6	1	5	0	3	2	4
Q96D53;Q96D53-2	Q96D53	AarF domain-containing protein kinase 4	ADCK4	49214000	60640000	47519000	96994000	123020000	35924000	45679000	42609000	39212000	38054000	54808000	36302000	42109000	59212000	21777000	66729000	54705000	38585000	98176000	139270000	77450000	4	4	2	4	7	1	1	4	2	2	9	1	0	5	1	3	6	1	4	5	4
O60503	O60503	Adenylate cyclase type 9	ADCY9	15604000	17550000	17306000	10801000	14158000	16744000	58934000	54901000	48643000	54548000	58341000	82318000	200220000	71738000	165550000	33397000	36397000	48456000	0	10966000	7887100	0	0	0	0	0	0	2	2	2	1	4	4	10	4	12	1	1	1	0	0	0
P35611;P35611-2;P35611-4;P35611-6;P35611-3;P35611-5	P35611	Alpha-adducin	ADD1	30261000	30805000	22814000	103130000	51995000	73957000	123260000	65494000	73259000	218660000	190000000	203230000	312360000	182410000	203730000	145430000	102340000	105010000	0	0	6972900	1	0	1	3	2	1	3	0	3	7	6	9	11	13	11	6	4	3	0	0	0
Q9UEY8-2;Q9UEY8	Q9UEY8	Gamma-adducin	ADD3	82330000	29798000	56608000	140980000	63429000	119330000	147390000	103410000	182820000	201210000	172930000	327880000	249390000	236840000	338290000	249400000	118710000	154940000	25671000	0	0	1	0	0	2	1	2	3	1	4	9	11	13	11	12	16	7	3	1	0	0	0
Q9H2P0	Q9H2P0	Activity-dependent neuroprotector homeobox protein	ADNP	1519000000	1768300000	1975200000	383940000	279930000	326950000	2041300000	2079200000	2559900000	2899900000	3213200000	4447700000	3885400000	2504400000	3495600000	1883600000	1555200000	1517700000	321200000	183360000	329330000	40	48	47	8	4	6	40	52	64	66	76	97	69	67	82	39	45	41	5	5	7
Q6IQ32	Q6IQ32	ADNP homeobox protein 2	ADNP2	949730000	1310200000	1500200000	2934500	4877000	839850	2956600	13456000	344790	658440	2909200	2359300	18360000	1830100	2985500	8087000	2499300	2885600	2090400	2794300	2571000	26	31	29	0	0	0	0	1	0	0	0	0	1	0	0	0	0	0	0	0	0
Q16186	Q16186	Proteasomal ubiquitin receptor ADRM1	ADRM1	5950100	5855400	4770100	5879900	11635000	5881300	4270200	4816300	2795800	6966100	4750000	6081600	3711100	8606900	3427600	0	9960600	0	0	14343000	0	0	0	0	0	1	0	0	0	0	0	0	1	0	1	0	0	2	0	0	1	0
P30566;P30566-2	P30566	Adenylosuccinate lyase	ADSL	14452000	8139700	12468000	30579000	10209000	14190000	13556000	11755000	12178000	12895000	9682800	11006000	10420000	0	8442200	27104000	10055000	13183000	10163000	13107000	17536000	0	0	0	3	0	0	0	0	0	1	0	0	0	0	0	2	0	0	0	0	0
Q08117;Q08117-2	Q08117	Amino-terminal enhancer of split	AES	33999000	32009000	26248000	27078000	8221000	27548000	33097000	25482000	52350000	37602000	22441000	44643000	25050000	25736000	37123000	34482000	24415000	34059000	20960000	4345000	13089000	0	1	1	0	0	1	1	1	2	1	1	3	1	1	1	1	0	1	1	0	1
Q8N556;Q8N556-2	Q8N556	Actin filament-associated protein 1	AFAP1	362540000	474330000	277130000	512480000	536120000	400440000	461720000	400930000	275090000	432260000	411860000	416920000	605490000	460510000	492640000	447460000	391450000	363790000	412260000	394940000	377010000	14	17	8	12	17	14	13	19	9	14	20	16	20	20	19	13	13	11	7	10	7
P51825;P51825-2;P51825-3	P51825	AF4/FMR2 family member 1	AFF1	6658300	13275000	9202400	0	2902700	0	7161700	9332600	6722500	23119000	21334000	60590000	38052000	24534000	36581000	4120600	7083400	6336700	0	0	0	0	0	0	0	0	0	0	0	0	1	4	6	3	1	4	0	0	0	0	0	0
Q9UHB7;Q9UHB7-2	Q9UHB7	AF4/FMR2 family member 4	AFF4	32777000	66943000	42230000	82210000	4546300	21578000	189140000	109470000	121630000	426160000	313220000	477700000	689350000	436130000	528310000	180330000	112110000	82115000	2112200	6568400	7662900	1	2	1	1	0	0	8	6	4	13	21	26	22	27	26	6	3	2	0	0	0
Q9Y4W6	Q9Y4W6	AFG3-like protein 2	AFG3L2	740770000	704700000	729140000	1444500000	1124400000	1244900000	785900000	742580000	539620000	661460000	627390000	539430000	786820000	694220000	593010000	790300000	775380000	683600000	1203500000	1541400000	1055700000	21	22	16	31	31	28	17	21	16	21	26	17	23	26	20	13	25	18	24	26	21
Q6ULP2;Q6ULP2-5;Q6ULP2-2;Q6ULP2-4;Q6ULP2-3	Q6ULP2	Aftiphilin	AFTPH	10065000	19591000	13661000	29463000	34384000	27430000	53112000	33591000	24833000	23831000	27460000	29462000	44834000	50327000	21228000	15389000	46160000	28583000	0	0	0	0	0	0	4	1	1	3	1	1	1	2	2	3	1	0	0	1	2	0	0	0
P52594;P52594-2;P52594-3;P52594-4	P52594	Arf-GAP domain and FG repeat-containing protein 1	AGFG1	25261000	28859000	37130000	40138000	23619000	32151000	40872000	35761000	49913000	60276000	44686000	53083000	32615000	42062000	27847000	66103000	43828000	44860000	0	0	0	1	1	1	1	0	1	1	2	0	4	2	5	3	2	1	3	3	3	0	0	0
Q9UKV8;Q9UKV8-2	Q9UKV8	Protein argonaute-2	AGO2	100280000	80221000	71306000	120150000	35458000	82183000	90439000	60987000	73655000	40129000	36250000	30052000	76505000	46825000	56587000	64003000	49363000	46169000	57348000	38216000	28271000	4	5	3	4	1	3	5	3	4	1	1	1	4	1	2	2	1	1	1	0	0
Q9H9G7;Q9H9G7-2	Q9H9G7	Protein argonaute-3	AGO3	13343000	10465000	10511000	16745000	5348500	7803300	16083000	7650400	14247000	8895800	5786000	4371200	10229000	5752600	5794700	7811000	5643600	7162700	0	6793900	5146700	1	0	0	1	1	0	1	0	1	1	0	0	1	0	0	0	0	0	0	0	0
O15120;O15120-2	O15120	1-acyl-sn-glycerol-3-phosphate acyltransferase beta	AGPAT2	19085000	19888000	12730000	49868000	33501000	25651000	14046000	41135000	16926000	18665000	14095000	8597500	21915000	23524000	12911000	26597000	21615000	12257000	53652000	56578000	52400000	1	1	1	2	3	1	1	4	2	1	0	0	3	2	1	1	2	1	2	3	2
Q9NRZ7;Q9NRZ7-2;Q9NRZ7-3	Q9NRZ7	1-acyl-sn-glycerol-3-phosphate acyltransferase gamma	AGPAT3	0	0	0	0	0	0	0	0	18077000	0	4065800	0	0	3509800	0	0	0	0	0	263030000	0	0	0	0	0	0	0	0	0	0	0	0	0	0	0	0	0	0	0	0	1	0
Q9NUQ2	Q9NUQ2	1-acyl-sn-glycerol-3-phosphate acyltransferase epsilon	AGPAT5	12275000	0	12626000	15984000	21012000	15019000	14774000	0	10289000	9644100	0	8891900	36605000	5223700	11690000	13353000	9483600	0	27978000	42562000	64244000	1	1	0	2	1	1	1	0	1	0	0	0	1	0	3	2	0	1	2	2	4
Q86UL3	Q86UL3	Glycerol-3-phosphate acyltransferase 4	AGPAT6	11522000	8910500	12653000	16415000	11853000	7526300	13008000	12334000	9356300	18689000	11993000	11028000	17742000	15461000	14449000	8583700	16881000	11924000	19578000	25961000	28265000	0	0	0	2	1	0	1	0	0	1	2	1	2	2	0	0	1	0	1	2	0
Q53EU6	Q53EU6	Glycerol-3-phosphate acyltransferase 3	AGPAT9	0	0	0	0	6549000	0	0	0	0	6176500	5437000	0	0	0	0	0	0	0	0	0	0	0	0	0	0	0	0	0	0	0	0	1	0	0	0	0	0	0	0	0	0	0
O00116	O00116	Alkyldihydroxyacetonephosphate synthase, peroxisomal	AGPS	77198000	53547000	65823000	119930000	48211000	93365000	74975000	67801000	45145000	43196000	33870000	23658000	46123000	28434000	63025000	65253000	45609000	50649000	100500000	149250000	131450000	5	3	1	6	2	3	6	3	2	2	2	2	3	2	3	4	3	2	5	3	6
O00468;O00468-6;O00468-3;O00468-5;O00468-4;O00468-7;O00468-2	O00468	Agrin;Agrin N-terminal 110 kDa subunit;Agrin C-terminal 110 kDa subunit;Agrin C-terminal 90 kDa fragment;Agrin C-terminal 22 kDa fragment	AGRN	8370300	11376000	0	0	0	0	7166200	5765200	0	5643800	3780600	5729400	6207000	14132000	0	6587000	7566900	0	0	10563000	0	0	1	0	0	0	0	0	0	0	0	0	0	0	1	0	0	1	0	0	0	0
Q9UPW5;Q9UPW5-2;Q9UPW5-3	Q9UPW5	Cytosolic carboxypeptidase 1	AGTPBP1	5200700	0	3534800	12056000	3034200	6201300	9955500	2637900	4524900	3529000	3996800	4398100	7851900	11568000	23906000	10765000	3223100	4840900	2023900	2458100	2918100	0	0	0	1	0	0	1	0	0	0	0	0	1	3	4	1	0	0	0	0	0
Q8WYP5;Q8WYP5-2;Q8WYP5-3	Q8WYP5	Protein ELYS	AHCTF1	3296600000	3226500000	3917800000	2074500000	1807000000	1946000000	6149900000	6468500000	7729900000	7268400000	8732700000	11255000000	13236000000	10123000000	12910000000	5905700000	4917400000	5258600000	2631900000	2632200000	2377700000	65	70	68	37	39	34	91	117	121	137	157	181	162	163	186	79	98	93	33	43	39
P23526;P23526-2	P23526	Adenosylhomocysteinase	AHCY	69855000	41981000	34175000	121820000	104630000	81528000	69039000	33528000	59270000	101200000	88659000	82428000	43733000	50505000	30995000	64271000	48353000	57124000	70997000	89633000	52736000	3	0	0	3	1	2	2	0	1	1	2	1	0	0	1	2	1	1	1	2	0
O43865;O43865-2;Q96HN2;Q96HN2-2;Q96HN2-4;Q96HN2-3	O43865	Putative adenosylhomocysteinase 2;Putative adenosylhomocysteinase 3	AHCYL1;AHCYL2	81226000	39719000	57919000	143970000	104800000	110050000	91471000	94824000	92397000	148810000	150630000	142130000	179830000	175810000	96957000	191300000	108870000	152580000	36897000	0	15387000	3	1	2	2	7	3	2	4	6	6	9	7	5	13	3	5	4	6	0	0	0
Q5TGY3	Q5TGY3	AT-hook DNA-binding motif-containing protein 1	AHDC1	61950000	68132000	64933000	16528000	7964300	8260000	85908000	88943000	116560000	68042000	45552000	48729000	80879000	76379000	71722000	36465000	34831000	36978000	18997000	15644000	9510900	2	5	2	0	0	0	3	3	7	3	2	2	4	5	3	1	2	1	0	0	0
Q09666	Q09666	Neuroblast differentiation-associated protein AHNAK	AHNAK	277420000000	223880000000	360480000000	304600000000	224190000000	489540000000	303670000000	270610000000	404650000000	309840000000	255440000000	391570000000	218770000000	175700000000	296630000000	362070000000	327440000000	446060000000	13127000000	21862000000	14148000000	1311	1264	1416	1297	1265	1795	1454	1458	1763	1671	1614	2044	1589	1236	1850	1338	1577	1697	187	257	182
Q8IVF2	Q8IVF2	Protein AHNAK2	AHNAK2	0	4318100	0	0	0	0	11985000	0	0	0	5342500	0	18714000	0	0	0	0	0	0	0	0	0	0	0	0	0	0	1	0	0	0	0	0	1	0	0	0	0	0	0	0	0
Q8IVF2-3	Q8IVF2	Protein AHNAK2	AHNAK2	6970900000	5517000000	6203300000	11659000000	6007200000	12532000000	8648900000	5252300000	7705600000	8904200000	5499600000	8831800000	10155000000	5515600000	8484500000	13137000000	8271800000	10789000000	72876000	276680000	35856000	163	124	153	152	121	215	160	113	174	183	160	223	182	132	208	197	197	215	0	9	0
O95433;O95433-2	O95433	Activator of 90 kDa heat shock protein ATPase homolog 1	AHSA1	738930000	519590000	607970000	1091600000	421000000	712720000	587040000	328720000	475800000	313550000	180490000	268540000	112810000	190610000	163420000	516310000	562150000	624930000	1510000000	1244600000	703440000	10	10	10	9	6	9	9	7	7	7	4	7	6	5	5	8	10	9	10	12	8
Q9BQI0;Q9BQI0-3;Q9BQI0-2	Q9BQI0	Allograft inflammatory factor 1-like	AIF1L	49396000	376040000	0	12901000	413350000	0	36594000	231450000	0	36144000	79443000	0	10931000	89701000	0	0	32804000	0	0	0	0	1	13	0	0	10	0	1	9	0	1	3	0	0	3	0	0	1	0	0	0	0
O95831;O95831-3;O95831-2;O95831-5	O95831	Apoptosis-inducing factor 1, mitochondrial	AIFM1	715740000	818580000	639780000	847560000	755340000	761480000	645600000	683580000	471280000	606310000	574950000	456330000	482500000	490880000	414160000	647550000	708430000	724380000	1118100000	1561100000	1013900000	20	25	15	18	19	17	18	18	19	16	18	16	9	17	14	13	16	19	19	20	15
Q9BRQ8;Q9BRQ8-2	Q9BRQ8	Apoptosis-inducing factor 2	AIFM2	34651000	0	6294400	67427000	0	10328000	13314000	0	8161900	0	0	7408800	9747200	6925100	4336600	12149000	4973600	6048200	31790000	9030900	6777400	1	0	0	2	0	0	0	0	0	0	0	0	0	0	0	0	0	0	2	0	0
Q12904;Q12904-2	Q12904	Aminoacyl tRNA synthase complex-interacting multifunctional protein 1;Endothelial monocyte-activating polypeptide 2	AIMP1	538020000	513150000	783910000	872060000	741050000	1081900000	503930000	555840000	767140000	552760000	698940000	895530000	633010000	779200000	731470000	712910000	929350000	1224400000	789840000	1059900000	656290000	13	11	15	14	16	21	11	12	18	12	19	21	16	19	21	9	23	21	13	12	12
Q13155	Q13155	Aminoacyl tRNA synthase complex-interacting multifunctional protein 2	AIMP2	1180800000	1085100000	1120600000	1198000000	1235200000	1489400000	1050100000	1026600000	1212400000	1209800000	998810000	1078600000	1179000000	1027900000	1047300000	1686100000	1492500000	1508600000	1526800000	1328800000	1274700000	15	12	16	10	10	17	16	13	13	16	14	16	11	13	18	14	15	17	17	15	14
P54819;P54819-5;P54819-2;P54819-3;P54819-6	P54819	Adenylate kinase 2, mitochondrial;Adenylate kinase 2, mitochondrial, N-terminally processed	AK2	58802000	55665000	22346000	17450000	32208000	11585000	10835000	28417000	35402000	13663000	18904000	12687000	8156000	6354000	13734000	11572000	47471000	61766000	23981000	100790000	104590000	2	1	0	0	1	0	0	0	2	0	0	0	0	0	0	0	1	2	1	2	3
P27144	P27144	Adenylate kinase 4, mitochondrial	AK4	144120000	124670000	109360000	166490000	145690000	163600000	119280000	123270000	74690000	92419000	85792000	48743000	101160000	187750000	99613000	68934000	110090000	87619000	224940000	273900000	176670000	5	4	3	3	4	4	5	3	3	2	1	0	4	6	5	0	4	3	7	7	6
Q92667;Q92667-2	Q92667	A-kinase anchor protein 1, mitochondrial	AKAP1	649270000	647830000	828530000	482540000	327020000	495360000	543960000	465000000	547230000	895670000	885180000	1165200000	1271500000	985730000	942420000	853080000	647790000	590640000	350480000	278760000	263490000	19	14	17	10	8	7	14	12	14	22	38	29	38	41	34	21	23	12	4	4	2
Q12802;Q12802-2;Q12802-4	Q12802	A-kinase anchor protein 13	AKAP13	92611000	68553000	92978000	295860000	86548000	146550000	174920000	54462000	151910000	119670000	43835000	173530000	103210000	55934000	73713000	286240000	110940000	183050000	68743000	34843000	18564000	1	2	5	13	1	6	6	0	9	3	0	12	3	1	4	13	8	12	0	0	0
Q02040;Q02040-2;Q02040-3	Q02040	A-kinase anchor protein 17A	AKAP17A	120160000	137790000	112790000	40611000	37074000	74556000	151990000	169930000	153630000	205680000	284050000	263040000	375680000	431390000	472730000	133780000	147320000	143670000	35680000	90938000	159660000	2	7	2	1	1	1	5	6	5	6	18	17	14	18	17	3	9	4	1	1	4
Q9Y2D5-4;Q9Y2D5-6;Q9Y2D5;Q9Y2D5-5;Q9Y2D5-7	Q9Y2D5	A-kinase anchor protein 2	AKAP2	88391000	126150000	35639000	186060000	169480000	151650000	195110000	264370000	172830000	347330000	472910000	350040000	463540000	423680000	278300000	260860000	231180000	145770000	0	0	0	2	4	0	4	3	7	7	8	6	13	18	19	12	16	14	9	11	4	0	0	0
O43823	O43823	A-kinase anchor protein 8	AKAP8	513680000	497170000	370110000	540950000	466970000	379560000	603740000	513400000	385540000	230000000	304400000	196010000	437760000	318090000	247790000	429570000	436080000	301930000	856580000	846670000	562900000	19	14	12	13	17	10	12	19	14	6	14	8	10	16	9	12	18	11	20	18	13
Q9ULX6;Q9ULX6-2	Q9ULX6	A-kinase anchor protein 8-like	AKAP8L	364350000	371230000	449680000	377080000	427030000	474380000	260990000	330060000	308110000	156240000	272040000	251590000	233040000	260240000	223570000	268580000	387940000	493880000	622100000	795540000	738630000	11	14	10	8	15	8	7	11	9	6	12	12	8	10	9	7	13	11	17	14	9
Q99996;Q99996-5;Q99996-3;Q99996-2;Q99996-6	Q99996	A-kinase anchor protein 9	AKAP9	53553000	93660000	66620000	137450000	106180000	110670000	89836000	109390000	88116000	75736000	65065000	83830000	65992000	63771000	65736000	58000000	42248000	90799000	37566000	43360000	32486000	1	4	1	2	1	2	2	2	2	1	0	1	1	0	1	2	0	2	0	0	1
Q9H8T0;Q9H8T0-2	Q9H8T0	AKT-interacting protein	AKTIP	11290000	0	0	49224000	7508400	14980000	155360000	86803000	137140000	5731200	7051600	5025600	0	0	0	0	0	0	0	0	0	0	0	0	1	0	0	4	3	4	0	0	0	0	0	0	0	0	0	0	0	0
P13196	P13196	5-aminolevulinate synthase, nonspecific, mitochondrial	ALAS1	50089000	14294000	14786000	184980000	17432000	8655500	101220000	13840000	0	83866000	0	0	43472000	21721000	31783000	114840000	13409000	0	75958000	12877000	8790600	1	0	0	3	1	1	3	0	0	1	0	1	1	0	1	1	0	0	3	1	1
P54886;P54886-2	P54886	Delta-1-pyrroline-5-carboxylate synthase;Glutamate 5-kinase;Gamma-glutamyl phosphate reductase	ALDH18A1	2361800000	1474500000	3996600000	3082700000	1425400000	3847700000	2174500000	1246300000	2482200000	1545500000	1053900000	1995900000	1959600000	891330000	2348900000	1708300000	1494100000	2651200000	3750400000	2573400000	6126800000	35	25	53	35	26	45	32	28	45	34	27	45	35	30	46	34	30	43	44	37	59
O94788;O94788-4;O94788-2;O94788-3	O94788	Retinal dehydrogenase 2	ALDH1A2	0	0	11465000	18226000	8317000	11484000	11735000	8571600	0	15646000	9719300	11592000	0	14583000	10097000	0	10604000	10266000	0	14541000	12933000	0	0	1	1	1	0	0	0	0	0	1	0	0	0	0	0	0	1	0	2	1
P47895	P47895	Aldehyde dehydrogenase family 1 member A3	ALDH1A3	148480000	153950000	0	58525000	141790000	0	136780000	0	0	62693000	93096000	98921000	90257000	81942000	82545000	4819100	0	0	69794000	0	0	0	0	0	2	0	0	0	0	0	0	0	0	0	0	1	1	0	0	1	0	0
P30837	P30837	Aldehyde dehydrogenase X, mitochondrial	ALDH1B1	29973000	19187000	27235000	45173000	9625200	24254000	25303000	36370000	8609800	12917000	14160000	6309700	32620000	82208000	13758000	30410000	17778000	15123000	109680000	157320000	89154000	1	0	0	4	0	1	2	2	0	0	0	0	3	1	0	0	0	0	3	4	2
P51648;P51648-2	P51648	Fatty aldehyde dehydrogenase	ALDH3A2	310560000	253390000	260790000	645280000	434000000	657160000	651880000	554020000	536900000	830690000	745680000	802550000	1745000000	1046200000	1513400000	667900000	475340000	415890000	78380000	100570000	58567000	10	8	10	12	9	13	13	13	19	17	17	20	29	18	30	12	14	10	1	1	1
P43353;P43353-2	P43353	Aldehyde dehydrogenase family 3 member B1	ALDH3B1	4491500	3826200	0	12933000	5453300	5397900	0	0	0	0	0	0	0	0	0	0	4134600	0	0	4158800	0	0	0	0	1	1	0	0	0	0	0	0	0	0	0	0	0	0	0	0	0	0
P51649;P51649-2	P51649	Succinate-semialdehyde dehydrogenase, mitochondrial	ALDH5A1	5031200	4767800	0	0	0	6546200	0	4011600	0	4619000	0	4124500	3732300	0	3720400	0	0	0	0	0	0	0	1	0	0	0	0	0	0	0	0	0	0	0	0	0	0	0	0	0	0	0
P49419;P49419-4;P49419-2	P49419	Alpha-aminoadipic semialdehyde dehydrogenase	ALDH7A1	8619700	0	5113300	24621000	0	8762400	7104900	4331400	5473900	5004500	8745500	4520000	0	4431700	5142000	0	4600400	5122600	12970000	22866000	15044000	0	0	0	1	0	0	0	0	0	0	0	0	0	0	0	0	0	0	0	1	1
P49189;P49189-2	P49189	4-trimethylaminobutyraldehyde dehydrogenase	ALDH9A1	9481100	15739000	13395000	17990000	9791300	11588000	12437000	8470500	17260000	15064000	12226000	6018500	10176000	12727000	9581500	15020000	7978200	17994000	11294000	14087000	13442000	0	0	0	1	1	0	0	0	2	0	0	0	1	0	0	2	0	1	0	0	0
P04075;P04075-2	P04075	Fructose-bisphosphate aldolase A	ALDOA	5736700	0	0	19174000	10233000	7671100	0	4700800	0	5585600	3872700	2351800	0	4543900	2499500	5236600	0	4613600	15672000	23363000	0	1	0	0	4	0	1	0	0	0	0	0	0	0	0	0	0	0	0	1	1	0
Q9BT22;Q9BT22-2	Q9BT22	Chitobiosyldiphosphodolichol beta-mannosyltransferase	ALG1	82184000	75556000	68945000	88933000	107670000	84451000	74753000	77515000	58717000	64126000	88842000	41528000	97571000	163880000	58476000	89223000	68862000	71855000	161980000	152280000	133890000	2	5	1	2	5	1	4	4	1	3	7	2	1	6	1	4	7	4	4	7	7
Q5BKT4;Q5I7T1	Q5BKT4	Dol-P-Glc:Glc(2)Man(9)GlcNAc(2)-PP-Dol alpha-1,2-glucosyltransferase;Putative Dol-P-Glc:Glc(2)Man(9)GlcNAc(2)-PP-Dol alpha-1,2-glucosyltransferase	ALG10;ALG10B	8204900	7087700	23106000	11741000	21407000	0	9664800	5777400	5552800	6646200	10133000	7515600	0	5539000	4248600	11527000	11574000	3427200	9214800	8633700	11214000	0	0	1	1	1	0	1	0	0	0	0	0	0	0	0	0	2	0	0	0	0
Q9NP73-2;Q9NP73	Q9NP73	Putative bifunctional UDP-N-acetylglucosamine transferase and deubiquitinase ALG13	ALG13	109370000	0	41961000	62756000	65226000	82762000	53745000	64007000	39177000	119720000	117900000	120160000	112860000	91900000	61591000	70378000	60082000	0	0	0	0	1	0	0	1	0	0	1	0	0	1	2	3	3	1	1	1	0	0	0	0	0
Q9H553;Q9H553-2	Q9H553	Alpha-1,3/1,6-mannosyltransferase ALG2	ALG2	26223000	15667000	23015000	41306000	40107000	20910000	38936000	0	17750000	14134000	14567000	11011000	14594000	11904000	11728000	19121000	17575000	10921000	44940000	49869000	50247000	1	0	0	1	1	0	0	0	0	0	0	0	0	0	0	0	0	1	1	1	2
Q92685;Q92685-2	Q92685	Dol-P-Man:Man(5)GlcNAc(2)-PP-Dol alpha-1,3-mannosyltransferase	ALG3	18854000	20377000	12050000	21253000	40094000	11959000	17312000	8153400	10800000	21577000	27834000	14144000	21664000	44334000	21465000	12612000	18865000	10463000	19754000	36696000	23911000	1	1	0	1	2	0	0	1	0	1	1	0	3	4	0	1	0	0	1	1	1
Q9Y673;Q9Y673-2	Q9Y673	Dolichyl-phosphate beta-glucosyltransferase	ALG5	145830000	170820000	144580000	161960000	208200000	218560000	103700000	165190000	138850000	89191000	115780000	115780000	115220000	115630000	83420000	189380000	153900000	167160000	303100000	315420000	237850000	3	3	6	4	2	5	3	4	4	2	3	4	3	2	2	5	3	4	11	7	7
Q9Y672	Q9Y672	Dolichyl pyrophosphate Man9GlcNAc2 alpha-1,3-glucosyltransferase	ALG6	53373000	30572000	34632000	57280000	28965000	59582000	32288000	36533000	29627000	80527000	36424000	35067000	29747000	29763000	28787000	46345000	30131000	39300000	46811000	38194000	77888000	2	1	0	4	2	3	2	0	1	1	1	2	3	1	2	1	0	0	1	1	2
Q9BVK2;Q9BVK2-2	Q9BVK2	Probable dolichyl pyrophosphate Glc1Man9GlcNAc2 alpha-1,3-glucosyltransferase	ALG8	46426000	24214000	44227000	110160000	53021000	48154000	51881000	35298000	37839000	62334000	36856000	25535000	66427000	58829000	70883000	17175000	25013000	22533000	87745000	32002000	82095000	2	1	1	3	5	3	2	1	2	4	2	2	1	4	2	0	0	1	2	1	0
Q8TCU4;Q8TCU4-3;Q8TCU4-2	Q8TCU4	Alstrom syndrome protein 1	ALMS1	724230000	431870000	578710000	1105100000	357020000	692230000	970990000	359440000	542000000	403220000	127920000	251790000	166060000	105930000	157350000	554480000	225940000	260240000	381750000	467130000	613270000	32	9	19	50	7	17	41	7	25	7	4	5	3	1	5	18	3	4	0	1	0
P05186;P05186-2;P05186-3	P05186	Alkaline phosphatase, tissue-nonspecific isozyme	ALPL	4601300	0	0	0	0	0	0	9251100	0	0	0	0	4804900	3684600	0	2983800	52588000	5258400	0	5470700	0	0	0	0	0	0	0	0	0	0	0	0	0	0	0	0	0	3	0	0	0	0
P05187;P10696	P05187	Alkaline phosphatase, placental type;Alkaline phosphatase, placental-like	ALPP;ALPPL2	17532000	0	0	5700900	8028600	0	0	0	0	5078100	0	0	0	0	0	0	4819200	0	7201600	0	0	3	0	0	0	1	0	0	0	0	0	0	0	0	0	0	0	0	0	0	0	0
Q86V81	Q86V81	THO complex subunit 4	ALYREF	152100000	62763000	113100000	38514000	45712000	27617000	61209000	96670000	57972000	38020000	60668000	46086000	62476000	63647000	56536000	49922000	138370000	67740000	73225000	105030000	77089000	5	4	4	1	3	1	3	5	3	2	3	1	5	3	3	1	5	2	1	2	1
Q9UKV5	Q9UKV5	E3 ubiquitin-protein ligase AMFR	AMFR	15565000	0	7841800	20327000	12304000	8595600	13840000	0	10799000	8527800	10215000	0	14024000	0	9382500	12824000	11814000	6439000	17758000	11717000	8381100	1	0	0	3	0	0	1	0	0	0	0	0	1	0	1	0	1	0	2	0	0
Q8IY63;Q8IY63-2	Q8IY63	Angiomotin-like protein 1	AMOTL1	18210000	54134000	18187000	8941100	70572000	9726800	13991000	49802000	10137000	8713400	45169000	21071000	8913000	15415000	9297000	6628600	11997000	4207400	0	0	0	1	4	1	0	6	0	0	2	0	0	4	2	0	2	0	0	0	0	0	0	0
Q9H1A4	Q9H1A4	Anaphase-promoting complex subunit 1	ANAPC1	292930000	258640000	311470000	641480000	443180000	602060000	529620000	509150000	642670000	499200000	420800000	616110000	664240000	726200000	632140000	577630000	414510000	382830000	59290000	33702000	11630000	9	9	10	13	16	20	14	20	15	18	20	30	30	21	19	14	18	10	1	0	1
Q9UM13	Q9UM13	Anaphase-promoting complex subunit 10	ANAPC10	11834000	7305200	9349300	9128400	0	13159000	13683000	18076000	12203000	9901700	10161000	12858000	15153000	10864000	22211000	14535000	13413000	12103000	4947200	5575700	4766200	0	0	1	1	0	1	0	0	2	1	1	2	1	2	3	1	2	1	0	0	0
P60006;P60006-2	P60006	Anaphase-promoting complex subunit 15	ANAPC15	0	0	9077500	0	0	12952000	7175700	11534000	0	11289000	0	0	17620000	14675000	15039000	0	9051900	0	0	0	0	0	0	0	1	0	1	1	0	0	0	0	0	2	2	1	0	1	0	0	0	0
Q9UJX5;Q9UJX5-3;Q9UJX5-2	Q9UJX5	Anaphase-promoting complex subunit 4	ANAPC4	72648000	87177000	106360000	155590000	108820000	145560000	136740000	155220000	181420000	158170000	177540000	175010000	230450000	163590000	175290000	191620000	126470000	131980000	0	0	0	2	0	1	7	4	2	6	10	6	10	8	10	9	10	9	5	4	5	0	0	0
Q9UJX4;Q9UJX4-3	Q9UJX4	Anaphase-promoting complex subunit 5	ANAPC5	162370000	173560000	177320000	375540000	200760000	253190000	348670000	259250000	336410000	262670000	230010000	315770000	490300000	284480000	380270000	341540000	268130000	191930000	2695300	7712700	0	5	5	6	12	7	10	15	10	15	11	11	14	15	18	19	13	15	9	0	0	0
Q9UJX3;Q9UJX3-2	Q9UJX3	Anaphase-promoting complex subunit 7	ANAPC7	80268000	64643000	84400000	179300000	119300000	169600000	140720000	170630000	156370000	155180000	114190000	147090000	182860000	226210000	168250000	149840000	125330000	107380000	82064000	26558000	24096000	3	0	2	7	4	2	5	6	6	5	6	9	9	8	8	5	8	2	2	0	0
Q9P2R3;Q9P2R3-2;Q9P2R3-4	Q9P2R3	Rabankyrin-5	ANKFY1	11266000	11886000	11202000	30104000	12295000	13057000	38998000	14346000	22324000	44068000	18780000	37188000	41869000	18230000	11647000	39028000	23297000	11592000	18290000	15229000	10175000	1	1	0	2	1	1	3	1	2	4	2	3	5	1	0	3	2	0	1	1	0
Q8IWZ3-6;Q8IWZ3;Q8IWZ3-4	Q8IWZ3	Ankyrin repeat and KH domain-containing protein 1	ANKHD1	551840000	348820000	468340000	876580000	317280000	596920000	494700000	270870000	358240000	481380000	246440000	411580000	377790000	348530000	280580000	423550000	239720000	251060000	12661000	15434000	5077000	27	15	14	30	10	19	18	8	14	17	8	18	12	13	12	10	10	9	0	0	0
Q86XL3;Q86XL3-2	Q86XL3	Ankyrin repeat and LEM domain-containing protein 2	ANKLE2	27879000	13175000	11770000	66263000	28145000	15027000	82899000	58477000	34660000	67349000	99672000	72557000	188600000	211720000	119300000	65735000	42186000	21690000	34116000	20939000	9933000	0	0	0	1	0	0	5	1	0	2	7	5	10	6	8	4	1	0	0	0	0
Q6UB99	Q6UB99	Ankyrin repeat domain-containing protein 11	ANKRD11	32915000	28848000	29090000	0	2157800	0	40605000	44113000	52229000	61828000	64420000	108030000	108560000	81915000	120200000	39258000	31183000	34617000	0	47415000	0	0	0	0	0	0	0	5	5	4	9	9	10	10	15	11	1	2	4	0	0	0
Q6UB98;Q6UB98-2	Q6UB98	Ankyrin repeat domain-containing protein 12	ANKRD12	1827400	1575700	1683500	1874800	3477800	1558900	5146000	4223600	3797900	9169100	6544000	19033000	50567000	7378000	58414000	4217400	3375500	4295000	1862700	1418500	2524900	0	0	0	0	0	0	0	0	0	2	1	1	4	0	4	0	0	0	0	0	0
O75179;O75179-2;O75179-7;O75179-6;O75179-4	O75179	Ankyrin repeat domain-containing protein 17	ANKRD17	275800000	208490000	219910000	562410000	198120000	323930000	371760000	128690000	270090000	430900000	136680000	349380000	267150000	186660000	228090000	354650000	184540000	208220000	18277000	15067000	2306200	13	12	9	14	7	10	15	5	14	20	10	24	16	11	10	17	9	12	0	1	0
Q96NW4	Q96NW4	Ankyrin repeat domain-containing protein 27	ANKRD27	26042000	14882000	19584000	33895000	15397000	24599000	63514000	31260000	53970000	21913000	11936000	16652000	17068000	16826000	20980000	19392000	13983000	28464000	36059000	15343000	31214000	1	0	0	1	0	2	6	2	5	1	0	0	0	1	1	2	0	1	1	0	1
O15084;O15084-1;O15084-4;O15084-2	O15084	Serine/threonine-protein phosphatase 6 regulatory ankyrin repeat subunit A	ANKRD28	89418000	71106000	70402000	220440000	74262000	143210000	183080000	117970000	232730000	213000000	60321000	158230000	219630000	129620000	179120000	222090000	140070000	150460000	11221000	0	0	3	1	1	5	2	2	5	6	16	9	1	10	15	4	8	11	5	3	0	0	0
Q9BQI6	Q9BQI6	Ankyrin repeat domain-containing protein 32	ANKRD32	0	8920500	10993000	36934000	18032000	16347000	10323000	0	13346000	9799400	16079000	13412000	46643000	0	54958000	11312000	14583000	14268000	12490000	17635000	0	0	0	0	1	0	0	0	0	0	0	0	0	3	0	1	0	0	0	0	0	0
Q5JPF3;Q5JPF3-2	Q5JPF3	Ankyrin repeat domain-containing protein 36C	ANKRD36C	19345000	0	0	43692000	0	0	29219000	73976000	24875000	59987000	27410000	52334000	47645000	0	30788000	48579000	36617000	31472000	0	57477000	0	0	0	0	0	0	0	0	1	1	2	0	0	1	0	0	0	0	0	0	0	0
Q8NB46	Q8NB46	Serine/threonine-protein phosphatase 6 regulatory ankyrin repeat subunit C	ANKRD52	5553700	10073000	0	36051000	9909800	7962400	40893000	14397000	16050000	38008000	11170000	12764000	146330000	76304000	78711000	49086000	20424000	6453700	0	0	0	0	0	0	1	0	0	1	0	0	1	0	0	8	6	4	3	0	0	0	0	0
Q92625	Q92625	Ankyrin repeat and SAM domain-containing protein 1A	ANKS1A	21166000	11803000	21449000	53116000	13614000	33276000	55804000	23766000	32563000	51814000	38188000	46223000	21339000	50062000	27264000	60732000	30699000	40555000	25141000	0	0	1	0	1	1	2	1	2	1	3	3	4	4	1	5	3	3	3	1	0	0	0
Q9NQW6;Q9NQW6-2	Q9NQW6	Actin-binding protein anillin	ANLN	19568000	26041000	13525000	11246000	16840000	7677700	45341000	21379000	21857000	59175000	128840000	69985000	35594000	115050000	31823000	35881000	17610000	16606000	0	0	0	0	0	0	0	0	0	1	0	0	1	8	3	0	6	0	0	0	0	0	0	0
Q4KMQ2;Q4KMQ2-3;Q4KMQ2-4;Q4KMQ2-2	Q4KMQ2	Anoctamin-6	ANO6	0	0	0	0	0	0	0	0	0	0	0	3995500	7563900	4101700	9339500	0	0	0	0	0	2904100	0	0	0	0	0	0	0	0	0	0	0	0	1	0	1	0	0	0	0	0	0
P39687;Q92688;Q92688-2	P39687	Acidic leucine-rich nuclear phosphoprotein 32 family member A;Acidic leucine-rich nuclear phosphoprotein 32 family member B	ANP32A;ANP32B	7933600	0	1819600	2547600	0	0	2665900	0	0	0	0	0	0	1423800	0	2828700	0	4185000	0	5645000	0	1	0	0	0	0	0	0	0	0	0	0	0	0	0	0	0	0	0	0	1	0
Q9H6X2;Q9H6X2-5;Q9H6X2-3;Q9H6X2-4;Q9H6X2-6;Q9H6X2-2	Q9H6X2	Anthrax toxin receptor 1	ANTXR1	57004000	62528000	35364000	47386000	65253000	36473000	45057000	45506000	30017000	33644000	37817000	20520000	58906000	44989000	40671000	15707000	43839000	37568000	100630000	88955000	68258000	4	3	1	3	4	1	2	2	2	2	0	1	3	3	3	0	3	2	3	4	1
P04083	P04083	Annexin A1	ANXA1	26243000	26802000	18430000	43591000	26227000	32922000	43423000	32707000	45821000	57742000	53817000	56061000	19120000	51375000	38963000	45347000	45289000	46388000	17239000	47572000	29758000	0	1	0	1	0	1	3	1	4	4	5	6	0	2	1	1	2	1	0	0	0
P07355;P07355-2;A6NMY6	P07355	Annexin A2;Putative annexin A2-like protein	ANXA2;ANXA2P2	2096700000	2766900000	1910200000	3435900000	3147500000	3810400000	2503600000	2399300000	2602200000	3636900000	3174700000	3648100000	3152800000	2130600000	3403100000	3646100000	2904700000	3091000000	891730000	1494200000	1019200000	26	27	23	22	29	28	25	30	34	41	38	43	34	31	37	26	35	30	12	17	16
P08133;P08133-2	P08133	Annexin A6	ANXA6	0	0	0	560820	0	0	0	0	1009000	2304400	0	1017100	0	0	753890	0	0	849620	798040	0	979510	0	0	0	0	0	0	0	0	0	1	0	0	0	0	0	0	0	0	0	0	0
Q10567;Q10567-4;Q10567-3;Q10567-2	Q10567	AP-1 complex subunit beta-1	AP1B1	0	7241600	0	0	0	0	13770000	8789000	0	6650200	9361300	9760400	11653000	12898000	11455000	0	6726600	0	0	0	0	0	0	0	0	0	0	1	1	0	0	0	1	0	1	1	0	0	0	0	0	0
O43747;O43747-2	O43747	AP-1 complex subunit gamma-1	AP1G1	66429000	37413000	43528000	115710000	53705000	67508000	81301000	40729000	53696000	72651000	34497000	46584000	52445000	44146000	42172000	82883000	51196000	63479000	69392000	42686000	71990000	3	1	1	8	3	5	6	3	3	3	0	4	5	4	4	3	2	2	1	2	2
Q9BXS5;Q9BXS5-2	Q9BXS5	AP-1 complex subunit mu-1	AP1M1	29741000	0	0	49154000	21559000	27588000	25105000	16444000	0	30030000	18545000	11718000	20362000	19686000	17739000	16789000	0	0	0	0	0	1	0	0	2	0	0	0	0	0	1	0	0	1	0	0	0	0	0	0	0	0
P61966;P61966-2	P61966	AP-1 complex subunit sigma-1A	AP1S1	9956400	6453800	6790800	14786000	11825000	10038000	15309000	0	7333800	6918900	0	4356200	7816600	0	6282400	13786000	8000500	12895000	19916000	12874000	10952000	0	0	0	0	1	0	1	0	0	0	0	0	0	0	0	1	0	1	1	0	1
O95782;O95782-2	O95782	AP-2 complex subunit alpha-1	AP2A1	93757000	81580000	136290000	165800000	145600000	210780000	168930000	114130000	139080000	126230000	171170000	173390000	237490000	196120000	187620000	178170000	135200000	150390000	101230000	149420000	134430000	2	0	3	3	8	8	3	4	5	3	11	12	7	13	13	5	6	9	1	4	3
O94973;O94973-2;O94973-3	O94973	AP-2 complex subunit alpha-2	AP2A2	6096400	6278700	7650900	0	16397000	11109000	8266700	8476100	8723400	5837500	10446000	16961000	0	5390900	7092600	9454600	6547100	7704400	6457100	0	6619100	0	0	0	0	1	0	0	0	0	0	1	1	0	0	0	0	0	0	0	0	0
P63010;P63010-2	P63010	AP-2 complex subunit beta	AP2B1	207620000	188870000	197230000	388730000	244660000	321760000	283810000	193510000	274680000	308490000	233020000	281370000	406980000	266120000	313970000	281290000	224590000	270080000	187790000	196380000	201610000	8	6	5	15	10	11	11	11	14	9	13	11	14	18	20	9	16	8	4	4	2
Q96CW1;Q96CW1-2	Q96CW1	AP-2 complex subunit mu	AP2M1	140360000	89393000	111850000	221620000	86912000	188940000	159540000	97952000	159630000	104770000	104110000	160230000	182000000	124690000	209230000	146710000	115760000	163660000	151360000	132330000	224870000	4	3	3	5	2	6	6	4	5	4	8	7	5	5	8	3	4	3	3	3	4
P53680;P53680-2	P53680	AP-2 complex subunit sigma	AP2S1	17242000	10947000	26873000	25924000	37861000	72138000	8915400	12194000	27091000	11886000	12916000	23558000	14943000	29612000	34038000	21553000	23877000	27190000	11354000	14128000	11542000	2	0	1	1	1	3	1	0	2	1	1	1	1	1	2	1	1	1	0	0	0
O00203;O00203-3	O00203	AP-3 complex subunit beta-1	AP3B1	156820000	101880000	185670000	254710000	125360000	145530000	171350000	100850000	123900000	161650000	111810000	119600000	84798000	100310000	76605000	260130000	138470000	174750000	256900000	253080000	197440000	8	4	3	8	6	5	9	6	9	14	5	8	5	6	3	13	9	13	9	8	8
O14617;O14617-5;O14617-4;O14617-2;O14617-3	O14617	AP-3 complex subunit delta-1	AP3D1	300740000	229940000	221240000	514760000	248180000	248680000	373550000	165770000	280610000	844560000	455830000	709240000	173500000	186070000	180600000	374380000	252780000	325040000	342890000	308180000	274180000	5	6	7	12	7	6	7	1	8	27	17	26	3	3	6	10	4	10	7	7	3
Q9Y2T2	Q9Y2T2	AP-3 complex subunit mu-1	AP3M1	103570000	87566000	85133000	195480000	122920000	108310000	98523000	62495000	80037000	75766000	56252000	44390000	40341000	49162000	37586000	125070000	95605000	95225000	171800000	192720000	118920000	4	4	4	4	5	2	5	2	3	4	2	4	1	2	1	5	4	3	4	4	2
Q92572	Q92572	AP-3 complex subunit sigma-1	AP3S1	0	12687000	0	43339000	8785100	18596000	0	9712300	0	6024400	4907400	9618300	5004900	0	4778900	15450000	14285000	0	20586000	0	0	0	0	0	3	0	1	1	0	0	0	0	1	0	0	0	1	3	0	1	0	0
Q9Y6B7	Q9Y6B7	AP-4 complex subunit beta-1	AP4B1	24619000000	14167000000	17688000000	20555000000	6041500000	20904000000	4918500000	3413100000	7736100000	1663800000	1109400000	1940700000	10643000	20814000	9663500	9749000	7409700	784210	7157800	5442600	7548300	73	74	74	65	67	70	50	51	55	38	31	37	0	2	0	0	0	0	0	0	0
Q9UPM8;Q9UPM8-2	Q9UPM8	AP-4 complex subunit epsilon-1	AP4E1	11280000000	14672000000	16644000000	164350000000	71141000000	131580000000	8081400000	6467500000	8532100000	3480900000	2233200000	3625700000	11244000	6639900	4460000	5814500	3283000	4634200	4346700	2915300	2940600	89	82	105	315	221	290	82	72	97	68	49	66	0	0	0	0	0	0	0	0	0
O00189	O00189	AP-4 complex subunit mu-1	AP4M1	6050400000	4082100000	5897000000	9506700000	4672400000	8267400000	19631000000	8351000000	21090000000	1567500000	980060000	1347500000	3017400	417410	3880800	11481000	1610800	3004000	0	783810	0	47	43	49	62	49	64	75	59	73	28	26	31	0	0	0	1	0	0	0	0	0
Q9Y587;Q9Y587-2;Q9Y587-3;Q9Y587-4	Q9Y587	AP-4 complex subunit sigma-1	AP4S1	322990000	239010000	377020000	750650000	132490000	357000000	195680000	102340000	178640000	9648000000	5088500000	7392100000	0	6717000	0	2126900	7091800	0	0	0	0	6	5	7	7	4	6	4	4	4	32	26	41	0	0	0	0	0	0	0	0	0
Q2VPB7	Q2VPB7	AP-5 complex subunit beta-1	AP5B1	0	0	0	0	0	0	27653000	0	0	0	0	0	0	0	0	0	0	0	0	0	0	0	0	0	0	0	0	2	0	0	0	0	0	0	0	0	0	0	0	0	0	0
Q92870;Q92870-4;Q92870-2;Q92870-3	Q92870	Amyloid beta A4 precursor protein-binding family B member 2	APBB2	5228800	0	3940800	6537700	5467400	5058200	6769300	0	5671700	8341500	4676200	6563000	9071000	0	7249000	5574300	4372800	3401400	2114600	0	0	0	0	0	0	0	0	2	0	0	2	0	2	1	0	1	0	0	0	0	0	0
P25054;P25054-2	P25054	Adenomatous polyposis coli protein	APC	87146000	86012000	105090000	120190000	67390000	108130000	120130000	90367000	110580000	50246000	45207000	94225000	137960000	83333000	98977000	71180000	77830000	48296000	0	0	0	3	3	5	5	2	7	5	5	9	0	2	3	9	8	5	3	3	2	0	0	0
Q96BI3;Q96BI3-2	Q96BI3	Gamma-secretase subunit APH-1A	APH1A	21519000	15857000	0	17473000	18076000	21187000	17257000	17052000	14575000	0	13068000	0	14512000	13495000	12184000	18404000	0	18859000	0	0	0	0	0	0	0	1	0	0	0	0	0	0	0	0	0	0	1	0	0	0	0	0
Q9BZZ5;Q9BZZ5-2;Q9BZZ5-6;Q9BZZ5-1;Q9BZZ5-3;Q9BZZ5-5	Q9BZZ5	Apoptosis inhibitor 5	API5	25421000	21900000	15905000	30547000	18381000	24706000	19391000	14157000	26250000	24873000	20896000	25670000	14841000	10837000	21217000	31134000	20496000	22991000	28888000	48645000	37141000	1	1	0	1	0	2	1	1	2	1	1	2	0	0	1	1	0	1	1	3	2
P04114	P04114	Apolipoprotein B-100;Apolipoprotein B-48	APOB	60749000	39700000	34361000	42934000	38489000	27670000	67520000	35324000	28350000	21957000	28676000	13513000	59714000	135240000	31473000	64324000	65706000	64446000	58412000	45884000	53770000	2	1	0	0	1	0	2	1	0	0	0	1	1	2	0	4	1	1	2	1	1
Q9NRW3	Q9NRW3	DNA dC->dU-editing enzyme APOBEC-3C	APOBEC3C	118720000	51168000	109910000	151090000	47960000	137940000	137240000	51510000	106610000	84328000	46076000	82613000	91092000	29748000	77675000	93364000	62837000	143990000	221390000	111290000	141820000	6	2	7	4	3	3	6	3	3	4	4	5	5	3	5	3	3	6	3	4	3
Q9UKG1	Q9UKG1	DCC-interacting protein 13-alpha	APPL1	27669000	0	0	19080000	0	37476000	19805000	0	0	21026000	15916000	24662000	0	0	20390000	0	0	0	16770000	16040000	0	0	0	0	0	0	1	0	0	0	2	1	0	0	0	0	0	0	0	1	0	0
P07741;P07741-2	P07741	Adenine phosphoribosyltransferase	APRT	10301000	10476000	0	11787000	13409000	10396000	21368000	0	0	11451000	6954700	5050100	0	5179600	0	15223000	24861000	10322000	24448000	23970000	10143000	0	0	0	0	0	1	1	0	0	1	0	0	0	0	0	1	1	0	2	1	0
O60306	O60306	Intron-binding protein aquarius	AQR	25125000	26312000	27661000	12426000	9584700	0	29365000	15508000	17750000	8187700	13065000	8841800	17111000	37061000	25050000	9854200	36424000	12431000	8050300	12249000	0	2	1	0	0	0	0	4	0	1	0	0	0	2	1	3	0	0	0	0	0	0
P48444;P48444-2	P48444	Coatomer subunit delta	ARCN1	513960000	361930000	460440000	797440000	290680000	508590000	536830000	259370000	384400000	485110000	259670000	288820000	205950000	228550000	214460000	605200000	430500000	521410000	788070000	738720000	506610000	13	13	11	22	10	11	12	9	11	13	9	18	7	9	9	15	12	15	13	15	12
P61204;P84077;P61204-2	P61204	ADP-ribosylation factor 3;ADP-ribosylation factor 1	ARF3;ARF1	1249600000	869000000	1672000000	871470000	1167000000	2169600000	856640000	853010000	1085900000	806620000	910770000	753200000	180590000	416420000	785040000	942520000	977830000	1672500000	1755200000	1862800000	2007200000	11	9	13	13	11	12	9	11	9	9	8	9	6	6	8	10	10	16	18	13	12
P18085	P18085	ADP-ribosylation factor 4	ARF4	353280000	202010000	246450000	580560000	277550000	422020000	327930000	198300000	206800000	166650000	158870000	128090000	174680000	190600000	147900000	418160000	262310000	308890000	423400000	404530000	325010000	4	3	5	6	5	3	5	5	2	5	6	5	3	5	4	5	3	4	4	4	4
P84085	P84085	ADP-ribosylation factor 5	ARF5	265780000	132250000	154280000	285760000	143940000	177500000	195320000	200320000	118470000	98685000	111350000	85517000	62566000	15038000	71947000	190370000	125580000	185010000	269710000	172360000	231310000	2	1	1	0	1	2	2	1	2	3	1	2	1	0	2	2	2	3	3	2	3
P62330	P62330	ADP-ribosylation factor 6	ARF6	116290000	69592000	128800000	135010000	68322000	144280000	76038000	62333000	87052000	64416000	48628000	56047000	43964000	39298000	49158000	109040000	90711000	119300000	152750000	167270000	138330000	6	5	3	4	2	5	6	1	4	2	3	5	3	2	4	3	3	6	5	6	3
Q8N6T3;Q8N6T3-5;Q8N6T3-3;Q8N6T3-2;Q8N6T3-4	Q8N6T3	ADP-ribosylation factor GTPase-activating protein 1	ARFGAP1	55877000	38082000	73547000	146150000	64278000	128490000	131000000	98453000	122210000	178400000	83924000	150890000	91218000	96944000	85803000	140200000	72873000	99120000	0	0	0	1	1	0	4	1	1	3	3	3	6	4	5	2	3	4	3	3	3	0	0	0
Q8N6H7;Q8N6H7-2;Q8N6H7-3	Q8N6H7	ADP-ribosylation factor GTPase-activating protein 2	ARFGAP2	10958000	0	10611000	24670000	11914000	0	15297000	0	13104000	22284000	0	15704000	9680500	0	6879200	18742000	13165000	14013000	0	0	0	0	0	0	0	1	0	0	1	0	2	0	0	0	0	0	2	1	1	0	0	0
Q9Y6D5	Q9Y6D5	Brefeldin A-inhibited guanine nucleotide-exchange protein 2	ARFGEF2	26267000	17855000	8473300	74113000	14543000	35812000	36534000	15135000	24959000	21193000	10792000	16508000	39861000	18426000	21809000	38499000	25611000	29284000	23107000	26539000	11754000	3	0	0	7	0	1	3	1	2	2	0	1	3	3	1	2	2	2	0	1	0
P53367;P53367-2;P53367-3	P53367	Arfaptin-1	ARFIP1	4455300	0	5111200	8300100	0	7983200	0	0	5129000	6429800	0	0	6281100	0	6356000	8692000	6294700	5924400	0	0	0	0	0	0	0	0	0	0	0	0	0	0	0	0	0	0	2	0	0	0	0	0
Q13795;Q13795-3;Q13795-2	Q13795	ADP-ribosylation factor-related protein 1	ARFRP1	17219000	11922000	15752000	16608000	12726000	15544000	0	0	11078000	0	0	0	6921000	0	0	0	0	13611000	16609000	23804000	20276000	0	1	0	0	0	0	0	0	0	0	0	0	1	0	0	0	0	0	0	0	1
P05089;P05089-3;P05089-2	P05089	Arginase-1	ARG1	14114000	14462000	28637000	34477000	220900000	51458000	24397000	6977600	10191000	51295000	75556000	19731000	8878100	98876000	6776100	14267000	29714000	26489000	27090000	32765000	37847000	0	1	1	1	0	5	1	0	0	0	0	0	0	0	0	0	0	1	1	1	1
Q9NWB6;Q9NWB6-2;Q9NWB6-3	Q9NWB6	Arginine and glutamate-rich protein 1	ARGLU1	323450000	856480000	1227100000	370340000	532010000	1147100000	317400000	665560000	670270000	280730000	471700000	582960000	426420000	510740000	472900000	271490000	1029100000	897520000	574360000	2204100000	2251400000	7	12	17	8	12	14	7	14	13	7	13	12	10	10	12	6	13	16	12	17	14
Q07960	Q07960	Rho GTPase-activating protein 1	ARHGAP1	0	0	0	0	13671000	0	13692000	15758000	0	17963000	14262000	0	0	9334500	12122000	26356000	10562000	25404000	0	0	0	0	0	0	0	1	0	1	0	0	0	0	0	0	0	1	1	0	1	0	0	0
Q6P4F7;Q6P4F7-2;Q3KRB8	Q6P4F7	Rho GTPase-activating protein 11A;Rho GTPase-activating protein 11B	ARHGAP11A;ARHGAP11B	6864900	6616500	0	3814400	8045000	0	4512900	3931300	2901300	4577300	4737700	5682800	9683900	6556700	9964100	4251000	4204200	5018900	0	0	8970800	0	1	0	0	1	0	0	1	0	1	0	0	1	1	3	0	0	0	0	0	0
Q8IWW6;Q8IWW6-3;Q8IWW6-2;Q8IWW6-4	Q8IWW6	Rho GTPase-activating protein 12	ARHGAP12	12087000	7456400	0	34564000	0	0	55562000	11771000	11080000	36146000	18068000	18730000	16532000	12840000	12615000	26891000	15384000	15802000	0	8987500	10568000	0	0	0	1	0	0	3	0	0	4	0	2	0	1	0	3	0	0	0	0	0
Q68EM7;Q68EM7-2;Q68EM7-3;Q68EM7-6;Q68EM7-5	Q68EM7	Rho GTPase-activating protein 17	ARHGAP17	14421000	9881600	0	25832000	11310000	25862000	15138000	0	11873000	21159000	8917500	13276000	0	15786000	0	12912000	28908000	17618000	0	0	0	1	0	0	1	0	0	0	0	1	2	0	2	0	1	0	0	1	0	0	0	0
Q5T5U3	Q5T5U3	Rho GTPase-activating protein 21	ARHGAP21	1089100000	978240000	1272200000	2063700000	1302900000	2079200000	1648000000	1569300000	1692100000	1958500000	2051100000	2834800000	4656400000	3563700000	4079500000	1725300000	1277500000	1205400000	31335000	42063000	19728000	33	31	36	50	40	50	49	53	55	58	68	79	112	99	117	41	42	37	1	1	0
Q9P227;Q9P227-2	Q9P227	Rho GTPase-activating protein 23	ARHGAP23	6311500	4905200	10495000	7773800	9843200	17042000	7960500	12205000	10540000	13208000	9081100	22020000	42399000	27165000	19517000	14118000	10150000	9147000	0	0	0	1	1	1	1	1	1	1	1	1	1	1	2	2	1	1	1	1	1	0	0	0
Q52LW3	Q52LW3	Rho GTPase-activating protein 29	ARHGAP29	10870000	12125000	11217000	51046000	34810000	28860000	23427000	11398000	21696000	33267000	26295000	23976000	19776000	25991000	9456300	18170000	8240500	12459000	4012300	0	0	1	0	0	3	1	1	2	0	1	4	1	3	1	2	0	0	0	1	0	0	0
A7KAX9;A7KAX9-2	A7KAX9	Rho GTPase-activating protein 32	ARHGAP32	58070000	40147000	70411000	124180000	59677000	70319000	110660000	49360000	101790000	62182000	58973000	75537000	77590000	45153000	52254000	119670000	45904000	56744000	23413000	42714000	75553000	2	0	1	4	1	3	2	1	5	2	3	3	2	1	0	5	1	1	0	0	0
Q9NRY4	Q9NRY4	Rho GTPase-activating protein 35	ARHGAP35	0	0	6083600	13255000	11833000	12123000	5427200	9826000	12509000	19887000	11775000	21154000	11691000	11103000	13385000	48153000	5597300	10834000	17150000	0	0	0	0	0	0	1	1	0	1	1	3	2	2	1	0	1	5	0	1	0	0	0
O15013;O15013-7;O15013-4;O15013-5;O15013-6	O15013	Rho guanine nucleotide exchange factor 10	ARHGEF10	0	5804900	4721200	17747000	7157000	6870800	10758000	5472400	9681900	8439300	11926000	14799000	34942000	50410000	18692000	22286000	13705000	7283500	0	0	0	0	0	0	1	0	0	1	0	0	0	0	1	2	4	1	1	2	0	0	0	0
O15085;O15085-2	O15085	Rho guanine nucleotide exchange factor 11	ARHGEF11	0	0	0	0	0	0	8598000	0	9201900	6866200	4885500	8131900	14128000	0	9034200	0	5138300	0	0	0	0	0	0	0	0	0	0	0	0	0	1	0	0	2	0	0	0	0	0	0	0	0
Q9NZN5;Q9NZN5-2	Q9NZN5	Rho guanine nucleotide exchange factor 12	ARHGEF12	21355000	23749000	15977000	65524000	15568000	59030000	70999000	34888000	74803000	47228000	29330000	71822000	43260000	41470000	57594000	47275000	46111000	83552000	27770000	0	0	0	0	0	1	0	3	3	0	2	1	0	5	2	2	1	0	1	2	0	0	0
Q5VV41;Q5VV41-2	Q5VV41	Rho guanine nucleotide exchange factor 16	ARHGEF16	5791000	3999500	10737000	0	8933100	7937800	5667200	4305200	0	13235000	4605000	8947400	6112500	9769400	8860800	0	7771900	0	0	5267000	0	0	0	0	0	0	0	0	0	0	0	1	2	0	0	0	0	0	0	0	0	0
Q96PE2	Q96PE2	Rho guanine nucleotide exchange factor 17	ARHGEF17	30321000	36002000	42211000	82981000	40880000	70317000	69889000	54158000	49836000	41907000	35245000	49801000	82770000	71443000	75804000	58107000	37856000	43425000	38105000	59473000	65683000	0	2	1	4	2	4	3	5	3	4	2	2	8	6	5	1	1	1	0	1	1
Q6ZSZ5;Q6ZSZ5-2	Q6ZSZ5	Rho guanine nucleotide exchange factor 18	ARHGEF18	85373000	80165000	21213000	118670000	50442000	50218000	56534000	27803000	53276000	88359000	43481000	96754000	39281000	45110000	32405000	102090000	63302000	24422000	104780000	0	96354000	1	1	0	5	0	1	1	0	1	3	0	2	1	1	0	4	1	0	1	0	1
Q92974;Q92974-2;Q92974-3	Q92974	Rho guanine nucleotide exchange factor 2	ARHGEF2	92526000	71720000	69452000	167300000	104840000	62356000	114880000	90988000	30971000	74277000	76123000	50512000	14849000	42649000	20577000	79306000	105460000	72746000	144620000	103670000	124740000	5	3	2	6	3	2	3	5	1	6	3	2	0	2	0	3	7	4	7	5	5
Q8N1W1;Q8N1W1-5;Q8N1W1-4;Q8N1W1-3;Q8N1W1-6	Q8N1W1	Rho guanine nucleotide exchange factor 28	ARHGEF28	0	0	0	6866800	0	0	0	0	0	0	0	0	0	0	0	0	0	0	0	0	0	0	0	0	1	0	0	0	0	0	0	0	0	0	0	0	0	0	0	0	0	0
Q12774	Q12774	Rho guanine nucleotide exchange factor 5	ARHGEF5	21425000	7913000	17274000	13867000	10560000	0	10840000	6143500	8799900	11840000	1782800	9046000	970980	6815100	4465700	7735200	7741400	13798000	20721000	0	35181000	1	1	1	2	0	0	0	1	1	0	0	0	0	0	1	1	1	1	1	0	2
Q14155-1;Q14155-5;Q14155-6;Q14155;Q14155-2;Q14155-3	Q14155	Rho guanine nucleotide exchange factor 7	ARHGEF7	24864000	19887000	0	65781000	29865000	50342000	50285000	32875000	76261000	59598000	40938000	53068000	46323000	34970000	51123000	47084000	57925000	47356000	0	36781000	0	0	0	0	2	0	1	1	0	4	2	1	4	3	1	3	4	5	2	0	0	0
O14497;O14497-3;O14497-2	O14497	AT-rich interactive domain-containing protein 1A	ARID1A	323480000	278920000	352430000	80241000	124320000	156340000	394380000	423310000	439710000	297710000	389250000	390350000	473560000	340130000	413320000	447400000	363990000	436310000	158790000	296700000	208470000	17	6	10	2	4	2	17	16	25	12	18	21	19	13	26	11	17	23	2	5	3
Q8NFD5;Q8NFD5-3;Q8NFD5-2;Q8NFD5-4	Q8NFD5	AT-rich interactive domain-containing protein 1B	ARID1B	177860000	167070000	155310000	15749000	20485000	18855000	405540000	309340000	344360000	148400000	203360000	180470000	282470000	179430000	350960000	304830000	198230000	150600000	55957000	74362000	61613000	6	7	6	0	0	0	13	9	13	4	12	10	11	7	17	11	9	7	1	0	1
Q68CP9;Q68CP9-3	Q68CP9	AT-rich interactive domain-containing protein 2	ARID2	773420000	719410000	752300000	445690000	444750000	411660000	854840000	830270000	910010000	572200000	693200000	838420000	1141900000	792470000	1093900000	980360000	851320000	862230000	481570000	669690000	614440000	28	16	28	8	12	11	26	33	41	19	25	32	28	28	40	23	30	29	7	14	12
P29374;P29374-3;P29374-2	P29374	AT-rich interactive domain-containing protein 4A	ARID4A	0	0	33357000	0	0	0	135300000	0	68457000	111070000	61333000	62086000	26055000	56702000	81220000	58923000	0	44249000	0	0	0	0	0	0	0	0	0	0	0	0	1	1	1	2	0	1	0	0	0	0	0	0
Q4LE39;Q4LE39-2;Q4LE39-3;Q4LE39-4	Q4LE39	AT-rich interactive domain-containing protein 4B	ARID4B	35944000	73618000	43832000	9242900	0	19599000	33730000	152760000	116370000	266100000	247170000	311420000	381280000	260060000	273410000	127140000	104100000	166400000	5885500	0	0	2	2	0	0	0	0	0	6	7	10	12	18	22	15	18	7	4	6	0	0	0
Q14865;Q14865-2	Q14865	AT-rich interactive domain-containing protein 5B	ARID5B	988110000	640050000	590620000	3660900	5948400	5294900	715830000	330030000	950580000	456330000	338180000	813770000	333470000	130730000	340790000	286060000	109370000	219130000	904480	3819100	0	34	20	29	0	0	0	23	11	39	16	13	26	17	7	20	9	5	10	0	0	0
P40616;P40616-2	P40616	ADP-ribosylation factor-like protein 1	ARL1	228960000	137250000	147690000	274920000	178330000	241610000	167580000	113580000	129940000	88751000	112940000	95005000	97585000	89291000	113370000	211040000	138660000	231620000	229070000	331890000	364320000	6	5	5	4	4	3	4	5	3	4	5	4	2	5	4	2	5	4	5	9	4
Q8N8R7	Q8N8R7	ARL14 effector protein	ARL14EP	0	0	0	0	0	0	0	0	0	0	0	1873400	0	0	0	0	0	0	0	0	0	0	0	0	0	0	0	0	0	0	0	0	1	0	0	0	0	0	0	0	0	0
P36404;P36404-2	P36404	ADP-ribosylation factor-like protein 2	ARL2	75211000	52987000	55392000	142140000	109380000	105480000	66043000	125710000	37098000	86109000	75151000	43599000	18491000	57432000	54896000	65961000	83416000	89209000	142540000	137710000	99515000	1	0	1	2	2	3	3	1	2	1	2	0	0	2	3	2	2	2	1	3	3
Q96KC2;Q9Y689	Q96KC2	ADP-ribosylation factor-like protein 5B;ADP-ribosylation factor-like protein 5A	ARL5B;ARL5A	7226900	5895200	5631500	9533400	5634600	10266000	8963000	7995300	5942600	7724000	7677100	7485400	5434800	4403200	4299200	6828400	4055900	7597700	8660800	19790000	7099700	0	0	0	0	1	0	0	1	0	0	0	1	0	0	0	0	1	0	0	1	0
Q15041;Q15041-2;Q15041-3	Q15041	ADP-ribosylation factor-like protein 6-interacting protein 1	ARL6IP1	42980000	14113000	0	30742000	17092000	17162000	17421000	17881000	0	9080600	7337700	0	14791000	8352000	10738000	16326000	24141000	0	0	23017000	0	1	0	0	2	1	0	1	0	0	0	0	0	0	1	0	1	1	0	0	0	0
Q66PJ3-2;Q66PJ3;Q66PJ3-7;Q66PJ3-3;Q66PJ3-4;Q66PJ3-5	Q66PJ3	ADP-ribosylation factor-like protein 6-interacting protein 4	ARL6IP4	112250000	580430000	744550000	129590000	361280000	644490000	115490000	364850000	568040000	39980000	159970000	196390000	25754000	92104000	134810000	87862000	489950000	646700000	212970000	1363700000	1017100000	2	14	12	1	9	10	2	10	10	0	6	7	0	2	4	3	11	11	2	13	11
O75915	O75915	PRA1 family protein 3	ARL6IP5	17935000	0	10416000	18604000	8251300	14630000	0	7066400	9973100	9655900	11147000	7996100	0	17627000	20684000	0	0	12270000	16027000	0	16538000	1	0	0	0	0	1	0	1	0	0	2	1	0	1	2	0	0	0	1	0	0
Q96BM9	Q96BM9	ADP-ribosylation factor-like protein 8A	ARL8A	130010000	37813000	127520000	137220000	59722000	139440000	110840000	56163000	111890000	39679000	46334000	56980000	43599000	22396000	41839000	75134000	97559000	153920000	93601000	177260000	167790000	5	1	4	5	3	5	4	4	4	1	3	3	4	2	3	4	4	4	5	5	6
Q8IUR7;Q8IUR7-8;Q8IUR7-7;Q8IUR7-2;Q8IUR7-3	Q8IUR7	Armadillo repeat-containing protein 8	ARMC8	8764800	9761700	8394000	11570000	6879000	8157400	12043000	15484000	9464300	13287000	15014000	13583000	16446000	12654000	13558000	24201000	12489000	12315000	7055100	0	0	0	0	0	0	0	0	0	0	0	0	0	0	3	1	1	2	0	0	0	0	0
P27540;P27540-2;P27540-3;P27540-4	P27540	Aryl hydrocarbon receptor nuclear translocator	ARNT	17396000	10268000	12940000	0	0	0	23093000	19884000	19006000	32264000	45946000	26769000	16067000	11350000	12424000	22654000	8850200	15110000	0	0	0	0	0	0	0	0	0	1	1	1	5	4	3	1	2	0	1	0	0	0	0	0
Q92747;Q92747-2	Q92747	Actin-related protein 2/3 complex subunit 1A	ARPC1A	31126000	285400000	0	12529000	1030200000	0	9842900	224990000	0	123890000	216290000	2669400	114950000	224300000	0	2975700	41594000	13232000	0	0	0	1	7	0	0	14	0	0	6	0	2	6	0	5	7	0	0	2	0	0	0	0
O15143	O15143	Actin-related protein 2/3 complex subunit 1B	ARPC1B	501870000	2317500000	25062000	317170000	3952700000	46554000	414530000	2794800000	41671000	1244600000	1585300000	86490000	707930000	1338300000	68322000	103680000	689640000	38989000	62657000	49096000	7712400	15	24	0	6	26	2	10	16	2	17	17	3	12	17	1	5	11	3	2	2	0
O15144	O15144	Actin-related protein 2/3 complex subunit 2	ARPC2	544680000	2619200000	7367100	194010000	4752100000	54421000	215330000	2739100000	51267000	749500000	1100200000	30369000	315980000	1299300000	77832000	27892000	701820000	12533000	23797000	35327000	10204000	8	27	0	2	37	1	3	26	1	14	18	0	8	20	2	1	13	0	0	0	0
O15145	O15145	Actin-related protein 2/3 complex subunit 3	ARPC3	185220000	971590000	7181300	6361800	1858600000	21777000	54639000	841110000	24864000	287390000	319390000	27945000	85704000	366910000	21507000	0	286370000	19616000	16739000	40615000	3466200	5	10	0	0	13	2	3	11	1	6	7	1	5	11	3	0	10	1	0	1	0
P59998;P59998-3;P59998-2	P59998	Actin-related protein 2/3 complex subunit 4	ARPC4	496270000	2063400000	46961000	280410000	2931500000	78736000	405740000	1637900000	57771000	848850000	763060000	83831000	596200000	1013400000	90395000	86895000	707230000	66892000	94330000	130700000	15723000	5	9	2	4	13	2	6	12	0	10	11	1	6	10	2	3	7	2	1	2	0
O15511;O15511-2	O15511	Actin-related protein 2/3 complex subunit 5	ARPC5	158100000	1787800000	0	53583000	1326200000	0	65577000	875840000	2964000	557580000	961070000	9157300	160840000	359240000	23644000	27156000	270890000	0	1682700	0	0	2	11	0	1	11	0	1	6	0	4	6	0	3	7	0	0	3	0	0	0	0
Q9BPX5	Q9BPX5	Actin-related protein 2/3 complex subunit 5-like protein	ARPC5L	85454000	407270000	12170000	13399000	792930000	0	55394000	369240000	11033000	186640000	282500000	5794900	88786000	139640000	10796000	10511000	189120000	0	4575200	3616600	0	3	8	0	1	9	0	3	7	1	5	7	1	5	4	1	0	6	0	0	0	0
Q7Z6K5-2;Q7Z6K5	Q7Z6K5	Arpin	ARPIN	739020000	361420000	696560000	2786300000	696130000	730130000	1418600000	598800000	1102000000	1876600000	1354000000	2110800000	817270000	1038400000	612520000	1957800000	924250000	1046200000	335920000	1435300000	362350000	3	0	2	3	1	5	2	3	5	7	7	9	3	5	3	6	3	5	0	0	0
Q9H2C2	Q9H2C2	Protein ARV1	ARV1	6633200	7276100	5753500	9223600	6002700	7939500	6738900	7333400	2626300	8174200	8839600	4182600	8124200	4979200	3513200	10397000	6260400	5770000	7188200	12298000	9951500	2	1	1	1	1	1	2	2	1	1	1	1	1	1	0	2	1	2	0	1	1
O43150;O43150-2	O43150	Arf-GAP with SH3 domain, ANK repeat and PH domain-containing protein 2	ASAP2	2221900	0	5748500	1784200	0	2199400	1694000	0	14818000	2561300	1313200	1610600	0	0	0	1110300	730810	0	1988700	1628300	4576200	0	0	1	1	0	0	0	0	1	0	0	0	0	0	0	0	0	0	0	0	0
Q8N9N2;Q8N9N2-2	Q8N9N2	Activating signal cointegrator 1 complex subunit 1	ASCC1	25002000	13926000	21293000	38300000	12178000	34182000	31200000	16382000	37618000	26207000	15422000	30277000	28926000	19960000	33720000	36246000	23668000	17459000	0	0	0	0	0	0	1	0	0	2	1	2	0	1	1	2	0	2	3	0	0	0	0	0
Q9H1I8;Q9H1I8-3;Q9H1I8-2	Q9H1I8	Activating signal cointegrator 1 complex subunit 2	ASCC2	32497000	25067000	45797000	66964000	34755000	46605000	49574000	42261000	45936000	82227000	54896000	85305000	68478000	63187000	52856000	66408000	43226000	56819000	20179000	19215000	9880200	0	0	4	4	2	2	2	4	2	8	8	7	3	4	4	4	4	3	1	0	0
Q8N3C0	Q8N3C0	Activating signal cointegrator 1 complex subunit 3	ASCC3	335850000	294500000	331300000	516700000	336590000	453860000	408120000	217480000	402060000	624230000	389780000	606600000	484780000	332540000	421100000	490580000	308530000	374660000	90553000	90181000	64859000	13	9	13	15	8	9	17	7	20	29	27	35	21	19	25	21	13	16	1	0	0
Q9Y294	Q9Y294	Histone chaperone ASF1A	ASF1A	0	0	7079600	0	0	0	0	0	6837200	0	0	0	0	0	16264000	4986800	0	0	0	0	5326900	0	0	0	0	0	0	0	0	0	0	0	0	0	0	1	0	0	0	0	0	0
Q9NR48;Q9NR48-2	Q9NR48	Histone-lysine N-methyltransferase ASH1L	ASH1L	3138000	3483200	0	0	0	0	0	0	3540800	3111200	0	4892300	5014800	0	7250000	3087100	0	0	0	0	0	0	0	0	0	0	0	0	0	0	0	0	0	0	0	1	0	0	0	0	0	0
Q9UBL3;Q9UBL3-3;Q9UBL3-2	Q9UBL3	Set1/Ash2 histone methyltransferase complex subunit ASH2	ASH2L	239990000	186410000	233070000	17227000	45696000	71629000	189330000	182620000	252600000	215140000	251620000	258090000	413940000	182280000	337340000	310010000	215880000	265240000	11765000	44474000	16983000	12	10	9	0	1	2	6	10	11	9	10	10	16	13	17	12	11	9	0	1	0
P08243;P08243-3;P08243-2	P08243	Asparagine synthetase [glutamine-hydrolyzing]	ASNS	14904000	0	12058000	42963000	9717900	10888000	17500000	0	8746500	7337100	0	4479600	0	0	0	0	11115000	7710400	10527000	14005000	14570000	1	0	0	1	0	0	2	0	0	0	0	0	0	0	0	0	0	0	0	0	0
Q12797;Q12797-10	Q12797	Aspartyl/asparaginyl beta-hydroxylase	ASPH	140620000	131860000	74465000	120050000	172010000	93541000	98536000	120850000	66269000	99201000	65751000	64727000	94272000	130330000	81392000	124080000	126220000	84127000	165160000	187560000	170390000	5	7	1	9	7	3	5	6	3	6	5	4	5	7	3	8	8	4	9	12	7
Q8IZT6;Q8IZT6-2	Q8IZT6	Abnormal spindle-like microcephaly-associated protein	ASPM	31784000	24275000	34810000	108190000	17640000	45214000	44416000	23011000	31607000	29377000	16341000	38435000	36038000	5144300	29949000	47321000	17561000	40847000	54566000	26854000	32751000	1	0	1	10	0	4	2	0	3	0	0	2	2	1	1	3	1	3	2	1	2
P00966	P00966	Argininosuccinate synthase	ASS1	3860000000	3129800000	3301300000	6182900000	2669700000	2997300000	3590800000	2111300000	2508600000	2689200000	1500300000	1515700000	860950000	1538600000	1078700000	3830800000	3050500000	3732800000	7882700000	7009700000	4198600000	48	38	35	38	35	36	38	32	41	35	33	26	21	25	26	38	48	44	43	50	39
Q9NVM9;Q9NVM9-2	Q9NVM9	Protein asunder homolog	ASUN	41425000	27827000	23080000	17267000	5069800	18413000	72606000	35585000	39996000	54844000	35060000	77582000	121210000	51112000	121690000	27740000	34383000	37750000	13954000	16125000	25611000	1	1	0	0	0	0	2	2	2	2	2	7	5	2	9	0	1	1	0	0	0
Q8IXJ9	Q8IXJ9	Putative Polycomb group protein ASXL1	ASXL1	17998000	18530000	19851000	0	0	0	14309000	15664000	15273000	12858000	14963000	19241000	31888000	11775000	21859000	21925000	16796000	27995000	0	0	0	2	0	1	0	0	0	1	1	1	0	2	1	2	0	2	1	2	3	0	0	0
Q76L83	Q76L83	Putative Polycomb group protein ASXL2	ASXL2	74578000	56164000	67753000	15036000	13501000	14128000	48959000	44152000	47856000	67861000	57620000	85963000	102660000	87487000	106410000	64512000	58166000	65879000	0	0	0	4	2	2	0	1	0	0	1	2	3	3	4	3	4	6	2	2	1	0	0	0
Q8NBU5;Q8NBU5-2	Q8NBU5	ATPase family AAA domain-containing protein 1	ATAD1	135160000	94793000	100580000	189080000	121120000	180620000	116410000	72625000	69283000	112780000	82224000	60494000	114100000	108620000	101390000	130950000	101550000	116600000	199680000	214730000	254800000	6	2	4	3	5	9	6	2	1	4	3	4	4	9	7	4	4	4	6	5	7
Q6PL18	Q6PL18	ATPase family AAA domain-containing protein 2	ATAD2	81528000	68334000	126530000	128970000	62342000	146040000	101840000	71829000	101630000	81922000	59195000	90906000	105590000	76009000	130960000	94049000	40211000	91058000	67359000	80630000	116880000	2	1	4	8	1	5	8	1	6	2	1	7	8	4	13	2	0	3	1	2	3
Q9NVI7-2;Q9NVI7;Q9NVI7-3	Q9NVI7	ATPase family AAA domain-containing protein 3A	ATAD3A	619140000	567410000	587790000	924910000	716260000	735870000	664000000	483780000	470490000	503040000	513900000	467170000	485630000	482170000	415140000	563500000	645160000	655090000	950160000	1060900000	1070700000	24	14	15	15	22	24	18	14	15	14	18	20	17	14	14	13	23	20	25	28	26
Q5T9A4;Q5T9A4-3	Q5T9A4	ATPase family AAA domain-containing protein 3B	ATAD3B	18186000	18923000	17846000	25397000	31536000	26381000	20205000	19517000	18099000	19263000	0	13668000	23659000	0	13355000	16990000	30550000	21484000	24642000	21934000	66894000	0	0	0	0	1	0	0	1	0	0	0	0	2	0	0	0	1	0	0	0	3
Q96QE3;Q96QE3-2	Q96QE3	ATPase family AAA domain-containing protein 5	ATAD5	140780000	92773000	134230000	125190000	81851000	100770000	169780000	145740000	158050000	229510000	232440000	318390000	453530000	228600000	364240000	214140000	117110000	182550000	64014000	79514000	74683000	5	2	2	4	1	3	3	5	4	10	13	15	25	14	22	5	4	6	1	0	1
P18846;P18846-2	P18846	Cyclic AMP-dependent transcription factor ATF-1	ATF1	20547000	18769000	15730000	10070000	6581100	5553900	31691000	26322000	21830000	47274000	54232000	54276000	141280000	37802000	55912000	9790800	22539000	20305000	0	0	13476000	0	0	1	0	0	0	1	1	2	2	4	4	2	1	2	0	0	0	0	0	0
P15336;P15336-5;P15336-3;P15336-7;Q02930;Q02930-3;Q02930-2	P15336	Cyclic AMP-dependent transcription factor ATF-2;Cyclic AMP-responsive element-binding protein 5	ATF2;CREB5	0	0	0	0	0	0	4482500	0	0	0	0	0	5479000	0	7352700	0	0	0	0	0	0	0	0	0	0	0	0	0	0	0	0	0	0	1	0	1	0	0	0	0	0	0
P17544-2;P17544-6;P17544-4;P17544;P17544-3	P17544	Cyclic AMP-dependent transcription factor ATF-7	ATF7	0	14045000	32954000	8554900	10583000	7248600	13259000	99510000	31577000	55550000	68360000	153060000	76745000	54069000	126570000	16223000	21394000	22245000	0	0	0	0	0	0	0	0	0	0	3	0	2	2	3	4	3	5	0	0	0	0	0	0
Q6VMQ6;Q6VMQ6-5;Q6VMQ6-4;Q6VMQ6-2	Q6VMQ6	Activating transcription factor 7-interacting protein 1	ATF7IP	102760000	40184000	80419000	34985000	26088000	64036000	191320000	95665000	76914000	170250000	166620000	116110000	500500000	155600000	194300000	130680000	97306000	66228000	143960000	82146000	75095000	3	0	1	0	0	0	4	1	1	8	5	4	10	4	11	3	3	0	0	0	0
Q2TAZ0;Q2TAZ0-3	Q2TAZ0	Autophagy-related protein 2 homolog A	ATG2A	0	32549000	3777900	0	164210000	8781600	0	10683000	3195700	3617200	11605000	5194600	0	20112000	4460800	0	8243300	0	4531400	10408000	7115500	0	1	0	0	2	0	0	0	0	0	0	0	0	0	0	0	0	0	0	0	0
Q96BY7	Q96BY7	Autophagy-related protein 2 homolog B	ATG2B	4445200	0	0	12013000	0	5221300	9334400	6703700	11181000	18003000	7050500	12470000	6799600	4349700	5721000	10152000	0	0	0	0	0	0	0	0	2	0	0	1	2	0	2	2	2	0	0	0	0	0	0	0	0	0
Q9NT62;Q9NT62-2	Q9NT62	Ubiquitin-like-conjugating enzyme ATG3	ATG3	0	0	0	0	0	0	0	0	0	0	3236300	0	0	0	0	0	0	0	0	0	0	0	0	0	0	0	0	0	0	0	1	1	0	0	0	0	0	0	0	0	0	0
Q7Z3C6;Q7Z3C6-2	Q7Z3C6	Autophagy-related protein 9A	ATG9A	94260000	102770000	93697000	209440000	157000000	214940000	118070000	205080000	144210000	32457000	63294000	72993000	17279000	42859000	52090000	53662000	49870000	67609000	50669000	134200000	79611000	6	3	6	4	4	6	5	9	8	0	3	4	0	0	2	2	2	4	3	3	1
P31939;P31939-2	P31939	Bifunctional purine biosynthesis protein PURH;Phosphoribosylaminoimidazolecarboxamide formyltransferase;IMP cyclohydrolase	ATIC	6138400	0	0	0	2359500	0	1277900	1848300	0	0	1577600	0	0	5265500	0	2000300	1591300	0	0	0	0	1	0	0	0	0	0	0	0	0	0	0	0	0	1	0	0	0	0	0	0	0
Q8NHH9;Q8NHH9-3;Q8NHH9-5;Q8NHH9-2;Q8NHH9-4	Q8NHH9	Atlastin-2	ATL2	33966000	24762000	34567000	45098000	23595000	47537000	36112000	36057000	26019000	47860000	13588000	10308000	42562000	12157000	22062000	41498000	24967000	26476000	61310000	70101000	36827000	2	1	2	1	1	3	4	1	1	2	0	0	1	0	1	2	1	1	2	4	1
Q6DD88	Q6DD88	Atlastin-3	ATL3	385430000	417380000	488710000	539100000	433920000	585540000	380030000	397750000	360500000	291310000	316810000	298550000	397770000	383520000	245360000	396010000	432010000	425920000	662600000	880090000	814680000	11	12	13	9	13	16	14	11	8	8	14	14	12	12	10	9	14	11	18	16	15
Q13315	Q13315	Serine-protein kinase ATM	ATM	59035000	59676000	67534000	108940000	96548000	90813000	79034000	45473000	41512000	77906000	73213000	55762000	42279000	42245000	51047000	80910000	80473000	75670000	84474000	101770000	82197000	1	1	2	8	7	2	4	2	1	3	6	3	2	1	1	5	6	2	3	4	2
P54259	P54259	Atrophin-1	ATN1	27161000	20091000	28655000	29391000	12543000	17550000	19983000	19706000	23951000	38221000	31344000	26549000	26596000	13443000	18741000	23250000	14037000	16131000	24637000	12632000	22934000	2	2	0	2	0	0	2	1	3	4	3	3	3	2	2	2	2	1	1	0	0
Q9HD20;Q9HD20-2	Q9HD20	Manganese-transporting ATPase 13A1	ATP13A1	41503000	20409000	16651000	31167000	26261000	17870000	33067000	15131000	17885000	0	10891000	11109000	34000000	24049000	18350000	18183000	13277000	16874000	33031000	24279000	33219000	3	0	1	1	2	0	1	0	1	0	1	0	1	2	3	0	0	0	1	0	2
Q9H7F0	Q9H7F0	Probable cation-transporting ATPase 13A3	ATP13A3	46002000	249140000	0	27007000	347770000	857060	53671000	21524000	867590	122370000	112320000	24261000	78364000	272770000	1417600	3766500	20647000	0	4301700	2439400	806630	2	1	0	1	1	0	2	0	0	1	1	0	2	1	0	1	0	0	0	0	0
P05023;P05023-4;P05023-3;P05023-2	P05023	Sodium/potassium-transporting ATPase subunit alpha-1	ATP1A1	1556900000	1393500000	1330400000	1563600000	1592000000	1258200000	1209800000	1201100000	888990000	981930000	1076800000	760190000	1054900000	1095500000	828790000	1207700000	1525200000	1263400000	2235300000	2616400000	2060400000	32	32	33	28	31	27	26	31	30	28	35	21	22	31	23	23	39	32	39	43	36
P05026;P05026-2	P05026	Sodium/potassium-transporting ATPase subunit beta-1	ATP1B1	99004000	82225000	55272000	98217000	68430000	62019000	76731000	62577000	41380000	42953000	54827000	33106000	65060000	76892000	46269000	70583000	58154000	39364000	127640000	143280000	81399000	2	5	2	3	3	1	5	2	1	1	1	2	2	4	2	3	3	2	2	7	1
P54709	P54709	Sodium/potassium-transporting ATPase subunit beta-3	ATP1B3	109550000	63954000	73202000	122260000	65238000	69400000	83018000	63302000	74883000	47914000	35683000	47436000	104070000	56616000	41022000	105670000	76353000	70423000	115690000	150480000	123420000	3	3	2	2	3	2	3	2	3	2	3	1	3	5	3	4	4	1	4	4	3
P16615;P16615-5;P16615-2;P16615-3;P16615-4	P16615	Sarcoplasmic/endoplasmic reticulum calcium ATPase 2	ATP2A2	4678000000	5464000000	4168100000	5048200000	6974100000	5370800000	3640800000	4527000000	3278400000	3393500000	4366800000	2883200000	3172800000	4548200000	3533700000	3129100000	4402300000	3851700000	5955800000	8071100000	6698900000	40	48	42	44	56	52	42	48	43	42	55	48	39	47	50	32	44	48	57	55	52
P20020;P20020-6;P20020-3;P20020-4;P20020-5;P20020-2	P20020	Plasma membrane calcium-transporting ATPase 1	ATP2B1	392760000	430350000	453670000	551530000	543650000	470250000	398070000	440770000	313280000	422200000	529810000	408760000	546020000	542570000	480020000	457670000	477440000	452610000	653570000	798140000	720010000	14	13	14	17	19	13	13	16	11	13	28	17	21	24	16	14	20	14	22	20	21
Q16720;Q16720-2;Q16720-8;Q16720-7;Q16720-6;Q16720-3;Q16720-5;Q16720-4	Q16720	Plasma membrane calcium-transporting ATPase 3	ATP2B3	480070000	559430000	1065100000	709260000	571100000	685170000	563480000	283330000	694820000	467220000	200650000	483910000	779840000	300190000	661870000	818430000	515530000	693780000	782660000	1195000000	1224500000	0	0	1	0	1	1	0	1	0	0	1	0	1	0	1	1	2	0	2	0	0
P23634;P23634-2;P23634-6;P23634-4;P23634-5;P23634-3;P23634-7;P23634-8	P23634	Plasma membrane calcium-transporting ATPase 4	ATP2B4	9615100	26496000	10197000	11864000	13944000	13448000	10749000	24608000	10307000	14215000	18389000	15963000	19982000	48209000	19090000	24753000	15580000	13346000	0	0	0	0	1	0	0	1	0	0	0	0	0	0	2	2	3	2	0	1	0	0	0	0
P98194-3;P98194-5;P98194-9;P98194-6;P98194-7;P98194-8;P98194-2	P98194	Calcium-transporting ATPase type 2C member 1	ATP2C1	197570000	170150000	158590000	327210000	208270000	186070000	206940000	151900000	116070000	138080000	148180000	114920000	167500000	175000000	147760000	223990000	164560000	154050000	342110000	308350000	282150000	7	6	3	7	9	6	6	4	3	4	10	4	6	13	5	8	6	5	9	10	9
P25705;P25705-2;P25705-3	P25705	ATP synthase subunit alpha, mitochondrial	ATP5A1	25508000000	20277000000	24282000000	28575000000	20473000000	26252000000	19544000000	14438000000	17655000000	17175000000	10488000000	10294000000	10883000000	8736500000	10165000000	18179000000	18523000000	18813000000	50566000000	45426000000	35736000000	90	68	81	81	75	86	82	55	78	67	57	60	74	65	74	59	75	69	98	87	91
P06576	P06576	ATP synthase subunit beta, mitochondrial	ATP5B	2246100000	1440500000	1186800000	2494900000	1868200000	1555100000	2145300000	1311700000	995100000	2217100000	998670000	689620000	1381800000	1418700000	1306400000	1954800000	1225000000	1330300000	2617500000	2370700000	2375600000	31	26	24	26	27	31	25	25	24	31	21	21	22	32	33	20	28	24	34	27	30
P36542;P36542-2	P36542	ATP synthase subunit gamma, mitochondrial	ATP5C1	4464900000	2815900000	3460300000	4413300000	3845100000	4046100000	3837200000	2661000000	2863100000	2896200000	2026100000	1810300000	2606700000	2786300000	2357800000	3453300000	3165900000	3063400000	7475200000	6460400000	5970600000	29	20	32	32	26	37	29	21	27	25	21	23	22	24	28	23	25	32	33	39	29
P24539	P24539	ATP synthase F(0) complex subunit B1, mitochondrial	ATP5F1	159220000	67072000	71243000	133300000	62237000	77077000	106440000	54527000	45857000	71952000	40918000	30544000	36334000	81701000	44710000	65488000	81178000	75351000	110930000	144450000	88302000	2	2	1	3	3	3	3	2	2	3	1	1	2	2	2	3	3	2	1	4	2
O75947;O75947-2	O75947	ATP synthase subunit d, mitochondrial	ATP5H	36548000	11289000	8490700	7365100	5057300	13783000	9275000	6879800	11971000	6753300	7168200	5365400	9645600	19759000	7447500	10845000	12157000	21108000	10486000	31868000	26941000	3	0	0	0	0	1	0	0	1	0	0	0	0	1	0	0	0	3	0	1	1
P56134;P56134-3	P56134	ATP synthase subunit f, mitochondrial	ATP5J2	69657000	63988000	58646000	79759000	62270000	91032000	45126000	35457000	46412000	34605000	39696000	27476000	35868000	31939000	21270000	53892000	52827000	45512000	115810000	98472000	68906000	5	4	3	4	2	6	3	2	2	3	2	2	2	1	1	0	6	2	4	4	2
P56134-4;P56134-2	P56134	ATP synthase subunit f, mitochondrial	ATP5J2	24467000	0	24196000	27794000	5832100	14989000	0	6260500	0	21332000	8758900	5943100	6439500	8809300	0	0	9141400	8703200	33721000	0	10720000	1	0	1	2	0	0	0	0	0	1	0	0	0	0	0	0	0	0	2	0	0
O75964	O75964	ATP synthase subunit g, mitochondrial	ATP5L	247610000	107720000	196130000	319110000	161430000	247330000	254040000	271380000	137880000	212600000	84071000	96336000	141440000	209010000	153820000	216540000	148940000	147350000	429140000	239020000	382090000	4	4	4	4	4	4	5	3	2	5	3	1	5	4	5	6	3	3	4	3	3
P48047	P48047	ATP synthase subunit O, mitochondrial	ATP5O	153260000	94473000	59529000	125570000	111290000	119910000	90230000	66931000	84015000	48198000	53136000	39477000	73985000	85932000	55076000	75607000	83221000	85859000	188250000	213490000	147220000	7	6	2	2	4	5	4	3	4	4	3	0	3	4	1	3	4	5	7	8	7
Q15904	Q15904	V-type proton ATPase subunit S1	ATP6AP1	4362100	0	0	0	0	0	4176800	0	3695900	5197800	0	5201900	14753000	0	17266000	0	0	4887100	0	0	0	0	0	0	0	0	0	0	0	0	1	0	0	1	0	2	0	0	0	0	0	0
O75787;O75787-2	O75787	Renin receptor	ATP6AP2	11205000	0	6191500	12313000	14936000	5282600	11902000	10277000	7211100	8680000	6277800	10386000	28617000	18193000	30665000	12284000	5867600	7640700	15719000	10100000	7412400	0	0	0	0	0	0	2	0	0	0	0	0	3	3	1	0	0	0	1	0	0
Q93050;Q93050-1;Q93050-3	Q93050	V-type proton ATPase 116 kDa subunit a isoform 1	ATP6V0A1	12920000	0	0	10913000	8321200	0	0	0	7494500	7258400	5199700	6494000	7913500	4327200	17326000	6218500	9467500	9366900	7677400	0	8197000	1	0	0	0	0	0	0	0	0	0	0	0	0	0	2	0	1	0	0	0	0
P61421	P61421	V-type proton ATPase subunit d 1	ATP6V0D1	51373000	39465000	32634000	55505000	41539000	48085000	37816000	29659000	30386000	30283000	23483000	21817000	39099000	20557000	24028000	26134000	39963000	38747000	48278000	23871000	46593000	3	4	1	3	3	3	3	2	2	1	2	0	4	2	2	1	3	1	3	1	1
P38606;P38606-2	P38606	V-type proton ATPase catalytic subunit A	ATP6V1A	43944000	48951000	35661000	99204000	39257000	90748000	52308000	48047000	41726000	58535000	46548000	46636000	89524000	53737000	91387000	90406000	54808000	78277000	10543000	17198000	17152000	3	2	0	2	1	4	3	1	1	3	3	5	7	4	5	4	4	3	0	0	0
P21281	P21281	V-type proton ATPase subunit B, brain isoform	ATP6V1B2	17113000	15204000	19407000	37364000	24655000	29606000	22066000	19507000	22377000	29092000	27601000	36691000	56193000	15446000	45740000	24681000	28714000	30575000	12425000	0	0	0	1	0	1	2	0	0	0	0	0	1	3	2	0	3	0	2	0	0	0	0
P36543;P36543-2	P36543	V-type proton ATPase subunit E 1	ATP6V1E1	0	0	0	0	0	0	0	0	0	0	2392600	2988600	4264600	0	4835600	0	0	0	0	0	0	0	0	0	0	0	0	0	0	0	1	1	1	1	0	1	0	0	0	0	0	0
O75348	O75348	V-type proton ATPase subunit G 1	ATP6V1G1	6515300	4741500	8293700	10361000	6888000	10301000	5794200	0	6873600	10850000	7892700	24537000	18336000	7366400	0	5536200	0	8260000	0	0	0	0	0	0	1	0	1	0	0	1	0	1	2	1	0	1	0	0	1	0	0	0
Q9UI12;Q9UI12-2	Q9UI12	V-type proton ATPase subunit H	ATP6V1H	64972000	52345000	31383000	97882000	46189000	49595000	54020000	20269000	28826000	33458000	12824000	16903000	22461000	22848000	21736000	66959000	31556000	37756000	58234000	58722000	82672000	4	1	1	4	2	3	3	0	1	1	0	0	2	2	0	3	1	2	1	2	1
O75110;O75110-2	O75110	Probable phospholipid-transporting ATPase IIA	ATP9A	11686000	6715700	11089000	18236000	6770100	12239000	9137900	5091200	11491000	10705000	7477400	6992600	11044000	6325300	11284000	17949000	10829000	20905000	15495000	17767000	14790000	0	0	0	2	0	0	0	1	1	0	1	0	1	0	2	1	0	3	0	0	0
Q8N5M1	Q8N5M1	ATP synthase mitochondrial F1 complex assembly factor 2	ATPAF2	17790000	9953600	10471000	18151000	0	11356000	8625800	0	7277700	5482800	0	0	0	0	5547200	5398100	13186000	12383000	17752000	5199900	15432000	1	0	0	2	0	1	0	0	1	0	0	0	0	0	0	0	0	0	2	0	2
Q13535;Q13535-2;Q13535-3	Q13535	Serine/threonine-protein kinase ATR	ATR	53462000	50026000	34197000	98306000	57042000	45499000	65401000	54146000	47044000	50360000	52057000	37699000	97967000	41746000	45178000	79130000	47059000	45260000	120090000	72805000	126860000	0	3	1	2	2	0	2	1	0	0	2	1	12	0	1	6	1	2	2	2	5
Q8WXE1;Q8WXE1-2;Q8WXE1-5;Q8WXE1-3	Q8WXE1	ATR-interacting protein	ATRIP	9663600	10421000	18218000	19007000	0	25009000	22113000	10615000	11956000	25237000	22015000	35667000	41546000	34607000	34405000	43115000	12626000	11281000	28786000	0	0	0	1	1	0	0	0	1	0	0	2	4	1	5	3	3	1	0	0	0	0	0
P46100;P46100-3;P46100-4;P46100-5;P46100-2	P46100	Transcriptional regulator ATRX	ATRX	120750000	103520000	161650000	21394000	0	15116000	229600000	270340000	227600000	637450000	610100000	823550000	914760000	585450000	843400000	243910000	205660000	208780000	22246000	21438000	27741000	1	1	3	0	0	0	6	8	14	19	25	37	23	15	38	8	5	9	0	0	0
P46100-6	P46100	Transcriptional regulator ATRX	ATRX	0	0	0	0	0	0	0	0	0	0	5386400	0	6406200	0	0	0	0	0	0	0	0	0	0	0	0	0	0	0	0	0	0	1	0	0	0	0	0	0	0	0	0	0
P54253	P54253	Ataxin-1	ATXN1	15337000	0	28822000	0	0	0	18529000	0	47880000	26198000	22347000	49621000	22813000	17527000	35352000	0	44579000	28465000	0	0	0	0	0	0	0	0	0	0	0	2	0	0	2	0	1	2	0	2	1	0	0	0
Q9UBB4;Q9UBB4-2	Q9UBB4	Ataxin-10	ATXN10	97652000	82935000	75889000	153640000	94061000	86796000	104380000	78225000	66636000	72450000	49347000	46873000	54796000	84708000	58364000	120060000	76846000	86636000	129550000	126020000	80898000	7	6	3	5	4	4	4	3	4	3	3	3	2	6	4	4	5	8	5	4	2
P0C7T5	P0C7T5	Ataxin-1-like	ATXN1L	23964000	11803000	28488000	10832000	0	14725000	20483000	22982000	41398000	23170000	21431000	24879000	35993000	20654000	26309000	25413000	16075000	36247000	0	0	0	0	1	0	0	0	0	2	2	1	1	2	2	2	2	3	1	1	2	0	0	0
Q99700;Q99700-2;Q99700-4;Q99700-5	Q99700	Ataxin-2	ATXN2	105860000	90406000	120940000	153460000	62364000	107470000	199870000	70119000	158030000	153700000	86876000	141540000	117960000	121350000	123630000	155570000	91690000	124590000	97726000	94994000	68848000	4	4	5	7	3	3	12	4	9	9	7	8	5	7	8	8	3	5	2	1	1
Q8WWM7;Q8WWM7-6;Q8WWM7-8;Q8WWM7-5;Q8WWM7-4;Q8WWM7-2;Q8WWM7-3	Q8WWM7	Ataxin-2-like protein	ATXN2L	944230000	752530000	858540000	788800000	689800000	740440000	1719900000	1189700000	1280300000	1997500000	1235200000	1566300000	2411100000	1807200000	1855300000	1418300000	992310000	904600000	259290000	335890000	154010000	25	18	24	15	16	17	32	28	39	43	37	43	49	42	42	35	26	29	1	8	3
Q8WWM7-9	Q8WWM7	Ataxin-2-like protein	ATXN2L	4562800	3037500	0	4578900	0	0	10516000	5916700	6459800	9430600	5460100	8944400	20072000	5655000	18398000	0	6285200	0	0	0	0	0	0	0	0	0	0	1	0	0	0	0	0	1	1	1	0	0	0	0	0	0
O15265;O15265-2;O15265-3	O15265	Ataxin-7	ATXN7	10175000	14334000	19911000	0	0	0	8703100	19235000	16388000	16829000	15212000	31335000	41000000	22973000	42131000	15264000	19597000	26881000	0	5635700	8560200	0	0	1	0	0	0	0	0	1	0	0	1	1	3	3	0	1	3	0	0	0
Q9Y679;Q9Y679-2;Q9Y679-3	Q9Y679	Ancient ubiquitous protein 1	AUP1	430810000	368750000	413270000	586680000	469030000	555440000	376450000	336670000	341900000	327680000	330330000	351350000	429370000	460860000	384130000	467720000	503980000	401140000	609930000	586590000	525730000	8	8	8	8	11	10	10	8	10	7	11	14	10	9	11	5	14	10	15	7	8
O14965	O14965	Aurora kinase A	AURKA	0	0	0	38002000	3403700	5398900	0	0	0	4696400	3124300	2310200	12572000	2925800	0	6256500	0	0	0	0	0	0	0	0	1	0	0	0	0	0	0	0	0	1	0	0	0	0	0	0	0	0
Q9NWT8	Q9NWT8	Aurora kinase A-interacting protein	AURKAIP1	149740000	65357000	142860000	86064000	28786000	138740000	93553000	37405000	90965000	0	13704000	29770000	47220000	15185000	53915000	68330000	51680000	163530000	324590000	262220000	474760000	1	1	0	1	0	1	1	0	1	0	0	0	1	1	1	1	1	1	1	1	1
Q96GD4;Q96GD4-4;Q96GD4-5;Q96GD4-2;Q96GD4-3	Q96GD4	Aurora kinase B	AURKB	57544000	55103000	37924000	85328000	39483000	37260000	89840000	50030000	33542000	32937000	33563000	30216000	59328000	48016000	65005000	82357000	33386000	35632000	76717000	48172000	80987000	3	3	1	2	4	2	2	3	1	1	3	3	1	5	4	2	2	3	2	1	3
Q9NQS1	Q9NQS1	Cell death regulator Aven	AVEN	6525600	6953900	12488000	20349000	6790800	10314000	18232000	12226000	13415000	16050000	13038000	17674000	13887000	7964300	8582600	23016000	7066000	10407000	2592100	0	0	0	1	0	1	1	0	1	1	0	1	2	4	1	1	1	3	1	0	0	0	0
P30530;P30530-2	P30530	Tyrosine-protein kinase receptor UFO	AXL	14094000	26654000	16123000	21178000	29216000	18930000	14833000	8983700	13488000	15778000	12916000	13437000	17940000	20763000	11400000	27553000	13905000	23655000	35980000	70277000	27643000	1	2	0	1	1	0	0	1	0	0	1	1	1	1	0	1	1	3	3	4	3
P61769	P61769	Beta-2-microglobulin;Beta-2-microglobulin form pI 5.3	B2M	25410000	22605000	11125000	18240000	12442000	0	13539000	15264000	8979400	0	4072500	0	10954000	18095000	4779600	12612000	8273800	10424000	18181000	19793000	39235000	1	1	1	1	1	0	1	1	0	0	0	0	0	2	0	0	0	1	1	1	1
Q9NWV8;Q9NWV8-3	Q9NWV8	BRISC and BRCA1-A complex member 1	BABAM1	11146000	10994000	10271000	10560000	8927800	12020000	19787000	15884000	14386000	28014000	38038000	32514000	25458000	69253000	22800000	12291000	14370000	14988000	0	7352100	0	0	0	0	0	0	0	0	0	0	2	3	2	3	5	1	0	0	0	0	0	0
Q9Y5Z0;Q9Y5Z0-3;Q9Y5Z0-2;Q9Y5Z0-5;Q9Y5Z0-4	Q9Y5Z0	Beta-secretase 2	BACE2	7711700	15583000	0	16669000	0	11234000	8229300	0	0	8452500	0	9557800	8906100	7200100	6590300	6837100	0	9021300	12089000	15831000	7721000	0	0	0	1	0	0	0	0	0	1	0	0	0	0	0	1	0	0	0	0	0
O14867	O14867	Transcription regulator protein BACH1	BACH1	5938800	0	7604000	12667000	9866700	8977800	18636000	21627000	14979000	25317000	23838000	59010000	28549000	30153000	31034000	9258700	12755000	9311700	12039000	15860000	13886000	0	0	0	0	0	0	0	1	0	3	3	3	2	3	1	0	0	0	0	0	0
Q99933;Q99933-4;Q99933-3;Q99933-2	Q99933	BAG family molecular chaperone regulator 1	BAG1	18995000	13222000	19168000	26712000	15989000	11191000	23458000	22627000	17990000	46357000	45481000	40288000	48199000	39508000	31062000	31101000	23133000	19798000	0	0	0	1	1	1	1	1	0	1	2	1	5	6	4	5	3	3	2	1	0	0	0	0
O95816;O95816-2	O95816	BAG family molecular chaperone regulator 2	BAG2	1472200000	1398200000	1682600000	6658300000	3832600000	6269000000	1634600000	1667500000	1623100000	987380000	801730000	791920000	1047400000	1130200000	995510000	1458900000	1408100000	1605200000	1658800000	1778900000	1883100000	19	19	22	25	20	25	17	20	21	15	18	16	15	14	17	17	23	19	17	16	17
O95817	O95817	BAG family molecular chaperone regulator 3	BAG3	66142000	61166000	46949000	190980000	152460000	119900000	127400000	95208000	87346000	174020000	115690000	125050000	106400000	193920000	104950000	161900000	98256000	71728000	0	16772000	0	2	4	0	5	5	4	6	8	3	11	4	10	6	6	5	4	5	2	0	0	0
P46379;P46379-4;P46379-5;P46379-2;P46379-3	P46379	Large proline-rich protein BAG6	BAG6	12140000	5724600	4584600	21024000	16918000	10501000	15979000	8368400	17235000	15658000	11897000	10777000	24548000	10181000	7587600	20446000	8204200	10102000	9621000	7197900	0	3	0	0	2	1	1	3	0	1	1	1	1	6	0	0	1	0	0	0	0	0
Q9UQB8;Q9UQB8-5;Q9UQB8-4;Q9UQB8-3;Q9UQB8-2;Q9UQB8-6	Q9UQB8	Brain-specific angiogenesis inhibitor 1-associated protein 2	BAIAP2	0	0	0	20627000	8586500	0	8283100	5777100	9684100	15159000	11206000	17955000	25721000	6104100	14530000	29468000	11885000	7703900	0	0	0	0	0	0	1	0	0	0	0	0	0	0	1	1	0	1	2	1	0	0	0	0
Q9UHR4	Q9UHR4	Brain-specific angiogenesis inhibitor 1-associated protein 2-like protein 1	BAIAP2L1	14011000	9423800	8305400	68929000	16946000	50166000	46259000	14795000	35931000	108930000	27843000	67482000	49193000	26211000	25564000	152240000	31885000	21462000	0	17021000	0	0	0	0	2	0	1	2	0	2	6	2	4	2	2	0	9	1	0	0	0	0
O75531	O75531	Barrier-to-autointegration factor;Barrier-to-autointegration factor, N-terminally processed	BANF1	2977200	4399100	4015600	0	5288200	0	0	2776300	2657700	0	1967800	0	0	1407500	0	0	2447100	3388300	4078900	5916300	3637500	0	0	0	0	1	0	0	1	0	0	0	0	0	0	0	0	0	0	0	1	0
Q8N9N5;Q8N9N5-3;Q8N9N5-6;Q8N9N5-2;Q8N9N5-4;Q8N9N5-5;Q8N9N5-7	Q8N9N5	Protein BANP	BANP	0	0	6956900	6057100	0	15034000	8813800	0	9500700	10470000	12373000	11716000	17235000	7789500	16023000	5882800	0	7548500	0	0	0	0	0	0	0	0	0	0	0	0	0	0	0	0	0	2	0	0	0	0	0	0
Q92560	Q92560	Ubiquitin carboxyl-terminal hydrolase BAP1	BAP1	163700000	151130000	159730000	23738000	8748100	4222100	82321000	135590000	92477000	158330000	195250000	276920000	282900000	181260000	314300000	200800000	165150000	203780000	0	0	14064000	8	5	5	0	0	0	4	5	3	6	10	13	10	10	12	9	6	6	0	0	0
Q8IXM2;Q8IXM2-3	Q8IXM2	Chromatin complexes subunit BAP18	BAP18	45045000	27087000	50978000	5072400	6733300	11406000	7985000	23282000	66272000	51144000	56399000	89103000	76134000	52646000	98140000	34517000	56748000	104480000	0	13012000	11997000	2	0	1	0	0	0	0	1	3	1	4	3	3	3	4	1	1	3	0	0	0
Q8IXM2-2	Q8IXM2	Chromatin complexes subunit BAP18	BAP18	0	0	0	0	0	0	0	3367600	4246100	0	5063800	13226000	0	5154500	20941000	0	0	0	0	0	0	0	0	0	0	0	0	0	0	0	0	0	1	0	0	1	0	0	0	0	0	0
P80723;P80723-2	P80723	Brain acid soluble protein 1	BASP1	464320000	219160000	158740000	249720000	294760000	169380000	277600000	196760000	241320000	599300000	577010000	721130000	904710000	551580000	534250000	419040000	383350000	369950000	84705000	273960000	251790000	17	8	9	7	12	8	11	8	12	17	17	22	16	19	14	8	12	13	2	10	4
Q9NRL2;Q9NRL2-2	Q9NRL2	Bromodomain adjacent to zinc finger domain protein 1A	BAZ1A	251840000	216510000	293190000	236550000	170390000	230050000	308230000	271380000	270650000	501030000	483770000	545560000	732330000	537550000	590330000	367510000	300710000	324040000	280240000	259020000	410050000	7	3	7	6	2	5	6	15	7	22	22	29	35	25	33	18	11	15	7	6	15
Q9UIG0;Q9UIG0-2	Q9UIG0	Tyrosine-protein kinase BAZ1B	BAZ1B	1300100000	1248100000	1620900000	786830000	607970000	900690000	2007600000	2010900000	1961400000	5114300000	4910100000	6826400000	11837000000	8362300000	11977000000	3330600000	2452000000	3017900000	875870000	924840000	1502800000	36	35	49	15	13	18	45	49	66	111	116	134	131	144	176	70	71	73	14	16	20
Q9UIF9;Q9UIF9-2;Q9UIF9-3	Q9UIF9	Bromodomain adjacent to zinc finger domain protein 2A	BAZ2A	84498000	77976000	197410000	9983200	3618500	8895100	430820000	244240000	541890000	617640000	525040000	786620000	1328300000	764630000	2424800000	591170000	194090000	402720000	5549700	9902400	17830000	2	2	7	0	0	0	8	6	13	12	16	39	37	26	52	14	9	11	0	0	1
Q9UIF8;Q9UIF8-4;Q9UIF8-2;Q9UIF8-5;Q9UIF8-3	Q9UIF8	Bromodomain adjacent to zinc finger domain protein 2B	BAZ2B	83706000	21708000	46448000	32573000	0	0	116000000	37880000	83128000	70887000	91289000	117780000	92038000	43644000	147120000	100360000	21813000	53113000	85431000	8911300	21832000	3	0	1	1	0	0	4	0	3	2	5	9	5	1	7	5	0	2	2	0	0
Q8WY36;Q8WY36-2	Q8WY36	HMG box transcription factor BBX	BBX	87639000	127190000	78796000	43089000	28702000	24498000	141010000	150550000	132250000	216010000	261300000	331140000	464350000	322060000	399830000	128740000	135490000	156550000	46293000	38607000	47747000	3	4	1	1	0	0	6	4	5	12	13	20	19	15	18	4	5	4	1	1	1
P51572-2;P51572	P51572	B-cell receptor-associated protein 31	BCAP31	142380000	40256000	16679000	17584000	34490000	20243000	51118000	23946000	26470000	54289000	47136000	81313000	85421000	51405000	97504000	77990000	65029000	51144000	24530000	86678000	57535000	5	0	0	1	1	1	2	0	0	2	2	4	1	4	6	3	2	1	0	2	2
P56945;P56945-8;P56945-7;P56945-4;P56945-5;P56945-3;P56945-2;P56945-6	P56945	Breast cancer anti-estrogen resistance protein 1	BCAR1	0	3287500	2120900	21733000	4210000	10067000	9530200	4998400	11348000	24223000	8211600	12816000	4666100	11480000	3059800	4444900	6710900	6048800	0	0	0	0	0	0	1	0	1	2	0	1	3	1	3	1	2	0	0	1	0	0	0	0
O75815;O75815-3;O75815-2	O75815	Breast cancer anti-estrogen resistance protein 3	BCAR3	0	11690000	0	17287000	10656000	26175000	18664000	16743000	13774000	20601000	20530000	27013000	15498000	10093000	10399000	29226000	14206000	14622000	0	0	0	0	0	0	2	1	0	1	1	1	2	3	3	0	1	0	0	1	0	0	0	0
O75934	O75934	Pre-mRNA-splicing factor SPF27	BCAS2	183350000	285200000	292230000	78881000	116680000	118490000	225210000	468410000	302050000	307900000	401640000	425150000	402570000	601690000	584140000	176200000	189990000	201840000	63036000	109410000	47391000	7	8	5	2	3	4	6	10	11	9	14	15	11	18	16	3	11	8	0	0	1
Q9P287;Q9P287-2;Q9P287-4;Q9P287-3	Q9P287	BRCA2 and CDKN1A-interacting protein	BCCIP	35949000	29100000	36687000	38422000	34810000	22163000	27208000	23547000	16592000	22949000	18986000	7993800	9977800	13783000	8417500	22139000	16261000	30003000	21596000	19008000	18044000	1	1	1	2	1	1	2	1	1	1	1	1	2	1	1	1	1	1	1	0	1
P12694;P12694-2	P12694	2-oxoisovalerate dehydrogenase subunit alpha, mitochondrial	BCKDHA	162610000	274810000	322260000	216560000	286650000	264230000	176920000	224250000	159390000	103980000	122270000	80247000	106640000	113930000	136800000	176490000	273040000	234590000	363950000	651410000	513030000	3	9	9	2	6	8	3	6	7	3	4	3	4	3	3	4	14	7	9	14	13
P21953	P21953	2-oxoisovalerate dehydrogenase subunit beta, mitochondrial	BCKDHB	128710000	147700000	140120000	141850000	118940000	150970000	95052000	85252000	93142000	69071000	73850000	50752000	58766000	52066000	51853000	112380000	148740000	128730000	262260000	368690000	251110000	4	7	2	4	7	4	4	3	3	3	5	2	3	3	3	3	7	4	2	6	3
O14874;O14874-2;O14874-3	O14874	[3-methyl-2-oxobutanoate dehydrogenase [lipoamide]] kinase, mitochondrial	BCKDK	14064000	18968000	46268000	17797000	12157000	46111000	10079000	14674000	13061000	5943200	4846900	4642500	4544900	5411300	14838000	6917600	16609000	25206000	55837000	44576000	84587000	0	0	1	0	0	1	0	1	0	0	0	0	0	0	0	0	0	0	1	1	2
Q9BXK5;Q9BXK5-2	Q9BXK5	Bcl-2-like protein 13	BCL2L13	0	4286300	0	0	0	0	8612400	8269800	6513900	8078800	8811000	10227000	21481000	30660000	32219000	0	6504800	9109200	0	0	0	0	0	0	0	0	0	0	0	0	0	0	0	2	3	2	0	0	0	0	0	0
Q92843-2;Q86U42;Q92843;Q86U42-2	Q92843	Bcl-2-like protein 2;Polyadenylate-binding protein 2	BCL2L2;PABPN1	42009000	12385000	27719000	61002000	10911000	20427000	34703000	26321000	20829000	52151000	59005000	84364000	75712000	72752000	93121000	71904000	36782000	42638000	27254000	42290000	28603000	1	0	0	1	0	0	1	0	1	1	1	4	3	3	4	2	2	1	0	0	0
Q8WUZ0;Q8WUZ0-2	Q8WUZ0	B-cell CLL/lymphoma 7 protein family member C	BCL7C	57980000	46927000	83515000	58715000	62916000	71744000	64475000	108990000	115080000	78805000	95041000	90572000	135500000	84393000	88523000	0	91717000	128860000	30482000	147890000	29741000	1	0	1	0	1	0	0	2	2	2	2	2	2	2	2	0	2	2	0	1	0
O00512	O00512	B-cell CLL/lymphoma 9 protein	BCL9	13711000	17677000	14284000	0	10268000	7410200	16004000	19707000	21535000	12086000	10160000	21074000	13034000	11038000	13178000	15135000	0	9498400	0	0	0	1	0	0	0	1	0	0	2	1	0	0	2	1	0	0	0	0	0	0	0	0
Q86UU0;Q86UU0-4;Q86UU0-2;Q86UU0-3	Q86UU0	B-cell CLL/lymphoma 9-like protein	BCL9L	140520000	152490000	162750000	9672400	8372000	28122000	229000000	109370000	207100000	158780000	110380000	111880000	217720000	132170000	152500000	145350000	75164000	92093000	0	10686000	0	4	6	3	0	0	1	7	4	8	5	5	7	5	5	5	5	4	4	0	0	0
Q9NYF8;Q9NYF8-2;Q9NYF8-4	Q9NYF8	Bcl-2-associated transcription factor 1	BCLAF1	1389000000	2940600000	2793000000	387860000	1693600000	1543600000	2965500000	5227100000	3907900000	3773500000	4991900000	6190300000	4688400000	5376100000	5790100000	2179200000	3268900000	3017400000	538080000	3683700000	2692700000	25	44	38	6	25	26	41	55	57	61	71	69	60	61	65	32	47	43	11	40	34
Q9NYF8-3	Q9NYF8	Bcl-2-associated transcription factor 1	BCLAF1	21743000	51700000	56209000	0	41503000	37205000	55634000	134190000	83298000	128410000	146850000	141060000	92074000	193520000	147410000	73302000	70791000	77930000	0	91636000	85552000	0	1	1	0	1	1	3	3	3	3	2	3	3	3	3	1	3	2	0	1	1
Q6W2J9;Q6W2J9-4;Q6W2J9-2;Q6W2J9-3	Q6W2J9	BCL-6 corepressor	BCOR	1844700000	1019900000	1561400000	21100000	5859000	20290000	1161600000	791810000	1350500000	468040000	618010000	921620000	949420000	850230000	912520000	772260000	295620000	528920000	8572100	1521000	2444500	58	40	40	1	0	1	45	31	48	25	27	38	42	31	36	26	19	17	0	0	0
Q5H9F3-3;Q5H9F3;Q5H9F3-2	Q5H9F3	BCL-6 corepressor-like protein 1	BCORL1	76396000	57143000	80247000	8305900	17701000	20164000	98905000	68413000	100870000	76858000	85705000	149640000	174550000	168030000	186130000	55701000	44609000	37993000	0	171170000	0	3	2	2	0	0	0	3	3	6	5	6	6	12	13	15	0	1	0	0	0	0
P11274;P11274-2	P11274	Breakpoint cluster region protein	BCR	0	0	0	2421200	0	0	2654200	0	0	5866600	1626900	2313900	1126400	0	0	0	0	0	0	0	0	0	0	0	0	0	0	0	0	0	2	1	0	0	0	0	0	0	0	0	0	0
Q5T5X7	Q5T5X7	BEN domain-containing protein 3	BEND3	208640000	192860000	276940000	2501400	4294400	0	411060000	322470000	425500000	207650000	237690000	343970000	491430000	407340000	440160000	164220000	94063000	88465000	0	0	0	13	8	9	0	0	0	21	15	20	15	14	19	25	22	27	6	5	5	0	0	0
Q8TD16;Q8TD16-2	Q8TD16	Protein bicaudal D homolog 2	BICD2	31856000	51153000	25746000	35125000	16858000	50668000	62374000	19272000	24531000	28859000	21216000	15861000	13261000	30301000	16938000	13933000	13411000	21528000	53887000	0	0	1	0	0	0	0	1	0	1	0	1	1	1	0	1	0	2	1	1	1	0	0
O00499;O00499-10;O00499-2;O00499-9;O00499-7;O00499-8;O00499-4;O00499-6;O00499-11;O00499-3;O00499-5	O00499	Myc box-dependent-interacting protein 1	BIN1	6147200	0	19075000	14093000	0	3532500	6445100	18887000	10092000	4804400	17175000	11495000	9649500	7665700	4057300	12801000	0	5203900	0	0	0	0	0	0	0	0	0	0	0	1	0	0	2	0	0	1	1	0	0	0	0	0
Q9NQY0;Q9NQY0-2	Q9NQY0	Bridging integrator 3	BIN3	10229000	0	5850800	25948000	9386200	49332000	25930000	10489000	10888000	31232000	11416000	22635000	13632000	8663300	5416500	29330000	9026000	9046600	0	0	0	2	0	0	1	0	1	2	0	1	3	1	3	1	0	1	1	0	0	0	0	0
Q9NR09	Q9NR09	Baculoviral IAP repeat-containing protein 6	BIRC6	430870000	424310000	489480000	293930000	63577000	186630000	587510000	325980000	531870000	137060000	86175000	99567000	119690000	146110000	141120000	233790000	122960000	100900000	37734000	19787000	8570300	21	15	19	8	1	2	29	15	23	6	2	3	6	7	4	7	1	2	0	1	0
P54132	P54132	Bloom syndrome protein	BLM	143880000	123110000	177710000	69743000	55511000	14730000	287140000	268040000	280320000	239540000	343180000	412990000	458280000	451710000	413120000	210270000	164950000	169270000	55305000	71588000	71728000	7	5	5	2	1	0	18	16	14	14	21	28	26	24	28	13	8	7	0	3	2
P78537;P78537-2	P78537	Biogenesis of lysosome-related organelles complex 1 subunit 1	BLOC1S1	0	0	0	5341400	0	5369800	3029600	0	0	4509300	0	3997000	5808600	16450000	4212600	6591100	3322100	6159000	0	0	0	0	0	0	0	0	0	0	0	0	0	0	0	1	1	0	0	0	0	0	0	0
Q6QNY1;Q6QNY1-2	Q6QNY1	Biogenesis of lysosome-related organelles complex 1 subunit 2	BLOC1S2	19563000	0	0	37013000	0	48923000	19695000	0	23632000	0	0	0	26290000	0	37067000	0	22494000	40701000	0	0	0	0	0	0	0	0	0	0	0	0	0	0	0	0	0	1	0	1	1	0	0	0
P53004	P53004	Biliverdin reductase A	BLVRA	101140000	57666000	88921000	176660000	104640000	125050000	98846000	61745000	77967000	47481000	30321000	27446000	8555000	30792000	16539000	134470000	69006000	113030000	264760000	167830000	110220000	3	2	1	6	1	3	6	0	5	2	1	2	0	2	1	4	4	2	4	6	2
Q9H2G9	Q9H2G9	Golgin-45	BLZF1	1720200000	914180000	0	3291100	2312600000	1105200000	1244300000	865690000	507730000	0	947670000	435000000	24670000	95401000	607510000	0	1475000000	910530000	1348600000	1185900000	992850000	1	1	0	0	1	1	1	1	1	0	1	1	2	5	4	0	1	1	1	1	1
P35226	P35226	Polycomb complex protein BMI-1	BMI1	32130000	26814000	30728000	27013000	13514000	22209000	27217000	29696000	23832000	36256000	41443000	26542000	70416000	43785000	63019000	35143000	29578000	28107000	36436000	0	0	2	2	0	2	1	1	2	2	2	2	3	3	4	4	4	2	3	1	0	0	1
Q14692	Q14692	Ribosome biogenesis protein BMS1 homolog	BMS1	31607000	22035000	19483000	13884000	19286000	24236000	44498000	34121000	27662000	21017000	18825000	18634000	54776000	36875000	69822000	19644000	13892000	20647000	25210000	9957900	42804000	1	0	0	0	0	1	2	2	2	0	2	0	3	4	5	0	1	0	0	0	1
Q6ZN30;Q6ZN30-2	Q6ZN30	Zinc finger protein basonuclin-2	BNC2	40952000	16012000	28649000	28830000	13889000	21696000	65495000	60446000	67897000	22299000	30540000	23596000	49855000	33134000	54930000	30015000	20619000	25905000	19107000	40480000	23354000	2	0	0	1	0	0	2	4	4	0	1	0	4	1	4	2	1	0	0	1	2
Q12981;Q12981-1;Q12981-2;Q12981-3	Q12981	Vesicle transport protein SEC20	BNIP1	0	13779000	11671000	28982000	31340000	16310000	17447000	19234000	13534000	22389000	22795000	35675000	29885000	18195000	16236000	26249000	14073000	25061000	11806000	11380000	11388000	0	1	0	0	1	1	1	1	0	1	1	4	1	0	1	1	0	1	0	0	0
Q8NFC6	Q8NFC6	Biorientation of chromosomes in cell division protein 1-like 1	BOD1L1	1064900000	1020700000	1133100000	27423000	56716000	40895000	1185700000	1233700000	1451200000	2557600000	2280300000	3111200000	3839100000	2279600000	3292100000	2127600000	1750800000	2226000000	6671700	58321000	10795000	44	38	38	1	0	1	38	45	59	78	87	114	105	84	120	63	76	65	0	1	0
Q14137;Q14137-2	Q14137	Ribosome biogenesis protein BOP1	BOP1	28104000	72667000	45393000	36441000	69547000	39640000	53020000	73404000	57702000	44244000	62504000	63667000	52538000	57497000	56168000	34202000	33306000	43291000	73711000	98841000	156580000	2	4	1	0	3	0	2	2	1	2	3	4	2	4	3	1	1	0	2	3	4
Q12830;Q12830-4;Q12830-2	Q12830	Nucleosome-remodeling factor subunit BPTF	BPTF	717110000	654670000	922280000	222640000	177730000	309950000	934040000	832090000	1128200000	1699900000	1412400000	2198300000	2925300000	1435100000	2305700000	1654500000	1076100000	1396300000	140630000	140980000	360810000	25	20	23	2	2	4	31	36	39	66	68	88	80	59	84	38	42	40	0	1	6
Q7Z569;Q7Z569-2	Q7Z569	BRCA1-associated protein	BRAP	17487000	13885000	21526000	59378000	47734000	70971000	45119000	23532000	38620000	136300000	31237000	133310000	55371000	47170000	73216000	75934000	54419000	65270000	25216000	0	0	0	0	0	3	3	2	0	1	0	3	1	5	2	2	3	6	2	1	0	0	0
P38398;P38398-7;P38398-4;P38398-8	P38398	Breast cancer type 1 susceptibility protein	BRCA1	75737000	85425000	30192000	32068000	21579000	22950000	261890000	182690000	157190000	261060000	296160000	398960000	339990000	318340000	273960000	95618000	109310000	87579000	19719000	8006700	0	2	2	0	0	0	0	6	6	2	9	18	22	17	12	18	2	1	2	0	0	0
P51587	P51587	Breast cancer type 2 susceptibility protein	BRCA2	296240000	133140000	312060000	235790000	21170000	106140000	567990000	151960000	620790000	201180000	60998000	241030000	431910000	56594000	265550000	277760000	85937000	150690000	8968200	4683100	5433100	13	3	9	5	0	1	31	3	31	6	1	11	18	1	11	7	1	4	0	0	0
P46736;P46736-2;P46736-3;P46736-4;P46736-5	P46736	Lys-63-specific deubiquitinase BRCC36	BRCC3	74103000	84009000	69472000	124730000	44407000	99316000	138740000	152030000	144940000	211170000	212850000	275320000	255480000	206940000	246190000	146250000	116380000	115330000	8235200	6501400	14260000	5	3	3	6	1	4	6	7	8	12	13	13	11	11	10	8	6	6	0	0	0
P25440;P25440-3;P25440-2;P25440-4	P25440	Bromodomain-containing protein 2	BRD2	10719000	17440000	25950000	0	0	6914300	7350300	22745000	20370000	12071000	17361000	23539000	34518000	23893000	38808000	11847000	11646000	16289000	0	19327000	15125000	0	0	2	0	0	0	0	3	2	0	0	2	3	1	6	0	0	1	0	0	0
O60885;O60885-2;O60885-3	O60885	Bromodomain-containing protein 4	BRD4	844050000	820120000	967790000	45204000	50546000	97010000	1046200000	1148500000	1287100000	2168400000	3771700000	5981100000	6217100000	6842600000	9740900000	1650400000	2400200000	1722300000	1039300	15751000	1073500	24	27	24	3	3	2	26	30	37	44	55	64	57	63	79	36	40	36	0	0	0
Q9NPI1;Q9NPI1-2	Q9NPI1	Bromodomain-containing protein 7	BRD7	216680000	192740000	237160000	103230000	120860000	111920000	169180000	222940000	266100000	144290000	190330000	253810000	301770000	212790000	269260000	283130000	218270000	264290000	146810000	187940000	169980000	9	5	8	2	4	5	8	10	11	3	13	10	10	11	14	7	12	7	3	6	4
Q9H0E9-2;Q9H0E9;Q9H0E9-4;Q9H0E9-3	Q9H0E9	Bromodomain-containing protein 8	BRD8	9335300	7257600	13355000	6726900	0	0	35004000	63480000	15900000	38484000	43423000	86867000	95878000	51913000	94443000	13735000	21439000	15283000	0	4861200	0	0	0	0	0	0	0	1	1	0	3	4	7	4	3	7	1	0	0	0	0	0
Q9NXR7;Q9NXR7-4;Q9NXR7-3;Q9NXR7-1	Q9NXR7	BRCA1-A complex subunit BRE	BRE	13781000	13521000	13927000	28494000	0	20392000	32216000	15518000	31004000	26094000	46786000	42705000	34540000	34180000	37550000	19057000	25515000	20275000	0	0	0	1	0	1	1	0	1	0	1	1	1	3	2	2	2	1	1	2	0	0	0	0
Q8WY22	Q8WY22	BRI3-binding protein	BRI3BP	18234000	0	28965000	0	0	0	29201000	0	20001000	33423000	0	44435000	29429000	25570000	29363000	31907000	32234000	24132000	0	0	0	0	0	0	0	0	0	0	0	0	0	1	1	0	0	0	0	0	0	0	0	0
Q9BX63;Q9BX63-2	Q9BX63	Fanconi anemia group J protein	BRIP1	32324000	419120000	63228000	36304000	17632000	52690000	157310000	66725000	108750000	220410000	169670000	222930000	130010000	80978000	126570000	85355000	27545000	94353000	12816000	20191000	35037000	0	1	1	1	0	1	7	3	4	12	13	19	8	3	5	4	1	3	0	0	0
Q8TDN6	Q8TDN6	Ribosome biogenesis protein BRX1 homolog	BRIX1	1305300000	1304700000	1831100000	1173700000	1391700000	1943900000	876350000	1278900000	1217300000	620710000	867170000	1037900000	1192600000	788360000	1437200000	1067500000	1535900000	1424600000	1591300000	2703600000	3811600000	17	18	26	13	18	21	14	17	20	15	16	21	17	17	20	7	25	19	16	25	27
Q8WUW1;Q8WUW1-2	Q8WUW1	Protein BRICK1	BRK1	38349000	62424000	124680000	62484000	51635000	116860000	38413000	51287000	80280000	85181000	57706000	34709000	39372000	37652000	54868000	70697000	75160000	116400000	77835000	188320000	146390000	2	1	2	0	1	3	0	2	2	1	1	3	1	1	3	5	4	2	0	4	1
Q9HCU9	Q9HCU9	Breast cancer metastasis-suppressor 1	BRMS1	50022000	73453000	56077000	0	11124000	0	44911000	59668000	73018000	70555000	89214000	159230000	78381000	98162000	125890000	78755000	94093000	78108000	0	0	44353000	1	3	1	0	0	0	0	3	2	4	1	7	5	4	4	1	3	1	0	0	0
Q5PSV4;Q5PSV4-2	Q5PSV4	Breast cancer metastasis-suppressor 1-like protein	BRMS1L	539750000	244760000	521560000	5609100	2571900	7338000	831610000	432340000	751270000	810310000	481320000	702850000	924600000	386670000	837470000	780550000	350390000	379130000	4654200	6030300	0	9	7	7	0	0	0	11	13	12	13	18	16	14	15	20	11	9	9	0	0	0
P55201;P55201-4;P55201-3;P55201-2	P55201	Peregrin	BRPF1	62947000	93470000	105840000	51857000	74110000	98831000	21044000	0	86809000	36447000	59300000	84795000	34559000	77406000	47212000	0	26884000	99653000	0	69941000	0	0	0	0	0	0	0	0	0	0	0	0	0	0	1	1	0	0	0	0	0	0
P35613;P35613-2;P35613-4;P35613-3	P35613	Basigin	BSG	208020000	87241000	74299000	80781000	89221000	80881000	62553000	78205000	78546000	43219000	63658000	42782000	32696000	51059000	45475000	87108000	117660000	111530000	145780000	324620000	162590000	6	2	2	2	3	2	1	2	2	1	3	0	1	3	2	1	5	4	3	9	5
Q10589;Q10589-2	Q10589	Bone marrow stromal antigen 2	BST2	287610000	143760000	20609000	145740000	142520000	23689000	49937000	23467000	18512000	35796000	55695000	9811300	116420000	29781000	10003000	61757000	79100000	25773000	169710000	41337000	19566000	2	2	0	3	5	0	0	0	0	0	1	0	2	1	0	1	2	0	2	0	0
O14981	O14981	TATA-binding protein-associated factor 172	BTAF1	141990000	129490000	109430000	171150000	115430000	129830000	155900000	156530000	123760000	154810000	155140000	146820000	108440000	90138000	85631000	165250000	140610000	154220000	144000000	219710000	102040000	7	6	2	3	5	3	7	9	6	9	14	10	4	3	4	8	9	4	3	6	4
O43683;O43683-2;O43683-3	O43683	Mitotic checkpoint serine/threonine-protein kinase BUB1	BUB1	0	0	0	0	0	0	0	0	0	0	0	0	2594700	0	0	0	0	0	0	0	0	0	0	0	0	0	0	0	0	0	0	0	0	1	0	0	0	0	0	0	0	0
O60566;O60566-3;O60566-2	O60566	Mitotic checkpoint serine/threonine-protein kinase BUB1 beta	BUB1B	10592000	0	0	46161000	9617700	15772000	18227000	18304000	19353000	17985000	10081000	30765000	11913000	18247000	18326000	20511000	7914800	22231000	0	0	0	0	0	0	3	0	0	1	0	1	1	1	1	1	1	1	1	0	1	0	0	0
O43684;O43684-2	O43684	Mitotic checkpoint protein BUB3	BUB3	229950000	180840000	144010000	103520000	115890000	111920000	228970000	228780000	230700000	224940000	269360000	281060000	211270000	290950000	235230000	193510000	169190000	158390000	89244000	118750000	98659000	11	9	8	3	4	6	6	6	10	9	9	11	9	7	7	6	8	12	3	5	4
Q9BRD0;Q9BRD0-2	Q9BRD0	BUD13 homolog	BUD13	9286300	0	7784600	0	0	0	25775000	12687000	31783000	0	19033000	32604000	26741000	24684000	39009000	0	0	0	0	0	0	0	0	0	0	0	0	1	0	1	0	2	1	2	3	1	0	0	0	0	0	0
P41223;P41223-2	P41223	Protein BUD31 homolog	BUD31	16039000	21806000	17557000	11228000	9933000	10759000	25476000	19499000	21128000	11886000	7653200	13333000	13070000	6770300	15839000	19476000	15812000	11282000	12510000	18178000	13234000	1	3	1	0	0	1	1	1	1	0	0	0	2	0	2	2	0	1	0	1	1
Q13895	Q13895	Bystin	BYSL	14772000	7339500	0	10770000	9341500	6776600	24127000	7044800	6830500	8196200	0	6079200	7763300	5816200	8813700	7781500	5841900	9769500	12427000	10510000	0	1	0	0	0	1	0	1	0	0	0	0	0	0	0	0	0	0	0	0	0	0
Q7L1Q6;Q7L1Q6-2;Q7L1Q6-4;Q7L1Q6-3	Q7L1Q6	Basic leucine zipper and W2 domain-containing protein 1	BZW1	40124000	16722000	13236000	34917000	18719000	19543000	22846000	13902000	13824000	30551000	11408000	12613000	8399000	12379000	7168400	27988000	13582000	31660000	37910000	26689000	15687000	1	0	0	2	1	0	1	0	0	3	0	0	0	1	0	2	0	1	1	1	1
Q9H6J7;Q9H6J7-2;Q9H6J7-4;Q9H6J7-3	Q9H6J7	UPF0705 protein C11orf49	C11orf49	35214000	23221000	24420000	120710000	25087000	41542000	41240000	16376000	25750000	106630000	46658000	22105000	21439000	33106000	18051000	31688000	14851000	11989000	0	0	0	0	0	0	3	1	0	1	0	0	5	2	1	0	0	0	1	0	0	0	0	0
Q6ZUT1;Q6ZUT1-2;Q6ZUT1-3	Q6ZUT1	Uncharacterized protein C11orf57	C11orf57	0	4445600	0	0	0	0	0	4184200	4550400	4494900	7870700	3947600	4517200	4377500	0	0	0	0	0	0	0	0	0	0	0	0	0	0	0	0	0	1	0	0	0	0	0	0	0	0	0	0
Q9Y224	Q9Y224	UPF0568 protein C14orf166	C14orf166	161690000	118050000	126860000	240000000	139460000	187030000	206480000	146630000	136360000	225390000	181650000	175420000	447420000	326070000	392980000	241470000	181480000	216110000	134940000	150220000	107330000	8	4	3	8	5	4	6	4	5	8	5	6	15	13	17	10	6	8	3	3	0
Q96GQ5	Q96GQ5	RUS1 family protein C16orf58	C16orf58	43555000	34324000	28170000	52114000	63514000	52238000	27860000	37701000	26246000	23692000	38202000	19141000	19190000	41333000	19912000	41132000	45003000	45408000	46146000	122630000	118290000	1	2	0	1	3	3	0	2	3	1	3	0	0	1	0	2	1	1	1	5	3
Q6PH81;Q6PH81-2	Q6PH81	UPF0547 protein C16orf87	C16orf87	28899000	19682000	26111000	0	0	0	16904000	12978000	25187000	11882000	20035000	33861000	15441000	16196000	13497000	11476000	8406900	10595000	0	0	0	1	2	2	0	0	0	1	1	1	1	1	2	1	1	1	0	1	1	0	0	0
Q96GS4	Q96GS4	Uncharacterized protein C17orf59	C17orf59	0	0	0	0	0	5206200	0	0	0	5526400	0	6840400	6348100	5117700	7310200	0	5009100	0	0	0	0	0	0	0	0	0	0	0	0	0	0	0	0	1	0	1	0	0	0	0	0	0
Q9BQA9;Q9BQA9-2	Q9BQA9	Uncharacterized protein C17orf62	C17orf62	119150000	85650000	146890000	168790000	93677000	174500000	97254000	78166000	78358000	88429000	56014000	59842000	71110000	29918000	58013000	105890000	87046000	98933000	216710000	232940000	254720000	4	4	4	2	5	4	1	6	4	2	0	1	0	0	3	4	4	3	5	1	6
Q9HAS0	Q9HAS0	Protein Njmu-R1	C17orf75	15697000	7455100	9311100	19207000	0	14384000	10134000	7461300	8432800	9955000	8812100	6691900	10866000	10189000	8126300	14931000	10075000	9492700	22365000	0	0	0	0	0	1	0	0	0	0	0	0	0	0	2	1	0	0	0	0	1	0	0
Q9BSJ5;Q9BSJ5-2;Q9BSJ5-3	Q9BSJ5	Uncharacterized protein C17orf80	C17orf80	0	2490300	0	0	3340300	0	0	3011700	0	7110600	4862700	0	0	0	0	0	0	0	0	0	0	0	0	0	0	0	0	0	0	0	1	1	0	0	0	0	0	0	0	0	0	0
Q53F19;Q53F19-2	Q53F19	Uncharacterized protein C17orf85	C17orf85	19404000	8222700	10925000	29188000	0	6687300	10150000	20438000	28172000	29530000	48763000	56017000	55070000	45063000	67733000	16660000	10610000	18682000	0	0	33905000	0	0	0	0	0	0	0	1	1	2	4	3	5	3	5	0	0	0	0	0	0
Q32NC0;Q32NC0-2	Q32NC0	UPF0711 protein C18orf21	C18orf21	22656000	12225000	25772000	8953200	2591000	0	53437000	27722000	33146000	94694000	88471000	88312000	197760000	109240000	159130000	45346000	27148000	28124000	4434600	8260700	6380900	2	0	1	0	0	0	3	3	2	6	6	4	6	4	5	2	2	1	0	0	0
Q9BQ61	Q9BQ61	Uncharacterized protein C19orf43	C19orf43	80212000	48853000	63305000	5443400	4010400	0	117570000	89108000	80126000	414590000	243680000	357810000	211070000	261070000	132160000	94060000	62372000	89931000	0	3546800	2048300	4	2	2	0	0	0	2	3	2	8	7	8	6	6	5	3	4	3	0	0	0
Q8N9M1;Q8N9M1-2;Q8N9M1-3	Q8N9M1	Uncharacterized protein C19orf47	C19orf47	4623000	3409900	4002600	4355200	0	4426700	6203900	8690100	4524400	6021300	8588800	5293000	19063000	26621000	7668100	4259100	5394500	4755700	4591400	7166800	5121300	0	0	0	0	0	0	0	0	0	0	0	0	1	3	0	0	0	0	0	0	0
Q9BSF4	Q9BSF4	Uncharacterized protein C19orf52	C19orf52	129010000	86394000	141870000	156330000	109160000	134120000	120950000	90211000	79106000	80790000	52712000	54722000	95066000	77489000	68742000	135920000	84202000	126200000	159830000	188410000	247380000	8	1	8	6	4	7	6	5	6	5	2	2	4	3	5	6	3	5	4	7	4
Q9UNZ5	Q9UNZ5	Leydig cell tumor 10 kDa protein homolog	C19orf53	0	0	8306300	0	0	7661200	0	0	0	0	0	3248000	0	0	0	0	13221000	5850500	0	21116000	8415500	0	0	0	0	0	0	0	0	0	0	0	0	0	0	0	0	1	0	0	1	0
Q13901	Q13901	Nuclear nucleic acid-binding protein C1D	C1D	3943700	0	0	0	0	0	1611900	0	1777200	5553700	16817000	3119500	7316400	23450000	5769600	2575600	0	3640400	0	3614200	0	1	0	0	0	0	0	0	0	0	0	1	0	1	1	1	1	0	1	0	0	0
Q9NSG2;Q9NSG2-2;Q9NSG2-3	Q9NSG2	Uncharacterized protein C1orf112	C1orf112	6009600	0	0	5980200	4855800	0	5036200	0	0	6103700	6186700	0	4547900	4680900	0	0	6394200	4590800	7275200	0	6846400	0	0	0	0	0	0	0	0	0	0	1	0	0	0	0	0	1	0	0	0	0
Q8IYL3	Q8IYL3	UPF0688 protein C1orf174	C1orf174	7501800	2751300	3778000	0	0	0	5300600	7744200	4035800	10178000	13949000	17425000	10742000	20180000	7483000	4080600	4573800	4534700	0	0	0	0	0	0	0	0	0	0	1	0	2	3	3	1	3	0	0	0	0	0	0	0
A1L170;A1L170-2	A1L170	Uncharacterized protein C1orf226	C1orf226	8985400	9605100	0	11373000	18330000	0	0	9370600	0	6656600	14361000	0	10479000	9233000	5151800	0	8410400	0	0	0	0	0	0	0	0	0	0	0	1	0	1	1	0	1	0	1	0	0	0	0	0	0
Q8N6N3;Q8N6N3-2	Q8N6N3	UPF0690 protein C1orf52	C1orf52	5031200	6827700	4578800	2226500	1411300	0	18987000	16917000	16609000	34257000	19646000	33166000	17304000	16039000	15542000	17885000	19419000	15694000	0	0	0	0	0	0	0	0	0	1	1	1	1	1	3	2	2	1	2	2	1	0	0	0
Q07021	Q07021	Complement component 1 Q subcomponent-binding protein, mitochondrial	C1QBP	541600000	379670000	659920000	456620000	231960000	516730000	535170000	511210000	456580000	631760000	690300000	604660000	852940000	1175800000	847310000	656800000	529910000	639940000	589040000	913290000	701560000	13	9	10	9	7	8	10	10	10	13	11	11	19	18	18	9	12	9	11	10	8
Q9BUV8;Q9BUV8-4;Q9BUV8-3;Q9BUV8-2;Q9BUV8-5	Q9BUV8	Uncharacterized protein C20orf24	C20orf24	4903200	4879100	0	0	8824400	3776000	3177800	3346100	3618200	2727600	0	0	4037100	6114400	3846400	5846500	7019500	0	6936400	0	0	0	1	0	0	1	0	0	0	0	0	0	0	0	1	0	0	1	0	0	0	0
P30042;P30042-2	P30042	ES1 protein homolog, mitochondrial	C21orf33	8676200	0	8206400	13176000	7181400	13414000	8288700	4951600	0	6516400	8515500	4481400	7677600	8088000	0	9881700	0	8040400	17643000	11365000	9819200	0	0	1	0	0	1	0	1	0	0	0	0	1	0	0	0	1	0	0	0	0
Q9Y426;Q9Y426-2;Q9Y426-3	Q9Y426	C2 domain-containing protein 2	C2CD2	12722000	10091000	13829000	11808000	14179000	10644000	12458000	14141000	25699000	19465000	24556000	18860000	16998000	24160000	26477000	10148000	11778000	14014000	20595000	0	0	0	0	0	0	1	0	0	0	1	1	3	2	2	3	2	0	1	0	1	0	0
Q86YS7-3;Q86YS7;Q86YS7-2;Q86YS7-4;Q86YS7-5	Q86YS7	C2 domain-containing protein 5	C2CD5	14069000	23017000	8863900	212430000	102330000	193310000	64014000	34983000	57815000	72078000	58099000	55100000	416640000	316970000	494010000	84012000	48039000	66204000	0	3970100	3717200	1	0	0	4	1	6	2	1	2	1	1	2	12	13	18	3	0	2	0	0	0
Q9H6V9;Q9H6V9-2;Q9H6V9-4;Q9H6V9-3	Q9H6V9	UPF0554 protein C2orf43	C2orf43	0	0	0	0	0	0	0	0	0	0	0	0	5807200	0	0	0	0	0	0	0	0	0	0	0	0	0	0	0	0	0	1	0	0	0	0	0	0	0	0	0	0	0
Q9H6R7;Q9H6R7-2	Q9H6R7	WD repeat and coiled-coil-containing protein C2orf44	C2orf44	28654000	9327500	8394600	438600000	125810000	303840000	71226000	17701000	72302000	31777000	9111900	12940000	29340000	30579000	11172000	503670000	112360000	181400000	0	0	0	2	0	0	13	7	9	3	1	6	2	0	1	2	2	0	10	6	6	0	0	0
Q8WWC4	Q8WWC4	Uncharacterized protein C2orf47, mitochondrial	C2orf47	443560000	497860000	404700000	652120000	445950000	618790000	522330000	353760000	295370000	344340000	436400000	247040000	416700000	249800000	229840000	315990000	363600000	377940000	761070000	685590000	658340000	6	5	6	11	6	10	8	6	4	4	8	7	7	4	7	8	6	7	8	6	8
Q9BVC5;Q9BVC5-2	Q9BVC5	Ashwin	C2orf49	6348800	5507700	6482600	7703500	5226500	10868000	11659000	10961000	8428900	16531000	16841000	19823000	24152000	30094000	42548000	13164000	9075600	11753000	0	0	0	0	0	0	0	0	0	0	0	0	0	2	2	1	1	3	0	0	0	0	0	0
Q6NW34;Q6NW34-2	Q6NW34	Uncharacterized protein C3orf17	C3orf17	146970000	153570000	122400000	210660000	197850000	164730000	160300000	169180000	126910000	127800000	173150000	128450000	257280000	253930000	220230000	184730000	139860000	147120000	254450000	279760000	231030000	6	5	1	4	9	5	5	4	3	6	4	8	11	9	11	10	6	3	6	4	3
Q6ZMU1	Q6ZMU1	Putative protein C3P1	C3P1	27699000	11964000	41927000	35740000	17046000	41678000	31377000	8490200	26737000	37302000	5374400	13404000	17259000	6964800	9558600	28441000	12107000	23069000	57161000	28432000	34201000	1	1	1	1	1	1	2	0	1	1	0	0	1	0	1	1	1	1	1	1	1
Q0VDI3	Q0VDI3	Transmembrane protein C5orf28	C5orf28	5946500	0	0	6643200	11248000	11343000	0	3130600	0	2796600	6586400	7329000	5765400	6080400	2986000	11733000	4157100	0	5973000	0	0	0	0	0	0	1	1	1	0	0	0	1	1	1	1	0	1	0	0	0	0	0
Q7Z4R8	Q7Z4R8	UPF0669 protein C6orf120	C6orf120	0	18584000	24102000	28375000	0	0	13414000	11265000	0	14325000	0	0	0	9650800	0	26929000	12083000	28008000	52145000	41859000	41964000	0	1	1	1	0	0	0	0	0	1	0	0	0	0	0	1	0	0	1	1	1
Q96N11;Q96N11-2	Q96N11	Uncharacterized protein C7orf26	C7orf26	0	0	0	0	0	0	0	4212100	0	0	3341900	0	7785600	4194800	0	0	7945400	0	0	0	0	0	0	0	0	0	0	0	0	0	0	0	0	1	1	0	0	1	0	0	0	0
Q5T6V5	Q5T6V5	UPF0553 protein C9orf64	C9orf64	14534000	11232000	11308000	15123000	9772600	13726000	16028000	15424000	10002000	14725000	4672000	12673000	5892500	10258000	0	11676000	9226500	12312000	32965000	28399000	15587000	1	0	0	0	0	0	0	0	1	0	0	0	0	1	0	0	0	0	1	1	0
Q9NZ63	Q9NZ63	Uncharacterized protein C9orf78	C9orf78	14669000	7848300	13128000	3995200	0	0	24117000	17527000	18737000	36382000	24888000	33799000	29883000	28265000	36911000	25330000	14718000	17923000	0	0	0	2	0	1	0	0	0	2	0	1	3	2	3	2	2	2	1	1	0	0	0	0
Q9H8G2;Q9H8G2-2	Q9H8G2	Caspase activity and apoptosis inhibitor 1	CAAP1	4400900	5506700	7321700	0	11207000	0	8132500	4510900	8431900	15331000	8337700	33862000	121030000	10748000	122220000	9478800	6837300	7041300	0	0	0	0	0	0	0	0	0	0	0	0	0	0	2	4	3	5	0	0	0	0	0	0
Q9Y6J0;Q9Y6J0-2	Q9Y6J0	Calcineurin-binding protein cabin-1	CABIN1	59223000	32077000	57515000	15384000	0	15143000	27357000	23531000	32656000	25275000	15211000	38142000	45471000	22070000	38507000	35034000	31629000	66295000	11213000	13878000	15296000	3	1	3	0	0	0	1	0	2	0	1	4	3	1	4	1	2	4	0	0	0
Q8TDN4;Q8TDN4-2;Q8TDN4-4	Q8TDN4	CDK5 and ABL1 enzyme substrate 1	CABLES1	0	0	0	27693000	15917000	56363000	10201000	0	5347000	7279500	3455700	10045000	153170000	37784000	143350000	6325100	7887300	0	0	0	0	0	0	0	1	1	1	0	0	0	0	0	0	5	3	4	0	0	0	0	0	0
Q8WUQ7;Q8WUQ7-2	Q8WUQ7	Cactin	CACTIN	145940000	241320000	335670000	27652000	82369000	135540000	338730000	349780000	479520000	290520000	427630000	375810000	343860000	460450000	367820000	184330000	242680000	265380000	13880000	314900000	256780000	2	6	7	0	0	2	7	19	15	15	26	27	14	22	20	4	12	7	0	7	8
Q86Y37;Q86Y37-2	Q86Y37	CDK2-associated and cullin domain-containing protein 1	CACUL1	1639800	0	0	3778200	0	2754200	2694300	0	2682500	0	0	4921700	7433500	6193100	5415900	0	3419000	5389700	0	0	0	1	0	0	0	0	0	1	0	0	0	0	0	1	1	0	0	0	0	0	0	0
Q9HB71;Q9HB71-3	Q9HB71	Calcyclin-binding protein	CACYBP	286520000	237860000	274840000	1086700000	382000000	783050000	196600000	135300000	212960000	185840000	141740000	165170000	113090000	141400000	124850000	171590000	119440000	146730000	87536000	106190000	57556000	8	9	7	11	11	17	4	4	9	5	5	9	3	5	3	3	4	5	1	1	1
P27708	P27708	CAD protein;Glutamine-dependent carbamoyl-phosphate synthase;Aspartate carbamoyltransferase;Dihydroorotase	CAD	979680000	758260000	835100000	2313700000	944530000	1289200000	935230000	571770000	724260000	430140000	291100000	343850000	246290000	341410000	241020000	969180000	746020000	937860000	1839800000	1347800000	999070000	30	26	22	54	31	41	32	18	29	11	10	20	8	16	11	29	33	27	32	27	16
Q05682-3;Q05682-6;Q05682-2;Q05682	Q05682	Caldesmon	CALD1	360740000	382890000	389290000	822210000	486690000	657850000	706360000	465540000	536430000	1340000000	1056400000	1399900000	799070000	691110000	504550000	891480000	772320000	730230000	0	6222300	0	13	13	15	23	15	17	22	16	24	37	35	40	23	26	22	21	27	27	0	0	0
Q05682-4;Q05682-5	Q05682	Caldesmon	CALD1	12453000	4349900	4838300	20599000	15801000	5290600	16558000	15286000	6557400	39320000	28426000	28982000	21063000	15535000	12411000	10654000	16874000	14235000	0	0	0	0	0	1	1	1	0	0	1	0	2	2	1	1	1	0	0	0	1	0	0	0
Q9NZT1	Q9NZT1	Calmodulin-like protein 5	CALML5	0	0	0	0	0	78496000	0	0	0	0	0	0	0	0	0	0	0	0	0	11425000	0	0	0	0	0	0	2	0	0	0	0	0	0	0	0	0	0	0	0	0	0	0
P27797	P27797	Calreticulin	CALR	382080000	34444000	46841000	56938000	44243000	32511000	65388000	29867000	65166000	39259000	9052500	9637800	37262000	31128000	11807000	95092000	50173000	160770000	66414000	191650000	183910000	15	1	1	0	1	0	1	1	2	1	0	0	3	0	0	5	2	6	2	5	7
O43852;O43852-4;O43852-9;O43852-5;O43852-2;O43852-3;O43852-15;O43852-12;O43852-13;O43852-14;O43852-7;O43852-11;O43852-8;O43852-10;O43852-6	O43852	Calumenin	CALU	17660000	7812700	6650400	48359000	16441000	36687000	18992000	8711300	7397100	8819100	7426000	7085400	8383300	9123200	7266500	18461000	9599300	12982000	42237000	52774000	30308000	1	0	0	2	0	1	0	0	0	0	0	0	0	0	0	1	0	1	1	1	1
Q13557;Q13557-3;Q13557-8;Q13557-12;Q13557-9;Q13557-10;Q13557-5;Q13557-6;Q13557-4;Q13557-11	Q13557	Calcium/calmodulin-dependent protein kinase type II subunit delta	CAMK2D	0	0	0	24065000	0	0	0	0	0	18128000	0	0	0	0	0	18747000	0	13687000	0	0	0	0	0	0	1	0	0	0	0	0	0	0	1	0	0	0	0	0	2	0	0	0
Q13555-2;Q13555-8;Q13555;Q13555-9;Q13555-6;Q13555-4;Q13555-5;Q13555-10;Q13555-3;Q13555-7	Q13555	Calcium/calmodulin-dependent protein kinase type II subunit gamma	CAMK2G	71788000	43964000	58758000	198760000	80577000	140250000	80499000	48334000	85320000	164790000	69539000	122830000	99580000	91183000	87811000	140140000	80166000	91097000	44440000	46248000	32258000	3	2	4	6	2	4	6	2	6	7	3	8	6	4	3	8	6	5	1	0	0
Q5T5Y3;Q5T5Y3-3;Q5T5Y3-2	Q5T5Y3	Calmodulin-regulated spectrin-associated protein 1	CAMSAP1	43608000	30488000	27782000	99310000	23791000	54159000	97176000	48083000	61660000	114680000	60714000	104900000	62363000	74035000	50697000	96717000	40482000	36873000	0	17317000	0	2	1	2	5	1	2	7	1	3	10	3	8	5	5	2	5	1	2	0	0	0
Q08AD1;Q08AD1-2;Q08AD1-3	Q08AD1	Calmodulin-regulated spectrin-associated protein 2	CAMSAP2	18481000	28278000	27490000	53644000	23795000	21144000	34869000	27921000	26747000	53817000	12274000	20756000	19111000	34844000	22744000	32019000	22578000	20299000	0	0	30171000	0	0	0	2	0	0	2	2	1	1	0	1	1	1	0	0	0	0	0	0	0
Q9P1Y5;Q9P1Y5-2	Q9P1Y5	Calmodulin-regulated spectrin-associated protein 3	CAMSAP3	8620800	0	8199500	8766700	0	0	12669000	0	13008000	9828800	0	6510900	0	0	0	6471100	10553000	6893300	0	0	0	0	0	0	0	0	0	1	0	2	1	0	0	0	0	0	0	0	0	0	0	0
Q86VP6;Q86VP6-2	Q86VP6	Cullin-associated NEDD8-dissociated protein 1	CAND1	705930000	603880000	607170000	1322100000	524370000	698690000	678580000	496850000	489120000	551190000	332610000	343090000	190510000	288440000	201510000	618610000	579620000	569700000	1157400000	1373100000	822920000	20	22	18	29	16	17	18	15	17	18	16	18	6	13	6	19	20	18	26	27	17
P27824;P27824-2;P27824-3	P27824	Calnexin	CANX	383810000	161880000	194730000	210480000	224170000	201630000	189360000	168320000	146300000	71728000	95551000	157630000	168040000	131330000	131750000	203250000	189760000	221360000	222860000	544050000	430450000	10	1	4	6	4	3	7	4	0	1	3	1	4	8	2	7	5	3	4	9	5
Q01518;Q01518-2	Q01518	Adenylyl cyclase-associated protein 1	CAP1	76753000	44595000	42740000	132800000	44305000	105430000	81018000	35187000	71369000	159130000	88335000	170450000	80976000	69490000	67167000	131660000	140410000	113710000	7335100	10947000	28005000	1	0	1	3	1	3	2	1	3	5	4	8	2	4	3	5	6	4	0	0	0
P07384	P07384	Calpain-1 catalytic subunit	CAPN1	3985500	3720800	0	4804300	0	11818000	0	3763900	3986000	0	4119800	4264100	3515200	0	0	4302300	2812300	0	0	0	0	0	0	0	0	0	1	0	0	0	0	0	0	0	0	0	0	0	0	0	0	0
Q14444;Q14444-2	Q14444	Caprin-1	CAPRIN1	114170000	86092000	73158000	101640000	99835000	91415000	162390000	129300000	152020000	169760000	127310000	158930000	260580000	176350000	189540000	171420000	110950000	105420000	50976000	126490000	60785000	5	4	5	4	2	4	5	3	9	7	5	8	7	5	9	8	6	5	0	1	0
P52907	P52907	F-actin-capping protein subunit alpha-1	CAPZA1	3162100000	16048000000	360330000	3370300000	17443000000	633200000	3859800000	13223000000	542590000	5275500000	6068300000	699150000	2396700000	4348700000	494540000	566610000	5347800000	524690000	973240000	780220000	103890000	32	68	6	21	81	8	33	70	9	44	46	13	27	47	12	7	40	6	8	5	3
P47755	P47755	F-actin-capping protein subunit alpha-2	CAPZA2	727040000	4637300000	68762000	719220000	5298100000	127800000	689870000	3589300000	122640000	1098600000	1404200000	156360000	621030000	1177400000	153020000	130390000	1013100000	97991000	232700000	99861000	22716000	12	34	1	9	38	3	14	29	4	17	19	4	13	23	5	2	17	3	2	1	1
P47756-2;P47756	P47756	F-actin-capping protein subunit beta	CAPZB	3534600000	16117000000	270140000	3194000000	20117000000	543020000	3327900000	13548000000	491610000	5347200000	6368200000	558760000	2707200000	4190200000	561760000	506290000	4775200000	446170000	886480000	715050000	123970000	36	74	4	27	92	5	32	63	11	46	65	14	30	46	8	8	44	7	9	8	2
Q9BXL6;Q9BXL6-2	Q9BXL6	Caspase recruitment domain-containing protein 14	CARD14	0	0	0	0	0	0	0	0	0	0	0	0	0	0	0	0	0	0	2859100	0	0	0	0	0	0	0	0	0	0	0	0	0	0	0	0	0	0	0	0	0	0	0
P49589;P49589-3;P49589-2	P49589	Cysteine--tRNA ligase, cytoplasmic	CARS	7144700	7783800	4420500	9021300	6684400	0	0	6002600	0	9362900	7363600	6184300	6519800	8792200	5886300	13998000	5763600	6481400	0	8066700	0	0	0	0	0	0	0	0	0	0	2	0	0	0	0	0	1	0	0	0	0	0
Q9HA77	Q9HA77	Probable cysteine--tRNA ligase, mitochondrial	CARS2	11182000	10362000	12565000	11695000	9095300	12087000	10477000	7372600	0	7711100	7229300	6679700	10716000	7485700	0	9194900	13469000	0	13631000	18083000	23650000	0	0	0	0	0	0	0	0	0	0	0	0	1	0	0	0	0	0	0	0	1
Q8NG31-2;Q8NG31;Q8NG31-4;Q8NG31-3	Q8NG31	Protein CASC5	CASC5	1870700000	1255000000	1689000000	1375700000	752510000	1178600000	3425800000	2566300000	3677100000	1772100000	1711900000	2603200000	2445800000	1525400000	2162700000	1917400000	1169300000	1577100000	281260000	233290000	209170000	56	35	44	28	24	32	79	72	103	54	60	82	55	57	74	40	45	52	6	3	4
O14936;O14936-3;O14936-4;O14936-6;O14936-2	O14936	Peripheral plasma membrane protein CASK	CASK	13912000	11733000	13026000	34956000	7078600	21213000	18761000	13596000	15417000	14024000	20612000	24111000	59696000	30990000	45304000	24983000	23033000	21942000	40642000	33222000	35993000	0	0	0	0	0	0	0	0	0	2	3	3	5	4	3	0	2	1	0	0	0
Q9UKL3	Q9UKL3	CASP8-associated protein 2	CASP8AP2	15854000	9659900	11171000	0	0	0	60429000	26154000	58102000	31721000	48214000	72334000	115570000	100180000	122070000	17202000	46590000	15332000	0	0	0	0	0	0	0	0	0	3	0	4	0	2	4	11	5	13	0	1	0	0	0	0
P20810-10;P20810-9;P20810-6;P20810-5;P20810-7;P20810-8;P20810;P20810-4;P20810-2;P20810-3	P20810	Calpastatin	CAST	170010000	148990000	153250000	418870000	214800000	246790000	299850000	220520000	221620000	821480000	531130000	737710000	392700000	515700000	345650000	467280000	352630000	273100000	1063400	5655400	2274900	10	9	8	12	12	11	12	9	14	34	32	33	15	25	28	15	21	15	0	0	0
P04040	P04040	Catalase	CAT	36670000	53764000	70760000	53055000	41798000	71886000	69474000	52207000	57119000	56048000	74653000	72397000	196910000	64545000	99794000	68724000	57159000	58127000	14599000	21844000	30263000	0	0	1	2	1	4	4	1	2	2	4	4	9	4	8	4	0	1	0	0	0
Q03135	Q03135	Caveolin-1	CAV1	353530000	437710000	622230000	464700000	941140000	555750000	299800000	555970000	412250000	250500000	681390000	443610000	663830000	660560000	578900000	229190000	382280000	641360000	596000000	614640000	895050000	8	5	10	5	7	8	3	7	7	5	9	8	9	11	6	6	8	10	4	10	9
P51636;P51636-3;P51636-2	P51636	Caveolin-2	CAV2	21510000	18611000	20630000	19370000	38090000	27844000	14312000	20566000	19154000	9515200	18457000	17192000	18978000	52949000	20905000	15671000	13802000	23776000	18535000	31749000	63427000	0	0	0	0	2	0	0	0	0	0	0	0	0	3	0	0	0	0	0	0	1
P22681	P22681	E3 ubiquitin-protein ligase CBL	CBL	5350200	2542700	0	8547800	3996600	4169100	5137000	4618800	6212500	9832500	4584800	4948100	0	3812100	0	6780600	4151700	5925100	0	0	0	0	0	0	0	1	0	0	0	0	2	0	0	0	1	0	0	1	0	0	0	0
Q75N03;Q75N03-2	Q75N03	E3 ubiquitin-protein ligase Hakai	CBLL1	50873000	57366000	35270000	23223000	27974000	27769000	102050000	106190000	70043000	92449000	52228000	99748000	115740000	52221000	52608000	51026000	51655000	65116000	19946000	36322000	21092000	1	2	0	0	0	0	1	3	2	2	1	3	5	2	3	0	1	1	0	0	0
P35520;P0DN79;P35520-2	P35520	Cystathionine beta-synthase	CBS	78562000	45441000	75804000	166330000	61782000	96187000	88251000	42524000	69545000	86830000	48399000	70490000	29106000	41096000	40898000	111970000	79022000	99690000	133380000	85714000	87994000	2	2	2	7	2	3	3	2	4	2	5	6	1	1	2	6	3	4	5	2	3
Q14781	Q14781	Chromobox protein homolog 2	CBX2	3640200	5229100	0	4508200	0	0	6643800	5812700	4636800	6683600	4170000	6109000	7661200	5664300	8594100	3807800	6191900	0	4523700	2806300	0	1	0	0	0	0	0	1	0	0	1	0	0	0	0	3	0	1	0	0	0	0
Q13185	Q13185	Chromobox protein homolog 3	CBX3	78053000	58798000	74794000	40061000	24410000	24393000	113220000	65910000	64699000	185200000	120790000	168330000	259080000	159890000	230740000	125410000	59795000	82526000	26594000	47019000	50706000	2	4	2	1	1	1	4	2	3	5	5	7	7	7	8	4	2	5	0	1	2
O00257	O00257	E3 SUMO-protein ligase CBX4	CBX4	181740000	220090000	188450000	231420000	254800000	176490000	237200000	186920000	151960000	187040000	221090000	174470000	260800000	301120000	193610000	179120000	203760000	188650000	259540000	314410000	265610000	8	8	6	7	3	7	7	6	5	7	9	9	9	11	12	5	6	6	10	9	6
P45973	P45973	Chromobox protein homolog 5	CBX5	40671000	26129000	41095000	22750000	7817200	20069000	43555000	25221000	55247000	39540000	56911000	46936000	83979000	53249000	101580000	46243000	32238000	39127000	25274000	31801000	36249000	1	2	2	1	1	0	2	1	2	1	4	4	4	3	8	2	1	2	0	1	0
Q9HC52	Q9HC52	Chromobox protein homolog 8	CBX8	239240000	205380000	178980000	196880000	108690000	103460000	246540000	240970000	258140000	326600000	373630000	342500000	567610000	402810000	506550000	278320000	242130000	216870000	215940000	192690000	163080000	7	6	5	7	5	1	12	12	9	10	11	16	14	18	13	10	12	12	4	5	4
Q6P1N0;Q6P1N0-2	Q6P1N0	Coiled-coil and C2 domain-containing protein 1A	CC2D1A	0	0	0	0	0	0	0	0	996100	3442000	0	1890300	0	0	827460	1343100	0	1166200	0	0	0	0	0	0	0	0	0	0	0	0	1	0	2	0	0	0	0	0	0	0	0	0
Q8IX12;Q8IX12-2	Q8IX12	Cell division cycle and apoptosis regulator protein 1	CCAR1	495090000	678500000	528780000	99650000	176090000	100700000	667060000	1030800000	800580000	1092800000	1450100000	1596500000	1456000000	1327200000	1626100000	628470000	782780000	685990000	73819000	86252000	160100000	18	20	10	4	3	2	25	38	29	28	41	48	29	47	45	18	28	24	2	1	2
Q8N163;Q8N163-2	Q8N163	Cell cycle and apoptosis regulator protein 2	CCAR2	786370000	657650000	738550000	473600000	226130000	338850000	1014100000	731200000	996900000	645580000	647050000	761860000	988660000	732930000	1066600000	626940000	439280000	559900000	573260000	341330000	415890000	18	14	24	14	3	9	28	23	26	19	20	22	28	20	27	15	14	19	12	9	8
Q96ES7	Q96ES7	SAGA-associated factor 29 homolog	CCDC101	162980000	97564000	130510000	58491000	35856000	42642000	176530000	137770000	206610000	171530000	142300000	162190000	496810000	187660000	361970000	237470000	106920000	144350000	7411000	10678000	0	5	4	3	0	1	1	4	5	9	7	10	7	17	11	15	7	4	2	0	0	0
Q9NWR8	Q9NWR8	Calcium uniporter regulatory subunit MCUb, mitochondrial	CCDC109B	9256200	5413000	8751500	6987000	5667500	27814000	9347000	5387900	7811300	4114200	9079100	5170400	6619300	6208500	4449500	7636300	8532700	7020000	7723100	9509900	14689000	0	0	0	0	1	1	0	0	1	0	1	0	0	0	0	1	0	1	0	0	2
Q96CT7	Q96CT7	Coiled-coil domain-containing protein 124	CCDC124	4220300	0	0	5681500	0	0	4350700	0	6082300	11202000	3742100	5365600	6829600	3016800	3344900	4587300	0	0	0	0	0	0	0	0	1	0	0	0	0	0	2	0	0	1	0	0	0	0	0	0	0	0
Q6PK04	Q6PK04	Coiled-coil domain-containing protein 137	CCDC137	4373300	0	0	4187400	0	5046800	3517900	5484000	0	0	4852500	5635600	10393000	6483300	5829100	5973100	0	0	6342500	9947300	8173000	0	0	0	0	0	0	0	0	0	0	0	0	1	1	1	0	0	0	0	0	0
Q8NDH2	Q8NDH2	Coiled-coil domain-containing protein 168	CCDC168	0	0	0	0	0	0	0	0	0	0	0	0	0	5986600	0	0	0	0	0	0	0	0	0	0	0	0	0	0	0	0	0	0	0	0	1	0	0	0	0	1	0	0
Q6PII3	Q6PII3	Coiled-coil domain-containing protein 174	CCDC174	4090500	4466100	3767600	2741100	0	0	8208500	5143700	3410100	14951000	4779400	6485200	14884000	5445300	10237000	7488800	4699400	4301400	0	0	0	0	0	0	0	0	0	0	1	0	2	0	0	2	0	1	0	0	0	0	0	0
Q86WR0;Q86WR0-2	Q86WR0	Coiled-coil domain-containing protein 25	CCDC25	8671000	6295300	0	14664000	0	6658800	0	0	11482000	13868000	10527000	10536000	0	8602800	11037000	10477000	0	0	0	0	0	0	0	0	1	0	0	0	0	0	0	0	1	0	0	0	1	0	0	0	0	0
Q96MW1;Q96MW1-2	Q96MW1	Coiled-coil domain-containing protein 43	CCDC43	11099000	16062000	14709000	38064000	16552000	27028000	29884000	20122000	31599000	52192000	31719000	52556000	24821000	20749000	25943000	14710000	27672000	34966000	0	0	0	0	1	0	1	2	4	2	1	1	5	4	5	2	2	2	0	3	4	0	0	0
Q96A33;Q96A33-2	Q96A33	Coiled-coil domain-containing protein 47	CCDC47	151960000	193400000	139330000	120820000	202700000	240300000	77170000	174350000	149050000	105710000	202390000	179700000	99093000	234310000	198430000	189580000	188510000	189490000	197750000	338780000	215220000	7	6	2	3	11	5	2	7	7	3	9	9	4	6	6	4	8	5	4	7	5
Q9Y3C0	Q9Y3C0	WASH complex subunit CCDC53	CCDC53	11956000	9927800	12318000	14768000	7389500	18702000	16824000	10804000	14101000	20037000	14034000	13126000	0	20274000	11542000	11544000	12036000	12124000	0	0	0	0	0	0	0	0	0	1	0	1	1	1	0	0	1	0	0	0	1	0	0	0
Q16204	Q16204	Coiled-coil domain-containing protein 6	CCDC6	38423000	55039000	21681000	92305000	23433000	87709000	77621000	58399000	70808000	118910000	68419000	103180000	35355000	43244000	76469000	97932000	66895000	80119000	3401700	5113500	0	3	1	1	4	0	6	3	3	5	5	5	8	2	2	5	5	4	4	0	0	0
Q8IV32	Q8IV32	Coiled-coil domain-containing protein 71	CCDC71	203300000	99867000	337350000	225730000	69070000	380960000	211250000	112420000	246560000	86221000	50147000	108030000	158880000	69744000	162600000	178720000	148500000	337230000	490410000	328960000	603970000	6	7	8	5	4	10	10	7	10	6	2	7	4	1	6	6	7	10	8	7	9
Q9H6F5;Q9H6F5-2	Q9H6F5	Coiled-coil domain-containing protein 86	CCDC86	16580000	4358000	0	0	0	0	5600600	7607700	0	8712300	7154700	5521400	11266000	0	7820000	6146500	4811900	4715700	5715500	5754800	0	1	0	0	0	0	0	0	0	0	1	0	0	1	0	0	0	0	0	0	0	0
Q3V6T2;Q3V6T2-2;Q3V6T2-4;Q3V6T2-3;Q3V6T2-5	Q3V6T2	Girdin	CCDC88A	175820000	84294000	111940000	234720000	70222000	175860000	273190000	152170000	274520000	132630000	7967000	83783000	58886000	11249000	48139000	153790000	59796000	102870000	61894000	8604400	4391900	13	1	8	10	1	11	6	2	14	4	0	7	1	0	1	8	1	5	1	0	0
Q9BW85	Q9BW85	Coiled-coil domain-containing protein 94	CCDC94	7220100	0	0	0	0	0	0	0	0	0	7788100	10163000	0	7681200	8202700	4994400	0	0	0	0	0	0	0	0	0	0	0	0	0	0	0	1	0	0	0	0	0	0	0	0	0	0
P24863;P24863-2	P24863	Cyclin-C	CCNC	12924000	26533000	21343000	0	10241000	0	15789000	30739000	24488000	32992000	22109000	29557000	28873000	21180000	25472000	17246000	17133000	12340000	8419600	7893900	6129000	0	2	1	0	0	0	0	3	2	1	0	2	1	1	1	0	0	1	0	0	0
P51946	P51946	Cyclin-H	CCNH	0	0	0	0	0	0	5527700	7310500	7920200	13732000	12694000	15557000	22181000	21659000	37291000	0	16921000	0	0	0	0	0	0	0	0	0	0	0	0	0	0	0	0	0	2	4	0	0	0	0	0	0
O75909-4;O75909-2	O75909	Cyclin-K	CCNK	495740000	421650000	554600000	20278000	58382000	61997000	559080000	726170000	708470000	790560000	1064300000	1172900000	1262400000	1086900000	1358000000	578400000	496450000	553150000	0	88752000	196890000	13	11	14	0	2	1	16	13	18	21	24	26	27	29	28	9	12	15	0	1	0
Q9UK58;Q9UK58-6;Q9UK58-4	Q9UK58	Cyclin-L1	CCNL1	162570000	105340000	186110000	7377400	28176000	27680000	147950000	217080000	182180000	388140000	345900000	381560000	683550000	537170000	641110000	130150000	256230000	192150000	4932200	9403900	7830000	5	3	4	0	1	0	5	4	4	7	8	9	10	11	11	3	7	5	0	0	0
Q96S94;Q96S94-5;Q96S94-2;Q96S94-4	Q96S94	Cyclin-L2	CCNL2	53092000	54853000	60536000	9081100	3963500	0	86184000	70978000	74600000	107520000	111310000	216150000	297170000	134440000	269790000	96638000	63942000	78993000	0	0	2485100	3	2	2	0	0	0	5	1	3	3	6	6	13	7	11	4	3	3	0	0	0
O60563	O60563	Cyclin-T1	CCNT1	1006700000	1048100000	1060700000	296370000	292930000	273180000	1257000000	1192900000	1069200000	2253900000	1921300000	2140000000	3358300000	2509100000	2276100000	1111300000	962520000	875770000	281420000	284020000	295350000	28	24	29	9	6	5	31	25	26	42	40	40	44	34	42	23	31	23	4	6	5
O60583;O60583-2	O60583	Cyclin-T2	CCNT2	21987000	26871000	22371000	11345000	14851000	16000000	41998000	47252000	37309000	48908000	58829000	66212000	68606000	39731000	53866000	36798000	22401000	31879000	25503000	0	30296000	0	1	0	0	0	0	0	1	1	3	7	9	5	4	2	3	0	2	1	0	1
Q9H7U1;Q9H7U1-3;Q9H7U1-2	Q9H7U1	Serine-rich coiled-coil domain-containing protein 2	CCSER2	5579800	0	5283700	4453200	0	6872500	8573900	0	10170000	4314200	0	7451300	22634000	0	0	4783400	28586000	4359200	0	7492700	0	0	0	1	0	0	0	1	0	1	0	0	1	1	0	0	0	0	0	0	0	0
P78371;P78371-2	P78371	T-complex protein 1 subunit beta	CCT2	1455500000	1605400000	1387000000	2116100000	1515700000	1859500000	12217000000	11286000000	13078000000	4873400000	4352600000	4312000000	1345500000	2044600000	1307400000	4105400000	5352700000	4564300000	449040000	686210000	371570000	22	25	26	25	19	31	69	74	85	52	52	59	19	37	28	39	52	46	12	13	6
P49368;P49368-2	P49368	T-complex protein 1 subunit gamma	CCT3	2469200000	1953300000	1826900000	3832000000	2109600000	2293000000	12609000000	12488000000	11998000000	5575600000	4542100000	4194100000	1753500000	2203600000	1568900000	5237900000	5597000000	5093500000	1831800000	1341500000	1110900000	38	36	29	30	38	32	73	83	92	51	55	58	22	37	35	46	53	49	27	20	16
P50991;P50991-2	P50991	T-complex protein 1 subunit delta	CCT4	3191000000	2006100000	2372200000	4780900000	1820200000	2725400000	12931000000	10598000000	13848000000	5337900000	4274700000	4615000000	1643800000	2045300000	1513300000	6610200000	6548600000	6382700000	2996300000	2443100000	2031600000	31	31	25	31	18	26	57	63	80	45	40	47	19	29	25	34	51	51	25	25	24
P48643;P48643-2	P48643	T-complex protein 1 subunit epsilon	CCT5	1592600000	1617400000	1336000000	2208400000	1802500000	1927200000	10717000000	13528000000	13481000000	4306200000	3985100000	4515600000	1066600000	2215900000	1323100000	4556900000	5643200000	4961400000	975610000	891050000	725430000	29	28	22	24	33	44	79	91	99	62	73	66	22	41	32	48	67	58	16	16	9
P40227;P40227-2	P40227	T-complex protein 1 subunit zeta	CCT6A	2733000000	1695100000	2156500000	3724600000	1804300000	2832200000	11614000000	9643700000	12418000000	4565200000	4140200000	4029100000	1518500000	2119000000	1364700000	5324600000	4648300000	5374100000	2706700000	2102300000	2066900000	31	23	19	35	26	25	48	55	60	39	41	36	20	31	21	31	37	37	24	19	18
Q92526;Q92526-2;Q92526-3	Q92526	T-complex protein 1 subunit zeta-2	CCT6B	10052000	145060000	2732600	23826000	298630000	5367600	5088200	103010000	6383700	98210000	170160000	7294500	79317000	359590000	3679700	5664100	6712500	2574900	5888600	4738300	3249500	0	1	0	1	2	1	0	1	1	2	2	0	1	2	0	1	0	0	0	0	0
Q99832;Q99832-3;Q99832-4;Q99832-2	Q99832	T-complex protein 1 subunit eta	CCT7	1178800000	1183500000	1047000000	1778900000	1151000000	1468300000	10190000000	10633000000	12905000000	4095700000	3764800000	3879000000	1051700000	1546700000	972270000	3710600000	5094900000	4165000000	194680000	315870000	32342000	17	18	15	18	23	22	60	80	69	53	51	46	14	26	21	38	50	42	2	4	1
P50990;P50990-2;P50990-3	P50990	T-complex protein 1 subunit theta	CCT8	4561600000	3426000000	4551500000	7379100000	3864100000	7069200000	41584000000	35818000000	56200000000	19438000000	14482000000	21648000000	4627000000	5460700000	4907700000	19707000000	17573000000	21115000000	424230000	583170000	313320000	37	34	45	44	52	50	130	137	181	113	103	124	38	57	54	85	92	100	9	10	10
Q6YHK3;Q6YHK3-4;Q6YHK3-2	Q6YHK3	CD109 antigen	CD109	197160000	134840000	0	41251000	305490000	17108000	28779000	39623000	5802400	83827000	44443000	0	73860000	36999000	7208800	6264400	58074000	6579900	18791000	36663000	28335000	12	6	0	1	10	0	1	1	0	4	4	0	6	3	0	0	3	0	0	0	1
Q9Y5K6	Q9Y5K6	CD2-associated protein	CD2AP	358570000	283810000	385880000	800960000	325500000	573830000	696990000	382060000	548140000	1310200000	680220000	997560000	620530000	507040000	696440000	1054100000	548900000	599820000	0	0	0	12	10	15	17	10	12	15	12	20	36	21	29	21	22	22	24	19	14	0	0	0
O95400	O95400	CD2 antigen cytoplasmic tail-binding protein 2	CD2BP2	4283400	0	0	0	6299300	7542000	3970500	10614000	29077000	0	11740000	12179000	1824700	0	28956000	6297500	13051000	23429000	0	5226000	0	0	0	0	0	0	0	0	0	2	0	2	2	0	0	2	0	1	2	0	0	0
O15446;O15446-2	O15446	DNA-directed RNA polymerase I subunit RPA34	CD3EAP	26927000	20629000	18774000	0	19112000	0	25381000	41019000	22245000	23191000	47717000	42661000	52942000	70386000	56024000	30654000	28557000	19358000	27997000	32505000	20448000	1	0	0	0	1	0	1	1	1	1	2	2	3	4	2	0	2	1	1	1	0
P16070;P16070-12;P16070-18;P16070-14;P16070-13;P16070-11;P16070-10;P16070-16;P16070-8;P16070-17;P16070-6;P16070-4;P16070-3;P16070-7;P16070-5;P16070-15;P16070-9	P16070	CD44 antigen	CD44	1267800000	552520000	23960000	396100000	1580700000	11458000	179340000	248810000	36260000	437270000	536620000	39771000	771310000	393850000	57086000	29208000	514400000	35239000	335540000	176960000	45346000	12	7	0	8	15	0	5	5	1	5	8	0	7	7	2	2	7	0	7	4	1
P08174;P08174-2;P08174-4;P08174-3;P08174-5;P08174-6;P08174-7	P08174	Complement decay-accelerating factor	CD55	4321300000	1600700000	200640000	2150700000	3426900000	208080000	645290000	719300000	100730000	1061900000	1350700000	31243000	2425000000	1095400000	34296000	170970000	2061900000	236040000	1431900000	801070000	364820000	25	23	5	18	26	3	11	13	3	15	21	1	27	17	1	3	20	6	15	7	7
P13987	P13987	CD59 glycoprotein	CD59	1700600000	743330000	159960000	1132600000	1273200000	203410000	302940000	391850000	71440000	580450000	561650000	36592000	1792200000	505960000	53291000	91153000	661250000	135480000	1045400000	480520000	265300000	8	4	1	3	7	2	2	2	0	2	5	0	8	4	0	1	5	1	3	2	2
P60033	P60033	CD81 antigen	CD81	4597900	1877800	0	0	0	0	0	2807900	0	0	1740700	0	0	0	0	0	0	0	0	0	0	1	0	0	0	0	0	0	0	0	0	0	0	0	0	0	0	0	0	0	0	0
P21926	P21926	CD9 antigen	CD9	36472000	4986500	4230900	12354000	11282000	0	8240700	9700200	5782700	5086800	0	3108800	4114400	0	0	6806700	18041000	6999300	6580500	46186000	8744200	2	0	0	0	0	0	0	0	0	0	0	0	0	0	0	0	1	0	0	1	0
P48960;P48960-2;P48960-3	P48960	CD97 antigen;CD97 antigen subunit alpha;CD97 antigen subunit beta	CD97	13516000	15528000	8808400	14056000	16763000	9035300	14060000	11546000	7153400	12511000	7551900	8538700	8147800	12330000	6377600	10371000	16295000	11248000	14641000	21848000	12792000	1	2	0	0	1	0	1	0	0	1	0	0	0	1	0	1	1	0	1	1	0
O75794	O75794	Cell division cycle protein 123 homolog	CDC123	28542000	19285000	16091000	85390000	12426000	18646000	31297000	0	13304000	21085000	7286400	9074100	23523000	13445000	12395000	67759000	18623000	25893000	70188000	34556000	35236000	1	0	0	1	0	0	1	0	0	0	0	0	2	0	0	3	0	1	1	1	1
Q13042;Q13042-2;Q13042-4;Q13042-3	Q13042	Cell division cycle protein 16 homolog	CDC16	177320000	213260000	246370000	298750000	271920000	291230000	259550000	346230000	359830000	255150000	309570000	394010000	401280000	276360000	408400000	388330000	339470000	287940000	47031000	58393000	12541000	7	8	10	8	11	11	11	15	14	9	16	20	19	9	16	14	13	8	1	1	0
Q12834	Q12834	Cell division cycle protein 20 homolog	CDC20	14048000	15321000	8377800	30610000	8864000	12868000	20813000	8962000	10416000	13458000	7892600	6296000	11876000	9668200	4640700	23638000	9781100	10538000	23261000	9066400	8964200	0	1	0	3	0	0	3	0	0	1	0	0	0	1	0	2	1	0	1	0	0
Q9UJX2;Q9UJX2-3	Q9UJX2	Cell division cycle protein 23 homolog	CDC23	289510000	322700000	300600000	549770000	380060000	608440000	547590000	465120000	620370000	501190000	583870000	622890000	822360000	710130000	714960000	653960000	400730000	402750000	8910500	3739700	8516500	8	10	11	14	12	14	14	14	23	13	23	18	27	19	23	14	16	13	0	0	0
Q8NHZ8	Q8NHZ8	Anaphase-promoting complex subunit CDC26	CDC26	0	4044500	0	0	5081400	3840400	3849600	4560900	2734100	0	0	3159400	0	5163400	3802300	3424200	2608300	0	0	0	0	0	0	0	0	0	0	0	0	0	0	0	1	0	0	0	0	0	0	0	0	0
P30260;P30260-2	P30260	Cell division cycle protein 27 homolog	CDC27	313820000	306110000	400890000	598950000	356560000	588020000	511980000	548260000	649170000	487840000	506090000	638850000	853780000	665230000	835740000	577660000	472160000	508500000	132230000	79328000	75717000	10	4	14	9	9	7	15	14	17	20	20	21	23	19	21	20	13	16	1	1	1
Q16543	Q16543	Hsp90 co-chaperone Cdc37;Hsp90 co-chaperone Cdc37, N-terminally processed	CDC37	0	0	99038000	31522000	45348000	72131000	39476000	29129000	39550000	8143400	30235000	29899000	28794000	0	29610000	59514000	37971000	73330000	22006000	112260000	150380000	0	0	1	1	1	0	1	1	1	0	0	0	0	1	2	1	1	1	0	1	1
O60508	O60508	Pre-mRNA-processing factor 17	CDC40	25460000	42946000	37179000	16773000	15139000	14009000	42562000	39841000	34560000	17301000	17195000	20177000	43908000	17010000	27037000	35565000	19376000	30431000	23663000	0	41690000	1	3	3	0	0	1	3	3	1	0	0	3	1	0	2	3	0	1	0	0	1
P60953;P60953-1	P60953	Cell division control protein 42 homolog	CDC42	117790000	67229000	63462000	194040000	56142000	70530000	67231000	75898000	58229000	116290000	39672000	22555000	64759000	35166000	21451000	121620000	79994000	70641000	116420000	90033000	72515000	3	2	2	2	2	3	2	1	1	3	3	1	2	0	0	2	4	3	2	2	2
Q5VT25;Q5VT25-2;Q5VT25-3;Q5VT25-4;Q5VT25-5;Q5VT25-6	Q5VT25	Serine/threonine-protein kinase MRCK alpha	CDC42BPA	66214000	116210000	69593000	182260000	122260000	32677000	96926000	119370000	86188000	117600000	125160000	69052000	136980000	148340000	74787000	78964000	128240000	64148000	58869000	116060000	72397000	0	1	0	2	2	2	2	0	1	0	1	1	2	2	0	0	2	0	0	0	0
Q9Y5S2	Q9Y5S2	Serine/threonine-protein kinase MRCK beta	CDC42BPB	9459400	0	5238600	0	0	0	13203000	3841500	6205000	7571600	7722900	4860400	4840300	0	0	13673000	6698100	13500000	5093000	0	0	0	0	0	0	0	0	1	0	0	1	2	1	1	0	0	0	0	1	0	0	0
Q00587;Q00587-2	Q00587	Cdc42 effector protein 1	CDC42EP1	8321700	0	0	11832000	0	0	6996500	0	0	5210700	0	0	0	0	0	0	0	0	17879000	8522500	0	0	0	0	1	0	0	1	0	0	0	0	0	0	0	0	0	0	0	1	0	0
O75419;O75419-2;O75419-3	O75419	Cell division control protein 45 homolog	CDC45	26136000	21769000	14792000	39922000	23270000	10022000	19344000	17308000	16899000	15712000	24832000	9460500	5457800	17252000	6489900	28751000	20208000	29182000	47553000	36390000	21323000	1	1	0	1	1	1	0	1	0	0	3	0	0	0	0	1	0	4	2	2	1
Q99459	Q99459	Cell division cycle 5-like protein	CDC5L	679620000	872820000	667360000	357020000	367710000	398600000	1034700000	1054500000	859170000	1149900000	1109300000	1199700000	2097600000	1641200000	1734200000	809780000	699450000	651680000	175110000	269900000	147330000	24	34	21	6	14	8	29	39	29	37	43	41	43	51	45	22	25	18	2	4	2
Q6P1J9	Q6P1J9	Parafibromin	CDC73	169230000	113390000	93448000	9399200	22336000	14152000	178150000	160480000	230040000	316950000	273520000	296650000	414080000	279700000	329380000	181030000	122290000	158240000	29047000	31005000	17344000	7	7	1	0	0	0	9	8	12	11	10	14	15	11	16	8	6	6	0	0	0
Q69YH5	Q69YH5	Cell division cycle-associated protein 2	CDCA2	12839000	12750000	27204000	7739500	7197800	0	45248000	8193000	54598000	100220000	77765000	152570000	307150000	83807000	262020000	50842000	18933000	22811000	11945000	0	0	0	0	0	0	0	0	2	0	2	4	7	8	16	4	9	1	0	1	0	0	0
Q53HL2	Q53HL2	Borealin	CDCA8	0	0	11295000	9122200	7493500	16481000	12257000	0	10431000	4689900	5037100	7886400	8753200	8662200	21455000	6117400	0	7169300	0	0	0	0	0	0	0	0	1	0	0	0	0	0	0	2	0	2	0	0	0	0	0	0
Q9Y6N8	Q9Y6N8	Cadherin-10	CDH10	0	9131300	3876300	0	40763000	4201900	4181600	8323200	0	0	24480000	0	7310900	11971000	7526600	0	0	0	0	0	0	0	0	0	0	4	0	0	1	0	0	1	0	0	1	0	0	0	0	0	0	0
O14735;O14735-3;O14735-2	O14735	CDP-diacylglycerol--inositol 3-phosphatidyltransferase	CDIPT	62312000	55313000	61019000	28238000	150310000	107230000	23276000	81843000	62176000	28553000	107490000	65685000	12428000	202430000	73326000	12278000	80847000	73452000	64900000	93070000	79545000	3	2	2	2	3	3	2	1	2	2	3	2	1	3	2	1	5	2	4	4	3
P06493;P06493-2	P06493	Cyclin-dependent kinase 1	CDK1	634100000	451620000	532470000	1087100000	469760000	525270000	543310000	275930000	391310000	474180000	241830000	264690000	156840000	255160000	187630000	672200000	390300000	524210000	1160200000	864740000	523870000	21	12	12	15	12	15	17	11	16	16	7	11	7	12	3	16	19	19	29	15	10
P21127;P21127-2;P21127-8;P21127-3;P21127-9;P21127-6;Q9UQ88;Q9UQ88-2;Q9UQ88-4;Q9UQ88-3;P21127-10;P21127-12;P21127-4;P21127-5;Q9UQ88-10;Q9UQ88-5;Q9UQ88-9	P21127	Cyclin-dependent kinase 11B;Cyclin-dependent kinase 11A	CDK11B;CDK11A	602110000	637780000	913490000	180580000	198240000	168280000	645880000	854290000	1010600000	1477900000	1782700000	1832700000	2592700000	2551200000	2516200000	1243900000	782790000	911970000	51536000	63938000	44865000	14	19	18	5	2	6	14	17	20	26	35	38	39	36	47	18	24	17	3	1	0
Q9NYV4;Q9NYV4-2;Q9NYV4-3	Q9NYV4	Cyclin-dependent kinase 12	CDK12	519850000	455900000	580630000	32377000	30082000	9978700	672260000	627130000	762350000	1210900000	1243800000	1315600000	1865900000	1551000000	1659100000	654260000	655220000	639030000	10611000	15642000	10866000	17	15	21	1	0	0	21	26	21	33	38	39	45	49	39	22	23	24	0	0	0
Q14004	Q14004	Cyclin-dependent kinase 13	CDK13	582720000	553230000	588640000	239920000	129850000	192870000	684440000	832390000	786960000	984260000	1191400000	1297700000	2312100000	1934600000	1971800000	770930000	602300000	514640000	273920000	222200000	176940000	16	18	17	2	2	3	17	24	27	29	46	46	48	50	58	17	19	15	2	2	2
Q14004-2	Q14004	Cyclin-dependent kinase 13	CDK13	11548000	10572000	7906800	3139700	2559500	0	18385000	21301000	14784000	20709000	19962000	43139000	37010000	25818000	24905000	11927000	7398100	9627700	0	0	0	1	1	1	0	0	0	1	1	1	1	1	1	1	1	1	1	1	1	0	0	0
P24941;P24941-2	P24941	Cyclin-dependent kinase 2	CDK2	159090000	110250000	149050000	254110000	112790000	178620000	156370000	86150000	130590000	116060000	87234000	99647000	61643000	85836000	63899000	158910000	125390000	202990000	280570000	210280000	216750000	4	4	7	9	6	7	5	4	6	4	4	2	3	2	3	6	8	5	8	6	3
O14519;O14519-2;O75956	O14519	Cyclin-dependent kinase 2-associated protein 1;Cyclin-dependent kinase 2-associated protein 2	CDK2AP1;CDK2AP2	93526000	59612000	154420000	11370000	10647000	14358000	58260000	51461000	93757000	96981000	154020000	197690000	245960000	115180000	117540000	62540000	57244000	76843000	0	14680000	10822000	3	2	3	0	1	1	2	2	3	2	2	3	3	1	2	2	2	2	0	1	0
Q00535;Q00535-2	Q00535	Cyclin-dependent-like kinase 5	CDK5	13236000	13366000	7209100	50063000	32297000	51752000	22461000	18408000	22228000	19686000	14035000	19051000	102630000	89458000	108300000	35492000	32261000	32155000	18028000	18427000	7610700	1	0	0	2	2	4	2	3	2	3	0	2	6	10	7	2	4	2	0	1	0
Q96SZ6;Q96SZ6-6;Q96SZ6-3;Q96SZ6-2;Q96SZ6-4;Q96SZ6-5	Q96SZ6	CDK5 regulatory subunit-associated protein 1	CDK5RAP1	18213000	16064000	15560000	33037000	52022000	14655000	20101000	15983000	9706300	16569000	9150400	6259000	18277000	13798000	7143400	14421000	15903000	10324000	35789000	36519000	26046000	1	0	0	1	1	0	1	0	0	1	0	0	2	0	0	0	1	0	2	2	1
Q96SN8;Q96SN8-3;Q96SN8-2;Q96SN8-4	Q96SN8	CDK5 regulatory subunit-associated protein 2	CDK5RAP2	6058000	5297100	5490500	29212000	0	15729000	16158000	0	9560300	0	0	5222800	7919100	0	4541400	6760800	2765200	6249400	2438300	3405500	3913700	0	0	0	5	0	1	1	0	1	0	0	0	0	0	0	0	0	0	0	0	0
Q96JB5;Q96JB5-2;Q96JB5-4	Q96JB5	CDK5 regulatory subunit-associated protein 3	CDK5RAP3	10200000	7389700	10363000	5916300	0	10907000	6928500	9162900	5258000	15175000	20002000	23139000	18837000	7544500	13505000	14705000	6323400	9014200	0	0	0	0	0	0	0	0	1	0	0	0	1	1	3	2	0	2	1	0	0	0	0	0
P50613	P50613	Cyclin-dependent kinase 7	CDK7	14978000	0	18513000	8787700	0	0	19495000	17707000	77286000	23363000	48331000	43145000	85280000	91297000	70426000	53345000	16737000	23300000	0	6598500	3844400	0	0	0	0	0	0	1	0	1	0	2	2	3	5	5	4	0	0	0	0	0
P49336;P49336-2;Q9BWU1	P49336	Cyclin-dependent kinase 8;Cyclin-dependent kinase 19	CDK8;CDK19	30276000	36102000	26528000	9386300	4415600	5029500	18251000	32055000	26741000	30177000	33800000	33031000	45562000	42437000	42462000	19547000	25886000	19757000	10053000	9123000	8512500	2	4	1	0	0	0	0	1	2	1	2	2	1	3	4	0	3	1	0	0	0
P50750;P50750-2	P50750	Cyclin-dependent kinase 9	CDK9	296400000	190140000	269340000	29186000	15927000	6821500	345950000	367550000	363710000	696520000	689710000	696070000	978690000	909030000	1020500000	597120000	265980000	287430000	60147000	15370000	18396000	8	5	9	0	0	0	10	8	11	15	17	18	14	17	18	12	7	6	2	0	0
Q5VV42;Q5VV42-2	Q5VV42	Threonylcarbamoyladenosine tRNA methylthiotransferase	CDKAL1	62493000	33795000	37239000	86348000	76723000	83113000	61136000	53734000	61379000	98352000	94078000	79100000	118790000	82280000	100030000	115490000	62904000	73240000	68805000	55677000	26935000	2	0	2	0	4	2	1	2	2	4	9	7	4	6	7	4	3	5	3	2	1
Q8N726;Q8N726-2	Q8N726	Tumor suppressor ARF	CDKN2A	30090000	26828000	30060000	108710000	25410000	23888000	32326000	13423000	15337000	26676000	9191400	13787000	63493000	76747000	54845000	38588000	20417000	24636000	49396000	30185000	30888000	1	1	1	1	1	1	1	1	1	2	1	1	2	3	1	1	2	1	1	1	1
Q9NXV6	Q9NXV6	CDKN2A-interacting protein	CDKN2AIP	228980000	216430000	252700000	134490000	65376000	100520000	248490000	270170000	245730000	469800000	513230000	424420000	348470000	280300000	294760000	285080000	214260000	239460000	144430000	164780000	128510000	10	10	5	3	2	1	9	9	12	15	23	17	14	14	13	10	14	11	3	4	1
Q86X02	Q86X02	Cerebellar degeneration-related protein 2-like	CDR2L	10831000	5564300	9042700	12075000	0	0	0	5302400	6849200	11281000	0	10470000	0	0	6087100	6536900	0	5717800	0	0	0	1	1	0	1	0	0	0	0	0	0	0	1	0	0	1	0	0	0	0	0	0
O95674	O95674	Phosphatidate cytidylyltransferase 2	CDS2	16570000	23562000	13473000	24575000	29498000	0	18643000	27120000	23956000	11822000	25763000	18566000	12500000	24321000	15195000	11933000	15322000	21011000	24442000	19259000	66139000	1	1	0	1	2	0	0	1	0	1	2	1	1	1	1	1	0	0	1	1	2
Q9UKY7;Q9UKY7-2	Q9UKY7	Protein CDV3 homolog	CDV3	32309000	28466000	36697000	110330000	33373000	62266000	66214000	43193000	66063000	136910000	52728000	81782000	38360000	54277000	43531000	93989000	53327000	63796000	37063000	0	0	1	0	1	1	2	2	3	1	1	4	1	2	3	3	1	3	2	3	0	0	0
Q9Y232-2;Q9Y232;Q9Y232-4;Q9Y232-3	Q9Y232	Chromodomain Y-like protein	CDYL	196310000	190320000	187990000	158460000	162390000	154630000	204950000	258810000	215830000	261560000	256540000	297270000	349690000	282100000	348420000	214070000	163850000	193690000	277900000	222010000	233050000	10	8	6	6	5	3	6	10	8	12	9	13	14	11	18	8	4	9	7	7	6
Q8N8U2	Q8N8U2	Chromodomain Y-like protein 2	CDYL2	5105300	6595000	0	4544500	5609600	0	6084200	8527900	6123200	4535800	5435900	6590200	20837000	15237000	14893000	7743800	5734500	0	0	0	0	0	1	0	0	0	0	0	0	0	0	0	0	1	1	1	0	1	0	0	0	0
P17676;P17676-2;P17676-3	P17676	CCAAT/enhancer-binding protein beta	CEBPB	8229000	10072000	12601000	8326900	7264400	0	7856600	21531000	11541000	8457800	18747000	14062000	30480000	10047000	23380000	9074000	9786500	10877000	5364100	9938400	0	0	0	0	0	0	0	0	1	1	0	2	1	3	0	4	0	1	0	0	0	0
Q03701	Q03701	CCAAT/enhancer-binding protein zeta	CEBPZ	402130000	365810000	389540000	623800000	443900000	417300000	503300000	438750000	399690000	458950000	481600000	423890000	574160000	572820000	703570000	510580000	419580000	397940000	687490000	762800000	809880000	10	13	13	10	19	10	13	20	14	14	22	15	18	32	21	10	15	10	11	14	14
Q9BXW7;Q9BXW7-2	Q9BXW7	Cat eye syndrome critical region protein 5	CECR5	34249000	17136000	18949000	40535000	42317000	32272000	15040000	3863600	11276000	0	15436000	10900000	15705000	17702000	8860600	3618000	16758000	15089000	43969000	54740000	35797000	1	1	0	1	2	1	0	0	0	0	0	0	0	1	0	0	0	0	2	2	2
Q92879;Q92879-4;Q92879-5;Q92879-2;Q92879-3;Q92879-6	Q92879	CUGBP Elav-like family member 1	CELF1	40483000	33200000	24263000	27329000	16413000	25244000	56237000	39208000	62603000	25227000	41290000	45312000	96726000	62293000	110130000	31796000	28532000	27997000	19825000	38838000	21564000	0	0	0	0	0	0	1	3	2	0	1	3	5	2	7	1	0	0	0	2	0
Q9HCU4	Q9HCU4	Cadherin EGF LAG seven-pass G-type receptor 2	CELSR2	0	0	0	17687000	10749000	0	12682000	0	0	33450000	15602000	20662000	15995000	10241000	20883000	5928200	12641000	0	0	0	21464000	0	0	0	0	0	0	0	0	0	2	1	1	0	0	0	0	0	0	0	0	0
Q03188;Q03188-2	Q03188	Centromere protein C	CENPC	30750000	26187000	56737000	5050800	17103000	16213000	87891000	84321000	129640000	147750000	117420000	276680000	262060000	168300000	269990000	53839000	52328000	43316000	9789900	15168000	18991000	1	0	2	0	0	0	3	2	6	5	9	19	11	8	11	1	1	0	0	0	0
P49454	P49454	Centromere protein F	CENPF	61364000	15877000	20084000	67221000	13990000	61744000	37438000	54620000	46564000	32623000	68786000	93071000	136010000	33963000	120080000	34832000	33132000	62045000	44574000	15792000	14188000	1	0	0	2	0	2	0	2	2	0	3	6	8	1	11	0	1	2	1	0	0
Q9H3R5	Q9H3R5	Centromere protein H	CENPH	0	0	0	0	0	0	0	0	0	0	4230200	0	4855100	4800500	2349200	0	0	0	0	0	0	0	0	0	0	0	0	0	0	0	0	0	0	1	0	1	0	0	0	0	0	0
Q8N0S6;Q8N0S6-2;Q8N0S6-3	Q8N0S6	Centromere protein L	CENPL	0	11543000	29035000	19773000	11127000	34777000	21711000	13563000	10609000	32582000	0	17359000	0	20042000	12786000	9528000	0	27341000	23299000	1934900	33069000	0	1	1	0	1	1	0	1	1	1	0	1	0	0	0	0	0	1	0	0	1
Q9NSP4;Q9NSP4-4;Q9NSP4-2	Q9NSP4	Centromere protein M	CENPM	18267000	0	12356000	13386000	0	11336000	11191000	0	11299000	0	7330700	6384600	9873700	4177300	8454800	7527300	0	14403000	18485000	13745000	27396000	1	0	0	0	0	1	0	0	0	0	0	0	2	0	0	0	0	0	1	0	2
Q96H22;Q96H22-4;Q96H22-3;Q96H22-5	Q96H22	Centromere protein N	CENPN	0	0	10281000	0	0	0	0	0	11769000	0	0	0	0	0	10983000	0	10583000	0	24637000	20961000	28668000	0	0	0	0	0	0	0	0	1	0	0	0	0	0	1	0	0	1	0	3	0
Q96BT3;Q96BT3-2	Q96BT3	Centromere protein T	CENPT	2790100	0	0	0	0	0	3102100	3685000	3673400	4340400	12747000	4237900	18125000	30846000	22955000	3296800	3101500	4279300	0	0	0	0	0	0	0	0	0	0	0	0	0	1	0	1	3	2	0	0	0	0	0	0
Q7Z7K6;Q7Z7K6-3	Q7Z7K6	Centromere protein V	CENPV	23589000	20878000	31246000	14667000	15202000	12784000	20607000	22243000	25758000	49422000	61291000	75626000	85157000	46937000	74128000	34913000	23690000	20899000	16180000	23795000	24013000	1	0	2	0	0	0	0	1	1	2	3	2	4	3	4	2	0	0	0	2	1
Q9UPN4;Q9UPN4-2;Q9UPN4-3	Q9UPN4	Centrosomal protein of 131 kDa	CEP131	481930000	257300000	244070000	215770000	44671000	115480000	363750000	64230000	258010000	54737000	5768300	72576000	236930000	36178000	126620000	32115000	5801400	14978000	2739000	3634700	3044400	17	9	15	8	1	4	11	2	9	1	0	4	11	1	5	2	1	0	0	0	0
O94986;O94986-3;O94986-2;O94986-1	O94986	Centrosomal protein of 152 kDa	CEP152	117010000	74494000	80644000	287700000	107770000	126720000	252390000	88743000	175620000	93212000	106280000	82476000	60033000	102110000	43192000	134650000	27397000	26034000	0	0	0	4	2	2	10	1	4	14	2	11	1	1	2	1	1	2	1	0	0	0	0	0
Q5SW79	Q5SW79	Centrosomal protein of 170 kDa	CEP170	198120000	181920000	214490000	486900000	259050000	352620000	465810000	300980000	453540000	481260000	381110000	571510000	472920000	426160000	563800000	423770000	257290000	264030000	67251000	12187000	140140000	9	7	6	13	9	10	19	8	21	25	25	34	28	20	22	10	14	9	0	0	0
Q5SW79-2	Q5SW79	Centrosomal protein of 170 kDa	CEP170	0	0	0	6941700	0	0	7833300	0	0	9164100	7930600	10878000	8441500	0	0	0	0	0	0	0	0	0	0	0	0	0	0	0	0	0	0	0	3	0	0	0	0	0	0	0	0	0
Q8TEP8-3;Q8TEP8;Q8TEP8-2	Q8TEP8	Centrosomal protein of 192 kDa	CEP192	42300000	23491000	43557000	124600000	51683000	52622000	100020000	30150000	49738000	28767000	14653000	17046000	64776000	30113000	32235000	27137000	21984000	17017000	0	7651700	0	1	0	1	8	1	2	7	1	3	0	0	0	7	2	1	0	1	0	0	0	0
Q5VT06	Q5VT06	Centrosome-associated protein 350	CEP350	12342000	0	20355000	29128000	10679000	13799000	12248000	7481000	2017000	4666500	6469500	10893000	7116300	10067000	10330000	9439100	0	0	0	0	0	1	0	3	4	0	0	1	0	0	0	0	0	0	0	0	0	0	0	0	0	0
Q9C0F1;Q9C0F1-2	Q9C0F1	Centrosomal protein of 44 kDa	CEP44	29253000	31819000	37698000	76616000	18470000	36798000	72353000	25642000	52921000	49015000	34205000	35819000	19492000	17592000	20784000	59771000	36543000	44838000	15746000	14039000	7487400	0	1	1	4	0	1	5	0	2	1	3	1	0	0	0	2	1	2	0	0	0
Q53EZ4;Q53EZ4-2	Q53EZ4	Centrosomal protein of 55 kDa	CEP55	17266000	12355000	0	20274000	13383000	16148000	18615000	0	18657000	16192000	12520000	21413000	13357000	14033000	15969000	11051000	12946000	14411000	0	0	0	0	0	0	0	0	0	0	0	1	1	0	1	0	1	1	1	0	0	0	0	0
Q9P209	Q9P209	Centrosomal protein of 72 kDa	CEP72	10474000	6603800	0	8264100	0	0	5467900	8559000	0	6258300	7699800	6059600	4736800	5686600	7041100	0	0	0	0	0	0	3	1	0	1	0	0	1	0	1	1	0	0	1	0	1	0	0	0	0	0	0
Q6P2H3;Q6P2H3-2;Q6P2H3-4	Q6P2H3	Centrosomal protein of 85 kDa	CEP85	21743000	11458000	11302000	123790000	16095000	22623000	35170000	11569000	9100900	9523700	4714400	5933400	6823400	4458900	3282300	12700000	6161400	3755100	5140800	2794000	0	2	0	1	4	0	2	3	0	1	1	0	0	0	0	0	2	0	0	0	0	0
Q8IW35;Q8IW35-2	Q8IW35	Centrosomal protein of 97 kDa	CEP97	20808000	10040000	25906000	22685000	9889800	21058000	13755000	13510000	36261000	8948600	6045600	8680000	7672200	10817000	8407600	9786300	7912600	12117000	0	0	0	3	0	3	1	0	1	2	1	4	0	0	2	0	0	0	0	0	0	0	0	0
Q9Y6K0	Q9Y6K0	Choline/ethanolaminephosphotransferase 1	CEPT1	128990000	268300000	198950000	115970000	375570000	251200000	134390000	213080000	149650000	128110000	270760000	177530000	114960000	257400000	153060000	125770000	203130000	136830000	185280000	279640000	236600000	1	6	6	2	4	5	1	4	2	3	5	4	3	6	3	3	5	3	8	3	6
Q96G23	Q96G23	Ceramide synthase 2	CERS2	59297000	47286000	24872000	70047000	83829000	46136000	36835000	57378000	29031000	41700000	50516000	29910000	34671000	82894000	35050000	40043000	51090000	31364000	40784000	83265000	52728000	2	4	0	2	3	2	2	4	3	1	5	1	2	3	4	1	2	0	0	3	2
Q8N5B7;Q8N5B7-2	Q8N5B7	Ceramide synthase 5	CERS5	7469700	0	0	13577000	13691000	0	9866100	8809900	8216700	7415700	9215500	0	7577700	10830000	6741100	0	6532700	0	0	9607000	0	0	0	0	0	4	0	0	2	0	0	2	0	0	1	0	0	1	0	0	1	0
Q6UWW8	Q6UWW8	Carboxylesterase 3	CES3	11386000	0	0	9064800	0	6852900	5369100	0	0	6954800	2393500	5154000	6785300	0	4284300	16285000	5195400	8232200	12132000	11233000	5496600	1	0	0	0	0	0	1	0	0	0	0	0	0	0	0	1	1	0	2	1	0
Q9Y6A4	Q9Y6A4	Cilia- and flagella-associated protein 20	CFAP20	60875000	164640000	37209000	25526000	16050000	20574000	60333000	79804000	46505000	56145000	76184000	67394000	213300000	147560000	120870000	51773000	63489000	54804000	23997000	30669000	45812000	2	1	1	0	0	1	2	1	1	3	3	3	4	5	2	3	4	3	1	0	1
Q9UEE9;Q9UEE9-2	Q9UEE9	Craniofacial development protein 1	CFDP1	0	4247800	3121200	0	0	0	5413900	0	4418700	27719000	7958100	14771000	5774600	4664200	5530700	6032600	4834600	5480900	0	0	0	0	0	0	0	0	0	0	0	0	1	1	3	1	1	2	0	0	0	0	0	0
P23528	P23528	Cofilin-1	CFL1	184210000	193430000	87065000	198820000	296200000	95136000	149270000	175690000	94318000	126420000	107140000	69146000	101320000	116020000	50754000	165250000	159660000	110710000	284940000	307960000	136390000	7	8	4	4	8	3	3	7	4	4	5	3	3	5	3	7	5	2	6	6	2
Q9P2M7;Q9P2M7-2	Q9P2M7	Cingulin	CGN	84606000	341900000	3738900	71292000	1001200000	58444000	107570000	436330000	75673000	122470000	543490000	88604000	228360000	581960000	59482000	41998000	217220000	58092000	7166400	0	10923000	2	18	0	0	35	1	2	20	1	2	23	1	9	30	2	1	11	1	0	0	0
Q13111;Q13111-2;Q13111-3	Q13111	Chromatin assembly factor 1 subunit A	CHAF1A	39490000	35644000	50731000	31864000	9921700	5327500	86401000	56371000	106160000	169300000	140750000	344320000	250800000	122910000	440640000	101420000	44358000	116510000	8229300	0	8682400	0	0	1	1	0	0	4	1	4	6	7	13	12	6	14	4	1	4	0	0	0
Q13112	Q13112	Chromatin assembly factor 1 subunit B	CHAF1B	25618000	9600300	17617000	13169000	9745500	11461000	23432000	10341000	56184000	110140000	88799000	133000000	193190000	88329000	214910000	74400000	30691000	35928000	9761900	0	0	1	0	0	0	0	1	1	0	3	5	5	8	10	5	9	2	0	1	0	0	0
Q96JM3	Q96JM3	Chromosome alignment-maintaining phosphoprotein 1	CHAMP1	587250000	610180000	802200000	331910000	198880000	305440000	829800000	846190000	1047300000	1480200000	1725900000	1765200000	1494500000	1476500000	1484300000	916820000	797520000	781240000	258740000	346500000	397560000	21	17	21	7	4	4	25	24	37	37	47	54	34	41	47	17	26	30	4	8	11
Q9NX63	Q9NX63	MICOS complex subunit MIC19	CHCHD3	585940000	572990000	454190000	806720000	610380000	533470000	465740000	573250000	324850000	391310000	387140000	320170000	380540000	324350000	271130000	625130000	603650000	513030000	1093200000	1298900000	821570000	15	10	8	15	14	11	8	11	10	11	15	10	10	15	6	12	15	9	15	19	15
Q9BRQ6	Q9BRQ6	MICOS complex subunit MIC25	CHCHD6	31880000	22691000	15765000	12124000	11116000	13885000	28768000	14939000	11590000	47050000	3185800	107860000	29621000	10331000	4479000	0	24525000	20697000	23080000	42481000	36595000	3	0	0	0	0	0	2	0	0	2	0	1	1	0	0	0	1	0	0	1	1
O14646;O14646-2	O14646	Chromodomain-helicase-DNA-binding protein 1	CHD1	37705000	66942000	50609000	63941000	49814000	74345000	120390000	105770000	83902000	105900000	109750000	122100000	245580000	112760000	242760000	82522000	68288000	74070000	47633000	51538000	30113000	0	1	2	1	0	1	4	3	1	2	2	6	11	5	12	1	1	1	1	1	0
O14647;O14647-2	O14647	Chromodomain-helicase-DNA-binding protein 2	CHD2	74448000	68089000	76709000	94374000	72924000	83268000	85641000	71939000	74378000	58063000	67277000	69663000	82894000	64650000	75030000	89192000	72737000	95962000	101460000	118820000	149720000	1	5	1	2	2	1	2	2	5	3	2	5	4	2	6	2	4	4	1	4	3
Q12873;Q12873-3	Q12873	Chromodomain-helicase-DNA-binding protein 3	CHD3	793510000	749620000	1029700000	126110000	116390000	156850000	977760000	1197100000	1303000000	1349800000	1704200000	2344500000	2781300000	1903400000	2594000000	1003600000	792440000	931580000	96286000	181640000	167150000	31	26	36	1	1	1	29	35	47	36	50	63	52	41	73	25	32	31	0	4	1
Q14839;Q14839-2	Q14839	Chromodomain-helicase-DNA-binding protein 4	CHD4	10565000000	10200000000	12277000000	1232100000	1184300000	1168100000	6026600000	6454600000	8478700000	8134900000	10147000000	13420000000	10523000000	10070000000	12551000000	5543100000	5252000000	6018900000	1158000000	1182200000	1283500000	130	134	153	21	22	23	81	108	130	128	159	186	118	143	183	60	95	101	17	17	21
Q8TD26	Q8TD26	Chromodomain-helicase-DNA-binding protein 6	CHD6	15553000	24276000	31242000	31974000	22035000	23016000	22005000	28943000	29413000	22015000	37238000	33016000	42014000	32228000	42805000	16453000	25367000	17379000	0	0	0	0	1	1	0	0	0	0	2	2	0	3	3	3	4	6	0	1	0	0	0	0
Q9P2D1	Q9P2D1	Chromodomain-helicase-DNA-binding protein 7	CHD7	1721700000	1422700000	1804800000	364420000	182220000	255940000	1896500000	1846700000	2241500000	2316500000	2526400000	2928300000	3290400000	2390300000	2833900000	1892100000	1552800000	1590700000	256060000	336290000	248580000	55	48	47	4	4	2	50	65	70	72	90	104	90	89	99	51	51	43	3	5	6
Q9HCK8;Q9HCK8-2	Q9HCK8	Chromodomain-helicase-DNA-binding protein 8	CHD8	1072900000	886850000	1073900000	325000000	80973000	201290000	1335300000	920530000	1315100000	1694400000	1376500000	1637600000	1901400000	1137700000	1392500000	1585700000	1165600000	1202300000	147560000	113230000	182000000	33	33	32	5	3	1	38	31	37	49	54	63	46	42	48	40	34	34	3	1	4
Q3L8U1;Q3L8U1-2;Q3L8U1-3	Q3L8U1	Chromodomain-helicase-DNA-binding protein 9	CHD9	85816000	86534000	81122000	46470000	47784000	48080000	97843000	96255000	89707000	78959000	75625000	60170000	196230000	112420000	112570000	90050000	72963000	80023000	92696000	112650000	87547000	7	3	1	1	2	1	4	6	3	6	4	4	16	8	8	4	5	3	3	3	3
O14757;O14757-2;O14757-3	O14757	Serine/threonine-protein kinase Chk1	CHEK1	5951200	5972300	0	8992200	0	0	8365600	0	4402800	0	0	0	0	0	0	0	0	0	8803100	6034900	0	0	0	0	0	0	0	1	0	0	0	0	0	0	0	0	0	0	0	0	0	0
Q8IWX8	Q8IWX8	Calcium homeostasis endoplasmic reticulum protein	CHERP	1462200000	1606700000	1977800000	317020000	392900000	584090000	1983600000	2212600000	2619000000	2875200000	2731200000	3687800000	3679100000	3775400000	4941500000	1678600000	1736100000	1579100000	386970000	683960000	838020000	19	25	26	3	9	9	20	29	35	33	44	46	30	41	50	18	25	21	1	8	8
Q9UQN3;Q9UQN3-2	Q9UQN3	Charged multivesicular body protein 2b	CHMP2B	3498200	3644900	0	0	3191000	5388200	0	5499200	3972800	0	6065600	6753500	0	6671000	5660400	0	4814600	6890500	0	0	0	1	0	0	0	1	0	0	1	0	0	1	1	0	0	0	0	1	1	0	0	0
Q9H444	Q9H444	Charged multivesicular body protein 4b	CHMP4B	8961100	7340900	0	17840000	7372700	0	11962000	8063000	8285700	25764000	8322500	26822000	6506900	14526000	0	21280000	15240000	11986000	5728600	0	0	0	0	0	1	0	0	0	1	0	1	1	3	0	1	0	1	1	1	0	0	0
Q9NZZ3;Q9NZZ3-2	Q9NZZ3	Charged multivesicular body protein 5	CHMP5	15527000	16640000	13051000	36828000	9692400	21344000	32786000	10911000	28025000	62004000	23910000	52967000	31219000	19736000	25744000	52329000	33930000	23689000	0	0	0	0	1	0	2	0	0	2	0	1	4	2	5	2	1	1	3	2	1	0	0	0
Q9UHD1;Q9UHD1-2	Q9UHD1	Cysteine and histidine-rich domain-containing protein 1	CHORDC1	72857000	30869000	31716000	166560000	36071000	96560000	87339000	29097000	46555000	137350000	40839000	79014000	43799000	78968000	56111000	119940000	81048000	96215000	35782000	29023000	12681000	4	0	0	8	0	3	5	0	2	7	1	5	4	2	6	5	5	6	1	0	0
Q99653	Q99653	Calcineurin B homologous protein 1	CHP1	11030000	20757000	0	6104100	0	11100000	0	0	0	0	7035200	6917600	27518000	46607000	12665000	5629500	0	0	0	0	0	1	0	0	0	0	0	0	0	0	0	1	0	4	3	1	0	0	0	0	0	0
Q8WUD6	Q8WUD6	Cholinephosphotransferase 1	CHPT1	13591000	9006400	7884200	29336000	17876000	7335800	7619500	18545000	0	9329500	12526000	0	8971000	22371000	0	9615100	13857000	5525100	21846000	23222000	17839000	1	0	0	1	0	0	1	1	0	0	0	0	0	1	0	1	0	0	1	1	1
Q9NRG0	Q9NRG0	Chromatin accessibility complex protein 1	CHRAC1	5699900	0	0	9606200	4270800	0	9012600	0	7792100	16928000	11181000	20855000	23055000	17220000	19734000	7733900	11458000	7896200	0	0	0	0	0	0	0	0	0	1	0	0	1	2	2	2	2	1	0	1	0	0	0	0
Q8WVB6;Q8WVB6-2	Q8WVB6	Chromosome transmission fidelity protein 18 homolog	CHTF18	59451000	42965000	45900000	112280000	19224000	57329000	68198000	28440000	61110000	67188000	69598000	55825000	30392000	20876000	41143000	60497000	52702000	40141000	67389000	69410000	65205000	2	3	1	5	0	1	3	1	3	4	6	4	1	1	1	5	1	0	2	1	1
P0CG13	P0CG13	Chromosome transmission fidelity protein 8 homolog	CHTF8	0	0	0	0	1428200	0	0	0	0	0	7527400	2580100	0	0	0	0	0	0	0	0	0	0	0	0	0	0	0	0	0	0	0	1	0	0	0	0	0	0	0	0	0	0
Q9Y3Y2;Q9Y3Y2-4;Q9Y3Y2-3	Q9Y3Y2	Chromatin target of PRMT1 protein	CHTOP	5817300	7074200	6498500	6184800	6445400	6654100	6015200	11521000	5834400	5104900	5217700	4255700	4756300	5821300	5080700	4903300	7445600	5677100	8619100	9102900	8983300	0	0	0	0	0	0	0	1	0	0	0	0	0	0	1	0	0	0	0	1	1
O15111	O15111	Inhibitor of nuclear factor kappa-B kinase subunit alpha	CHUK	5163500	0	6801200	11903000	30487000	41058000	27029000	7392000	12625000	16481000	4158800	8634000	10001000	5103600	12161000	0	14961000	17068000	13890000	12971000	11023000	0	0	0	0	1	2	1	0	0	0	0	0	0	0	0	1	0	0	1	1	1
O76071	O76071	Probable cytosolic iron-sulfur protein assembly protein CIAO1	CIAO1	14054000	13985000	6297600	25294000	20647000	13727000	22226000	10996000	11769000	10601000	9179400	7458200	0	8202300	0	16986000	15712000	13926000	24753000	28333000	14378000	1	0	0	1	1	0	1	1	0	0	0	0	0	0	0	1	1	2	2	1	1
Q6FI81;Q6FI81-3	Q6FI81	Anamorsin	CIAPIN1	12342000	20176000	0	74208000	30629000	25359000	43767000	12434000	30221000	120200000	44075000	69192000	43781000	108520000	50206000	70857000	52767000	50490000	7896700	0	0	0	0	0	2	0	1	1	0	1	8	3	5	2	10	3	3	4	2	0	0	0
Q96RK0	Q96RK0	Protein capicua homolog	CIC	293050000	142430000	232330000	8676000	4279800	38443000	311120000	160890000	311330000	224870000	279550000	392570000	396510000	239180000	395600000	175540000	195470000	238980000	140550000	85894000	9099000	7	7	7	0	0	0	3	5	10	7	9	18	15	12	21	3	7	6	0	0	0
Q86X95;Q86X95-2	Q86X95	Corepressor interacting with RBPJ 1	CIR1	6520500	105120000	113290000	11163000	80687000	56088000	14439000	84652000	54418000	11368000	52610000	40545000	27743000	53034000	48498000	7439400	65491000	90400000	18075000	262440000	182240000	0	5	6	0	3	1	0	4	3	0	3	3	1	5	2	0	2	5	1	12	8
Q969X6;Q969X6-3;Q969X6-2	Q969X6	Cirhin	CIRH1A	83157000	69160000	62103000	77598000	74688000	63480000	98079000	84774000	67461000	75687000	61468000	71838000	87711000	61108000	103700000	89592000	70648000	62522000	98553000	114800000	92665000	3	2	4	2	1	2	4	5	4	6	4	4	5	3	5	7	4	3	3	3	1
Q9NZ45	Q9NZ45	CDGSH iron-sulfur domain-containing protein 1	CISD1	44689000	31225000	30239000	29815000	35939000	37615000	51945000	30955000	42706000	95483000	60854000	61105000	334050000	167970000	158370000	43726000	49884000	51764000	29040000	58803000	28428000	1	1	1	0	0	2	2	0	4	1	1	4	6	4	6	1	3	4	1	2	1
Q8N5K1	Q8N5K1	CDGSH iron-sulfur domain-containing protein 2	CISD2	32670000	12303000	0	13396000	9546500	10891000	16595000	19136000	16772000	44348000	40648000	30504000	72770000	69793000	70784000	32082000	15870000	25653000	0	20075000	6385800	1	0	0	0	0	0	0	1	0	5	2	2	4	4	3	2	1	2	0	0	0
P0C7P0	P0C7P0	CDGSH iron-sulfur domain-containing protein 3, mitochondrial	CISD3	34597000	59889000	55823000	43924000	56110000	75471000	57559000	36663000	48501000	76722000	52314000	29980000	64141000	43714000	40256000	41250000	51876000	45047000	63919000	40930000	68789000	0	2	2	0	0	2	1	0	2	0	2	1	1	0	2	2	0	1	1	0	0
Q9ULV3;Q9ULV3-5;Q9ULV3-3;Q9ULV3-4	Q9ULV3	Cip1-interacting zinc finger protein	CIZ1	83294000	72780000	86947000	47834000	14744000	20784000	95073000	76888000	123280000	173470000	88860000	216820000	296130000	176770000	259880000	71874000	82857000	60949000	57239000	81041000	18837000	3	2	3	1	0	0	6	2	5	6	5	12	14	9	13	2	4	3	2	2	0
Q8WWK9;Q8WWK9-6;Q8WWK9-5;Q8WWK9-4	Q8WWK9	Cytoskeleton-associated protein 2	CKAP2	0	0	0	0	0	0	0	0	0	0	0	0	0	0	0	0	2195000	0	0	0	0	0	0	0	0	0	0	0	0	0	0	0	0	0	0	1	0	0	0	0	0	0
Q07065	Q07065	Cytoskeleton-associated protein 4	CKAP4	1911600000	6214900000	6451400000	1714100000	4813400000	6018600000	1412800000	4758900000	4742400000	1214500000	3312900000	2983200000	1424300000	3013700000	2935600000	1660300000	5142400000	4873700000	3320400000	11511000000	10114000000	37	66	69	28	54	68	27	60	73	33	54	50	37	45	50	37	69	64	44	84	77
Q14008;Q14008-2;Q14008-3	Q14008	Cytoskeleton-associated protein 5	CKAP5	420650000	214650000	455020000	1776300000	601130000	1112400000	628410000	404430000	594500000	1048400000	670210000	1016700000	851520000	601160000	654090000	989810000	606250000	658950000	69702000	10604000	7409300	10	5	8	24	15	25	13	6	13	31	27	31	30	27	27	34	13	17	0	0	0
Q96S66;Q96S66-2;Q96S66-3;Q96S66-4	Q96S66	Chloride channel CLIC-like protein 1	CLCC1	52876000	32969000	9554200	38608000	54197000	27774000	84282000	37785000	43594000	181590000	140210000	179270000	301900000	182850000	196940000	71043000	92537000	63848000	30779000	46197000	25849000	2	0	0	1	3	1	2	2	3	6	7	8	9	11	11	3	4	4	1	2	0
P51798;P51798-2	P51798	H(+)/Cl(-) exchange transporter 7	CLCN7	31367000	40695000	32482000	68465000	31295000	31754000	71487000	69812000	66887000	85203000	109600000	105180000	137570000	160340000	183180000	79124000	56674000	78574000	15603000	60585000	15682000	0	0	0	1	0	0	2	1	4	3	7	7	7	9	7	1	2	1	0	2	0
P56749	P56749	Claudin-12	CLDN12	0	0	0	0	0	0	0	0	0	0	0	0	0	0	0	0	1865400	0	0	0	0	0	0	0	0	0	0	0	0	0	0	0	0	0	0	0	0	0	0	0	0	0
Q9NY35;Q9NY35-2	Q9NY35	Claudin domain-containing protein 1	CLDND1	1904700	4309800	4155900	2921700	5362600	9234200	5744300	5905400	6742000	10110000	0	10816000	22333000	9241900	16564000	7368000	4797800	5231800	3376300	0	0	0	0	0	0	0	0	0	0	0	0	0	0	1	2	1	0	0	0	0	0	0
Q2KHT3;Q2KHT3-2	Q2KHT3	Protein CLEC16A	CLEC16A	0	0	0	0	0	0	0	0	2726900	0	0	3555300	0	0	0	0	0	0	0	3895800	0	0	0	0	0	0	0	0	0	1	0	0	0	0	0	0	0	0	1	0	1	0
O00299	O00299	Chloride intracellular channel protein 1	CLIC1	52590000	38810000	0	44600000	110730000	8368900	27487000	34012000	9253300	27926000	48638000	16465000	25795000	56297000	15854000	21560000	52075000	16553000	33441000	20920000	0	4	2	0	0	6	0	2	2	0	2	4	0	0	4	0	0	3	1	0	0	0
Q14677-3;Q14677-2	Q14677	Clathrin interactor 1	CLINT1	406380000	299560000	477350000	853210000	223890000	725830000	671270000	362620000	792990000	494280000	296670000	717840000	711400000	309540000	522750000	617430000	235520000	370970000	20884000	2110000	28598000	16	12	9	15	6	13	21	16	21	13	15	28	19	14	18	13	10	8	1	0	2
P30622;P30622-2;P30622-1	P30622	CAP-Gly domain-containing linker protein 1	CLIP1	0	5393400	3894400	34329000	8783400	11318000	26363000	27367000	17075000	118630000	17334000	35189000	14173000	41498000	6384400	87238000	22831000	21040000	0	0	0	0	0	0	0	0	0	0	0	0	6	0	4	0	2	0	6	2	0	0	0	0
P49761;P49761-1;P49761-3	P49761	Dual specificity protein kinase CLK3	CLK3	113640000	106460000	166040000	192140000	154290000	155960000	174830000	157620000	105830000	98298000	84257000	82140000	121590000	123810000	103770000	123230000	119540000	158060000	240800000	169560000	231360000	5	4	4	7	1	3	4	4	2	4	3	3	4	5	6	4	7	4	6	4	8
Q13286;Q13286-4;Q13286-2;Q13286-7;Q13286-3;Q13286-6;Q13286-5	Q13286	Battenin	CLN3	16357000	11530000	29696000	24274000	17525000	25226000	15969000	9532100	12966000	15411000	9167700	16026000	9755200	14532000	12048000	8426200	16200000	16786000	8504400	7215500	12401000	2	1	1	1	1	1	1	0	1	1	1	1	1	1	1	0	2	0	0	0	1
Q9NWW5;Q9NWW5-2	Q9NWW5	Ceroid-lipofuscinosis neuronal protein 6	CLN6	85833000	86959000	70892000	151940000	51354000	99171000	98951000	62268000	43441000	36267000	67315000	37757000	101180000	125470000	51812000	77657000	75166000	85510000	84962000	134020000	117420000	1	1	1	1	2	1	1	1	1	2	1	1	2	1	1	1	1	1	2	1	1
O15516	O15516	Circadian locomoter output cycles protein kaput	CLOCK	11636000	8893300	14031000	12909000	5155900	13236000	11724000	7727600	18934000	9139200	9892400	8644000	13701000	9722600	10158000	0	7184400	13274000	0	0	0	0	1	0	0	0	0	0	0	1	0	1	0	0	0	0	0	1	0	0	0	0
Q92989;Q92989-2	Q92989	Polyribonucleotide 5-hydroxyl-kinase Clp1	CLP1	222120000	217850000	243240000	111200000	59828000	81750000	329100000	286970000	338440000	258890000	322470000	293880000	461710000	360140000	465030000	220620000	193200000	189360000	114410000	140780000	86014000	6	6	5	2	2	3	6	9	9	10	14	12	5	12	16	4	5	3	3	3	1
Q9H078-2;Q9H078;Q9H078-5;Q9H078-3;Q9H078-4	Q9H078	Caseinolytic peptidase B protein homolog	CLPB	20130000	0	13109000	14744000	27133000	15957000	11325000	13133000	0	8482100	16234000	15148000	10147000	11659000	9616300	7344800	16335000	20054000	22689000	39059000	28739000	1	1	0	0	2	0	0	0	0	0	1	1	0	0	0	0	1	1	0	3	3
Q16740	Q16740	ATP-dependent Clp protease proteolytic subunit, mitochondrial	CLPP	24448000	16511000	25555000	7926700	0	31759000	18087000	9907200	20305000	9358000	8107600	10141000	0	17348000	10236000	12256000	11466000	58151000	31086000	44078000	102140000	2	1	2	0	1	1	1	0	1	0	0	0	0	0	0	0	0	1	1	1	4
O96005;O96005-4;O96005-3	O96005	Cleft lip and palate transmembrane protein 1	CLPTM1	125640000	73376000	105240000	120100000	60520000	111040000	104660000	45202000	78465000	51327000	38606000	60359000	88498000	60717000	72381000	66720000	81830000	71246000	112740000	141650000	153050000	3	1	1	3	2	0	3	3	2	3	1	1	1	1	2	4	3	0	4	3	3
Q96KA5;Q96KA5-2	Q96KA5	Cleft lip and palate transmembrane protein 1-like protein	CLPTM1L	174070000	122170000	107800000	211840000	176220000	160280000	178830000	133560000	79033000	114820000	102530000	96413000	151680000	181940000	116390000	164580000	147950000	101430000	178800000	228460000	265310000	7	2	3	8	5	4	9	2	3	5	6	4	6	6	3	4	7	3	5	9	6
O76031	O76031	ATP-dependent Clp protease ATP-binding subunit clpX-like, mitochondrial	CLPX	537530000	504900000	432340000	733170000	668140000	543800000	498340000	448920000	281970000	336630000	379600000	237420000	377960000	381350000	285810000	482170000	450450000	515110000	684300000	927170000	941940000	14	15	10	11	20	9	14	14	10	15	14	11	14	18	13	9	14	13	9	14	14
P09496;P09496-2;P09496-4;P09496-3;P09496-5	P09496	Clathrin light chain A	CLTA	7646400	0	0	7982500	6615000	0	5547600	0	0	0	0	3655600	8401800	0	5759500	8396100	0	0	14025000	15341000	4776600	1	0	0	0	0	0	0	0	0	0	0	0	1	0	1	1	0	0	2	2	1
Q00610;Q00610-2	Q00610	Clathrin heavy chain 1	CLTC	1987500000	1845600000	2037500000	3303900000	1966400000	3571200000	1663500000	1532400000	1965000000	1405500000	1540400000	1630000000	1317600000	1746600000	1423600000	2022300000	1930800000	2437700000	2172500000	3000100000	2615600000	48	45	39	56	41	63	39	34	47	39	43	47	36	42	37	36	49	49	30	47	37
P53675;P53675-2	P53675	Clathrin heavy chain 2	CLTCL1	0	0	0	0	0	0	0	0	0	0	0	0	0	0	0	4520900	6280400	0	3470700	0	0	0	0	0	0	0	0	0	0	0	0	0	0	0	0	0	0	1	0	0	0	0
P10909;P10909-3;P10909-4;P10909-5;P10909-2	P10909	Clusterin;Clusterin beta chain;Clusterin alpha chain	CLU	85484000	70399000	71413000	121520000	56400000	63922000	70909000	48120000	53026000	49946000	34530000	44670000	72225000	63881000	92339000	98435000	60125000	82842000	177030000	111800000	97190000	3	2	2	5	3	3	4	2	2	4	1	1	3	3	5	4	5	2	6	3	3
O75153	O75153	Clustered mitochondria protein homolog	CLUH	28404000	57422000	28437000	125520000	31005000	32508000	74747000	33907000	23938000	70713000	19883000	37183000	32782000	60166000	24124000	94045000	32021000	43629000	68551000	78071000	68746000	0	0	0	3	0	1	2	0	1	3	0	1	1	1	1	4	1	2	0	0	0
Q8N1G2	Q8N1G2	Cap-specific mRNA (nucleoside-2-O-)-methyltransferase 1	CMTR1	6055900	2651900	4309700	0	0	0	5962600	0	0	6923700	7451000	4401100	0	0	0	5043500	5543300	0	0	0	0	0	0	0	0	0	0	0	0	0	1	1	0	0	0	0	0	0	0	0	0	0
Q96KP4;Q96KP4-2	Q96KP4	Cytosolic non-specific dipeptidase	CNDP2	6940800	9996200	0	46254000	25386000	18230000	11191000	8672600	7911500	10116000	12196000	6923500	19811000	29026000	18621000	30653000	10816000	14279000	6997400	7893000	0	0	1	0	3	1	1	0	0	0	1	1	1	2	1	2	2	0	0	0	0	0
Q9P003	Q9P003	Protein cornichon homolog 4	CNIH4	47359000	195340000	57778000	3411400	538670000	260390000	0	218950000	59108000	10452000	251780000	108380000	4538100	202680000	153020000	4114200	135440000	60736000	45421000	250320000	85484000	1	3	1	0	3	2	0	3	1	1	3	1	0	3	3	0	3	1	1	2	1
Q99439;Q99439-2	Q99439	Calponin-2	CNN2	25791000	21308000	29420000	66729000	40635000	43793000	42865000	39209000	31761000	39979000	28661000	42277000	26416000	23511000	19691000	46169000	35110000	38058000	27099000	20802000	0	0	0	0	0	1	0	2	1	0	3	2	4	0	1	0	1	3	1	0	0	0
Q9H8M5;Q9H8M5-2;Q9H8M5-3	Q9H8M5	Metal transporter CNNM2	CNNM2	26730000	10832000	26455000	21738000	26349000	23745000	22312000	22064000	9797800	29729000	26043000	23474000	41596000	16596000	25264000	12042000	16633000	14429000	44974000	24102000	19832000	3	1	0	0	1	1	1	2	1	1	4	2	3	2	1	1	1	0	2	1	0
Q8NE01;Q8NE01-2;Q8NE01-3	Q8NE01	Metal transporter CNNM3	CNNM3	3662300	4101100	13816000	4836000	0	3681700	2616400	11673000	0	4208300	0	3169900	4937500	4385300	6534000	0	2737200	0	0	0	0	0	0	0	0	0	0	0	0	0	0	0	0	1	2	1	0	0	0	0	0	0
A5YKK6;A5YKK6-2;A5YKK6-3;A5YKK6-4	A5YKK6	CCR4-NOT transcription complex subunit 1	CNOT1	1180500000	729770000	1011400000	2406400000	1107600000	1525300000	1100100000	669010000	929520000	811350000	428550000	715790000	930890000	549030000	590050000	942340000	633770000	684590000	326650000	309900000	122840000	40	27	34	50	37	42	32	24	43	30	18	45	36	23	25	31	27	29	3	5	3
Q9H9A5;Q9H9A5-2;Q9H9A5-6;Q9H9A5-3;Q9H9A5-4;Q9H9A5-5	Q9H9A5	CCR4-NOT transcription complex subunit 10	CNOT10	156660000	119910000	128980000	316070000	115660000	227130000	152350000	73948000	106320000	162100000	61440000	120630000	170980000	60077000	96222000	153920000	75365000	107660000	9333700	14897000	5406800	9	5	4	11	2	10	6	1	5	4	2	7	9	1	6	11	4	4	0	1	0
Q9UKZ1	Q9UKZ1	CCR4-NOT transcription complex subunit 11	CNOT11	57420000	32474000	26816000	96830000	41809000	55866000	38830000	23021000	23048000	46054000	30950000	52704000	50951000	22976000	26142000	13369000	25132000	0	11087000	0	30427000	1	3	0	3	3	2	2	1	1	2	1	2	3	1	2	1	1	0	0	0	0
Q9NZN8;Q9NZN8-2;Q9NZN8-5;Q9NZN8-4	Q9NZN8	CCR4-NOT transcription complex subunit 2	CNOT2	58280000	31956000	48399000	107240000	60122000	99736000	46084000	35447000	61066000	21003000	24787000	31204000	43403000	20845000	26509000	37727000	23363000	19825000	0	0	0	2	1	4	2	2	4	1	1	6	1	1	0	2	1	0	1	0	0	0	0	0
O75175;O75175-2	O75175	CCR4-NOT transcription complex subunit 3	CNOT3	180290000	141180000	171660000	342490000	159920000	312690000	181520000	128380000	165020000	109530000	82329000	123640000	128780000	82459000	96252000	150940000	117210000	167700000	63636000	42682000	26992000	7	5	5	12	7	12	9	7	10	2	3	6	5	3	7	5	3	4	1	0	0
Q96LI5;Q96LI5-2	Q96LI5	CCR4-NOT transcription complex subunit 6-like	CNOT6L	57179000	64285000	58692000	148970000	91188000	74078000	70713000	36353000	46387000	45043000	23743000	41052000	33743000	35472000	39573000	49965000	39696000	94141000	62662000	122440000	94760000	0	2	0	3	1	0	1	0	0	0	0	0	0	1	0	0	0	0	0	0	0
Q9UIV1;Q9UIV1-2	Q9UIV1	CCR4-NOT transcription complex subunit 7	CNOT7	44035000	49340000	76681000	122960000	73454000	120950000	75462000	49417000	58057000	48687000	30610000	46478000	75603000	25915000	27600000	59331000	31392000	38719000	16817000	15465000	18370000	2	1	4	2	1	4	2	1	4	2	2	2	1	1	2	4	2	1	0	0	0
Q9UFF9;Q9UFF9-3;Q9UFF9-2	Q9UFF9	CCR4-NOT transcription complex subunit 8	CNOT8	27900000	13689000	20768000	41832000	8291800	35537000	30491000	0	22307000	17068000	7320900	10505000	13111000	6153100	8832100	17958000	9075500	15520000	23518000	0	17436000	2	1	2	3	0	3	1	1	1	1	0	0	1	0	0	1	2	2	2	0	1
P09543;P09543-2	P09543	2,3-cyclic-nucleotide 3-phosphodiesterase	CNP	161740000	152960000	118890000	190830000	190160000	155330000	152480000	148330000	83283000	90844000	119630000	64349000	124790000	97135000	78145000	163610000	159660000	117540000	288980000	311150000	169060000	8	5	5	8	9	5	3	6	2	3	6	1	3	7	3	2	6	4	9	10	5
Q8N137;Q8N137-3;Q8N137-2;Q8N137-5;Q8N137-4	Q8N137	Centrobin	CNTROB	590530000	371410000	489110000	26279000	6207000	13892000	48940000	1556000	18702000	941300	3943000	910550	4367100	4427500	4040300	2435400	1641200	1937100	0	0	32302000	16	11	13	1	0	0	3	0	1	0	1	0	0	0	0	0	0	0	0	0	0
Q13057;Q13057-2	Q13057	Bifunctional coenzyme A synthase;Phosphopantetheine adenylyltransferase;Dephospho-CoA kinase	COASY	7368600	3875700	0	2996800	0	2094700	1787700	0	2019400	0	0	1564000	1739200	1559200	0	3409400	4579400	4341000	5859100	18034000	13426000	1	0	0	0	0	0	0	0	0	0	1	0	0	0	0	0	0	0	0	1	1
O75128;O75128-2;O75128-3;O75128-7;O75128-6	O75128	Protein cordon-bleu	COBL	53605000	128600000	56774000	113890000	112230000	89597000	81559000	98931000	118920000	167410000	189390000	222020000	298870000	246770000	225790000	100950000	120850000	94682000	14797000	24320000	14925000	2	4	2	3	6	2	3	3	4	6	8	10	16	16	13	3	5	5	0	0	0
Q53SF7;Q53SF7-4;Q53SF7-3;Q53SF7-2	Q53SF7	Cordon-bleu protein-like 1	COBLL1	13103000	10516000	8383900	17766000	11878000	21725000	16804000	13517000	23838000	62114000	67239000	104090000	225450000	86899000	181210000	47872000	21530000	16251000	39076000	0	0	0	0	0	1	0	2	0	0	1	1	6	8	10	5	12	3	0	1	0	0	0
Q8WTW3	Q8WTW3	Conserved oligomeric Golgi complex subunit 1	COG1	32918000	32786000	30903000	95255000	49778000	55503000	31322000	50351000	25766000	37572000	31679000	43321000	10481000	28946000	20206000	44154000	57650000	50748000	62268000	76347000	27394000	4	1	0	4	1	1	1	1	2	1	0	1	1	0	0	2	5	4	2	1	0
P83436	P83436	Conserved oligomeric Golgi complex subunit 7	COG7	36240000	34679000	22997000	102480000	33463000	57768000	78166000	42131000	49859000	140170000	120550000	113020000	66164000	99600000	80370000	132520000	60143000	67479000	0	0	0	0	2	0	2	0	0	3	0	1	6	6	10	3	6	4	6	0	3	0	0	0
P38432	P38432	Coilin	COIL	351440000	345800000	334210000	128320000	91413000	87409000	374230000	235780000	269470000	229940000	170230000	214420000	378960000	181040000	346550000	276230000	179270000	211190000	163930000	152300000	158660000	14	11	13	3	5	3	14	10	13	9	8	8	14	6	15	10	11	7	4	4	5
P02452	P02452	Collagen alpha-1(I) chain	COL1A1	0	0	2177700	0	0	0	2522100	60772000	0	0	0	0	0	0	0	0	0	0	0	0	0	0	0	0	0	0	0	0	4	0	0	0	0	0	0	0	0	0	0	0	0	0
Q8NBJ5	Q8NBJ5	Procollagen galactosyltransferase 1	COLGALT1	12206000	13361000	14123000	19273000	23340000	15144000	22590000	15691000	12707000	0	11990000	9458100	10051000	15221000	10418000	19400000	23991000	12029000	48911000	51335000	48751000	0	0	0	0	1	0	1	0	0	0	0	0	0	1	0	0	1	0	2	3	3
Q86X83;Q86X83-2	Q86X83	COMM domain-containing protein 2	COMMD2	3189600	0	0	11996000	2628800	8111600	9240900	1773100	2059200	5620400	1823500	1965200	2148300	1441200	2013700	0	1631300	0	3716300	3012600	0	0	0	0	2	0	1	1	0	0	1	0	0	0	0	0	1	0	0	0	0	0
Q9UBI1	Q9UBI1	COMM domain-containing protein 3	COMMD3	0	0	0	15694000	0	0	0	0	0	0	0	0	0	4641400	0	12775000	5523000	0	0	0	0	0	0	0	1	0	0	0	0	0	0	0	0	0	0	0	1	0	0	0	0	0
P21964;P21964-2	P21964	Catechol O-methyltransferase	COMT	53437000	0	13389000	29355000	0	16506000	26305000	16790000	0	20816000	10460000	0	18936000	7077800	12150000	16348000	31297000	0	29201000	44078000	23755000	5	0	0	2	0	2	3	1	0	0	0	0	0	0	1	0	3	0	1	5	1
P53621;P53621-2	P53621	Coatomer subunit alpha;Xenin;Proxenin	COPA	368810000	246950000	217570000	538430000	290900000	406120000	443360000	167750000	229190000	311840000	148260000	189670000	418110000	254720000	352320000	372060000	228370000	227040000	484100000	247890000	260170000	17	13	4	10	13	10	16	7	11	16	6	10	25	13	20	15	11	8	8	4	5
P53618	P53618	Coatomer subunit beta	COPB1	1978300000	1284400000	1602800000	2782200000	1639000000	1872000000	1830800000	1286800000	1519900000	1498800000	1065300000	1059400000	901760000	943090000	898730000	1965400000	1632000000	2041700000	2927900000	2619600000	1903900000	49	34	34	50	45	35	42	37	41	36	37	39	26	39	29	36	41	51	43	42	33
P35606;P35606-2	P35606	Coatomer subunit beta	COPB2	84994000	40833000	39875000	72792000	38849000	56640000	75052000	30382000	39907000	73112000	20269000	46024000	67055000	77839000	71368000	86685000	52302000	36816000	59508000	27393000	35736000	3	1	1	2	2	1	2	2	1	8	0	2	5	4	4	5	0	1	2	1	1
O14579;O14579-3;O14579-2	O14579	Coatomer subunit epsilon	COPE	51638000	28626000	13567000	30110000	44219000	14322000	38163000	28173000	20237000	36234000	18681000	12181000	26130000	29865000	25018000	24749000	21839000	27896000	23889000	15923000	22200000	2	1	0	0	3	0	1	2	1	3	1	0	1	3	1	0	0	0	0	0	0
Q9Y678	Q9Y678	Coatomer subunit gamma-1	COPG1	920800000	668650000	735280000	1391200000	586810000	813680000	908720000	472740000	615350000	716770000	380640000	511800000	398650000	325920000	412640000	1017300000	694520000	819590000	1563400000	1328600000	990510000	22	15	14	21	16	10	20	17	14	15	17	16	9	10	10	19	14	12	17	21	11
Q9UBF2;Q9UBF2-2	Q9UBF2	Coatomer subunit gamma-2	COPG2	607300000	458800000	588170000	682100000	307070000	582920000	974900000	590140000	849400000	1498700000	1115800000	1520700000	781020000	770290000	1038900000	1188900000	779570000	855910000	112390000	63399000	45649000	14	13	13	8	7	12	20	15	19	34	24	41	12	19	22	19	16	17	0	0	0
P61201;P61201-2	P61201	COP9 signalosome complex subunit 2	COPS2	70432000	48918000	31808000	517440000	297310000	339690000	77757000	47020000	103990000	154310000	103790000	175000000	179420000	97371000	149480000	429820000	345260000	219310000	15580000	46511000	12701000	1	0	0	11	12	9	2	1	1	4	5	5	9	3	6	14	12	5	0	1	0
Q9UNS2;Q9UNS2-2	Q9UNS2	COP9 signalosome complex subunit 3	COPS3	0	0	0	0	2797100	0	0	0	0	0	0	3198900	0	0	2995000	0	0	3831100	0	0	0	0	0	0	0	0	0	0	0	0	0	0	0	0	0	0	0	0	1	0	0	0
Q9BT78;Q9BT78-2	Q9BT78	COP9 signalosome complex subunit 4	COPS4	56924000	57784000	43287000	344180000	383470000	300910000	82449000	74964000	61192000	152120000	163410000	176670000	119090000	77730000	99570000	436760000	270050000	267230000	0	0	2813600	4	0	0	7	9	5	2	1	3	8	7	7	7	6	4	14	10	10	0	0	0
Q92905	Q92905	COP9 signalosome complex subunit 5	COPS5	31387000	23263000	23234000	228050000	146800000	181090000	31350000	31703000	34279000	56664000	54874000	36108000	53457000	49792000	40960000	119670000	84351000	116540000	0	0	0	2	2	0	5	6	4	2	2	2	3	4	3	1	5	2	4	8	5	0	0	0
Q7L5N1	Q7L5N1	COP9 signalosome complex subunit 6	COPS6	89587000	63302000	52342000	378570000	267550000	344130000	92245000	93330000	103320000	183400000	166110000	148160000	136110000	109990000	112860000	393900000	281230000	224880000	6929100	37161000	7362800	6	3	1	9	11	10	5	7	5	7	7	8	4	6	6	8	12	8	0	1	0
Q9UBW8	Q9UBW8	COP9 signalosome complex subunit 7a	COPS7A	46468000	30422000	21303000	175390000	115120000	77379000	51799000	25961000	32424000	83720000	52305000	55378000	50473000	41950000	41388000	138930000	111350000	83290000	11448000	0	0	1	0	0	8	4	2	1	0	0	4	2	2	2	0	2	6	5	4	0	0	0
Q9H9Q2;Q9H9Q2-2	Q9H9Q2	COP9 signalosome complex subunit 7b	COPS7B	0	0	0	21246000	11594000	18087000	0	0	0	0	0	0	0	0	0	0	13821000	0	0	0	0	0	0	0	1	0	1	0	0	0	0	0	0	0	0	0	0	0	0	0	0	0
Q99627;Q99627-2	Q99627	COP9 signalosome complex subunit 8	COPS8	6402900	0	5801500	30142000	8964600	10699000	4982400	5722000	7810800	7580300	5955600	7418900	6327600	8185400	6006600	10011000	28240000	9038500	0	0	0	0	0	0	1	0	0	0	0	0	0	0	0	0	0	0	0	1	0	0	0	0
P61923;P61923-5;P61923-4	P61923	Coatomer subunit zeta-1	COPZ1	16415000	7599800	9487900	28957000	9789300	13992000	22401000	10739000	28838000	18885000	10923000	10503000	11442000	10777000	10495000	25608000	11788000	8368500	21457000	10394000	0	2	0	0	2	1	1	2	1	2	2	1	0	2	0	0	2	1	1	1	0	0
Q96H96;Q96H96-3	Q96H96	4-hydroxybenzoate polyprenyltransferase, mitochondrial	COQ2	41865000	21949000	38917000	65850000	45979000	53236000	39852000	38467000	32645000	33344000	34250000	29057000	33737000	37838000	33837000	8497400	34821000	0	142980000	76228000	55916000	2	0	0	1	0	0	1	0	2	1	0	2	1	1	1	0	2	0	3	1	1
Q5HYK3	Q5HYK3	2-methoxy-6-polyprenyl-1,4-benzoquinol methylase, mitochondrial	COQ5	35270000	15380000	16334000	37216000	19363000	42905000	16165000	21978000	11424000	12017000	11674000	12365000	15658000	34987000	12626000	35706000	37106000	16728000	53845000	68468000	65047000	2	0	0	1	0	2	0	1	0	0	0	0	0	2	0	1	1	0	4	5	3
Q9BR76	Q9BR76	Coronin-1B	CORO1B	2049800000	1576500000	2589300000	5107000000	1877900000	5998300000	3761500000	1414400000	4337200000	13647000000	8445100000	13832000000	5956400000	3888300000	3994200000	6244000000	3607700000	4217600000	6349500	89362000	178420000	20	21	19	25	22	30	24	15	30	53	45	54	34	22	30	28	30	29	0	0	0
Q9ULV4;Q9ULV4-2;Q9ULV4-3	Q9ULV4	Coronin-1C	CORO1C	1493400000	4615100000	1665100000	2935800000	6453700000	3146600000	3058200000	2462600000	2263400000	10523000000	7445000000	9306400000	5389200000	4064400000	3192500000	3876200000	3001300000	2260700000	53000000	75846000	38386000	25	32	21	33	45	32	31	28	32	62	50	54	39	44	40	35	34	31	0	3	0
Q92828	Q92828	Coronin-2A	CORO2A	20070000	24164000	9825400	21368000	105230000	23664000	18558000	42228000	10671000	14120000	44147000	10881000	9068500	20351000	11280000	11654000	16664000	15618000	20860000	0	28506000	0	2	0	1	3	2	1	1	0	0	1	0	0	1	1	2	1	1	1	0	1
Q9Y6N1	Q9Y6N1	Cytochrome c oxidase assembly protein COX11, mitochondrial	COX11	16128000	10692000	8867100	21844000	9035900	13002000	17213000	6632700	9505200	3508400	6697500	3752900	13214000	3528700	5128000	12944000	18544000	24097000	28817000	30695000	29240000	1	0	0	1	0	0	1	0	0	0	0	0	1	0	0	1	1	1	1	1	1
Q7KZN9;Q7KZN9-2	Q7KZN9	Cytochrome c oxidase assembly protein COX15 homolog	COX15	48072000	75264000	26534000	68154000	58854000	49734000	34007000	48778000	25304000	33790000	38353000	27026000	22609000	60950000	27153000	23307000	41340000	37650000	103840000	91709000	60989000	1	1	0	3	2	1	1	1	0	0	2	1	0	3	0	0	1	0	2	2	1
P13073	P13073	Cytochrome c oxidase subunit 4 isoform 1, mitochondrial	COX4I1	185440000	76320000	43001000	75347000	96339000	51485000	82750000	82347000	42348000	51364000	44117000	24306000	73188000	38764000	35127000	62691000	64738000	68502000	64245000	150730000	99630000	4	3	1	2	3	1	1	1	1	1	1	2	4	2	0	0	2	0	0	3	2
P12074	P12074	Cytochrome c oxidase subunit 6A1, mitochondrial	COX6A1	0	0	24656000	0	0	27654000	22838000	0	14463000	0	15364000	12017000	0	19122000	12694000	21125000	12243000	6557200	27836000	20843000	21271000	0	0	1	0	0	1	1	0	1	0	1	1	0	0	1	1	1	1	0	1	0
P14406	P14406	Cytochrome c oxidase subunit 7A2, mitochondrial	COX7A2	32944000	20319000	0	0	0	0	14546000	0	0	12476000	0	5153300	0	0	0	11507000	9500200	0	27293000	29774000	12758000	1	1	0	0	0	0	0	0	0	1	0	1	0	0	0	2	0	0	1	1	1
O75976;O75976-2	O75976	Carboxypeptidase D	CPD	41173000	25391000	27039000	34389000	26420000	37877000	36508000	41949000	31969000	40789000	43768000	40119000	23022000	19684000	20378000	14785000	16767000	14112000	34609000	21962000	23579000	3	0	0	1	0	1	3	3	3	6	2	4	2	0	1	0	0	0	1	0	0
Q17RY0;Q17RY0-2;Q17RY0-3	Q17RY0	Cytoplasmic polyadenylation element-binding protein 4	CPEB4	77913000	51385000	62054000	69749000	17597000	74402000	62072000	32046000	57103000	21812000	16760000	22026000	28817000	23424000	35622000	72940000	51990000	56364000	121530000	108570000	86294000	3	2	4	2	0	2	3	1	3	1	0	0	1	0	1	5	1	3	3	4	2
O75131	O75131	Copine-3	CPNE3	0	6342600	6357400	7286700	3121800	15947000	6673600	4571400	13410000	3987900	5498600	0	4908700	6665100	6012400	9360000	0	5666700	2327700	5636400	0	0	0	0	0	0	1	0	0	1	0	0	0	0	1	0	0	0	0	0	0	0
Q86YQ8;Q86YQ8-2	Q86YQ8	Copine-8	CPNE8	11315000	15399000	14463000	27897000	11675000	20552000	16247000	11395000	12683000	20578000	17694000	17426000	17599000	20156000	13909000	32730000	22734000	18212000	12743000	20203000	16576000	1	0	1	0	0	2	0	1	1	0	1	3	0	1	1	0	0	2	1	1	1
P31327;P31327-3;P31327-2	P31327	Carbamoyl-phosphate synthase [ammonia], mitochondrial	CPS1	25382000000	37342000000	39246000000	26318000000	33886000000	34765000000	18542000000	27818000000	23589000000	12279000000	14613000000	14395000000	13619000000	15744000000	14096000000	17448000000	25439000000	27595000000	43218000000	77307000000	48319000000	144	165	179	123	160	180	118	157	157	112	133	138	112	128	128	116	152	163	161	204	158
Q10570	Q10570	Cleavage and polyadenylation specificity factor subunit 1	CPSF1	1356400000	1500700000	1720300000	275200000	355910000	312210000	2180800000	3152100000	3157100000	1802600000	2739000000	2706600000	2902800000	2515800000	2720500000	1382300000	1726600000	1464300000	59328000	182860000	62663000	33	33	49	5	11	8	40	47	60	52	58	63	52	53	51	30	43	34	3	4	2
Q9P2I0	Q9P2I0	Cleavage and polyadenylation specificity factor subunit 2	CPSF2	800970000	943700000	991160000	223310000	295050000	237520000	1052500000	1918300000	2021500000	1130600000	1481200000	1802500000	1469900000	1464500000	1524000000	923630000	1039700000	938400000	101650000	210850000	109160000	15	21	20	2	10	0	16	35	42	27	45	40	27	40	33	19	29	23	2	4	3
Q9UKF6	Q9UKF6	Cleavage and polyadenylation specificity factor subunit 3	CPSF3	385100000	377300000	379810000	585280000	422060000	561360000	579410000	600380000	587780000	612250000	714050000	540650000	744950000	671410000	566480000	676320000	635920000	509310000	304780000	337120000	250540000	12	13	12	11	15	21	10	19	23	17	20	19	13	25	28	14	19	20	5	8	5
Q5TA45;Q5TA45-2;Q5TA45-3;Q5TA45-4;Q5TA45-5	Q5TA45	Integrator complex subunit 11	CPSF3L	100740000	45579000	42552000	73565000	79511000	65178000	43161000	67582000	33535000	51007000	55732000	38328000	50998000	75776000	32715000	95491000	34803000	55338000	156210000	66757000	64948000	5	2	3	2	2	5	4	3	1	1	6	1	3	3	4	1	1	4	5	4	1
O95639;O95639-2;O95639-3	O95639	Cleavage and polyadenylation specificity factor subunit 4	CPSF4	283140000	334280000	326360000	66250000	88587000	65118000	398060000	651500000	668210000	270600000	533430000	425520000	497470000	686400000	634910000	305380000	306540000	272760000	30009000	38506000	53475000	6	8	8	2	4	1	7	10	15	8	13	15	14	14	13	8	10	7	0	1	1
Q16630-2;Q16630;Q16630-3	Q16630	Cleavage and polyadenylation specificity factor subunit 6	CPSF6	818660000	949920000	1040400000	41947000	30148000	52766000	1463500000	1622300000	2069000000	1356100000	1458200000	1889500000	1456700000	1448400000	1745600000	764460000	897550000	858840000	41671000	45153000	44857000	16	15	16	1	0	1	25	24	25	20	27	23	24	21	21	15	14	15	0	2	1
Q8N684;Q8N684-2;Q8N684-3	Q8N684	Cleavage and polyadenylation specificity factor subunit 7	CPSF7	491730000	496230000	597750000	225700000	167640000	195620000	915160000	818150000	1070300000	800160000	716360000	948540000	1077400000	1015500000	963910000	572870000	436540000	515870000	214850000	239710000	434460000	12	13	12	4	3	2	19	18	22	20	22	20	21	18	17	14	16	12	5	5	4
P50416;P50416-2	P50416	Carnitine O-palmitoyltransferase 1, liver isoform	CPT1A	88436000	66770000	48733000	118190000	91722000	79487000	61589000	48032000	39358000	77257000	54273000	54641000	64909000	85871000	72705000	63367000	68762000	61217000	94710000	100550000	114460000	6	3	1	6	2	5	3	0	2	2	1	3	5	4	5	3	3	4	2	3	3
Q92793;Q92793-2	Q92793	CREB-binding protein	CREBBP	57022000	78921000	39181000	20214000	0	13297000	58572000	62608000	36112000	58927000	63426000	75222000	75060000	43601000	51665000	61835000	48425000	16720000	18625000	0	26647000	1	4	1	0	0	0	1	2	2	1	3	7	3	2	3	3	4	0	0	0	0
P50238	P50238	Cysteine-rich protein 1	CRIP1	27749000	14549000	0	56695000	0	24052000	44978000	15690000	25538000	50172000	65402000	178770000	0	30380000	36673000	0	60270000	46406000	0	0	0	1	0	1	1	0	1	1	0	1	2	3	6	1	1	1	0	3	2	0	0	0
P52943;P52943-2	P52943	Cysteine-rich protein 2	CRIP2	10381000	0	9671800	14074000	13637000	16271000	16838000	0	17185000	13630000	16549000	23480000	9615200	7940200	13963000	22444000	14011000	14368000	21949000	32827000	23671000	0	0	0	0	0	0	1	0	1	1	2	0	0	0	2	2	0	0	0	0	0
P46108;P46108-2	P46108	Adapter molecule crk	CRK	191640000	122110000	147660000	534250000	159870000	285020000	372660000	178240000	273880000	296630000	135900000	220610000	97258000	118020000	133580000	309390000	181500000	237730000	0	0	0	4	3	5	11	5	7	6	4	11	8	6	9	1	6	5	7	6	6	0	0	0
P46109	P46109	Crk-like protein	CRKL	73929000	54024000	71052000	192000000	70506000	110210000	146220000	67233000	122790000	131240000	84307000	130460000	48008000	87989000	60871000	199370000	103160000	104850000	0	0	0	4	2	3	5	5	6	5	3	7	6	5	8	4	6	5	4	5	5	0	0	0
Q9BZJ0;Q9BZJ0-2;Q9BZJ0-3	Q9BZJ0	Crooked neck-like protein 1	CRNKL1	46182000	62284000	37363000	0	21271000	31256000	83292000	59080000	49931000	37390000	29376000	33460000	81370000	45579000	83963000	62085000	46208000	43770000	49071000	30646000	52517000	2	3	1	2	1	1	6	1	3	2	2	2	8	5	8	1	3	2	1	1	3
O75718	O75718	Cartilage-associated protein	CRTAP	71567000	26134000	40007000	83065000	28051000	62320000	84479000	21193000	24571000	38062000	16277000	20566000	52535000	24004000	44497000	68745000	47800000	52267000	147900000	107730000	111470000	1	0	0	3	1	3	2	1	0	1	0	0	3	0	1	2	1	1	4	3	5
Q6UUV7;Q6UUV7-3	Q6UUV7	CREB-regulated transcription coactivator 3	CRTC3	16666000	14235000	15753000	0	9059900	9022600	16498000	17234000	15725000	22550000	11615000	20074000	16493000	10594000	10446000	8147800	14349000	15031000	0	13239000	0	2	2	0	0	0	0	2	1	0	1	0	1	0	0	1	0	0	0	0	0	0
P02511	P02511	Alpha-crystallin B chain	CRYAB	18282000	0	0	0	25637000	0	0	0	16102000	0	10912000	10203000	0	7768500	6648800	0	12318000	20126000	0	0	0	2	0	0	0	2	0	0	0	1	0	1	0	0	0	0	0	1	0	0	0	0
Q68DQ2	Q68DQ2	Very large A-kinase anchor protein	CRYBG3	31231000	11084000	12619000	137050000	12190000	31801000	159740000	23176000	92175000	46278000	12346000	24055000	58801000	13502000	15626000	150780000	42366000	28408000	0	0	12669000	0	0	0	4	0	1	11	0	4	1	0	0	1	0	0	9	1	0	0	0	0
Q14894	Q14894	Ketimine reductase mu-crystallin	CRYM	0	0	0	72534000	9050800	0	4879100	13291000	0	46727000	23975000	10726000	18817000	9029200	3665300	4186800	27098000	0	53159000	0	23451000	0	0	0	2	0	0	0	0	0	2	2	0	1	0	0	0	2	0	2	0	1
Q08257;Q08257-3	Q08257	Quinone oxidoreductase	CRYZ	17533000	160330000	42761000	70046000	144690000	72408000	16377000	138090000	20291000	4623700	32682000	6755300	12419000	29663000	16949000	15436000	123640000	78036000	33577000	433980000	179660000	1	10	1	2	10	1	0	8	0	0	1	0	0	0	0	0	7	3	0	7	5
O75390	O75390	Citrate synthase, mitochondrial	CS	57771000	46238000	21879000	28645000	46016000	14709000	24798000	30982000	19008000	16150000	26038000	8838500	34416000	23668000	12802000	20520000	18919000	36885000	37560000	97357000	77030000	4	1	0	1	3	0	1	1	0	0	1	0	3	0	0	0	0	2	0	4	3
O75534;O75534-2;O75534-3;O75534-4	O75534	Cold shock domain-containing protein E1	CSDE1	476570000	339560000	355530000	1228800000	516400000	654840000	1540900000	742170000	895100000	2059200000	862570000	1047800000	1273800000	835890000	797020000	1451900000	668920000	645610000	90667000	59742000	23009000	16	7	6	18	11	12	29	18	25	39	27	35	34	27	25	33	18	14	1	2	1
P55060;P55060-3;P55060-4	P55060	Exportin-2	CSE1L	202000000	101830000	118450000	262530000	89120000	122670000	160110000	127480000	109130000	151530000	83927000	95136000	46587000	84102000	58022000	216850000	173750000	160980000	239720000	241060000	172920000	11	1	1	9	1	2	6	4	1	7	3	2	1	4	1	6	5	2	7	4	3
P48729;P48729-2;P48729-3;Q8N752	P48729	Casein kinase I isoform alpha;Casein kinase I isoform alpha-like	CSNK1A1;CSNK1A1L	57225000	59712000	47016000	121170000	316090000	50918000	97846000	126980000	83840000	67277000	223750000	92627000	110830000	305470000	40958000	70914000	76599000	32185000	67667000	24533000	7594900	1	1	1	3	13	2	3	3	6	2	10	4	3	12	0	1	5	0	1	0	0
P48730;P48730-2	P48730	Casein kinase I isoform delta	CSNK1D	10608000	9253200	10617000	13447000	25137000	12720000	12694000	7660500	10612000	11011000	11935000	6103700	15827000	29485000	10644000	10206000	12514000	8472100	14459000	9637200	9520400	0	1	1	0	2	0	0	2	2	0	2	0	0	2	0	0	1	0	0	0	0
P68400;Q8NEV1;P68400-2	P68400	Casein kinase II subunit alpha;Casein kinase II subunit alpha 3	CSNK2A1;CSNK2A3	31142000	53044000	25661000	36270000	39216000	18089000	21624000	39202000	27538000	27257000	34921000	19358000	47494000	42555000	17593000	28260000	31933000	25040000	0	33417000	0	2	1	1	2	1	1	2	1	1	2	2	1	4	3	1	2	1	0	0	0	0
P19784	P19784	Casein kinase II subunit alpha	CSNK2A2	35169000	18868000	18838000	18177000	20838000	21918000	20144000	19375000	14002000	18275000	41871000	19423000	38110000	37356000	44008000	15132000	27594000	21990000	0	21618000	19550000	2	0	0	0	0	0	0	1	0	0	7	0	3	3	3	0	1	0	0	0	0
P67870	P67870	Casein kinase II subunit beta	CSNK2B	30458000	24670000	18065000	28039000	15454000	27652000	25756000	24256000	18813000	25584000	30240000	19895000	26647000	33103000	29570000	29653000	27717000	19789000	11156000	28279000	17905000	2	2	1	2	0	3	2	3	2	2	2	2	2	3	2	2	2	2	0	2	1
P21291	P21291	Cysteine and glycine-rich protein 1	CSRP1	65711000	110710000	46150000	148760000	108410000	69570000	104860000	97270000	62623000	185590000	133460000	81824000	49474000	158970000	60568000	140070000	156370000	86712000	20811000	47317000	0	1	3	1	2	5	3	2	4	2	7	7	2	1	6	3	8	3	5	0	2	0
Q9H8E8;Q9H8E8-2	Q9H8E8	Cysteine-rich protein 2-binding protein	CSRP2BP	156480000	102570000	91520000	21405000	0	37826000	150980000	270280000	134300000	116920000	134580000	167480000	505320000	165860000	446540000	119760000	156890000	105290000	6093200	5626700	5833900	4	2	1	0	1	0	3	7	4	2	6	7	14	7	17	3	5	2	0	0	0
P04080	P04080	Cystatin-B	CSTB	0	0	0	0	4058100	0	3831100	0	2693100	0	3410900	0	0	0	0	0	0	0	2634500	12474000	0	0	0	0	0	0	0	0	0	0	0	0	0	0	0	0	0	0	0	0	1	0
Q05048	Q05048	Cleavage stimulation factor subunit 1	CSTF1	11759000	51197000	32971000	11860000	15593000	0	40553000	115390000	102870000	84840000	209160000	119860000	201810000	280720000	174580000	118760000	80495000	77919000	0	21589000	0	0	2	0	0	0	0	0	7	4	6	11	6	6	11	9	4	3	4	0	0	0
P33240;P33240-2	P33240	Cleavage stimulation factor subunit 2	CSTF2	143750000	155480000	170450000	223220000	127050000	286470000	157120000	170050000	169860000	406900000	447010000	427530000	916500000	525440000	751420000	270220000	216930000	205200000	8713300	4841900	9255500	5	4	7	7	4	12	5	7	7	10	14	18	16	18	17	7	8	5	0	0	0
Q9H0L4	Q9H0L4	Cleavage stimulation factor subunit 2 tau variant	CSTF2T	76379000	68772000	79201000	108120000	90690000	145380000	65855000	56876000	79348000	146240000	122920000	145110000	167770000	141060000	129540000	79186000	63477000	51868000	0	5321200	0	2	2	1	3	3	4	1	1	3	5	7	6	5	7	7	1	4	1	0	0	0
Q12996	Q12996	Cleavage stimulation factor subunit 3	CSTF3	114780000	105150000	67392000	17512000	70932000	16723000	70611000	167830000	158220000	170820000	349420000	130020000	274090000	318440000	173360000	137190000	192940000	76586000	2756300	7328200	12035000	5	6	2	0	1	0	3	5	7	5	16	7	10	10	7	2	9	4	0	0	0
P78358;P78358-2	P78358	Cancer/testis antigen 1	CTAG1A	0	0	0	0	0	0	0	0	0	0	0	0	29481000	45745000	34014000	0	0	0	0	0	0	0	0	0	0	0	0	0	0	0	0	0	0	1	3	2	0	0	0	0	0	0
O75638-2;O75638	O75638	Cancer/testis antigen 2	CTAG2	85826000	80982000	64522000	176490000	90571000	112740000	109330000	54833000	42723000	84783000	47325000	2492300	95724000	69075000	81185000	74329000	81773000	56231000	72845000	143220000	51377000	3	2	3	3	2	4	3	1	2	2	2	1	4	3	3	2	3	2	1	3	2
O15320-8;O15320-6	O15320	cTAGE family member 5	CTAGE5	89120000	116040000	91123000	131690000	111810000	173660000	84505000	115380000	100400000	75698000	99401000	84120000	127860000	108840000	87410000	137590000	94140000	95342000	19219000	39650000	13493000	5	5	3	6	8	4	1	4	7	3	6	5	8	5	5	9	4	5	0	0	1
Q13363;Q13363-2	Q13363	C-terminal-binding protein 1	CTBP1	85344000	38340000	31507000	57190000	67246000	35066000	35237000	33498000	26499000	30129000	14773000	29775000	17087000	18852000	21510000	43890000	31131000	34062000	43160000	98952000	28577000	2	0	0	0	1	0	0	0	0	1	0	0	0	0	0	0	0	0	0	1	0
P56545;P56545-2;P56545-3	P56545	C-terminal-binding protein 2	CTBP2	203280000	117960000	61792000	258450000	117650000	72405000	274690000	79170000	57243000	128760000	73588000	39115000	80153000	79761000	34702000	145640000	50481000	60850000	228740000	175030000	135530000	8	2	0	6	1	0	9	2	1	5	1	1	3	3	0	7	0	0	9	3	3
P49711;P49711-2	P49711	Transcriptional repressor CTCF	CTCF	64285000	34747000	35752000	4797200	0	5790200	114000000	77056000	71597000	170370000	184460000	290330000	352120000	182610000	419450000	150350000	77538000	87406000	0	0	15878000	3	1	0	0	0	0	3	2	2	9	16	10	16	11	15	6	5	2	0	0	0
O95476	O95476	CTD nuclear envelope phosphatase 1	CTDNEP1	0	5819900	9420400	0	0	0	13728000	6011100	8679700	0	0	5280200	9074200	0	12180000	9927200	8219700	11956000	7661300	0	21014000	0	0	0	0	0	0	0	0	0	0	0	0	1	0	1	0	0	0	2	0	2
P35221;P35221-2;P35221-3	P35221	Catenin alpha-1	CTNNA1	37059000	19766000	0	24412000	18904000	0	29375000	20096000	11101000	11542000	18015000	6606600	4772900	16873000	3635700	15538000	18067000	21286000	17150000	0	0	1	0	0	1	1	0	0	0	0	0	1	1	0	1	0	0	1	1	0	0	0
P35222	P35222	Catenin beta-1	CTNNB1	22929000	17642000	20780000	14650000	23212000	20647000	25335000	15957000	25774000	8915000	21436000	11217000	23500000	28083000	13459000	15561000	10883000	12111000	0	0	0	2	1	0	0	1	2	2	1	2	0	2	0	2	2	2	0	0	0	0	0	0
Q8WYA6;Q8WYA6-3;Q8WYA6-2;Q8WYA6-4	Q8WYA6	Beta-catenin-like protein 1	CTNNBL1	3660300	2571800	3038300	0	0	0	0	0	2506400	3061200	3226500	3396500	6327600	0	2606100	0	3037600	2759900	0	0	0	0	0	0	0	0	0	0	0	0	0	0	0	1	0	0	0	0	0	0	0	0
O60716;O60716-3;O60716-5;O60716-2;O60716-4;O60716-8;O60716-7;O60716-6;O60716-13;O60716-11;O60716-10;O60716-9;O60716-21;O60716-19;O60716-16;O60716-18;O60716-15;O60716-17;O60716-14;O60716-12;O60716-22;O60716-24;O60716-23;O60716-20;O60716-29;O60716-27;O60716-26;O60716-25;O60716-32;O60716-31;O60716-30;O60716-28	O60716	Catenin delta-1	CTNND1	229250000	129040000	172980000	413800000	233800000	276080000	362210000	201450000	282070000	291510000	224590000	299110000	180620000	141160000	142520000	288850000	173020000	188420000	144540000	79540000	95906000	12	5	5	10	9	9	8	8	14	12	19	13	9	6	3	10	10	4	5	1	2
P17812;P17812-2	P17812	CTP synthase 1	CTPS1	569010000	390500000	440290000	1083500000	502700000	500000000	640840000	297150000	364880000	582370000	334720000	394350000	194680000	282420000	231000000	787590000	475270000	546390000	1047700000	785680000	395720000	17	8	14	19	12	17	15	10	13	16	8	14	6	7	7	16	14	16	14	11	6
Q9NRF8	Q9NRF8	CTP synthase 2	CTPS2	40934000	58022000	44556000	116820000	54104000	80138000	34945000	34051000	39798000	51070000	16781000	20550000	15203000	13642000	11090000	67503000	23947000	56889000	134050000	75589000	62885000	3	2	1	3	1	1	1	0	2	2	0	1	0	0	0	2	0	2	4	2	2
Q6PD62	Q6PD62	RNA polymerase-associated protein CTR9 homolog	CTR9	537810000	416460000	408250000	300870000	197330000	169620000	861660000	705330000	808870000	1115900000	969520000	1112900000	1571200000	1285300000	1415300000	718470000	615130000	682740000	173430000	182600000	201670000	12	12	7	3	5	2	16	23	20	29	34	38	31	31	38	17	16	15	1	1	1
P10619;P10619-2	P10619	Lysosomal protective protein;Lysosomal protective protein 32 kDa chain;Lysosomal protective protein 20 kDa chain	CTSA	7649400	6187100	3488100	13372000	19351000	5044900	2788900	5448500	3380300	9575100	4033700	0	5881400	11853000	2399600	3160200	0	5218600	16316000	0	10681000	1	0	0	1	1	0	0	0	0	1	0	0	1	1	0	0	0	0	1	0	1
P07858	P07858	Cathepsin B;Cathepsin B light chain;Cathepsin B heavy chain	CTSB	14637000	0	8607300	23340000	4959400	24933000	20541000	0	16724000	6877200	2425300	5614400	6707300	4804400	10539000	10063000	3106600	17040000	0	11744000	20966000	0	0	0	1	0	1	1	0	1	0	0	0	0	0	1	0	0	1	1	0	1
P53634	P53634	Dipeptidyl peptidase 1;Dipeptidyl peptidase 1 exclusion domain chain;Dipeptidyl peptidase 1 heavy chain;Dipeptidyl peptidase 1 light chain	CTSC	119570000	100460000	156630000	161350000	110100000	161050000	99453000	87754000	111530000	75783000	113460000	94595000	87726000	79145000	87733000	124990000	119030000	139130000	223860000	211710000	212690000	4	3	5	3	4	8	4	4	4	1	7	6	4	5	4	3	6	5	5	7	6
P07339	P07339	Cathepsin D;Cathepsin D light chain;Cathepsin D heavy chain	CTSD	2692700	0	5934900	10145000	0	54954000	0	0	2614900	0	0	0	2166500	0	1917000	3603000	1724700	4802600	5998100	6859000	6060800	0	0	0	1	0	2	0	0	0	0	0	0	0	0	0	0	0	0	0	0	0
Q9UBR2	Q9UBR2	Cathepsin Z	CTSZ	10457000	11179000	6644400	8701000	0	10609000	7693900	10802000	10239000	11317000	7885200	7280000	9321300	6839600	6458200	12211000	8402100	9317000	26166000	32169000	21384000	0	1	0	1	0	1	0	0	2	0	0	0	0	0	0	2	0	2	2	3	2
Q14247	Q14247	Src substrate cortactin	CTTN	2348700000	2683400000	3048500000	6776400000	3235700000	6972200000	6322700000	4953500000	6371800000	8772900000	6484300000	9984200000	8029800000	5950000000	6469000000	6027100000	3799500000	4719200000	352500000	94222000	56625000	49	43	44	61	53	73	74	65	82	87	77	82	72	68	82	59	59	68	4	2	1
Q14247-3;Q14247-2	Q14247	Src substrate cortactin	CTTN	0	0	0	3913900	3147300	0	0	0	0	11315000	4858500	0	0	0	0	0	0	0	0	0	0	0	0	0	0	0	0	0	0	0	1	0	0	0	0	0	0	0	0	0	0	0
Q9P2B4	Q9P2B4	CTTNBP2 N-terminal-like protein	CTTNBP2NL	4000300	0	0	14360000	0	0	7819300	0	983210	45978000	5530200	12017000	5790100	5686000	2989100	22809000	4347200	0	0	0	0	0	0	0	1	0	1	0	0	1	5	0	3	2	0	0	4	1	1	0	0	0
Q13616	Q13616	Cullin-1	CUL1	53051000	35516000	38000000	37968000	43500000	18609000	53909000	42694000	41057000	36203000	30871000	35965000	61874000	42497000	42973000	69795000	56937000	44484000	105710000	92954000	76532000	4	1	1	1	1	0	3	2	1	0	1	1	4	5	4	3	4	3	2	4	3
Q13619;Q13619-2	Q13619	Cullin-4A	CUL4A	678000000	494760000	544680000	867480000	449830000	604370000	632110000	381170000	408350000	589760000	424860000	493120000	508090000	388320000	496520000	673080000	604020000	616720000	907510000	1010500000	1035600000	18	16	15	25	17	11	20	14	14	20	18	18	16	14	21	19	23	18	24	21	20
Q13620-1;Q13620;Q13620-3	Q13620	Cullin-4B	CUL4B	86300000	89002000	76636000	112950000	20367000	63136000	112710000	64667000	75598000	149890000	128060000	161000000	116980000	75686000	137850000	121360000	83387000	85043000	44890000	46612000	60828000	5	4	4	4	0	1	4	1	4	8	11	12	9	1	8	4	4	6	1	1	1
P39880-3;P39880;P39880-4;P39880-2;P39880-5;P39880-6	P39880	Homeobox protein cut-like 1	CUX1	5446300000	4585900000	6490100000	240210000	81302000	289600000	877730000	779190000	936640000	977560000	1168600000	1584800000	1714800000	1334400000	1601000000	924920000	546610000	735830000	1981000	6244300	4288000	100	83	88	4	2	8	25	18	30	30	40	56	50	44	42	17	18	17	0	0	0
Q13948;P39880-9;Q13948-10	Q13948	Protein CASP;Homeobox protein cut-like 1	CUX1	0	0	0	0	0	0	0	0	0	0	0	0	0	6051300	0	0	0	0	0	0	0	0	0	0	0	1	0	0	0	0	0	0	1	0	1	0	0	0	0	0	0	0
Q13948-2;Q13948-9	Q13948	Protein CASP	CUX1	39972000	21629000	40569000	0	0	0	8269500	5942100	0	5918500	7116100	7874800	7849500	8368500	8482600	6559600	4568200	0	0	0	0	1	0	1	0	0	0	0	0	0	0	0	0	0	0	0	0	0	0	0	0	0
Q9P013	Q9P013	Spliceosome-associated protein CWC15 homolog	CWC15	67499000	75880000	52771000	8917600	0	2721600	109620000	112810000	103600000	316700000	257590000	203360000	230570000	134710000	222150000	102080000	75060000	79986000	2258800	0	0	4	4	3	0	0	0	9	5	7	7	10	9	11	4	11	4	6	5	0	0	0
Q9HCG8	Q9HCG8	Pre-mRNA-splicing factor CWC22 homolog	CWC22	11252000	11204000	8619600	6325500	10238000	8022500	11621000	12461000	13666000	9177300	7102500	10869000	16997000	8579100	12034000	10328000	9023500	8559000	0	7150000	7965700	1	0	1	0	1	0	2	0	1	1	1	0	1	2	1	1	1	1	0	1	1
Q2TBE0;Q2TBE0-2;Q2TBE0-3	Q2TBE0	CWF19-like protein 2	CWF19L2	66830000	50133000	71275000	0	0	5827900	123420000	104280000	196040000	293970000	172350000	296880000	215580000	141600000	181830000	153870000	86656000	73666000	0	0	0	1	0	1	0	0	0	7	1	10	13	9	17	11	8	18	10	2	3	0	0	0
P78310;P78310-7;P78310-2;P78310-6;P78310-5	P78310	Coxsackievirus and adenovirus receptor	CXADR	11754000	0	0	0	0	0	9745000	6932000	0	8874600	13308000	10312000	9068100	18587000	9805300	9471800	0	0	7766200	11323000	0	1	0	0	0	0	0	0	0	0	0	1	1	0	1	0	0	0	0	0	0	0
P61073;P61073-2	P61073	C-X-C chemokine receptor type 4	CXCR4	42172000	44187000	48631000	47754000	48643000	48588000	43739000	39166000	34573000	42565000	21632000	26183000	45683000	48375000	34940000	60249000	47406000	46070000	100890000	71447000	59008000	2	2	1	3	1	1	2	0	1	1	0	2	2	0	1	2	3	1	3	1	3
Q9H5V9;Q9H5V9-2;Q9H5V9-3	Q9H5V9	UPF0428 protein CXorf56	CXorf56	124900000	147490000	190710000	41795000	41250000	63526000	271240000	317730000	331410000	405890000	372370000	432670000	296880000	341810000	297910000	211430000	171800000	164860000	0	69065000	40266000	2	4	4	0	1	1	4	5	5	9	9	9	6	8	6	5	2	3	0	2	0
Q9P0U4;Q9P0U4-2	Q9P0U4	CXXC-type zinc finger protein 1	CXXC1	0	6339400	5457300	0	0	0	0	0	4980000	5484100	9803500	8843000	7073900	9884900	6637700	0	5735800	0	0	0	0	0	0	0	0	0	0	0	0	0	0	1	0	2	1	1	0	0	0	0	0	0
O43169	O43169	Cytochrome b5 type B	CYB5B	89963000	49199000	33590000	63293000	46096000	68433000	71674000	79916000	78559000	59731000	65130000	79024000	154120000	117620000	121630000	124280000	107730000	108460000	12430000	97245000	50751000	4	3	0	2	2	4	1	3	3	4	4	4	7	7	6	3	3	5	0	2	2
Q9UHQ9	Q9UHQ9	NADH-cytochrome b5 reductase 1	CYB5R1	7896600	0	10136000	0	0	6550300	4706200	0	6256100	0	0	5251400	8607700	0	5008300	2272100	3766400	4762300	7854900	26250000	8782500	0	0	0	0	0	0	0	0	0	0	0	1	0	0	0	0	0	0	0	1	0
P00387;P00387-2;P00387-3	P00387	NADH-cytochrome b5 reductase 3;NADH-cytochrome b5 reductase 3 membrane-bound form;NADH-cytochrome b5 reductase 3 soluble form	CYB5R3	266670000	98920000	160800000	142440000	60756000	166050000	161890000	56119000	111170000	70176000	56300000	60172000	81507000	62344000	55380000	144210000	98776000	171700000	287780000	274550000	261240000	11	5	6	6	6	11	4	2	8	3	4	3	2	5	4	4	6	7	9	7	9
P13498	P13498	Cytochrome b-245 light chain	CYBA	48180000	23277000	16520000	59281000	30227000	33994000	39564000	22894000	18615000	30437000	14038000	11278000	31265000	22169000	21536000	31957000	27588000	38154000	57056000	37914000	34965000	1	0	0	1	0	0	1	0	1	1	0	0	1	0	0	0	1	2	1	1	0
P08574	P08574	Cytochrome c1, heme protein, mitochondrial	CYC1	127500000	49758000	34280000	73921000	55341000	62620000	49099000	33461000	47011000	33336000	23523000	24702000	46453000	26967000	29703000	42873000	45038000	46819000	48990000	119270000	97484000	3	1	1	2	2	3	2	0	2	1	1	0	2	0	2	1	4	2	1	4	2
Q7L576;Q7L576-2	Q7L576	Cytoplasmic FMR1-interacting protein 1	CYFIP1	514710000	801790000	780530000	759340000	739240000	773490000	578120000	667770000	646570000	494520000	546830000	509650000	442340000	575990000	462700000	739040000	969730000	809440000	791210000	1385200000	869590000	8	28	16	16	27	19	16	18	21	22	23	23	8	25	18	17	23	17	13	28	14
Q96F07-2;Q96F07	Q96F07	Cytoplasmic FMR1-interacting protein 2	CYFIP2	0	15776000	16422000	14536000	12876000	0	9858100	11541000	15290000	10473000	10706000	7836000	5666100	6295100	9127400	15927000	13153000	8658000	10864000	0	0	0	2	1	0	1	0	1	2	0	1	1	0	0	1	0	1	2	0	1	0	0
Q9NQC7;Q9NQC7-2	Q9NQC7	Ubiquitin carboxyl-terminal hydrolase CYLD	CYLD	6338600	0	0	9422300	7517600	0	26671000	11008000	11145000	0	6444600	0	9725800	8840400	0	0	0	0	0	0	0	0	0	0	0	0	0	2	0	0	0	0	0	0	0	0	0	0	0	0	0	0
Q16678	Q16678	Cytochrome P450 1B1	CYP1B1	27446000	22339000	17367000	35011000	27637000	9876600	24133000	12179000	9513700	9126300	9943600	5546500	10114000	10054000	9101900	32330000	21562000	13666000	84956000	37116000	19430000	2	2	0	3	3	0	1	0	0	0	0	0	0	0	0	2	1	0	4	1	1
Q96SQ9;Q96SQ9-2	Q96SQ9	Cytochrome P450 2S1	CYP2S1	57990000	40373000	51956000	78727000	62735000	41198000	52885000	54740000	28255000	38457000	42111000	31748000	37595000	42064000	25087000	48603000	52391000	41602000	110000000	66097000	79234000	3	5	2	3	4	3	3	2	1	2	1	2	2	2	0	3	1	3	3	3	3
O00622	O00622	Protein CYR61	CYR61	2413000	4821900	0	2821000	3402500	0	1312400	3244900	0	0	2670000	0	0	0	0	0	3730900	0	0	5206100	1946700	0	2	0	0	0	0	0	0	0	0	0	0	0	0	0	0	1	0	0	1	0
Q9Y4D1;Q9Y4D1-2;Q9Y4D1-3	Q9Y4D1	Disheveled-associated activator of morphogenesis 1	DAAM1	4704400	4646800	4630000	3990800	8435100	0	1156100	4065900	0	2964800	3528700	4856800	7919600	7605700	3298800	1551400	3514500	0	4526800	0	0	0	0	0	0	2	0	0	0	1	0	0	0	2	1	2	0	0	0	0	0	0
P98082;P98082-3;P98082-2	P98082	Disabled homolog 2	DAB2	141310000	101510000	93025000	473720000	197700000	419450000	299710000	157500000	210620000	414090000	277990000	451920000	845320000	659250000	622130000	338360000	169730000	243650000	26315000	8150500	12800000	1	2	0	6	3	9	6	1	3	11	11	10	12	12	10	6	2	4	0	0	0
Q5VWQ8;Q5VWQ8-3;Q5VWQ8-4;Q5VWQ8-2;Q5VWQ8-5	Q5VWQ8	Disabled homolog 2-interacting protein	DAB2IP	0	0	0	5399600	0	4477100	0	0	0	3654400	0	3531700	22123000	7772100	15208000	0	3928000	0	0	0	0	0	0	0	0	0	0	0	0	0	0	0	0	4	1	1	0	0	0	0	0	0
P61803	P61803	Dolichyl-diphosphooligosaccharide--protein glycosyltransferase subunit DAD1	DAD1	41311000	19610000	19944000	32523000	43313000	33979000	23057000	15804000	14175000	15416000	22011000	14065000	28897000	35640000	21583000	26259000	31248000	19123000	23430000	37151000	51812000	2	0	0	2	0	3	1	0	2	1	2	1	1	1	2	2	2	1	2	1	3
Q14118	Q14118	Dystroglycan;Alpha-dystroglycan;Beta-dystroglycan	DAG1	0	0	0	0	0	0	0	0	0	0	0	0	0	0	0	0	3737800	0	0	0	0	0	0	0	0	0	0	0	0	0	0	0	0	0	0	0	0	0	0	0	0	0
Q8NCG7;Q8NCG7-2;Q8NCG7-4	Q8NCG7	Sn1-specific diacylglycerol lipase beta	DAGLB	21854000	6151000	22210000	30520000	14052000	29370000	12851000	8638600	7547200	9735700	10274000	9653200	9396800	9902900	7174200	11917000	13816000	8657000	27823000	26092000	17121000	2	0	1	2	2	1	2	1	0	0	2	0	0	0	0	0	2	0	0	2	0
P51398;P51398-2;P51398-3	P51398	28S ribosomal protein S29, mitochondrial	DAP3	97093000	136690000	164160000	75799000	90363000	111510000	74686000	123560000	96928000	65820000	106090000	57732000	75067000	120270000	92961000	78674000	126130000	105930000	130210000	209570000	131790000	3	7	3	2	3	2	2	7	2	4	5	3	4	6	5	5	8	3	6	6	5
O43293	O43293	Death-associated protein kinase 3	DAPK3	9846500	8037400	2908200	6771700	30742000	7763300	16956000	49107000	19219000	24944000	105450000	78711000	193110000	308780000	201250000	38656000	26194000	9784400	0	14850000	13425000	0	0	0	0	0	0	1	1	1	0	6	5	7	14	10	2	0	0	0	0	0
P14868;P14868-2	P14868	Aspartate--tRNA ligase, cytoplasmic	DARS	1710200000	1443000000	1812100000	2030300000	2058500000	2381100000	1506000000	1495400000	1816700000	1437700000	1694600000	1860600000	1676500000	1311700000	1742300000	2328600000	2221800000	2819300000	1992600000	2168300000	1735500000	24	23	23	20	24	29	17	21	23	29	31	32	23	26	26	24	33	34	19	17	17
Q6PI48	Q6PI48	Aspartate--tRNA ligase, mitochondrial	DARS2	67583000	54304000	34978000	82888000	92739000	43675000	56923000	53561000	29671000	33470000	31954000	13103000	37870000	46968000	19470000	56654000	50012000	50078000	98921000	150810000	40977000	3	2	2	3	5	1	4	2	0	1	0	0	4	2	0	2	3	1	3	11	0
Q96EP5;Q96EP5-2	Q96EP5	DAZ-associated protein 1	DAZAP1	57737000	50616000	65024000	41826000	42251000	189630000	39565000	43031000	64881000	31876000	26468000	32892000	30884000	20743000	28019000	50427000	54898000	49638000	125690000	123170000	124580000	1	1	2	2	1	4	1	1	2	2	1	1	2	1	1	2	2	2	3	2	2
Q16643;Q16643-3	Q16643	Drebrin	DBN1	4877100000	15721000000	287730000	5382100000	20053000000	1220700000	5920100000	14065000000	526560000	6601500000	11544000000	1411000000	5204900000	12296000000	2459200000	824900000	7745200000	1653700000	2603800000	949010000	49649000	63	112	9	47	127	26	59	106	19	65	116	38	47	135	55	16	80	38	31	12	2
Q9UJU6;Q9UJU6-5	Q9UJU6	Drebrin-like protein	DBNL	10970000	0	18706000	31502000	12456000	19172000	19987000	14063000	30108000	55451000	24191000	49588000	11767000	13755000	15400000	35385000	19355000	28599000	0	0	0	0	0	0	2	0	1	0	0	2	5	2	3	0	0	1	1	0	2	0	0	0
Q9UJU6-2;Q9UJU6-3;Q9UJU6-6;Q9UJU6-4	Q9UJU6	Drebrin-like protein	DBNL	0	0	0	1505100	0	1143900	0	0	1295900	0	0	3172200	1006800	0	0	1568100	0	1228800	0	0	0	0	0	0	0	0	0	0	0	0	0	0	1	0	0	0	0	0	0	0	0	0
P11182	P11182	Lipoamide acyltransferase component of branched-chain alpha-keto acid dehydrogenase complex, mitochondrial	DBT	27620000000	65950000000	69588000000	21860000000	61060000000	65351000000	16097000000	48147000000	42604000000	8097400000	19752000000	16933000000	7606400000	14831000000	15165000000	17179000000	53429000000	46118000000	57899000000	152990000000	137100000000	105	168	145	76	164	142	78	157	123	68	89	106	55	85	89	58	152	139	108	204	178
Q9NV06	Q9NV06	DDB1- and CUL4-associated factor 13	DCAF13	22993000	35661000	0	39953000	31182000	29588000	43169000	38775000	25223000	28648000	23801000	26920000	29884000	27614000	33124000	45203000	32370000	24045000	72716000	44488000	74045000	0	0	0	2	0	1	1	0	0	0	1	2	0	0	2	2	1	0	2	1	3
P61962	P61962	DDB1- and CUL4-associated factor 7	DCAF7	116070000	106840000	95521000	103360000	61066000	31948000	179370000	40727000	66722000	99767000	44319000	71705000	84373000	40171000	37814000	59639000	93724000	55536000	44169000	47732000	53899000	3	3	4	3	3	1	4	2	3	3	3	5	1	2	2	0	4	2	1	1	2
P81605;P81605-2	P81605	Dermcidin;Survival-promoting peptide;DCD-1	DCD	174010000	225990000	45857000	207640000	114190000	39332000	300220000	97551000	194900000	67116000	266580000	130700000	157530000	41563000	321820000	114950000	138180000	239670000	802080000	82291000	168990000	1	3	2	1	0	0	1	0	0	0	0	0	1	0	1	1	0	1	4	3	4
Q6PJP8	Q6PJP8	DNA cross-link repair 1A protein	DCLRE1A	5338100	0	0	0	0	0	11852000	5886100	16696000	6166700	3008300	0	6588500	5041700	5246400	0	4708600	0	0	0	0	0	0	0	0	0	0	1	0	2	0	0	0	0	0	0	0	0	0	0	0	0
Q9NPI6;Q9NPI6-2	Q9NPI6	mRNA-decapping enzyme 1A	DCP1A	190010000	161770000	215390000	220300000	88523000	210280000	199990000	154190000	212310000	138490000	130670000	178600000	247570000	157940000	288760000	162560000	134280000	230140000	187840000	207450000	201950000	5	4	4	2	3	5	5	7	6	6	6	8	5	3	10	3	2	5	3	4	3
Q14203;Q14203-6;Q14203-3;Q14203-4;Q14203-5;Q14203-2	Q14203	Dynactin subunit 1	DCTN1	535070000	435820000	534150000	981310000	436560000	599830000	477840000	302740000	418160000	386860000	263770000	341390000	195850000	239160000	205770000	630890000	448160000	604940000	857510000	798920000	451810000	19	14	19	21	12	15	15	11	15	13	10	14	4	6	9	22	16	17	22	22	14
Q13561;Q13561-3;Q13561-2	Q13561	Dynactin subunit 2	DCTN2	192510000	535780000	57385000	414500000	476090000	193460000	277680000	459050000	168270000	363460000	211060000	187060000	115350000	173220000	101090000	194100000	297800000	191250000	4961700	33224000	2153600	6	17	0	11	18	8	11	13	8	17	11	8	6	13	6	8	15	8	0	0	0
O75935;O75935-3;O75935-2	O75935	Dynactin subunit 3	DCTN3	7527000	11079000	0	12120000	43457000	0	13434000	14787000	6495900	12773000	22496000	9171200	5476000	9000000	4976300	10128000	10404000	7700000	0	0	0	0	0	0	0	2	0	1	0	0	0	1	0	0	0	0	0	0	0	0	0	0
Q9UJW0;Q9UJW0-3;Q9UJW0-2	Q9UJW0	Dynactin subunit 4	DCTN4	33206000	93182000	8710500	69928000	91214000	17093000	60329000	69019000	14586000	73105000	51149000	35006000	38789000	37901000	18626000	31451000	41364000	12644000	0	8442100	0	1	5	0	2	6	0	3	5	0	5	2	1	1	1	1	1	1	0	0	0	0
Q7Z4W1	Q7Z4W1	L-xylulose reductase	DCXR	6678200	20825000	13693000	0	35417000	28183000	0	24510000	7547500	4273000	11527000	2578200	6184300	9628400	11580000	0	10315000	5646900	8290600	16678000	10921000	0	1	0	0	1	2	0	1	0	0	3	0	0	0	0	0	0	0	0	2	0
Q16531	Q16531	DNA damage-binding protein 1	DDB1	225650000	222200000	194090000	322730000	255960000	233690000	236310000	298690000	241860000	240620000	253080000	269610000	296580000	276120000	281200000	344270000	232890000	262770000	197440000	272790000	209970000	10	9	5	9	10	9	7	11	12	12	19	14	15	18	18	15	9	11	7	11	4
P39656;P39656-3;P39656-2	P39656	Dolichyl-diphosphooligosaccharide--protein glycosyltransferase 48 kDa subunit	DDOST	179180000	114340000	103610000	130160000	158740000	131650000	87940000	85623000	78928000	91814000	101740000	66564000	110320000	98055000	85807000	133410000	112660000	91607000	163510000	201000000	181730000	8	4	3	2	3	4	4	4	3	5	7	5	4	7	2	4	7	3	4	6	4
Q96HY6;Q96HY6-2	Q96HY6	DDRGK domain-containing protein 1	DDRGK1	9550500	4433600	4358800	5003900	5839100	5973600	12504000	5238000	5610700	18373000	17834000	12789000	130030000	33438000	93786000	16594000	9120300	8923800	0	8829500	0	0	0	0	0	0	0	0	0	0	0	1	0	2	1	3	0	0	0	0	0	0
P30046;A6NHG4;P30046-2	P30046	D-dopachrome decarboxylase;D-dopachrome decarboxylase-like protein	DDT;DDTL	0	0	0	0	0	0	0	0	0	5079600	4641500	0	0	13997000	0	0	0	0	0	0	0	0	0	0	0	0	0	0	0	0	0	0	0	0	1	0	0	0	0	0	0	0
Q92499;Q92499-3;Q92499-2	Q92499	ATP-dependent RNA helicase DDX1	DDX1	521140000	373460000	388990000	783930000	300850000	553950000	603160000	350110000	479380000	579310000	364290000	567030000	1491600000	645710000	1021900000	680170000	558600000	559130000	432830000	439270000	328850000	18	8	10	11	10	15	14	8	17	20	21	21	29	25	31	14	15	20	8	9	8
Q13206	Q13206	Probable ATP-dependent RNA helicase DDX10	DDX10	220460000	232960000	222070000	150040000	58746000	92684000	462030000	431510000	401850000	860810000	571380000	612410000	1347600000	918650000	1268200000	397310000	269600000	311150000	204760000	134280000	153550000	5	5	3	1	1	0	18	11	19	24	22	29	33	32	42	13	11	10	4	3	1
Q96FC9;A8MPP1;Q92771;Q96FC9-2;Q96FC9-4;Q96FC9-3	Q96FC9	Probable ATP-dependent RNA helicase DDX11;Putative ATP-dependent RNA helicase DDX11-like protein 8;Putative ATP-dependent RNA helicase DDX12	DDX11;DDX11L8;DDX12P	0	3010000	0	0	5082700	0	0	2952100	0	0	3467700	0	0	3380100	0	0	4086500	0	0	0	0	0	0	0	0	1	0	0	1	0	0	1	0	0	1	0	0	0	0	0	0	0
Q92841;Q92841-3;Q92841-1;Q92841-2	Q92841	Probable ATP-dependent RNA helicase DDX17	DDX17	1218200000	762130000	815170000	1075900000	810580000	1488900000	900260000	809210000	690420000	540230000	675020000	461940000	753730000	727320000	629580000	785550000	681930000	717020000	2038500000	1247700000	1350800000	22	12	16	15	16	26	15	17	15	13	17	12	15	18	16	15	11	17	19	19	19
Q9NVP1	Q9NVP1	ATP-dependent RNA helicase DDX18	DDX18	885570000	712950000	874570000	881940000	722810000	856520000	733550000	834640000	555160000	447560000	586570000	534190000	525580000	578590000	593470000	668110000	781560000	775910000	1228700000	1471600000	1757500000	28	19	24	17	21	19	17	18	16	15	22	19	15	19	20	13	20	24	26	25	30
Q9NUU7;Q9NUU7-2	Q9NUU7	ATP-dependent RNA helicase DDX19A	DDX19A	264100000	219430000	247240000	567530000	244750000	279740000	333960000	190590000	201780000	287210000	198190000	224590000	69676000	212080000	86839000	348770000	244700000	285060000	460550000	481600000	350790000	14	8	8	16	10	9	11	7	11	9	10	10	0	5	5	10	11	16	11	13	9
Q9UMR2;Q9UMR2-2;Q9UMR2-4;Q9UMR2-3	Q9UMR2	ATP-dependent RNA helicase DDX19B	DDX19B	13741000	9055900	6039700	17500000	9482700	10090000	15240000	7444400	6843100	16914000	7952900	10101000	5181200	7714900	5547300	12550000	8899200	13826000	14737000	21128000	9249500	0	1	1	2	2	0	1	1	0	3	3	2	0	1	1	1	1	1	1	1	0
Q9UHI6	Q9UHI6	Probable ATP-dependent RNA helicase DDX20	DDX20	578840000	382680000	722430000	602550000	340700000	517260000	489590000	337470000	519570000	254200000	216260000	240570000	439230000	255070000	347200000	699880000	389070000	541420000	705740000	607480000	488010000	13	17	12	10	11	11	15	13	12	10	5	13	16	7	14	10	12	10	12	4	6
Q9NR30;Q9NR30-2	Q9NR30	Nucleolar RNA helicase 2	DDX21	2278000000	1739600000	2363900000	2385400000	1419400000	2371200000	2619200000	1768200000	1800400000	2023500000	1726900000	1723800000	2759100000	1922700000	2755400000	1963300000	1833900000	2201900000	3101300000	3067100000	4980200000	51	33	45	40	32	39	54	40	40	46	46	64	58	49	65	34	39	45	49	42	52
Q9BUQ8	Q9BUQ8	Probable ATP-dependent RNA helicase DDX23	DDX23	196910000	265220000	210460000	186780000	224710000	210550000	279760000	353030000	363500000	274050000	426530000	403190000	424760000	472200000	505630000	284900000	347760000	273720000	85167000	221750000	122770000	9	7	10	4	5	7	10	22	20	8	24	21	14	21	21	10	21	13	2	4	1
Q9GZR7;Q9GZR7-2	Q9GZR7	ATP-dependent RNA helicase DDX24	DDX24	596040000	530450000	478980000	955740000	646400000	698410000	602170000	520020000	363540000	465460000	513610000	358050000	633840000	515650000	549170000	577720000	478700000	475990000	1044200000	1059300000	777310000	23	15	15	20	16	21	16	16	20	18	23	12	25	19	24	17	19	16	30	26	16
Q96GQ7	Q96GQ7	Probable ATP-dependent RNA helicase DDX27	DDX27	150750000	120550000	161970000	175420000	118250000	174450000	204150000	138450000	141120000	158840000	136050000	134710000	211310000	187850000	233840000	156970000	124870000	137250000	213180000	196920000	284830000	5	3	2	5	3	5	8	7	4	8	6	8	10	10	14	9	5	4	5	5	13
Q9NUL7	Q9NUL7	Probable ATP-dependent RNA helicase DDX28	DDX28	171600000	166900000	118560000	254620000	144820000	141180000	153040000	106080000	109580000	94033000	78988000	72396000	115560000	102470000	97807000	148720000	125290000	115980000	237600000	265900000	243310000	8	3	4	11	8	6	5	6	3	3	1	4	4	5	5	6	6	2	8	7	6
Q9H8H2;Q9H8H2-2;Q9H8H2-4	Q9H8H2	Probable ATP-dependent RNA helicase DDX31	DDX31	419550000	313520000	371240000	438460000	317920000	352190000	357850000	292220000	312150000	323840000	282070000	298630000	404480000	344350000	324450000	347940000	309930000	302800000	568230000	528000000	534910000	11	13	15	9	13	14	12	10	12	16	13	17	17	13	15	9	12	10	19	16	19
O00148;O00148-2;O00148-3	O00148	ATP-dependent RNA helicase DDX39A	DDX39A	3587700000	2926100000	3305800000	3358900000	3797500000	4030800000	2423000000	2706900000	2774500000	1636300000	2586900000	2188200000	1934000000	2289000000	1923800000	2402400000	2506500000	3183200000	4943900000	4920200000	7255400000	36	31	38	22	31	42	26	35	36	22	27	34	22	32	29	18	34	34	34	34	38
Q13838;Q13838-2	Q13838	Spliceosome RNA helicase DDX39B	DDX39B	44726000	0	36121000	15979000	15451000	37540000	11954000	13603000	30005000	5077000	12174000	19067000	8063800	11043000	25475000	14480000	22411000	22959000	16401000	49328000	43040000	1	0	1	2	1	1	1	1	2	0	2	4	1	2	3	2	1	1	1	1	1
O00571;O00571-2;O15523;O15523-2	O00571	ATP-dependent RNA helicase DDX3X;ATP-dependent RNA helicase DDX3Y	DDX3X;DDX3Y	1412700000	718010000	953610000	1767200000	828440000	1092600000	1588400000	841280000	1042100000	923590000	792010000	900730000	874100000	629280000	766550000	1631400000	885360000	882480000	2087600000	903210000	876760000	33	19	20	29	23	25	33	25	22	31	24	32	25	19	18	24	24	20	31	18	13
Q9UJV9	Q9UJV9	Probable ATP-dependent RNA helicase DDX41	DDX41	40590000	51425000	66880000	56161000	31384000	55162000	41861000	77921000	72667000	60183000	80406000	81290000	93588000	107570000	109950000	53245000	53326000	78332000	54690000	79733000	113110000	0	1	1	0	0	0	0	4	3	2	4	6	5	5	6	1	2	1	2	1	1
Q86XP3	Q86XP3	ATP-dependent RNA helicase DDX42	DDX42	706310000	635470000	652720000	153880000	127600000	127700000	1133700000	1055500000	1126000000	2107600000	1842100000	1858300000	2245500000	1092900000	1719400000	1194800000	712070000	786400000	123240000	137900000	81681000	26	19	19	5	6	3	33	23	31	43	51	44	41	36	44	22	27	25	2	3	3
Q7L014	Q7L014	Probable ATP-dependent RNA helicase DDX46	DDX46	2178800000	2426800000	3249200000	128650000	312360000	446510000	2243500000	2286400000	3235700000	4428000000	4984600000	6528900000	5917600000	5574700000	6335000000	2637700000	2372100000	2392900000	117160000	819410000	653770000	38	41	42	2	6	7	39	50	61	71	96	106	73	91	105	33	42	45	2	10	4
Q9H0S4;Q9H0S4-2	Q9H0S4	Probable ATP-dependent RNA helicase DDX47	DDX47	1071900000	822720000	814970000	1031000000	877260000	970500000	951000000	629140000	568520000	651160000	500990000	386780000	623440000	409170000	486670000	813900000	638630000	796570000	1374500000	1566100000	1260500000	18	18	19	15	19	18	16	15	13	17	17	15	15	16	18	14	19	14	18	21	19
Q9Y6V7	Q9Y6V7	Probable ATP-dependent RNA helicase DDX49	DDX49	11380000	10223000	0	10246000	14709000	0	16245000	10012000	8119500	14178000	15565000	8908200	24151000	5210000	9661800	18136000	10784000	7306400	15034000	10837000	0	0	0	0	0	1	0	1	0	0	1	2	1	3	0	0	1	1	0	1	0	0
P17844;P17844-2	P17844	Probable ATP-dependent RNA helicase DDX5	DDX5	4809200000	2915100000	2554800000	5565000000	3420300000	3489300000	4694700000	2876500000	2762200000	2646500000	2262400000	1657400000	4313000000	3090200000	2767900000	3814200000	2788300000	2235800000	7146400000	4745900000	3450700000	43	40	39	40	44	42	51	33	42	37	41	39	44	44	38	36	41	36	55	44	38
Q9BQ39	Q9BQ39	ATP-dependent RNA helicase DDX50	DDX50	42834000	51782000	41101000	51351000	54274000	46839000	61409000	66151000	33846000	36555000	76941000	52091000	53493000	68960000	32747000	37003000	56224000	46033000	59575000	92387000	99571000	0	2	1	0	3	2	1	3	0	2	2	5	3	3	2	2	1	1	1	3	4
Q8N8A6	Q8N8A6	ATP-dependent RNA helicase DDX51	DDX51	10754000	12193000	11733000	16910000	0	10912000	14143000	0	10316000	15141000	10706000	9232600	12084000	26059000	12382000	22910000	19903000	11792000	20545000	18188000	16309000	1	1	0	1	0	1	1	0	0	1	0	1	3	1	1	1	1	1	1	2	2
Q9Y2R4	Q9Y2R4	Probable ATP-dependent RNA helicase DDX52	DDX52	234640000	162630000	204540000	320520000	203750000	216430000	180450000	167050000	112450000	161580000	169340000	154610000	170660000	189260000	150960000	211910000	199590000	151340000	243790000	327490000	296150000	10	8	5	6	7	6	6	8	5	7	8	6	6	9	9	6	11	2	8	6	8
Q8TDD1;Q8TDD1-2	Q8TDD1	ATP-dependent RNA helicase DDX54	DDX54	1167200000	1049600000	949330000	1628700000	1255700000	1208400000	1033000000	873650000	747620000	733650000	1018200000	688620000	1004200000	1143200000	765260000	1051900000	1018700000	936020000	1705800000	1972200000	1700300000	23	25	22	26	25	22	23	26	23	22	26	21	23	23	22	21	32	24	23	30	26
Q8NHQ9	Q8NHQ9	ATP-dependent RNA helicase DDX55	DDX55	80892000	63742000	92021000	116580000	56232000	92770000	81240000	56935000	64383000	67367000	64057000	59211000	100050000	57328000	66026000	73804000	57234000	81374000	145350000	147940000	172320000	6	3	4	6	2	3	6	3	3	4	1	3	5	3	8	5	3	3	7	7	6
Q9NY93;Q9NY93-2	Q9NY93	Probable ATP-dependent RNA helicase DDX56	DDX56	152350000	110340000	103980000	246470000	116210000	158790000	180830000	117830000	101980000	163310000	62007000	57357000	116710000	70913000	95313000	153430000	105050000	116340000	242840000	266060000	214860000	3	6	5	6	5	3	7	4	3	3	1	1	3	3	2	6	4	3	6	5	6
P26196	P26196	Probable ATP-dependent RNA helicase DDX6	DDX6	83465000	74204000	65652000	104010000	62260000	100950000	89265000	69453000	82739000	131880000	102550000	105660000	90339000	70500000	74046000	108810000	83098000	68508000	47392000	53329000	31451000	4	3	2	5	1	2	3	2	5	2	8	8	6	5	5	7	3	2	1	0	1
O75398;O75398-4;O75398-3;O75398-5	O75398	Deformed epidermal autoregulatory factor 1 homolog	DEAF1	4350000	2505200	3582500	0	0	0	5126300	4798700	4921700	8162600	7905200	12244000	16980000	10542000	16476000	5523300	0	3552600	0	0	0	0	0	0	0	0	0	0	0	1	1	2	1	3	0	2	1	0	0	0	0	0
Q16698;Q16698-2	Q16698	2,4-dienoyl-CoA reductase, mitochondrial	DECR1	31519000	17256000	17212000	36884000	23004000	23222000	21260000	7877300	13870000	11496000	5026700	10112000	22302000	0	16136000	15803000	17390000	22602000	54207000	56148000	39922000	1	1	1	2	1	2	1	0	1	0	0	0	1	0	1	1	1	0	4	3	3
Q9NUI1;Q9NUI1-3	Q9NUI1	Peroxisomal 2,4-dienoyl-CoA reductase	DECR2	159030000	94902000	155200000	236270000	209460000	284730000	148960000	114300000	148810000	82329000	98318000	91359000	121750000	173780000	114130000	167820000	153770000	160830000	297100000	219430000	257680000	2	4	3	5	4	8	3	3	6	3	1	4	5	2	3	3	4	5	5	4	7
O75618;O75618-2	O75618	Death effector domain-containing protein	DEDD	0	0	5044600	0	0	0	0	0	0	6108500	0	0	17991000	0	5738600	0	0	0	0	0	0	0	0	0	0	0	0	0	0	0	0	0	0	2	0	1	0	0	0	0	0	0
O15121	O15121	Sphingolipid delta(4)-desaturase DES1	DEGS1	9560500	0	8620600	10365000	8189300	3039400	0	4480500	2448300	0	4167300	4597600	7463900	4684400	2870700	0	3162300	0	0	4529500	0	1	0	1	1	1	0	0	0	0	0	0	0	2	0	0	0	0	0	0	0	0
P35659;P35659-2	P35659	Protein DEK	DEK	78936000	43945000	34479000	32010000	60650000	26828000	39707000	51957000	30590000	46630000	51279000	28893000	39768000	60642000	26999000	35797000	73579000	47786000	47006000	117520000	74574000	3	1	0	0	2	0	0	1	0	1	1	0	1	4	0	0	4	0	0	2	2
A2RUS2;A2RUS2-2	A2RUS2	DENN domain-containing protein 3	DENND3	5838900	12807000	12110000	33244000	16973000	13012000	8836500	0	17723000	21037000	8361300	15801000	5698000	4811500	8466600	32709000	11157000	29274000	6616300	0	0	0	0	0	2	0	0	0	0	1	1	0	1	0	0	0	2	0	3	0	0	0
Q5VZ89-7;Q5VZ89;Q5VZ89-3;Q5VZ89-5	Q5VZ89	DENN domain-containing protein 4C	DENND4C	136300000	134000000	144540000	347020000	122840000	271980000	351210000	241680000	343230000	410180000	227830000	351770000	292400000	281230000	352020000	417490000	214850000	243510000	0	0	0	0	3	2	14	2	12	10	8	12	15	11	18	16	17	20	17	12	8	0	0	0
Q6ZUT9;Q6ZUT9-2	Q6ZUT9	DENN domain-containing protein 5B	DENND5B	60675000	59307000	61371000	19307000	49532000	24727000	56353000	70530000	57084000	37252000	50188000	45444000	39747000	20459000	43505000	41068000	34570000	45273000	36246000	78575000	68444000	0	0	0	0	0	0	0	0	1	1	0	2	0	1	0	0	1	0	0	0	0
Q9BUN8;Q9BUN8-2	Q9BUN8	Derlin-1	DERL1	68431000	56663000	56110000	128310000	75654000	68151000	115200000	51703000	40797000	58772000	55851000	22609000	40368000	63045000	52413000	67735000	49325000	53565000	108220000	79201000	96158000	3	1	1	4	3	3	4	1	1	2	1	1	2	2	3	1	1	2	1	1	2
Q9GZP9	Q9GZP9	Derlin-2	DERL2	88576000	59916000	49475000	112350000	132070000	73161000	66166000	61285000	42371000	54311000	56237000	35201000	56335000	45311000	46472000	78684000	83581000	89637000	135730000	117630000	108190000	4	2	2	5	3	4	4	4	3	4	1	3	4	4	5	4	3	3	4	3	5
O60443;O60443-3	O60443	Non-syndromic hearing impairment protein 5	DFNA5	39353000	3176100	43041000	91264000	50076000	33600000	50446000	42273000	62978000	139390000	84465000	54493000	30801000	59703000	55847000	172530000	79797000	96486000	2913600	10474000	0	1	0	0	3	1	1	1	2	1	5	6	4	1	1	3	5	3	2	0	0	0
Q96DF8	Q96DF8	Protein DGCR14	DGCR14	3567900	0	3960400	0	0	0	8040800	0	0	4112800	0	0	0	0	0	2869000	0	0	0	2772600	0	0	0	0	0	0	0	1	0	0	0	0	0	0	0	0	0	0	0	0	0	0
Q8WYQ5;Q8WYQ5-3	Q8WYQ5	Microprocessor complex subunit DGCR8	DGCR8	72445000	85073000	13845000	0	20269000	227330000	179200000	188970000	190880000	552250000	605540000	509540000	942000000	891180000	1404400000	152090000	185080000	161520000	32789000	22212000	189440000	0	2	1	0	0	0	4	1	2	5	12	13	13	16	17	1	2	1	0	0	0
Q15392;Q15392-2	Q15392	Delta(24)-sterol reductase	DHCR24	287710000	304220000	266550000	427170000	454350000	412990000	379700000	240570000	187540000	261960000	323660000	207940000	307000000	281720000	244640000	291280000	331030000	282020000	488100000	456530000	414780000	7	6	5	8	7	6	4	3	4	5	9	4	8	7	7	7	8	8	4	8	7
Q9UBM7	Q9UBM7	7-dehydrocholesterol reductase	DHCR7	350430000	319100000	301130000	535290000	538740000	320340000	351220000	221200000	292250000	172880000	303750000	131970000	270280000	260350000	234080000	374780000	402090000	276570000	535280000	354860000	567580000	4	4	2	6	6	3	4	2	3	3	3	2	6	6	6	7	5	4	3	2	2
P00374;P00374-2	P00374	Dihydrofolate reductase	DHFR	46822000	32650000	38914000	92081000	0	62700000	40823000	15103000	33571000	16383000	0	11146000	20494000	10924000	18994000	57605000	12820000	78107000	146150000	51583000	105260000	2	1	1	1	0	2	2	0	1	0	0	0	0	0	0	1	0	2	1	1	2
Q6UX07;Q6UX07-2;Q6UX07-3	Q6UX07	Dehydrogenase/reductase SDR family member 13	DHRS13	23029000	23746000	14942000	50532000	28649000	16869000	16827000	11804000	15898000	31594000	10972000	11408000	13221000	13148000	7513800	41101000	17126000	17462000	37096000	46222000	18661000	1	1	0	1	1	0	0	0	0	1	0	0	0	0	0	1	0	0	0	1	0
Q9Y394;Q9Y394-2	Q9Y394	Dehydrogenase/reductase SDR family member 7	DHRS7	6654100	0	0	0	0	0	4761900	0	0	4741100	0	5146200	10006000	5447000	10902000	4123800	4383900	4530800	0	0	0	1	0	0	0	0	0	0	0	0	0	0	0	2	0	1	0	0	0	0	0	0
Q6IAN0	Q6IAN0	Dehydrogenase/reductase SDR family member 7B	DHRS7B	233070000	198740000	215820000	284450000	234020000	304860000	179900000	203860000	179770000	139480000	156520000	135500000	122870000	187000000	156760000	142560000	212670000	246710000	383650000	445550000	350740000	7	9	6	6	10	8	7	6	4	7	8	4	6	10	5	3	5	9	7	7	6
Q96HY7	Q96HY7	Probable 2-oxoglutarate dehydrogenase E1 component DHKTD1, mitochondrial	DHTKD1	4318100	4864300	5284800	0	4141800	0	4738700	3929600	4652900	2217100	2564800	3145100	2349400	3123100	4411100	4845600	5715900	0	12172000	18991000	17149000	0	0	0	0	0	0	0	0	0	0	0	0	0	0	0	0	0	0	1	2	1
O43143	O43143	Pre-mRNA-splicing factor ATP-dependent RNA helicase DHX15	DHX15	1177600000	1342600000	1614600000	678840000	744610000	916770000	1486300000	1640500000	1850200000	1474300000	1397200000	1788800000	2266200000	1854100000	2116600000	1516500000	1465500000	1408700000	1052600000	1238800000	1503600000	24	32	33	13	16	24	20	31	41	26	42	43	36	42	55	26	38	37	20	29	28
O60231	O60231	Putative pre-mRNA-splicing factor ATP-dependent RNA helicase DHX16	DHX16	64402000	94770000	38567000	54607000	99437000	11501000	79474000	72986000	115170000	166490000	191350000	145260000	136400000	87909000	108800000	156680000	78855000	78475000	18358000	26622000	36453000	3	2	0	2	1	0	3	3	6	9	9	9	9	5	5	8	4	3	0	0	1
Q7Z478	Q7Z478	ATP-dependent RNA helicase DHX29	DHX29	61871000	47389000	46092000	190220000	57143000	173950000	167020000	68198000	93290000	390160000	116250000	322970000	429730000	245260000	289200000	255580000	119090000	136910000	0	1767100	11414000	4	1	0	7	2	6	7	2	5	20	11	20	17	13	13	10	6	6	0	0	0
Q7L2E3;Q7L2E3-2;Q7L2E3-3	Q7L2E3	Putative ATP-dependent RNA helicase DHX30	DHX30	239540000	159680000	213560000	389010000	152930000	227690000	226290000	123730000	170720000	165660000	110270000	119250000	246410000	141400000	188030000	250360000	152290000	198990000	411420000	354460000	378650000	12	8	9	12	6	7	9	5	6	8	6	9	12	13	15	12	7	8	14	12	14
Q9H6R0;Q9H6R0-2	Q9H6R0	Putative ATP-dependent RNA helicase DHX33	DHX33	295290000	291160000	232180000	414670000	278450000	283170000	307110000	284500000	185320000	284310000	279190000	205170000	322870000	318360000	308900000	306440000	260940000	244810000	510600000	472580000	468840000	8	9	6	10	6	10	11	6	6	12	9	8	10	14	11	8	8	5	11	8	10
Q14147	Q14147	Probable ATP-dependent RNA helicase DHX34	DHX34	33502000	22733000	20674000	33065000	21779000	22932000	37225000	20957000	35797000	32331000	24779000	12970000	20691000	19857000	15658000	15570000	25525000	40069000	42273000	43266000	56589000	3	3	0	3	0	1	3	2	1	4	2	0	3	0	0	0	2	3	1	4	1
Q9H5Z1;Q9H5Z1-2	Q9H5Z1	Probable ATP-dependent RNA helicase DHX35	DHX35	37650000	21327000	22222000	14746000	0	6641000	26115000	30744000	24824000	23586000	28206000	28952000	74193000	31817000	74373000	39366000	23327000	20542000	0	0	0	2	0	0	0	0	0	0	2	0	1	2	1	2	3	8	1	0	0	0	0	0
Q9H2U1;Q9H2U1-3;Q9H2U1-2	Q9H2U1	ATP-dependent RNA helicase DHX36	DHX36	41012000	17448000	17049000	38412000	18699000	22252000	25034000	16928000	20736000	28618000	14010000	18499000	30298000	24013000	22988000	40044000	23940000	28058000	51677000	23462000	24369000	3	0	0	2	0	1	2	0	0	1	1	0	2	1	1	3	1	1	0	0	0
Q8IY37	Q8IY37	Probable ATP-dependent RNA helicase DHX37	DHX37	491720000	453390000	448770000	638620000	570820000	574990000	457900000	463020000	355420000	373000000	407350000	327230000	408680000	345310000	291410000	427180000	358470000	468780000	815940000	846910000	695160000	20	16	18	15	21	19	19	19	14	12	19	13	16	16	15	13	16	11	23	23	19
Q92620	Q92620	Pre-mRNA-splicing factor ATP-dependent RNA helicase PRP16	DHX38	54428000	59581000	39272000	28110000	10174000	20204000	156050000	76064000	102830000	138790000	163300000	169010000	170840000	98362000	126520000	147880000	72864000	97069000	0	7072700	9146100	0	3	0	0	0	0	8	4	2	12	10	12	8	12	8	4	2	4	0	0	0
Q8IX18;Q8IX18-3;Q8IX18-4;Q8IX18-2	Q8IX18	Probable ATP-dependent RNA helicase DHX40	DHX40	46864000	18540000	40061000	70464000	18010000	31925000	42009000	30029000	23834000	37985000	12140000	44846000	30190000	15731000	23544000	55639000	18433000	43845000	90240000	34499000	55557000	3	0	1	3	0	0	2	0	0	0	0	1	1	0	0	2	1	1	4	1	1
Q14562	Q14562	ATP-dependent RNA helicase DHX8	DHX8	34226000	18834000	77584000	9429200	0	10979000	55251000	67584000	114400000	90484000	103720000	125460000	265020000	152460000	211750000	100340000	40808000	86947000	8680600	27064000	38932000	0	0	1	0	0	0	2	3	3	4	4	6	8	6	9	3	1	2	0	0	0
Q08211	Q08211	ATP-dependent RNA helicase A	DHX9	3033500000	2157300000	2394800000	2504500000	1791100000	2370400000	3081700000	2293400000	2576300000	2580500000	2233200000	2612700000	3244200000	2711200000	3350300000	2346400000	1963800000	2416500000	3899600000	2795900000	3782900000	55	38	47	33	34	39	52	43	56	39	45	54	51	48	61	40	47	45	50	39	45
Q9NR28;Q9NR28-2;Q9NR28-3	Q9NR28	Diablo homolog, mitochondrial	DIABLO	38890000	13337000	16964000	0	0	12834000	28901000	10147000	20937000	15569000	6914700	12160000	0	4250000	0	23055000	12618000	22207000	11163000	8575700	6004600	2	1	1	0	0	1	2	2	2	1	1	1	0	0	0	1	1	1	1	1	1
O60610;O60610-2;O60610-3	O60610	Protein diaphanous homolog 1	DIAPH1	70420000	36231000	82466000	223930000	72639000	129740000	163680000	70292000	105480000	138380000	106320000	109020000	70242000	118190000	91728000	163560000	96598000	113730000	47499000	45729000	93780000	2	0	1	6	1	3	4	3	4	7	9	9	0	8	6	6	5	2	0	1	2
Q9NSV4;Q9NSV4-6;Q9NSV4-5;Q9NSV4-4;Q9NSV4-7;Q9NSV4-2;Q9NSV4-1	Q9NSV4	Protein diaphanous homolog 3	DIAPH3	22678000	8256600	6651000	73464000	6425500	16472000	16906000	0	8191600	14862000	11628000	9387600	5722900	6412600	5702300	30859000	13983000	13869000	4462200	6492600	0	1	0	0	4	0	1	0	0	0	0	0	0	0	0	0	1	1	1	0	0	0
Q9UPY3;Q9UPY3-2	Q9UPY3	Endoribonuclease Dicer	DICER1	2251300	0	1975700	0	0	0	2346400	0	0	11740000	3643100	0	4380300	0	2985400	8334100	0	0	0	0	0	0	0	0	0	0	0	1	0	0	1	0	0	0	0	0	1	0	0	0	0	0
Q9BTC0;Q9BTC0-1	Q9BTC0	Death-inducer obliterator 1	DIDO1	1770100000	1928300000	2537300000	394470000	396220000	508970000	2314700000	2752200000	2985100000	2617500000	3498800000	4977200000	3609300000	2429900000	4240400000	2220200000	2321800000	2510900000	402980000	540010000	361990000	50	48	52	5	8	13	48	63	74	56	81	95	73	61	90	42	61	61	6	13	7
Q9UNQ2	Q9UNQ2	Probable dimethyladenosine transferase	DIMT1	667990000	632810000	514290000	966340000	696170000	667600000	621610000	488710000	353330000	420920000	443440000	262860000	458330000	415370000	335530000	561870000	456260000	482470000	1143100000	1092200000	863220000	11	13	10	12	13	13	10	13	8	12	10	14	9	13	9	10	10	9	18	13	10
Q14689;Q14689-6;Q14689-5;Q14689-3;Q14689-2;Q14689-4	Q14689	Disco-interacting protein 2 homolog A	DIP2A	0	0	0	19899000	10355000	0	0	0	0	0	8381100	8450100	0	8729300	0	3571400	6296600	0	0	0	0	0	0	0	0	0	1	0	0	0	0	0	1	0	0	0	1	0	0	0	0	0
Q9P265	Q9P265	Disco-interacting protein 2 homolog B	DIP2B	11898000	8678200	15091000	30948000	11264000	16943000	18555000	11493000	16217000	24533000	24021000	25135000	23472000	16013000	22132000	34298000	20610000	21682000	10195000	0	0	0	0	0	0	0	0	1	0	0	3	2	2	2	0	1	2	1	2	0	0	0
Q9Y2L1;Q9Y2L1-2	Q9Y2L1	Exosome complex exonuclease RRP44	DIS3	16286000	12424000	14084000	33057000	21781000	0	23392000	13924000	14357000	34241000	17793000	25184000	14822000	15688000	12020000	32448000	16455000	16681000	19308000	32223000	18780000	1	0	0	1	0	1	2	0	0	1	0	2	0	1	0	3	0	0	0	2	0
Q8TF46;Q8TF46-2;Q8TF46-4;Q8TF46-3	Q8TF46	DIS3-like exonuclease 1	DIS3L	18432000	20192000	8275600	52604000	22529000	22436000	37596000	22858000	26652000	53816000	17744000	57007000	29753000	28208000	23113000	45651000	15260000	15955000	0	0	0	0	0	0	2	0	0	1	0	1	3	0	5	2	1	0	1	0	0	0	0	0
O60832;O60832-2	O60832	H/ACA ribonucleoprotein complex subunit 4	DKC1	129050000	166820000	197960000	83418000	115520000	109500000	157020000	151760000	186530000	170410000	160590000	207340000	314210000	288570000	340780000	170180000	169670000	176660000	154960000	195550000	183220000	6	10	3	3	5	3	5	7	4	7	5	12	14	18	13	6	7	5	3	4	5
P10515	P10515	Dihydrolipoyllysine-residue acetyltransferase component of pyruvate dehydrogenase complex, mitochondrial	DLAT	841880000	1367000000	1086300000	751450000	1110300000	1084200000	538700000	971170000	843460000	271520000	390340000	293230000	303760000	252720000	387820000	802080000	1350700000	1000700000	1479600000	2861500000	2072200000	16	19	15	10	19	15	10	17	14	7	9	6	9	8	8	10	17	19	18	26	17
P09622;P09622-2;P09622-3	P09622	Dihydrolipoyl dehydrogenase, mitochondrial	DLD	160640000	192300000	155410000	150410000	123900000	201930000	104270000	177920000	112030000	59795000	91233000	59641000	42406000	67666000	73214000	142790000	202890000	182930000	238340000	473950000	400660000	7	10	6	4	4	7	3	9	5	3	4	2	1	3	6	5	10	10	9	11	11
Q12959;Q12959-5;Q12959-3;Q12959-2;Q12959-6;Q12959-4;Q12959-7;Q12959-8;Q12959-9	Q12959	Disks large homolog 1	DLG1	18684000	41486000	8423300	25580000	68422000	12210000	33933000	82383000	49348000	115680000	166390000	272080000	412050000	363900000	279580000	39703000	80517000	48349000	2956400	0	2140500	0	1	0	1	2	0	1	3	3	8	7	14	14	14	12	0	4	1	0	0	0
Q8TDM6;Q8TDM6-4;Q8TDM6-2	Q8TDM6	Disks large homolog 5	DLG5	1894200000	1806300000	1702900000	2119600000	2471200000	1868500000	2672400000	2169200000	3095900000	980120000	1655700000	1055000000	989280000	1306400000	845760000	1035500000	1052500000	906330000	5380700	3486000	13154000	48	49	44	34	55	44	54	51	68	29	55	42	30	44	31	32	35	31	0	0	0
Q15398;Q15398-3;Q15398-1	Q15398	Disks large-associated protein 5	DLGAP5	7774500	0	0	21276000	0	43273000	22726000	3782800	12325000	108700000	20821000	61967000	17098000	28525000	17471000	28363000	7695700	9075200	0	0	0	0	0	0	0	0	0	0	0	1	10	1	5	1	2	0	1	0	0	0	0	0
P36957;P36957-2	P36957	Dihydrolipoyllysine-residue succinyltransferase component of 2-oxoglutarate dehydrogenase complex, mitochondrial	DLST	529400000	858400000	1285500000	475810000	594450000	1336100000	294430000	643260000	695230000	566640000	1056200000	1058100000	744630000	1374300000	1128000000	504800000	482870000	583630000	834040000	1697700000	2211000000	6	11	16	10	11	14	5	12	8	5	13	16	12	13	14	9	6	11	11	14	13
Q9NPF5	Q9NPF5	DNA methyltransferase 1-associated protein 1	DMAP1	602510000	504480000	673800000	380140000	305930000	371480000	443510000	611300000	619480000	650720000	656910000	863480000	1006800000	729440000	789940000	794630000	732780000	862830000	210180000	246680000	219770000	23	14	14	11	10	10	10	20	21	22	25	26	29	22	24	20	21	20	1	4	3
P11532;P11532-4;P11532-3;P11532-2	P11532	Dystrophin	DMD	48652000	40347000	48893000	79829000	51093000	62666000	63554000	36652000	33313000	47601000	50252000	21630000	49273000	25849000	22187000	39995000	37524000	29457000	58974000	44272000	39799000	3	2	0	4	0	2	3	2	1	1	2	1	4	2	0	1	2	1	1	0	0
P11532-5;P11532-8;P11532-7;P11532-6;P11532-10;P11532-9	P11532	Dystrophin	DMD	25117000	0	0	0	0	0	21617000	6405500	0	9469400	7680600	7452000	0	0	0	14901000	19845000	9434100	20121000	15619000	15959000	0	0	0	0	0	0	0	1	0	0	1	1	0	0	0	1	0	0	1	0	0
Q86Y56;Q86Y56-2;Q86Y56-3	Q86Y56	Dynein assembly factor 5, axonemal	DNAAF5	13734000	7729500	0	41577000	8012800	8086000	13333000	6825300	9000300	15891000	6387200	0	0	4722800	0	15567000	9300600	12542000	17429000	0	12036000	0	0	0	1	0	0	1	0	0	2	0	0	0	0	0	0	0	0	1	0	0
Q8TE73	Q8TE73	Dynein heavy chain 5, axonemal	DNAH5	24012000	14048000	22147000	239530000	68907000	137430000	36507000	18931000	32506000	106760000	63068000	78685000	72063000	59937000	120810000	73301000	28751000	55185000	0	17404000	0	2	2	2	1	1	0	3	1	1	2	1	3	4	1	2	2	3	2	0	0	0
P31689;P31689-2	P31689	DnaJ homolog subfamily A member 1	DNAJA1	349550000	279430000	190510000	548490000	306580000	315790000	500920000	281290000	326870000	190870000	149690000	143600000	136030000	166650000	118850000	323800000	313830000	253150000	373740000	416860000	244360000	12	14	7	14	17	11	14	16	12	6	9	9	10	10	5	10	12	11	8	13	3
O60884	O60884	DnaJ homolog subfamily A member 2	DNAJA2	182060000	305040000	163870000	394060000	364890000	234990000	251950000	270140000	231890000	83590000	127140000	126980000	72847000	156340000	69238000	238480000	294450000	197540000	330420000	279180000	93347000	7	5	3	9	8	6	4	9	12	2	3	4	1	5	2	6	5	4	8	6	0
Q96EY1;Q96EY1-2	Q96EY1	DnaJ homolog subfamily A member 3, mitochondrial	DNAJA3	1011900000	1151900000	1364000000	1501600000	1516800000	1621600000	928740000	964360000	907940000	568570000	792830000	661650000	816420000	1072800000	788260000	1038400000	1162300000	1236700000	1901800000	2286100000	2098900000	23	26	26	19	34	27	18	21	25	19	20	23	17	28	25	21	23	24	25	31	25
Q8WW22;Q8WW22-2;Q8WW22-3	Q8WW22	DnaJ homolog subfamily A member 4	DNAJA4	13759000	12305000	0	32318000	15100000	10952000	14357000	16040000	10945000	11413000	6467900	9614200	6969900	19897000	3783900	9579800	13470000	0	15869000	11377000	11212000	0	0	0	1	0	0	1	1	0	0	0	0	0	1	0	0	0	0	1	0	0
P25685;P25685-2	P25685	DnaJ homolog subfamily B member 1	DNAJB1	77914000	72012000	63411000	484790000	202050000	237070000	133420000	78365000	102790000	192400000	124640000	134730000	91998000	140880000	114300000	277870000	179970000	147500000	4584200	0	0	3	2	0	15	11	11	9	5	8	9	8	6	4	8	7	11	11	11	0	0	0
Q9UBS4	Q9UBS4	DnaJ homolog subfamily B member 11	DNAJB11	452720000	485430000	582040000	453400000	554440000	691620000	316040000	385920000	343150000	198900000	242450000	235590000	252560000	359960000	330640000	332480000	419560000	414850000	706840000	971310000	700610000	14	11	12	12	13	13	8	7	9	8	9	11	9	13	10	12	11	11	15	15	13
Q9NXW2;Q9NXW2-2	Q9NXW2	DnaJ homolog subfamily B member 12	DNAJB12	63280000	44515000	32797000	85226000	98310000	76157000	43203000	41115000	29412000	21389000	30213000	24545000	49960000	69351000	38415000	49078000	55223000	40219000	76449000	87733000	38729000	2	1	1	2	4	3	2	0	1	1	1	1	3	2	3	1	3	2	3	2	0
Q9UDY4	Q9UDY4	DnaJ homolog subfamily B member 4	DNAJB4	0	0	11907000	23064000	15072000	5306200	0	5480100	0	1729500	4030400	0	0	4125800	1852800	2976700	2887100	8166900	0	3404500	0	0	0	1	2	2	0	0	0	0	0	0	0	0	0	0	0	0	0	0	0	0
O75190;O75190-3;O75190-4	O75190	DnaJ homolog subfamily B member 6	DNAJB6	338270000	190540000	184610000	556460000	201690000	218450000	323390000	180850000	161220000	177430000	121010000	95284000	156030000	124950000	77053000	229030000	168260000	204770000	635380000	349580000	294870000	12	5	8	10	10	7	9	9	4	10	4	2	6	3	2	7	8	6	12	10	11
Q8IXB1;Q8IXB1-2	Q8IXB1	DnaJ homolog subfamily C member 10	DNAJC10	134200000	188690000	138450000	189150000	219770000	144630000	152110000	130340000	97770000	107670000	98243000	93548000	110220000	119230000	97438000	135220000	117110000	115130000	219020000	168370000	186600000	10	9	7	8	13	6	5	5	7	8	7	1	5	4	7	6	8	6	8	5	5
Q9NVH1;Q9NVH1-3;Q9NVH1-2	Q9NVH1	DnaJ homolog subfamily C member 11	DNAJC11	474940000	407410000	474710000	730540000	459810000	631040000	413490000	374280000	364790000	323780000	300030000	274060000	363980000	337360000	305340000	431240000	417060000	452550000	834660000	925320000	751860000	13	15	17	17	14	17	10	17	14	11	17	10	11	12	11	13	14	16	23	17	16
O75165	O75165	DnaJ homolog subfamily C member 13	DNAJC13	1373800000	1256000000	1551100000	2665600000	1293500000	2886300000	1765500000	1206800000	1889200000	1364900000	882400000	1503600000	1555200000	687500000	1369800000	2215600000	1351700000	2240400000	815350000	923210000	812590000	37	40	44	64	47	68	43	36	57	54	39	63	46	29	40	49	53	56	18	14	14
Q9Y2G8	Q9Y2G8	DnaJ homolog subfamily C member 16	DNAJC16	14845000	15656000	14724000	22309000	30761000	21849000	10538000	35167000	8272000	11692000	15577000	8435100	19184000	21612000	13601000	12004000	19429000	10647000	19886000	25702000	25057000	1	1	0	1	1	2	1	1	0	0	1	0	1	2	1	0	2	1	1	1	1
Q99615;Q99615-2	Q99615	DnaJ homolog subfamily C member 7	DNAJC7	22709000	13591000	4909700	316180000	53514000	198030000	38419000	13724000	15126000	8870100	7703600	10414000	10937000	17095000	4829700	27726000	26977000	10156000	5007600	24283000	8518100	0	0	0	12	3	8	2	0	0	0	0	0	0	0	0	0	1	1	1	1	0
O75937	O75937	DnaJ homolog subfamily C member 8	DNAJC8	15690000	0	9975300	0	0	0	19525000	12666000	15505000	41186000	22973000	34317000	16353000	13716000	15166000	13632000	15578000	13881000	0	0	0	0	0	0	0	0	0	2	0	0	4	2	3	0	0	0	0	0	0	0	0	0
O00429;O00429-2;O00429-4;O00429-3;O00429-5;O00429-8;O00429-6;O00429-7	O00429	Dynamin-1-like protein	DNM1L	40906000	57970000	43598000	121420000	66985000	73392000	100460000	43697000	67318000	167090000	81632000	151790000	62146000	85473000	64139000	137900000	84428000	66688000	11231000	0	11900000	1	1	0	4	2	0	4	0	1	12	7	11	3	5	6	8	3	1	0	0	0
P50570;P50570-2;P50570-5;P50570-3;P50570-4	P50570	Dynamin-2	DNM2	25253000	31579000	27995000	54213000	37142000	49495000	34785000	15623000	23801000	39615000	20039000	23744000	10049000	17351000	9319100	38151000	38221000	46626000	38374000	41194000	60542000	3	2	1	3	3	1	3	0	1	2	1	2	1	2	1	1	3	2	2	1	2
Q6XZF7;Q6XZF7-2	Q6XZF7	Dynamin-binding protein	DNMBP	130980000	70802000	79178000	200390000	80780000	108230000	214880000	105950000	159570000	181770000	104680000	151270000	68577000	100800000	84121000	192120000	82179000	84048000	0	7166800	0	5	3	3	10	3	2	13	5	8	11	8	13	4	7	3	10	3	2	0	0	0
P26358;P26358-2;P26358-3	P26358	DNA (cytosine-5)-methyltransferase 1	DNMT1	146350000	56127000	49472000	139720000	135320000	6598500	335400000	102110000	218760000	275430000	219490000	296030000	585190000	502180000	571400000	226600000	111610000	134450000	12637000	34825000	15523000	6	1	1	4	1	0	11	1	10	17	15	15	25	20	31	6	4	2	0	0	0
Q9H147	Q9H147	Deoxynucleotidyltransferase terminal-interacting protein 1	DNTTIP1	94298000	80233000	126650000	10347000	31113000	26188000	88480000	148930000	194560000	125780000	200140000	185290000	210510000	215570000	234580000	103760000	92713000	127060000	6477000	27169000	14517000	2	4	6	0	1	0	3	5	10	7	9	11	8	7	13	5	4	6	0	1	0
Q5QJE6	Q5QJE6	Deoxynucleotidyltransferase terminal-interacting protein 2	DNTTIP2	145620000	152210000	130420000	184310000	104670000	105560000	238110000	160340000	164460000	238400000	164370000	197130000	421530000	324250000	411850000	249960000	125070000	164800000	153830000	198540000	141480000	4	6	3	5	3	3	6	3	7	6	7	10	14	9	13	8	4	4	2	5	5
Q14185	Q14185	Dedicator of cytokinesis protein 1	DOCK1	24523000	11249000	3392900	13878000	8553000	8357000	21912000	7235900	25781000	16877000	8791900	14321000	19293000	10078000	23144000	15404000	13028000	22715000	12300000	13681000	13923000	1	0	0	0	0	0	1	0	1	0	0	0	0	0	0	0	0	1	0	0	0
Q9H7D0	Q9H7D0	Dedicator of cytokinesis protein 5	DOCK5	56065000	42244000	31443000	123350000	48516000	74165000	74417000	141210000	48892000	78515000	72239000	130580000	43130000	40635000	44015000	167780000	59235000	79150000	50848000	23506000	47843000	0	0	0	3	0	1	1	1	1	1	1	4	0	0	0	5	1	1	0	0	0
Q96HP0	Q96HP0	Dedicator of cytokinesis protein 6	DOCK6	33057000	33034000	0	45084000	88103000	44038000	35465000	42437000	0	27674000	48827000	31952000	27097000	75816000	18354000	0	35572000	0	44326000	46892000	43538000	1	1	0	0	0	0	0	0	0	0	1	1	0	0	1	0	1	0	0	0	0
Q96N67;Q96N67-3;Q96N67-2;Q96N67-4;Q96N67-5;Q96N67-6	Q96N67	Dedicator of cytokinesis protein 7	DOCK7	620260000	680440000	667360000	784650000	672440000	716820000	655590000	674450000	696920000	757140000	828570000	838850000	884320000	790180000	800150000	917770000	649550000	589390000	18345000	37524000	9611400	19	24	23	26	21	29	22	23	31	35	38	35	31	31	33	25	27	23	0	2	0
Q9BZ29;Q9BZ29-5;Q9BZ29-3;Q9BZ29-4	Q9BZ29	Dedicator of cytokinesis protein 9	DOCK9	12092000	24883000	14502000	19146000	15669000	19838000	12335000	14378000	10707000	14996000	8030300	10229000	38815000	11313000	7035100	13767000	10899000	13889000	13823000	7444800	9117100	1	1	1	0	0	1	1	0	1	1	0	0	5	2	1	2	1	1	1	0	1
Q86YN1-2;Q86YN1	Q86YN1	Dolichyldiphosphatase 1	DOLPP1	9431400	5171400	6448300	19350000	5609700	6106900	9857300	3904600	6595400	10369000	0	6726400	13479000	0	8318100	0	4784500	6852600	8123300	5614000	8190500	0	0	0	2	0	0	0	0	0	1	0	1	1	0	0	0	0	0	0	0	0
Q8TEK3-2;Q8TEK3	Q8TEK3	Histone-lysine N-methyltransferase, H3 lysine-79 specific	DOT1L	386780000	300360000	481680000	41717000	10417000	64311000	478340000	467720000	801980000	495640000	503820000	517420000	881340000	665420000	763120000	218460000	162650000	210250000	0	14664000	6644300	12	12	15	0	0	1	18	18	27	18	21	27	30	26	32	6	5	7	0	0	0
Q92785;Q92785-2	Q92785	Zinc finger protein ubi-d4	DPF2	146280000	119820000	151470000	73495000	45707000	65416000	141380000	127500000	212300000	106300000	99132000	149840000	186950000	81896000	146630000	166340000	160050000	188090000	77041000	99640000	62815000	6	6	4	4	3	2	6	7	8	5	9	8	7	7	6	4	6	5	1	3	1
Q9H2P9;Q9H2P9-3;Q9H2P9-2;Q9H2P9-4;Q9H2P9-5;Q9H2P9-6	Q9H2P9	Diphthine synthase	DPH5	0	0	0	0	0	0	0	0	0	7883600	0	0	0	0	0	4993000	0	0	0	0	0	0	0	0	1	0	0	0	0	0	1	0	0	0	0	0	0	0	0	0	0	0
O60762	O60762	Dolichol-phosphate mannosyltransferase subunit 1	DPM1	969660000	668240000	1001300000	1269200000	752880000	1242300000	814620000	595660000	734250000	534640000	550530000	424010000	581760000	631710000	639100000	854160000	769430000	831560000	1572100000	1660100000	1477600000	14	9	14	10	11	12	13	11	11	7	11	12	11	8	10	8	10	12	12	13	12
Q9P2X0;Q9P2X0-2	Q9P2X0	Dolichol-phosphate mannosyltransferase subunit 3	DPM3	87316000	41220000	0	108020000	71456000	0	31185000	45761000	0	0	28255000	18195000	27978000	47385000	26008000	37298000	46084000	0	133910000	0	0	2	1	0	1	0	0	0	1	0	0	2	0	1	1	0	0	1	0	1	0	0
Q9C005	Q9C005	Protein dpy-30 homolog	DPY30	10934000	17264000	16692000	8702600	5839300	18016000	15661000	17660000	25842000	11549000	26377000	23771000	23644000	12333000	19164000	29964000	23622000	18446000	8880800	16923000	7941200	0	0	0	0	0	0	0	0	2	0	1	0	1	0	0	1	1	0	0	0	0
Q16555;Q16555-2	Q16555	Dihydropyrimidinase-related protein 2	DPYSL2	13818000	20793000	14771000	45623000	26999000	30851000	42992000	55620000	54209000	109570000	89735000	72816000	29748000	35867000	20594000	52598000	36940000	14996000	0	22996000	20659000	0	0	0	0	0	0	1	2	3	4	5	4	1	1	0	1	1	0	0	0	0
Q01658	Q01658	Protein Dr1	DR1	40493000	0	0	30914000	0	0	32670000	20509000	25017000	18373000	31213000	34335000	28974000	31980000	51409000	25645000	33136000	22609000	54888000	0	0	0	0	0	0	0	0	0	0	0	0	0	0	0	0	3	0	0	0	0	0	0
Q6UX65	Q6UX65	DNA damage-regulated autophagy modulator protein 2	DRAM2	11824000	15268000	13042000	0	0	12611000	0	11279000	9553700	0	9399200	6256500	0	0	0	9997000	11004000	13170000	16026000	17041000	16281000	0	1	0	0	0	0	0	0	0	0	0	0	0	0	0	0	0	0	0	0	0
Q9Y295	Q9Y295	Developmentally-regulated GTP-binding protein 1	DRG1	35390000	15852000	18444000	53780000	23411000	28040000	36349000	27077000	28159000	63634000	37681000	48486000	45920000	36828000	46431000	72429000	32548000	35577000	15616000	7059000	11680000	1	0	0	1	1	0	1	1	0	1	0	1	1	0	1	1	1	2	0	0	0
P55039	P55039	Developmentally-regulated GTP-binding protein 2	DRG2	7670000	0	9667400	24573000	9541300	14471000	11314000	5128500	9091400	11503000	5679400	4200400	2769400	5871600	3487000	23586000	8408800	9636400	11059000	11010000	9416600	0	0	0	3	0	0	0	0	0	2	0	0	0	0	0	1	0	0	0	1	1
Q9NRR4;Q9NRR4-2;Q9NRR4-4;Q9NRR4-3	Q9NRR4	Ribonuclease 3	DROSHA	66381000	47846000	60290000	61311000	25902000	85373000	72410000	61216000	63505000	33445000	59115000	46564000	103990000	115510000	85749000	53981000	43338000	43973000	131240000	77770000	149230000	4	2	2	3	0	4	3	3	3	0	4	2	8	6	8	1	2	0	4	4	4
Q08554;Q08554-2	Q08554	Desmocollin-1	DSC1	34169000	11542000	191880000	38979000	22333000	111900000	17232000	16444000	54140000	11838000	35884000	0	23579000	11556000	18847000	13637000	11022000	45410000	63025000	68862000	126690000	1	0	5	2	0	4	0	0	3	1	2	0	1	0	1	0	0	2	2	2	2
Q02487;Q02487-2	Q02487	Desmocollin-2	DSC2	158340000	200700000	58800000	68701000	995600000	88934000	155650000	296320000	129730000	214330000	452090000	115570000	378930000	721180000	162280000	88679000	204780000	84636000	101830000	47829000	28069000	3	6	0	0	17	2	2	6	1	3	21	3	17	23	6	1	6	1	1	0	0
Q14574;Q14574-2	Q14574	Desmocollin-3	DSC3	3065700	0	7771600	0	0	0	0	0	3592400	0	0	0	0	0	0	0	0	0	0	0	4472800	0	0	1	0	0	0	0	0	0	0	0	0	0	0	0	0	0	0	0	0	0
Q9BVC3	Q9BVC3	Sister chromatid cohesion protein DCC1	DSCC1	3141300	0	0	0	0	0	0	0	0	3277500	0	4527700	2791000	2909400	3267000	0	4413800	0	4372000	5215800	3743700	0	0	0	0	0	0	0	0	0	0	0	2	0	0	0	0	0	0	0	0	0
Q02413	Q02413	Desmoglein-1	DSG1	33270000	37911000	161020000	58406000	23336000	125710000	21777000	13505000	48520000	21992000	43546000	18114000	29276000	0	18985000	23832000	33823000	80587000	88081000	89082000	179440000	2	3	13	2	0	6	0	0	4	1	3	1	3	0	0	1	1	5	1	2	7
Q14126	Q14126	Desmoglein-2	DSG2	2825400000	2641600000	698780000	1038500000	7074000000	744150000	1208200000	2307100000	1019100000	1426900000	4866500000	1158300000	3113700000	5696900000	1431500000	714870000	2273500000	735060000	545200000	677080000	405200000	52	46	19	16	86	18	30	50	32	38	78	41	46	82	41	14	50	19	13	14	5
Q9H410;Q9H410-4;Q9H410-3;Q9H410-2	Q9H410	Kinetochore-associated protein DSN1 homolog	DSN1	26455000	24939000	26344000	8829900	36793000	19681000	31084000	45682000	23417000	39608000	51018000	67322000	37278000	50116000	48484000	30169000	35604000	26720000	0	9015000	25761000	1	2	0	0	1	1	1	3	0	2	4	4	2	5	3	3	2	1	0	0	0
P15924;P15924-3;P15924-2	P15924	Desmoplakin	DSP	34735000000	31203000000	16479000000	29073000000	100200000000	18146000000	16243000000	27839000000	10455000000	19354000000	62823000000	7361700000	31341000000	79568000000	7275900000	15685000000	28723000000	17689000000	48369000000	20947000000	28834000000	339	329	221	260	563	222	219	315	193	267	541	169	309	579	173	185	334	256	363	226	268
Q03001;Q03001-14	Q03001	Dystonin	DST	679160000	910710000	613160000	695170000	1051300000	676350000	991790000	918230000	1338100000	1018800000	1301500000	1342700000	1643300000	1394900000	1352100000	980950000	797210000	921550000	14088000	21622000	31264000	23	25	15	15	47	21	35	30	46	35	56	60	75	70	62	36	30	38	0	0	0
Q03001-11	Q03001	Dystonin	DST	5500100	10040000	0	6530400	10853000	5381800	0	7581500	0	0	8998400	5723600	0	0	8073500	0	0	0	0	0	0	0	1	0	0	2	0	0	0	0	0	1	0	0	0	0	0	0	0	0	0	0
Q03001-8	Q03001	Dystonin	DST	0	7480900	0	0	0	0	9831000	0	14074000	12672000	9156100	15689000	21144000	0	13101000	11510000	0	0	0	0	0	0	0	0	0	0	0	0	0	0	1	1	1	2	0	1	1	0	0	0	0	0
P60981;P60981-2	P60981	Destrin	DSTN	16141000	0	0	0	16599000	0	0	7799000	0	0	0	0	0	9919700	0	9267700	8961400	11057000	10114000	13585000	0	1	0	0	0	1	0	0	1	0	0	0	0	0	0	0	1	0	1	2	1	0
Q9NZJ0	Q9NZJ0	Denticleless protein homolog	DTL	38916000	54646000	45471000	55680000	18070000	48592000	89380000	50876000	71966000	69643000	32777000	42837000	37492000	24605000	37634000	42798000	38268000	49410000	52741000	54520000	50003000	0	1	2	1	1	2	1	4	5	4	2	0	2	0	1	3	2	3	2	2	2
Q8TDB6	Q8TDB6	E3 ubiquitin-protein ligase DTX3L	DTX3L	0	8610500	0	14274000	9818100	6686700	8954600	8037800	0	0	0	0	8221600	10809000	0	9680200	0	0	0	0	0	0	0	0	1	0	0	1	0	0	0	0	0	0	1	0	0	0	0	0	0	0
P23919;P23919-2	P23919	Thymidylate kinase	DTYMK	28727000	7587700	4466500	21513000	31269000	15532000	6135100	5272600	5882200	4842700	122460000	2498700	16953000	180870000	13885000	5670700	17771000	4546200	28310000	59814000	37962000	0	0	0	1	1	1	0	0	0	0	1	0	0	1	1	0	2	0	1	2	2
Q9UNI6	Q9UNI6	Dual specificity protein phosphatase 12	DUSP12	0	0	0	0	0	6206400	0	0	5537200	13275000	0	0	0	0	2380200	0	0	4751300	1822100	0	0	0	0	0	0	0	0	0	0	0	1	0	0	0	0	0	0	0	0	0	0	0
O14640-2;O14640;P54792;P54792-2	O14640	Segment polarity protein dishevelled homolog DVL-1;Putative segment polarity protein dishevelled homolog DVL1P1	DVL1;DVL1P1	39934000	23117000	27491000	74177000	37838000	45373000	58227000	52128000	50251000	68194000	53948000	60897000	18328000	34848000	24435000	51012000	31212000	34854000	0	0	0	2	1	1	4	2	2	3	1	5	2	2	4	0	1	2	3	1	1	0	0	0
O14641	O14641	Segment polarity protein dishevelled homolog DVL-2	DVL2	405150000	356940000	414230000	1128400000	664520000	735720000	720670000	576850000	823110000	844880000	562980000	704390000	357050000	570410000	360330000	684030000	454630000	523110000	91638000	70190000	59707000	14	12	11	16	19	21	18	16	21	20	19	22	8	18	15	14	17	20	2	2	1
Q92997;Q92997-2	Q92997	Segment polarity protein dishevelled homolog DVL-3	DVL3	273470000	149180000	253860000	577970000	255720000	487580000	461000000	293910000	555960000	427250000	214660000	429150000	203680000	312110000	258810000	364820000	262760000	350250000	5214200	4882700	0	9	3	4	10	6	10	13	8	15	14	12	16	7	12	11	9	10	9	0	0	0
Q14204	Q14204	Cytoplasmic dynein 1 heavy chain 1	DYNC1H1	2157200000	2153300000	2273600000	3818100000	1856500000	2389500000	2016800000	1509300000	1870500000	1501600000	1036200000	1327400000	600490000	881820000	663400000	2321300000	2239400000	2446100000	3251600000	3459500000	2412300000	78	64	61	87	62	74	66	52	68	61	47	56	13	29	13	80	87	85	87	86	58
Q9Y6G9	Q9Y6G9	Cytoplasmic dynein 1 light intermediate chain 1	DYNC1LI1	32330000	27545000	35190000	69778000	32580000	43458000	35472000	13909000	23821000	25090000	10613000	19786000	25352000	22502000	11687000	39261000	25455000	32554000	62307000	51523000	36309000	2	1	2	4	2	2	1	0	1	2	0	1	1	1	0	4	2	2	3	6	1
O43237;O43237-2	O43237	Cytoplasmic dynein 1 light intermediate chain 2	DYNC1LI2	22814000	17230000	25147000	42633000	20328000	24029000	26026000	14321000	32103000	26468000	15151000	27955000	14521000	14892000	7742500	35705000	23118000	32232000	16999000	24510000	16314000	1	0	0	1	1	1	1	0	1	2	2	5	0	0	0	1	2	1	0	0	0
P63167	P63167	Dynein light chain 1, cytoplasmic	DYNLL1	2574200000	1560300000	2982700000	2548100000	2459500000	1858100000	2149600000	1428200000	1935500000	1925500000	1675500000	1534700000	2118700000	2038400000	1289700000	1819400000	1715700000	2177600000	4778600000	1772200000	2855100000	17	16	17	13	18	17	15	17	16	17	18	13	11	12	12	10	15	20	24	17	18
Q96FJ2	Q96FJ2	Dynein light chain 2, cytoplasmic	DYNLL2	0	6658500	26701000	0	8234000	6643500	6731300	8309100	0	9673400	3771700	5513100	6057000	6567700	5133500	13125000	6630300	6210200	28575000	0	0	0	0	1	0	0	0	0	1	0	0	0	0	0	0	0	1	0	0	2	0	0
Q13627;Q13627-4;Q13627-2;Q13627-3;Q13627-5;Q9Y463;Q9Y463-2;Q9Y463-3	Q13627	Dual specificity tyrosine-phosphorylation-regulated kinase 1A;Dual specificity tyrosine-phosphorylation-regulated kinase 1B	DYRK1A;DYRK1B	0	0	6642800	0	6688600	0	7302800	6210300	5516100	6812700	6712400	7334700	9575600	0	6053600	6073200	0	5729200	0	0	0	0	0	0	0	0	0	0	1	0	1	1	1	1	0	0	0	0	0	0	0	0
O75461;O75461-2;O75461-3	O75461	Transcription factor E2F6	E2F6	3225600	0	0	0	0	14746000	7604600	3310500	9741300	7485700	5228600	5127900	29620000	8571300	13064000	8861200	3063200	15630000	14138000	0	0	0	0	0	0	0	0	0	0	1	0	2	0	3	0	1	1	0	0	0	0	0
Q66K89	Q66K89	Transcription factor E4F1	E4F1	0	0	0	0	0	0	0	0	0	0	0	1244000	1162000	1840800	1087300	0	0	0	0	0	0	0	0	0	0	0	0	0	0	0	0	0	0	0	1	0	0	0	0	0	0	0
Q96JC9	Q96JC9	ELL-associated factor 1	EAF1	36092000	18150000	17414000	9485000	7442700	11004000	15341000	11846000	10525000	9845500	9456300	20558000	32975000	12129000	17353000	0	13479000	0	7916800	0	0	1	0	0	0	0	0	0	0	0	0	0	1	2	0	0	0	0	0	0	0	0
Q5JPH6;Q5JPH6-2	Q5JPH6	Probable glutamate--tRNA ligase, mitochondrial	EARS2	84063000	104200000	71091000	119760000	90354000	108220000	74832000	85052000	61562000	50335000	58373000	43872000	47992000	73000000	64407000	62350000	77997000	64025000	159070000	169590000	176810000	4	3	5	5	4	6	3	3	3	4	4	2	4	2	3	3	5	4	5	7	7
Q99848	Q99848	Probable rRNA-processing protein EBP2	EBNA1BP2	357940000	447390000	511330000	344490000	466420000	564820000	200920000	441560000	346350000	160660000	227840000	269530000	217000000	210890000	284460000	298260000	500570000	443700000	453580000	881570000	642070000	7	13	12	7	12	10	5	14	11	4	7	9	5	8	6	8	9	11	8	14	15
Q15125	Q15125	3-beta-hydroxysteroid-Delta(8),Delta(7)-isomerase	EBP	275040000	299760000	134920000	182290000	697310000	195940000	181930000	259610000	102570000	278670000	264150000	166250000	278460000	425450000	139130000	100330000	234520000	181210000	168160000	145260000	165440000	2	2	2	2	2	3	4	1	2	3	3	3	2	3	3	2	3	2	2	2	3
O95905;O95905-3;O95905-2	O95905	Protein SGT1	ECD	30370000	24113000	20774000	61843000	23923000	33968000	79122000	25386000	38843000	74825000	30205000	48387000	40933000	23127000	29973000	68438000	26891000	20026000	0	0	0	1	1	0	3	1	1	4	0	2	2	1	4	3	1	2	4	1	0	0	0	0
O95672;O95672-2	O95672	Endothelin-converting enzyme-like 1	ECEL1	259430000	206980000	237370000	323470000	255740000	222990000	179770000	117320000	159190000	207950000	137420000	140600000	277490000	306280000	213690000	345320000	175450000	235210000	383990000	208910000	291020000	6	4	3	4	4	2	5	1	2	2	2	3	4	7	4	9	2	2	7	3	5
Q13011	Q13011	Delta(3,5)-Delta(2,4)-dienoyl-CoA isomerase, mitochondrial	ECH1	1717100000	1690200000	2998100000	1826500000	1327200000	3397000000	1233200000	1149600000	1755300000	556530000	528380000	682520000	711680000	736880000	907050000	1211500000	1245700000	2035700000	3878300000	4183500000	4689600000	11	17	19	9	11	22	9	10	18	7	8	8	7	7	10	9	13	14	21	18	19
Q9NTX5;Q9NTX5-3;Q9NTX5-6;Q9NTX5-2	Q9NTX5	Ethylmalonyl-CoA decarboxylase	ECHDC1	55666000	37586000	44047000	83652000	49492000	71088000	54293000	33069000	30176000	45922000	53223000	28182000	42956000	22673000	41180000	58196000	33523000	50001000	87550000	89615000	89836000	3	1	4	5	3	4	3	2	2	1	4	1	3	1	3	3	2	4	4	4	2
P30084	P30084	Enoyl-CoA hydratase, mitochondrial	ECHS1	12409000	6347000	10804000	0	12808000	12795000	16531000	0	14339000	0	11632000	17505000	16717000	11744000	11143000	14737000	14223000	17059000	38441000	55180000	23663000	0	0	0	0	0	0	0	0	0	0	0	1	0	0	0	0	0	0	1	2	0
P42126;P42126-2	P42126	Enoyl-CoA delta isomerase 1, mitochondrial	ECI1	11740000	6038400	0	11826000	6573200	0	6770100	17667000	10962000	11898000	7119700	0	4523800	7091700	7529700	8877400	17009000	8973200	8975100	34544000	17962000	0	0	1	0	1	1	1	1	1	1	2	1	0	1	1	1	1	1	0	2	1
O75521;O75521-2	O75521	Enoyl-CoA delta isomerase 2, mitochondrial	ECI2	149290000	139970000	156050000	169160000	195710000	226090000	119840000	134910000	122330000	89893000	107600000	86949000	82810000	106180000	119590000	145870000	136360000	136020000	244000000	295500000	248670000	10	9	5	4	7	12	3	7	5	4	6	7	2	6	5	10	8	5	11	8	10
Q5VYK3	Q5VYK3	Proteasome-associated protein ECM29 homolog	ECM29	136810000	109420000	124540000	288610000	141310000	179160000	140590000	94756000	106740000	146290000	101720000	92297000	65148000	72499000	63286000	184870000	183170000	160420000	177860000	160810000	123080000	7	3	4	12	7	8	7	3	4	5	3	2	1	5	1	9	9	9	5	5	3
Q9H8V3;Q9H8V3-2;Q9H8V3-4;Q9H8V3-3	Q9H8V3	Protein ECT2	ECT2	69852000	44498000	58492000	122440000	55748000	62942000	79177000	41113000	38183000	48560000	32656000	32437000	55212000	29651000	45903000	52568000	55197000	55998000	118960000	93369000	73073000	4	0	2	5	2	2	2	1	0	2	1	3	4	0	2	0	2	1	9	4	3
Q96F86	Q96F86	Enhancer of mRNA-decapping protein 3	EDC3	11010000	7049300	10877000	27172000	8819100	19261000	22929000	10125000	20815000	23535000	34000000	68348000	21531000	17011000	17520000	21031000	10259000	15456000	0	8840500	0	0	0	0	1	1	1	2	0	1	2	2	4	2	0	2	0	0	0	0	0	0
Q6P2E9;Q6P2E9-2	Q6P2E9	Enhancer of mRNA-decapping protein 4	EDC4	381530000	383160000	458790000	440690000	333880000	409150000	530670000	512260000	569750000	719470000	600530000	733160000	896070000	593700000	795980000	597120000	400320000	449490000	135650000	105330000	172250000	8	12	9	10	5	7	17	15	19	24	22	32	30	21	25	15	12	8	2	1	1
O60869;O60869-2;O60869-3	O60869	Endothelial differentiation-related factor 1	EDF1	5604100	2330600	0	6902700	0	0	4567400	2859400	4176300	19718000	4306000	4433900	3088800	0	2858400	12434000	5240200	2920800	0	4866800	0	0	0	0	0	0	0	0	0	0	2	0	0	0	0	0	1	0	0	0	0	0
O75530;O75530-2;O75530-3	O75530	Polycomb protein EED	EED	80908000	53691000	59560000	71677000	41708000	62418000	76171000	67916000	68271000	86935000	121640000	106920000	171350000	148780000	136680000	70906000	83734000	92521000	70200000	105590000	70394000	2	2	2	2	0	3	2	3	5	5	6	9	7	7	12	3	4	3	2	3	2
P68104;Q5VTE0;P68104-2;Q05639	P68104	Elongation factor 1-alpha 1;Putative elongation factor 1-alpha-like 3;Elongation factor 1-alpha 2	EEF1A1;EEF1A1P5;EEF1A2	12741000000	8837500000	9765400000	16329000000	9419400000	10937000000	8978700000	6903700000	7803600000	7498200000	5009400000	4832600000	2467400000	3946900000	2433200000	10884000000	9827100000	9641800000	24367000000	21075000000	12351000000	52	52	54	66	55	64	47	47	50	53	47	39	27	34	36	46	54	54	68	63	51
P24534	P24534	Elongation factor 1-beta	EEF1B2	147200000	101250000	180030000	338660000	76938000	326720000	263330000	84772000	227420000	432890000	176570000	290160000	175760000	275500000	435660000	306960000	257390000	241070000	45752000	33463000	16897000	2	1	1	2	0	2	4	1	2	4	4	3	4	6	6	4	3	1	0	0	0
P29692;P29692-4	P29692	Elongation factor 1-delta	EEF1D	1044000000	894300000	1021400000	1395000000	835510000	1561600000	1483600000	1160300000	1659500000	3018900000	2460300000	2862500000	2050100000	2371200000	1846200000	2990600000	2172300000	2214400000	161030000	242540000	138210000	10	8	12	7	9	15	10	8	15	20	21	28	13	18	18	16	14	19	4	5	2
P29692-3	P29692	Elongation factor 1-delta	EEF1D	0	0	0	0	0	0	0	0	0	0	10698000	7659900	0	0	0	17935000	0	0	0	0	0	0	0	0	0	0	0	0	0	0	0	1	1	0	0	0	0	0	0	0	0	0
O43324;O43324-2	O43324	Eukaryotic translation elongation factor 1 epsilon-1	EEF1E1	462470000	403550000	467500000	712540000	615250000	607670000	404740000	528610000	401510000	502830000	429510000	478170000	519950000	445740000	404270000	629300000	625940000	786520000	522580000	658480000	545370000	11	7	11	17	11	12	10	11	12	10	11	15	14	12	14	12	14	15	12	11	7
P26641;P26641-2	P26641	Elongation factor 1-gamma	EEF1G	1373700000	1247500000	1216700000	2344600000	1399100000	1653600000	1844500000	1561500000	1745600000	3896100000	2442700000	3016600000	2344200000	2712000000	2567200000	3147500000	2643700000	2533300000	678810000	742420000	485900000	21	17	21	14	20	24	19	20	24	34	31	30	18	24	29	23	30	33	13	13	9
P13639	P13639	Elongation factor 2	EEF2	695250000	624490000	397380000	947890000	916630000	670140000	637520000	618660000	550390000	622900000	468770000	455100000	252310000	567070000	278740000	834200000	694090000	691300000	786900000	822320000	579110000	22	18	14	20	22	19	14	20	22	15	18	20	9	14	11	14	26	19	17	20	15
P57772;P57772-2	P57772	Selenocysteine-specific elongation factor	EEFSEC	98158000	62746000	80889000	107790000	50207000	71698000	98064000	32995000	64752000	64544000	35050000	31057000	30372000	19979000	27853000	90518000	50601000	96003000	159350000	125940000	137550000	3	1	2	2	1	0	4	0	2	3	1	0	0	0	0	3	2	4	4	4	6
Q12805;Q12805-2;Q12805-4;Q12805-3;Q12805-5	Q12805	EGF-containing fibulin-like extracellular matrix protein 1	EFEMP1	46300000	36689000	31121000	42937000	32517000	41168000	35651000	13631000	27337000	21411000	6576800	8638400	26664000	28340000	29435000	50918000	39753000	38171000	121460000	60614000	34645000	3	3	1	3	1	3	3	0	1	1	0	0	1	2	1	4	3	2	6	3	3
Q9BUP0;Q9BUP0-2	Q9BUP0	EF-hand domain-containing protein D1	EFHD1	0	54554000	0	0	15582000	0	0	46832000	0	6347300	15048000	7752700	0	5378900	0	0	11201000	0	0	0	0	0	2	0	0	0	0	0	1	0	1	0	0	0	0	0	0	0	0	0	0	0
Q96C19	Q96C19	EF-hand domain-containing protein D2	EFHD2	646360000	2248000000	219660000	1093800000	3289100000	448860000	1729800000	2440100000	423050000	1755900000	1428700000	758480000	704180000	820510000	294040000	440750000	1018800000	425750000	283910000	40608000	0	12	25	6	13	26	8	15	28	8	25	23	18	10	21	9	9	16	11	5	1	0
Q14156;Q14156-3;Q14156-2	Q14156	Protein EFR3 homolog A	EFR3A	50657000	40108000	56715000	76996000	32751000	86927000	104730000	38084000	66059000	73416000	55614000	54919000	149010000	65014000	112590000	107720000	41700000	81682000	80682000	64992000	82496000	2	0	0	2	1	1	4	0	1	6	2	3	11	8	7	8	0	4	1	1	1
Q9Y2G0;Q9Y2G0-2;Q9Y2G0-3	Q9Y2G0	Protein EFR3 homolog B	EFR3B	6670600	0	5470000	6488200	4524500	0	9720600	0	8527800	8455600	7422700	7141000	13486000	6759100	11351000	10889000	5817500	8232300	0	0	0	0	0	0	0	0	0	0	0	0	0	0	1	2	0	2	2	0	1	0	0	0
Q15029;Q15029-2;Q15029-3	Q15029	116 kDa U5 small nuclear ribonucleoprotein component	EFTUD2	1596700000	2512400000	1931700000	975840000	1271700000	1100200000	1798800000	2281300000	1678000000	1485000000	1838700000	1522200000	1838000000	1773300000	1914800000	1667000000	1359600000	1369700000	665990000	981800000	881370000	35	46	40	18	27	27	37	38	46	33	42	50	40	39	53	31	35	37	7	21	16
Q9UHF1	Q9UHF1	Epidermal growth factor-like protein 7	EGFL7	3740500	0	0	5099200	0	0	3832100	0	0	4322500	0	2342700	0	0	0	0	4201000	0	10933000	7589100	0	0	0	0	1	0	0	0	0	0	0	0	0	0	0	0	0	0	0	1	1	0
P00533;P00533-4;P00533-3	P00533	Epidermal growth factor receptor	EGFR	778420000	698220000	766220000	1034600000	761790000	780680000	962990000	841730000	714970000	1010500000	942060000	934450000	1458900000	1113100000	1149900000	1223900000	830630000	887070000	1181100000	1021700000	945450000	22	21	22	21	28	17	24	21	23	33	39	38	32	38	32	30	28	27	25	22	20
Q9GZT9;Q9GZT9-2;Q9GZT9-3	Q9GZT9	Egl nine homolog 1	EGLN1	0	0	0	20637000	2615000	0	0	0	0	0	2584500	0	0	0	2021900	3778500	2526600	0	0	0	0	0	0	0	1	0	0	0	0	0	0	0	0	0	0	0	1	0	0	0	0	0
Q8NDI1-3;Q8NDI1-2;Q8NDI1	Q8NDI1	EH domain-binding protein 1	EHBP1	0	4955000	7701800	5828800	4049400	3583700	5010000	5069500	6612500	11341000	6867500	11530000	5860400	11535000	7142000	4365500	3570900	5565100	0	0	0	0	0	0	0	0	0	0	0	0	1	0	2	0	1	0	0	0	0	0	0	0
Q8N3D4	Q8N3D4	EH domain-binding protein 1-like protein 1	EHBP1L1	160790000	48867000	121590000	225840000	73354000	141620000	185980000	68163000	81900000	126790000	108770000	419310000	283220000	133800000	179780000	194440000	126690000	148620000	38679000	39027000	58898000	2	0	1	1	0	1	2	0	1	1	2	9	7	1	2	2	1	1	0	0	0
Q9H4M9	Q9H4M9	EH domain-containing protein 1	EHD1	13272000	15166000	15811000	23169000	21257000	10851000	14468000	7838400	9289900	12788000	12785000	5537300	5293100	9434000	5125500	15984000	14922000	14044000	19967000	25359000	11616000	0	0	0	3	1	1	1	0	0	0	0	0	0	0	0	1	0	1	1	1	0
Q9NZN4;Q9NZN4-2	Q9NZN4	EH domain-containing protein 2	EHD2	42069000	33163000	23806000	69849000	28287000	41372000	32110000	17383000	17862000	30847000	33374000	18810000	17798000	34664000	23283000	53157000	34943000	35082000	58202000	30335000	31666000	4	2	1	5	3	2	1	2	1	5	1	1	2	2	1	3	3	2	4	1	1
Q9H223	Q9H223	EH domain-containing protein 4	EHD4	18191000	12170000	10950000	43970000	30302000	30462000	22681000	15447000	12815000	20504000	12783000	8436900	21576000	9110300	5142100	28560000	19051000	19741000	35336000	16167000	11379000	1	0	0	2	1	1	1	0	0	2	0	0	0	0	0	2	3	2	2	1	0
Q9H9B1;Q9H9B1-3;Q9H9B1-4	Q9H9B1	Histone-lysine N-methyltransferase EHMT1	EHMT1	348140000	286650000	368960000	150840000	64342000	135900000	372990000	461980000	561680000	357390000	364330000	571130000	636900000	458330000	562090000	389630000	296470000	343430000	152400000	231660000	138650000	11	12	13	0	1	2	13	15	24	18	19	29	27	20	25	11	12	11	3	5	2
Q96KQ7-2;Q96KQ7	Q96KQ7	Histone-lysine N-methyltransferase EHMT2	EHMT2	234790000	202740000	277750000	96196000	97500000	104470000	306080000	340140000	381810000	298720000	300160000	428090000	583590000	313380000	472360000	223160000	247200000	282170000	166250000	157720000	192460000	12	9	5	0	2	1	11	12	18	11	17	21	24	16	24	7	16	7	2	1	2
O14681;O14681-3	O14681	Etoposide-induced protein 2.4 homolog	EI24	12277000	11356000	6447700	16367000	9283700	12277000	10652000	8540100	9331200	8927700	9961600	5967000	10970000	10042000	1944700	11882000	10240000	8897900	14247000	13414000	12898000	0	1	0	0	0	0	1	0	0	0	0	0	1	0	0	0	0	0	0	0	1
Q9BY44;Q9BY44-3;Q9BY44-4;Q9BY44-2	Q9BY44	Eukaryotic translation initiation factor 2A;Eukaryotic translation initiation factor 2A, N-terminally processed	EIF2A	125800000	105230000	92666000	264480000	169800000	201970000	166580000	145000000	148300000	415830000	279800000	335510000	386810000	206600000	201260000	530710000	230490000	208400000	6623400	17031000	22781000	6	2	4	10	7	8	9	5	7	19	17	19	14	13	12	14	14	8	0	0	0
P19525;P19525-2	P19525	Interferon-induced, double-stranded RNA-activated protein kinase	EIF2AK2	7701500	0	7876000	0	6641400	0	10859000	0	6381900	7608500	5320600	0	7256900	0	0	15397000	5425500	9229700	9478800	8592100	13167000	0	0	0	0	0	0	1	0	0	0	0	0	0	0	0	1	0	0	1	0	1
Q9NZJ5	Q9NZJ5	Eukaryotic translation initiation factor 2-alpha kinase 3	EIF2AK3	28784000	11770000	37992000	27746000	8131500	14428000	41984000	39106000	49066000	143970000	123500000	184800000	253910000	206620000	177500000	104430000	34039000	40628000	8094100	3129100	7930300	0	0	0	0	0	0	1	1	1	9	8	14	10	7	8	6	0	0	0	0	0
Q9P2K8;Q9P2K8-2	Q9P2K8	Eukaryotic translation initiation factor 2-alpha kinase 4	EIF2AK4	9244400	13594000	0	29120000	19817000	12710000	10616000	0	9879500	15407000	8255800	3560500	4623000	6340300	6247000	0	15615000	12117000	22444000	0	0	0	0	0	2	1	0	0	0	0	0	0	0	0	0	0	0	1	0	1	0	0
Q14232	Q14232	Translation initiation factor eIF-2B subunit alpha	EIF2B1	43003000	41456000	30239000	91669000	31556000	34062000	44460000	17995000	30984000	25575000	13405000	18882000	7977400	15575000	11317000	43576000	31663000	33715000	83929000	85059000	54201000	4	3	1	3	1	0	2	0	1	0	0	1	0	0	0	1	2	2	4	4	1
Q9NR50;Q9NR50-3;Q9NR50-2	Q9NR50	Translation initiation factor eIF-2B subunit gamma	EIF2B3	0	0	15824000	20758000	0	0	0	0	15961000	0	0	1437800	0	0	4224500	0	0	14091000	5868500	20019000	4590200	0	0	1	1	0	0	0	0	1	0	0	0	0	0	0	0	0	1	0	1	0
Q9UI10;Q9UI10-2;Q9UI10-3	Q9UI10	Translation initiation factor eIF-2B subunit delta	EIF2B4	0	0	0	14243000	0	0	0	0	0	3550800	0	0	0	0	0	0	0	0	0	0	0	0	0	0	1	0	0	0	0	0	0	0	0	0	0	0	0	0	0	0	0	0
P41214;P41214-2	P41214	Eukaryotic translation initiation factor 2D	EIF2D	5241700	3414200	3625400	23385000	12920000	5217800	2052800	6138100	5469400	6800700	4664300	4227900	17131000	0	1444000	7834800	7227700	0	22842000	7241700	3152300	0	0	0	2	1	0	0	0	0	0	0	0	1	0	0	0	1	1	1	0	0
P05198	P05198	Eukaryotic translation initiation factor 2 subunit 1	EIF2S1	147300000	82042000	87250000	226530000	131550000	156040000	178990000	58938000	121390000	133880000	64208000	77871000	154390000	145570000	115630000	275510000	143620000	167680000	140100000	137560000	115130000	4	1	1	6	4	3	4	1	3	6	1	1	7	5	3	8	7	7	4	3	2
P20042	P20042	Eukaryotic translation initiation factor 2 subunit 2	EIF2S2	136130000	29055000	63411000	377300000	103030000	163430000	182530000	72314000	94398000	206570000	90781000	134640000	347990000	227540000	199670000	389720000	234970000	174470000	55573000	34977000	36429000	5	0	1	5	3	3	4	2	2	5	3	4	8	6	3	4	9	2	0	0	0
P41091;Q2VIR3;Q2VIR3-2	P41091	Eukaryotic translation initiation factor 2 subunit 3;Putative eukaryotic translation initiation factor 2 subunit 3-like protein	EIF2S3;EIF2S3L	995080000	430160000	614130000	2467800000	526160000	965690000	1368200000	298090000	668860000	905140000	346070000	495650000	990700000	568830000	616220000	1770500000	722440000	913480000	1429500000	569050000	791800000	22	12	15	30	13	26	27	10	22	28	9	15	21	17	23	25	25	26	27	13	18
Q14152;Q14152-2	Q14152	Eukaryotic translation initiation factor 3 subunit A	EIF3A	618120000	445610000	551060000	1081900000	382210000	839590000	1420900000	719740000	1231300000	1309900000	765160000	1514400000	1645700000	750150000	1217600000	1492700000	825050000	1180500000	305970000	397520000	272110000	16	8	17	22	13	25	28	24	38	51	38	53	38	24	52	40	27	44	2	8	4
P55884;P55884-2	P55884	Eukaryotic translation initiation factor 3 subunit B	EIF3B	486780000	372970000	449660000	823580000	349460000	556220000	1074600000	482320000	863970000	934950000	450300000	842880000	948340000	452690000	812010000	1400500000	606110000	805860000	314050000	282020000	313040000	10	13	12	14	10	10	24	15	19	23	17	24	29	21	25	22	17	21	2	3	5
Q99613;Q99613-2;B5ME19	Q99613	Eukaryotic translation initiation factor 3 subunit C;Eukaryotic translation initiation factor 3 subunit C-like protein	EIF3C;EIF3CL	338200000	250570000	303320000	533480000	283130000	386000000	736780000	450230000	545310000	687270000	378960000	707420000	785400000	381030000	531080000	766790000	418140000	471410000	181890000	121130000	148810000	10	11	9	15	9	11	20	12	23	18	14	29	24	13	25	21	24	18	5	3	0
O15371;O15371-2;O15371-3	O15371	Eukaryotic translation initiation factor 3 subunit D	EIF3D	245530000	132160000	192170000	398890000	121560000	220860000	433280000	223840000	288220000	356950000	214290000	325790000	357340000	164020000	282900000	544150000	253800000	282300000	259910000	140440000	122870000	7	4	5	7	2	6	13	6	16	13	10	15	10	8	11	9	9	13	3	2	2
P60228	P60228	Eukaryotic translation initiation factor 3 subunit E	EIF3E	178810000	112100000	149300000	295810000	142090000	223610000	274980000	222960000	328710000	421740000	204920000	337890000	392590000	298610000	302650000	421640000	224990000	292450000	88439000	106620000	77768000	2	1	4	5	4	5	4	6	13	8	3	11	11	7	11	6	7	7	1	0	1
O00303	O00303	Eukaryotic translation initiation factor 3 subunit F	EIF3F	246920000	170190000	193610000	248780000	174150000	284270000	351600000	193880000	385110000	320830000	200650000	238050000	248340000	251670000	424920000	368130000	244890000	381700000	219850000	191510000	180680000	6	3	6	6	3	4	6	4	8	8	5	6	7	6	6	8	4	5	4	4	4
O75821	O75821	Eukaryotic translation initiation factor 3 subunit G	EIF3G	96679000	51170000	85313000	196130000	55151000	122520000	204980000	163440000	229480000	288790000	156520000	308490000	226960000	151440000	172260000	324740000	171860000	151390000	0	29042000	14819000	3	0	3	4	1	4	6	4	8	9	3	10	10	5	5	6	5	5	0	0	0
O15372	O15372	Eukaryotic translation initiation factor 3 subunit H	EIF3H	166190000	95337000	136010000	284830000	121100000	173140000	280340000	173990000	282210000	340420000	170320000	337920000	416740000	212330000	227720000	320180000	198920000	210830000	57366000	73585000	62159000	5	3	3	8	4	4	10	5	7	9	10	7	10	4	8	6	6	5	1	1	0
Q13347	Q13347	Eukaryotic translation initiation factor 3 subunit I	EIF3I	201930000	165330000	149380000	307900000	179800000	213010000	413550000	270470000	345990000	383070000	245240000	354860000	458290000	185650000	288080000	688380000	265310000	292000000	47825000	117930000	92644000	10	5	6	7	5	10	11	8	12	11	12	11	9	11	11	9	9	9	3	5	3
O75822;O75822-3;O75822-2	O75822	Eukaryotic translation initiation factor 3 subunit J	EIF3J	29279000	17341000	0	36766000	0	9329800	49353000	24562000	45653000	74911000	26707000	55245000	39639000	27791000	37297000	64080000	23685000	28952000	23540000	0	0	1	0	0	1	0	0	3	2	1	4	2	4	3	4	2	2	2	1	0	0	0
Q9UBQ5;Q9UBQ5-2	Q9UBQ5	Eukaryotic translation initiation factor 3 subunit K	EIF3K	89138000	9038400	80808000	164770000	51933000	120150000	199700000	99173000	228190000	293930000	123810000	238880000	277780000	164640000	139120000	212380000	132630000	180260000	26524000	29957000	23721000	2	0	1	3	1	3	5	3	7	5	6	7	6	6	5	4	4	5	0	0	0
Q9Y262;Q9Y262-2	Q9Y262	Eukaryotic translation initiation factor 3 subunit L	EIF3L	288710000	189040000	225940000	438060000	222390000	334270000	513390000	287010000	472030000	612930000	330830000	527590000	654890000	368950000	425930000	738560000	340990000	458060000	133650000	150090000	151980000	9	3	8	13	6	12	14	11	23	22	12	17	23	13	14	18	13	15	2	3	3
Q7L2H7;Q7L2H7-2	Q7L2H7	Eukaryotic translation initiation factor 3 subunit M	EIF3M	78534000	23291000	29872000	148590000	53435000	116260000	164750000	103100000	167300000	239400000	117140000	159570000	198640000	172330000	174540000	280810000	103270000	128680000	65650000	10027000	38207000	4	0	0	3	1	3	4	3	11	8	6	9	8	9	12	8	5	5	3	0	0
P60842;P60842-2	P60842	Eukaryotic initiation factor 4A-I	EIF4A1	2529800000	1477600000	1444100000	1741800000	1685100000	1641400000	1693300000	1089500000	1282700000	1242300000	801700000	693470000	640680000	641850000	499240000	1529800000	1426200000	1731400000	3128400000	2586100000	1662900000	27	20	20	23	17	21	24	15	24	21	16	13	7	17	13	19	19	19	28	21	19
P38919	P38919	Eukaryotic initiation factor 4A-III;Eukaryotic initiation factor 4A-III, N-terminally processed	EIF4A3	694410000	424200000	501220000	968040000	604490000	562760000	678970000	413950000	420540000	451390000	297550000	253320000	294660000	322800000	237270000	577760000	437600000	432720000	896500000	779870000	657370000	12	5	13	15	9	16	10	12	17	15	11	9	11	12	4	12	12	14	16	13	12
P23588;P23588-2	P23588	Eukaryotic translation initiation factor 4B	EIF4B	1055400000	602190000	747580000	2331200000	727190000	1180700000	2573800000	1039900000	1758400000	4265700000	1509100000	2669300000	1716400000	1286500000	1333500000	2905900000	1632200000	1486900000	6721800	15487000	6384000	33	20	27	44	26	25	54	36	53	82	58	65	44	39	48	50	53	36	1	1	0
P06730;P06730-2;P06730-3	P06730	Eukaryotic translation initiation factor 4E	EIF4E	246660000	214110000	217980000	439320000	194040000	324650000	302120000	168480000	303000000	356320000	293650000	412970000	551570000	303930000	302960000	550430000	312940000	316160000	33910000	8728200	18651000	9	5	6	6	3	6	6	5	6	5	6	8	6	6	5	6	6	5	0	1	0
O60573-2	O60573	Eukaryotic translation initiation factor 4E type 2	EIF4E2	1111200000	574180000	988910000	952990000	632870000	1445700000	953180000	630690000	1322200000	1211600000	666750000	1473900000	1127600000	887090000	1481800000	882280000	559860000	806310000	9758100	4520100	7586500	13	9	16	9	10	16	14	9	21	14	13	19	16	18	20	6	8	11	1	1	1
Q9NRA8;Q9NRA8-3;Q9NRA8-2	Q9NRA8	Eukaryotic translation initiation factor 4E transporter	EIF4ENIF1	205190000	137400000	216620000	172960000	84364000	145300000	154500000	105050000	120360000	95438000	78313000	153060000	97521000	60102000	85417000	85373000	63779000	66326000	29904000	0	18220000	6	4	6	9	3	6	7	3	4	2	2	8	5	3	4	2	2	0	0	0	0
Q04637-8;Q04637-7	Q04637	Eukaryotic translation initiation factor 4 gamma 1	EIF4G1	1374600000	917200000	1350400000	3483900000	1391700000	2959500000	2432200000	1386400000	2225000000	4341400000	2176100000	3869300000	3927600000	2767000000	3516500000	3719200000	2290500000	2904800000	200890000	153670000	146690000	34	26	31	44	31	46	41	29	44	86	56	77	57	58	64	58	58	53	5	2	0
P78344;P78344-2	P78344	Eukaryotic translation initiation factor 4 gamma 2	EIF4G2	798830000	584260000	703800000	1890400000	786490000	1708900000	1204000000	626760000	966890000	1323400000	687240000	1207700000	1004400000	628070000	931280000	1192200000	823360000	804820000	225450000	280650000	293360000	26	23	23	35	27	34	21	14	35	44	27	35	30	23	32	32	28	25	6	10	6
O43432;O43432-3;O43432-4	O43432	Eukaryotic translation initiation factor 4 gamma 3	EIF4G3	16459000	17968000	21885000	91427000	24114000	70955000	51799000	26682000	47228000	79072000	31891000	86205000	52190000	32971000	62985000	120260000	41204000	62511000	0	15297000	0	0	0	0	3	0	1	1	0	1	5	1	4	4	0	3	9	1	2	0	0	0
Q15056;Q15056-2	Q15056	Eukaryotic translation initiation factor 4H	EIF4H	18114000	17918000	13626000	44137000	17953000	34389000	47476000	29862000	25612000	60558000	30698000	39337000	15453000	25058000	14436000	27565000	27470000	24118000	5788800	0	0	1	1	1	2	0	2	3	1	1	3	2	3	1	1	1	1	3	2	0	0	0
P55010	P55010	Eukaryotic translation initiation factor 5	EIF5	271730000	198790000	290190000	647390000	307630000	599460000	483010000	333930000	516990000	1529700000	709020000	1255800000	481900000	535610000	485570000	727400000	522680000	595740000	8614100	1031500	11620000	11	4	8	12	14	10	16	11	15	27	21	23	11	14	14	15	15	14	0	0	0
P63241;P63241-2;Q9GZV4	P63241	Eukaryotic translation initiation factor 5A-1;Eukaryotic translation initiation factor 5A-2	EIF5A;EIF5A2	54446000	110000000	49386000	64991000	113840000	76686000	48105000	77409000	42903000	48264000	87272000	68070000	23668000	76407000	25826000	69200000	57400000	75928000	50408000	84573000	85295000	1	3	3	3	5	3	1	3	1	4	2	2	1	4	1	1	1	3	2	3	2
O60841	O60841	Eukaryotic translation initiation factor 5B	EIF5B	98754000	71985000	67812000	230280000	85177000	94664000	220120000	75766000	170330000	284070000	155660000	210360000	182160000	165260000	188080000	310930000	162350000	193570000	81101000	21407000	9696900	5	1	1	5	1	3	6	2	6	13	8	10	9	5	7	10	10	6	0	0	0
P56537;P56537-2	P56537	Eukaryotic translation initiation factor 6	EIF6	67090000	143510000	86889000	75948000	134540000	100450000	56717000	115170000	64448000	41024000	38727000	46169000	32257000	42050000	35017000	48009000	78560000	79795000	142370000	148640000	132040000	3	1	6	2	2	5	2	0	5	0	2	3	1	1	2	1	2	5	3	4	6
Q9BQ52;Q9BQ52-4	Q9BQ52	Zinc phosphodiesterase ELAC protein 2	ELAC2	30820000	24946000	10046000	33978000	16107000	18235000	25446000	16777000	28875000	32576000	25564000	15733000	22960000	21185000	22702000	18485000	25876000	24127000	23517000	35629000	15037000	0	1	0	1	2	0	1	1	0	5	0	1	3	2	1	1	1	1	1	2	1
Q15717;Q15717-2	Q15717	ELAV-like protein 1	ELAVL1	849900000	518530000	1069900000	991640000	564360000	1749300000	768020000	480150000	859010000	649560000	379060000	505180000	563240000	471740000	547440000	782270000	702540000	727550000	1611800000	1258800000	1768200000	11	9	13	9	8	15	9	6	11	11	7	7	6	9	12	9	16	14	13	12	9
Q15723-2;Q15723-3;Q15723-4;Q15723;Q15723-1	Q15723	ETS-related transcription factor Elf-2	ELF2	44225000	35443000	33818000	0	0	0	64375000	35691000	58112000	85695000	117020000	169970000	102690000	113630000	112160000	69187000	48676000	48220000	0	0	0	1	2	1	0	0	0	3	1	2	4	6	13	7	5	6	2	2	3	0	0	0
P55199	P55199	RNA polymerase II elongation factor ELL	ELL	97922000	91082000	105860000	12436000	14885000	8583400	69069000	70148000	56103000	35368000	32786000	69218000	70077000	26799000	61007000	35910000	23698000	40827000	0	0	33291000	8	6	6	0	0	0	3	4	5	1	1	5	4	2	5	2	2	1	0	0	0
O00472;O00472-2	O00472	RNA polymerase II elongation factor ELL2	ELL2	119610000	22961000	49259000	0	66643000	35668000	71112000	18842000	55957000	63142000	39825000	42197000	208460000	55072000	142190000	19796000	67212000	23977000	0	124980000	0	1	0	0	0	0	0	0	0	0	0	0	0	6	3	3	0	0	0	0	1	0
Q96JJ3;Q96JJ3-3	Q96JJ3	Engulfment and cell motility protein 2	ELMO2	4763300	3869900	6647500	9343300	0	7923500	4693100	5899000	5860300	4702100	0	8843300	0	4911200	3572200	6410600	5036100	6546700	5582000	5729200	6021400	0	0	1	1	0	0	0	0	1	0	0	0	0	0	0	1	0	0	0	0	0
Q6PJG2	Q6PJG2	ELM2 and SANT domain-containing protein 1	ELMSAN1	196230000	229680000	239740000	9430300	51701000	13595000	199880000	265400000	285660000	230240000	334130000	431200000	543470000	368470000	499100000	245750000	186020000	200190000	57352000	42722000	13821000	11	9	8	0	3	0	10	10	13	7	10	18	21	15	22	9	8	6	1	1	0
Q9BW60;Q9BW60-2	Q9BW60	Elongation of very long chain fatty acids protein 1	ELOVL1	65584000	65260000	48874000	132350000	48178000	39898000	86171000	42396000	38625000	42173000	27061000	29676000	49436000	41395000	51734000	51760000	52741000	41979000	89229000	72726000	79651000	3	2	2	2	2	3	2	3	2	2	1	3	1	3	2	2	1	2	2	1	2
Q9NYP7;Q9NYP7-2	Q9NYP7	Elongation of very long chain fatty acids protein 5	ELOVL5	147780000	122350000	119270000	20838000	202410000	80359000	44825000	189540000	82205000	44184000	183090000	120100000	9196500	86995000	62300000	74857000	192230000	129690000	93603000	106630000	143760000	4	2	4	1	4	3	2	3	3	2	4	1	0	3	5	1	4	3	4	2	3
Q6IA86;Q6IA86-5;Q6IA86-4;Q6IA86-2;Q6IA86-3;Q6IA86-6	Q6IA86	Elongator complex protein 2	ELP2	8541200	0	0	0	14565000	0	0	11006000	0	15054000	13662000	20743000	11016000	0	0	0	0	0	0	0	0	0	0	0	0	0	0	0	0	0	0	1	1	0	0	0	1	0	0	0	0	0
Q9H9T3;Q9H9T3-4;Q9H9T3-5;Q9H9T3-2	Q9H9T3	Elongator complex protein 3	ELP3	4475000	3936000	0	11663000	0	6712700	9861100	0	7776500	9821400	0	7598300	5479300	6178200	5306100	17180000	9071900	8551200	0	0	0	0	0	0	1	0	0	1	0	0	1	0	1	0	0	0	2	1	0	0	0	0
Q96EB1;Q96EB1-2;Q96EB1-3	Q96EB1	Elongator complex protein 4	ELP4	103410000	73864000	80532000	311710000	92058000	238430000	793110000	312530000	551740000	408860000	209470000	330570000	142110000	204780000	174910000	339040000	173680000	214090000	18006000	0	0	2	2	1	5	1	6	13	6	19	11	9	12	4	5	7	9	3	5	0	0	0
Q8TE02;Q8TE02-4;Q8TE02-2;Q8TE02-3	Q8TE02	Elongator complex protein 5	ELP5	9188500	33194000	23217000	95490000	52780000	89622000	258450000	127950000	261080000	221850000	101600000	128470000	40640000	85364000	47794000	276080000	59390000	51823000	0	0	0	0	1	0	4	1	2	9	2	10	6	2	4	2	7	1	8	3	1	0	0	0
Q0PNE2;Q0PNE2-2	Q0PNE2	Elongator complex protein 6	ELP6	86382000	80119000	76658000	292000000	113020000	181190000	668610000	297620000	745900000	398160000	183430000	380330000	173820000	130520000	159550000	314930000	172210000	170820000	3776900	0	0	1	2	1	8	3	3	13	8	16	9	9	12	5	4	5	10	6	5	0	0	0
Q8N766;Q8N766-3;Q8N766-2;Q8N766-4	Q8N766	ER membrane protein complex subunit 1	EMC1	94020000	25878000	39718000	111100000	64619000	43676000	88540000	28171000	50402000	110480000	79385000	84469000	134210000	121060000	112990000	120320000	55233000	61375000	142170000	80183000	91879000	5	1	0	4	2	0	3	0	2	6	5	8	10	5	8	7	2	1	3	1	2
Q15006	Q15006	ER membrane protein complex subunit 2	EMC2	0	0	0	0	0	0	0	0	0	10129000	12307000	15167000	19369000	21621000	23075000	10718000	0	0	0	0	0	0	0	0	0	0	0	0	0	0	0	1	2	1	3	1	0	0	0	0	0	0
Q9P0I2;Q9P0I2-2	Q9P0I2	ER membrane protein complex subunit 3	EMC3	5766500	0	6174500	0	4433700	0	6138900	4415900	5827700	6901400	5404100	7621700	13536000	11628000	8914800	0	3947300	7006200	0	0	0	0	0	0	0	0	0	0	0	0	1	0	1	2	2	1	0	0	0	0	0	0
Q5J8M3;Q5J8M3-3;Q5J8M3-2	Q5J8M3	ER membrane protein complex subunit 4	EMC4	6483000	0	0	0	0	0	0	0	0	7137100	4770900	3654700	7279100	10150000	10703000	6174600	6264700	6137800	0	0	0	0	0	0	0	0	0	0	0	0	0	0	0	0	2	1	0	0	0	0	0	0
Q9BV81	Q9BV81	ER membrane protein complex subunit 6	EMC6	0	0	0	0	0	0	0	0	0	0	0	0	14181000	3154100	9733400	0	4982000	0	0	0	0	0	0	0	0	0	0	0	0	0	1	1	0	0	1	1	0	1	0	0	0	0
Q9NPA0	Q9NPA0	ER membrane protein complex subunit 7	EMC7	8053000	0	0	12931000	12129000	20520000	4970100	14322000	9816000	58428000	16455000	24307000	28158000	21102000	21100000	11623000	7159000	7992900	9759400	10378000	7439700	0	0	0	0	0	1	0	1	0	2	0	1	2	2	1	0	0	0	0	0	0
O43402	O43402	ER membrane protein complex subunit 8	EMC8	6366700	0	0	16147000	11173000	8063400	19066000	9457500	7516900	13851000	33279000	28190000	75149000	23010000	49650000	7592900	8309800	11057000	6037600	14589000	10793000	0	0	0	1	0	0	1	0	0	0	1	1	2	3	4	0	1	0	0	1	0
P50402	P50402	Emerin	EMD	554450000	567750000	403560000	655310000	562190000	548120000	550020000	402600000	432540000	269030000	482770000	390880000	354200000	627450000	423420000	544780000	710920000	493470000	701840000	973510000	468900000	10	8	8	8	14	8	7	7	11	9	14	7	7	9	10	8	13	8	8	8	6
Q96AY2;Q96AY2-2	Q96AY2	Crossover junction endonuclease EME1	EME1	3972600	3776900	3944300	0	0	0	5295800	0	4798700	8999200	5540900	5858200	6147200	6087500	0	6617700	0	4623900	0	0	0	0	0	0	0	0	0	0	0	0	1	0	0	0	0	0	0	0	0	0	0	0
Q9HC35;Q9HC35-2	Q9HC35	Echinoderm microtubule-associated protein-like 4	EML4	36049000	25911000	7739200	66460000	44643000	37823000	95867000	49241000	61169000	195560000	98501000	127340000	54024000	121780000	54633000	79140000	107470000	61307000	0	0	0	0	0	0	1	2	2	1	0	2	9	10	12	1	8	3	2	3	3	0	0	0
P54851	P54851	Epithelial membrane protein 2	EMP2	4840700	2291100	0	5941900	4632100	687760	2197600	0	0	4703200	0	0	4991700	2638800	0	0	0	0	3219300	0	0	1	0	0	1	2	0	0	0	0	1	0	0	1	1	0	0	0	0	0	0	0
P54852	P54852	Epithelial membrane protein 3	EMP3	5939700	0	0	0	4328400	0	0	0	0	0	0	0	4321900	4158800	4175600	0	0	0	0	0	0	1	0	0	0	0	0	0	0	0	0	0	0	0	0	0	0	0	0	0	0	0
Q7Z589;Q7Z589-5;Q7Z589-2	Q7Z589	Protein EMSY	EMSY	1066500000	1009700000	1302400000	126480000	83603000	193810000	1311700000	1417700000	1730700000	1278900000	1649600000	2246300000	2447600000	1705800000	2246300000	1142800000	1183200000	1246500000	0	9699800	24112000	28	26	28	2	1	3	27	27	43	34	42	53	36	41	44	25	32	32	0	0	1
Q8N8S7;Q8N8S7-2;Q8N8S7-3	Q8N8S7	Protein enabled homolog	ENAH	38431000	11378000	27595000	118920000	25361000	61923000	74873000	27624000	48548000	95406000	58601000	72457000	29285000	33741000	40137000	85453000	49240000	60010000	0	14091000	3495700	2	0	1	6	2	3	5	1	5	5	3	6	3	1	2	5	3	4	0	0	0
O94919	O94919	Endonuclease domain-containing 1 protein	ENDOD1	0	0	9218300	9949800	0	9848900	0	0	6788800	4977000	6962600	0	0	5328600	0	0	0	7587300	14880000	20449000	10346000	0	0	0	0	0	0	0	0	0	0	0	0	0	0	0	0	0	0	1	2	1
P06733;P06733-2	P06733	Alpha-enolase	ENO1	2648800000	1525800000	2545500000	4978300000	1297100000	2789900000	2705300000	1489900000	1851700000	1676100000	958010000	1029300000	779480000	754470000	940130000	3706800000	1803800000	2685500000	3630900000	4029800000	3419300000	23	18	20	26	12	24	25	24	22	16	20	15	16	11	15	25	26	26	23	25	21
O43768;O43768-3;O43768-2;O43768-9;O43768-4;O43768-8;O43768-6;O43768-5;O43768-7	O43768	Alpha-endosulfine	ENSA	1553100	0	0	2962300	0	0	0	0	0	5811400	0	2521800	2286400	0	2194900	0	2104400	0	0	0	0	0	0	0	0	0	0	0	0	0	1	0	0	0	0	0	1	0	0	0	0	0
Q96N21	Q96N21	AP-4 complex accessory subunit tepsin	ENTHD2	565320000	372650000	904140000	642370000	180070000	319200000	138670000	66399000	70724000	3398900	3752000	13929000	5337400	0	8481500	0	0	0	0	0	0	18	12	19	12	6	8	5	4	5	0	0	0	0	0	0	0	0	0	0	0	0
Q96N21-2	Q96N21	AP-4 complex accessory subunit tepsin	ENTHD2	0	20945000	21696000	0	0	0	0	0	0	0	0	0	0	0	0	0	0	0	0	0	0	0	1	1	0	0	0	0	0	0	0	0	0	0	0	0	0	0	0	0	0	0
Q9NPA8;Q9NPA8-2	Q9NPA8	Transcription and mRNA export factor ENY2	ENY2	40358000	74889000	57670000	17586000	34327000	11646000	59580000	120000000	61317000	99905000	92293000	180320000	193100000	154820000	145400000	55905000	82037000	44331000	14456000	33621000	12817000	2	2	1	0	1	0	2	3	2	5	4	5	6	5	7	2	2	2	1	1	0
Q09472	Q09472	Histone acetyltransferase p300	EP300	8598700	0	8279600	0	0	0	15022000	9658000	7801300	0	8208100	11697000	0	7532200	14945000	7321500	0	8857000	0	0	0	0	0	0	0	0	0	0	0	0	1	0	1	1	1	1	0	0	0	0	0	0
Q96L91;Q96L91-5;Q96L91-2;Q96L91-3;Q96L91-4	Q96L91	E1A-binding protein p400	EP400	752800000	749450000	860470000	382590000	324810000	357870000	782140000	852180000	914030000	1173400000	975180000	1234300000	1232400000	1013500000	1182500000	1000800000	885150000	874960000	237820000	165360000	186850000	27	22	23	8	11	8	23	26	34	29	40	49	51	34	43	32	30	25	3	3	5
P11171;P11171-3;P11171-5;P11171-7;P11171-6	P11171	Protein 4.1	EPB41	0	0	0	0	0	0	0	6827400	5439800	0	0	7917300	17324000	5861700	17662000	7259700	4530300	0	0	0	0	0	0	0	0	0	0	0	0	0	0	0	0	1	0	1	0	0	0	0	0	0
P11171-2;P11171-4	P11171	Protein 4.1	EPB41	387700000	346740000	440460000	584400000	448440000	613040000	1010400000	919390000	1138300000	1729400000	1909400000	1982400000	1760900000	1231100000	1365500000	1048900000	868250000	887960000	20890000	19300000	113320000	10	9	10	8	9	10	27	25	29	34	47	44	37	31	38	22	30	23	0	0	0
Q9H4G0	Q9H4G0	Band 4.1-like protein 1	EPB41L1	272510000	343350000	403030000	398130000	458130000	569050000	689310000	847950000	754750000	1346200000	1827900000	1690400000	1416800000	1304300000	1281300000	868880000	1019000000	823600000	73981000	68248000	192230000	5	8	12	14	5	11	24	27	29	39	47	57	38	39	50	23	39	25	0	2	5
Q9H4G0-2	Q9H4G0	Band 4.1-like protein 1	EPB41L1	39596000	42933000	58125000	27255000	45906000	66096000	62688000	101550000	78395000	165310000	217330000	176300000	144930000	168560000	164730000	124180000	178350000	80857000	13952000	13440000	40277000	0	2	2	0	1	2	1	3	5	3	3	4	1	3	6	2	4	5	0	0	2
Q9H4G0-4	Q9H4G0	Band 4.1-like protein 1	EPB41L1	0	0	5128600	0	0	5534600	4534300	4316800	4708500	6540200	25784000	22719000	5764400	21565000	22699000	2695100	6991400	0	0	0	0	0	0	0	0	0	0	0	0	0	0	1	1	0	1	1	0	0	0	0	0	0
O43491;O43491-3;O43491-2	O43491	Band 4.1-like protein 2	EPB41L2	250810000	274500000	266630000	293020000	317350000	325060000	770330000	730480000	652050000	1436900000	1468600000	1749600000	3233800000	1877200000	2372800000	1280100000	739830000	746370000	49032000	17323000	99396000	4	3	2	3	5	3	16	20	15	35	32	43	51	46	45	24	15	15	0	1	1
O43491-4	O43491	Band 4.1-like protein 2	EPB41L2	3321200	0	0	0	0	12653000	9031200	4823500	13109000	29737000	8003000	41902000	27739000	31153000	0	5815600	9685800	0	0	0	0	0	0	0	0	0	0	0	0	0	1	0	1	0	1	0	1	0	0	0	0	0
Q9H2F5;Q9H2F5-2;Q9H2F5-3	Q9H2F5	Enhancer of polycomb homolog 1	EPC1	124110000	87825000	124500000	53878000	38441000	35064000	121950000	122690000	106280000	164590000	148330000	182420000	212340000	159140000	192210000	119170000	113930000	134420000	37574000	26641000	17689000	8	3	4	2	1	1	3	8	4	8	9	10	9	7	10	4	4	5	0	0	0
Q52LR7	Q52LR7	Enhancer of polycomb homolog 2	EPC2	18149000	13901000	21356000	0	5537500	8422400	10322000	17654000	16726000	16039000	20898000	33051000	32849000	17611000	29609000	13077000	22546000	26096000	0	0	0	1	1	1	0	0	0	0	1	1	2	1	4	3	1	3	0	1	2	0	0	0
P29317	P29317	Ephrin type-A receptor 2	EPHA2	6639800	8647300	8190800	8031500	29183000	0	13695000	23363000	10243000	19303000	27251000	27183000	92364000	62857000	92027000	4911200	9778400	6930900	0	5667200	2730400	0	0	0	0	1	0	0	1	0	1	2	2	7	5	5	1	0	0	0	0	0
P58107	P58107	Epiplakin	EPPK1	18369000000	19734000000	3206700000	8027900000	97347000000	4202600000	5180700000	13693000000	2486600000	8055700000	47806000000	2195300000	7149000000	31431000000	1721000000	5830100000	24500000000	4258500000	12684000000	11278000000	9055400000	167	164	49	96	481	72	77	145	49	105	357	56	110	324	32	74	195	75	107	103	87
P07814	P07814	Bifunctional glutamate/proline--tRNA ligase;Glutamate--tRNA ligase;Proline--tRNA ligase	EPRS	4938000000	4767300000	5417800000	7953700000	5693300000	6660700000	5424100000	4565500000	5306200000	5845600000	5330000000	6130600000	5085000000	5158300000	5912000000	7315800000	7386200000	7817100000	6418400000	6954300000	5270200000	90	79	86	78	96	93	72	78	90	88	98	112	71	89	114	81	113	109	84	84	67
P42566;P42566-2	P42566	Epidermal growth factor receptor substrate 15	EPS15	11845000	0	7071800	46620000	12174000	20193000	45408000	13099000	45141000	45949000	17894000	86778000	56736000	29289000	79490000	81725000	39621000	29422000	0	0	0	0	0	0	1	0	1	2	0	2	1	1	7	4	2	5	5	1	1	0	0	0
Q9UBC2;Q9UBC2-2;Q9UBC2-3;Q9UBC2-4	Q9UBC2	Epidermal growth factor receptor substrate 15-like 1	EPS15L1	317930000	249570000	501720000	814280000	185980000	489290000	997240000	545560000	1053300000	1196800000	743660000	1262500000	1189200000	677880000	1114200000	955840000	715460000	945000000	20436000	10157000	14579000	15	9	16	23	13	17	22	15	31	27	32	42	37	28	36	29	18	24	0	0	0
Q9H6S3;Q9H6S3-3	Q9H6S3	Epidermal growth factor receptor kinase substrate 8-like protein 2	EPS8L2	15082000	14979000	10447000	36502000	18675000	21757000	26184000	11983000	16341000	30097000	17767000	27243000	13870000	52172000	15840000	48409000	22597000	38455000	0	0	0	0	0	0	2	2	0	2	1	0	2	0	1	1	1	0	1	1	1	0	0	0
Q9C0D9	Q9C0D9	Ethanolaminephosphotransferase 1	EPT1	0	6627700	21316000	16532000	9699100	4873500	21903000	5566000	7937700	11952000	6922000	10108000	9591100	0	0	0	7221700	15446000	0	6392700	51492000	0	0	1	0	0	1	1	1	0	1	2	0	0	0	0	0	0	0	0	0	1
O75616	O75616	GTPase Era, mitochondrial	ERAL1	127540000	150240000	143490000	162900000	150680000	146360000	109780000	122870000	92709000	76727000	77227000	55600000	101170000	93151000	72429000	111590000	127190000	105840000	209820000	261980000	244380000	6	6	3	5	3	4	4	3	2	3	5	2	3	3	3	4	4	1	6	7	3
Q9NZ08;Q9NZ08-2	Q9NZ08	Endoplasmic reticulum aminopeptidase 1	ERAP1	111300000	43592000	75849000	147480000	48947000	105280000	75856000	51167000	65259000	69970000	55813000	30826000	114380000	70743000	56458000	109340000	61102000	85241000	220270000	120970000	134580000	8	1	1	3	0	2	3	1	2	4	2	0	6	2	2	4	2	3	6	2	4
P04626;P04626-5;P04626-4;P04626-3;P04626-2	P04626	Receptor tyrosine-protein kinase erbB-2	ERBB2	69392000	76616000	66805000	93078000	77781000	68448000	62761000	79568000	59251000	65241000	63996000	54209000	55460000	43981000	39831000	63119000	88219000	92297000	80642000	90583000	93027000	5	3	3	4	3	2	3	3	4	2	6	4	5	4	2	3	6	5	3	3	2
Q96RT1;Q96RT1-8;Q96RT1-5;Q96RT1-3;Q96RT1-2;Q96RT1-6;Q96RT1-7;Q96RT1-4	Q96RT1	Protein LAP2	ERBB2IP	1996800000	1406600000	2032300000	1453900000	1036000000	1289900000	2572600000	1664200000	2130000000	1933000000	1636900000	1874700000	3525400000	2044800000	2545700000	1653700000	843330000	889700000	219630000	119050000	36792000	48	37	47	24	35	39	52	43	50	50	55	61	63	57	60	38	24	23	3	2	0
Q96RT1-9	Q96RT1	Protein LAP2	ERBB2IP	61016000	0	0	58086000	0	0	30600000	0	28332000	0	0	0	90188000	25958000	42785000	27717000	0	0	0	0	0	1	0	0	1	0	0	0	0	0	0	0	0	3	0	0	0	0	0	0	0	0
Q8IUD2;Q8IUD2-3	Q8IUD2	ELKS/Rab6-interacting/CAST family member 1	ERC1	2350700000	1888900000	3493900000	2469000000	1180700000	2659000000	2546000000	1384800000	2570600000	1515600000	1323900000	2833400000	1292800000	854080000	1462200000	1395400000	1639300000	1711200000	9775600	8983000	21062000	52	40	61	48	36	57	46	46	62	47	50	67	27	34	42	38	41	34	0	0	0
O15083	O15083	ERC protein 2	ERC2	0	0	50756000	0	0	0	81449000	0	0	0	13879000	0	0	18013000	0	0	0	0	0	0	0	0	0	0	0	0	0	0	0	0	0	1	0	0	1	0	0	0	0	0	0	0
P07992;P07992-3;P07992-4;P07992-2	P07992	DNA excision repair protein ERCC-1	ERCC1	0	0	0	4633400	0	0	0	3577100	0	3809000	5950200	0	6010200	6095200	3811000	4055300	0	0	0	0	0	0	0	0	0	0	0	0	0	0	0	0	0	1	0	0	0	0	0	0	0	0
P18074;P18074-2	P18074	TFIIH basal transcription factor complex helicase XPD subunit	ERCC2	102750000	90887000	77455000	167190000	111790000	106860000	104790000	84165000	51745000	71919000	79398000	55508000	83438000	80483000	69521000	87078000	77985000	107270000	116420000	170360000	130310000	6	7	1	9	5	4	4	4	0	3	5	6	7	4	2	5	4	2	4	4	3
P19447	P19447	TFIIH basal transcription factor complex helicase XPB subunit	ERCC3	35380000	24626000	25223000	43510000	34766000	24561000	34506000	30840000	18767000	36503000	35549000	20716000	51560000	49620000	38851000	54665000	34805000	32467000	54090000	37600000	47431000	5	1	0	2	2	1	5	1	1	2	2	3	8	6	8	3	3	2	3	3	2
Q92889	Q92889	DNA repair endonuclease XPF	ERCC4	21523000	11072000	13755000	14560000	0	14901000	21473000	12056000	18511000	21364000	16070000	16055000	26284000	11136000	24382000	22011000	29364000	18272000	12641000	20883000	12700000	1	0	0	0	0	0	2	0	1	1	1	0	3	0	2	2	1	0	0	1	0
P28715	P28715	DNA repair protein complementing XP-G cells	ERCC5	50272000	41633000	14215000	6388700	12342000	15457000	65377000	39394000	64909000	89607000	85691000	81498000	159290000	91412000	157290000	70527000	50043000	34969000	12473000	0	0	1	1	0	0	0	0	3	1	4	5	7	8	13	8	13	2	2	0	0	0	0
Q03468	Q03468	DNA excision repair protein ERCC-6	ERCC6	147730000	143100000	135910000	197270000	116890000	135520000	199150000	151840000	173840000	107260000	126710000	175220000	204920000	194850000	208770000	177890000	137980000	143210000	211820000	209690000	181110000	7	2	3	4	5	3	8	6	7	1	5	9	11	9	19	7	3	6	6	3	3
Q03468-2	Q03468	DNA excision repair protein ERCC-6	ERCC6	0	0	0	0	0	0	7022300	0	0	0	22744000	0	28596000	8662100	14222000	9907900	4915500	0	0	0	0	0	0	0	0	0	0	0	0	0	0	0	0	2	1	1	0	0	0	0	0	0
Q2NKX8	Q2NKX8	DNA excision repair protein ERCC-6-like	ERCC6L	7683300	9499100	10446000	20542000	16341000	16446000	9003800	13680000	17469000	19503000	9323900	14399000	8504700	7799300	6371400	23748000	11034000	15827000	0	0	0	0	0	0	2	1	0	0	0	1	3	0	1	0	0	0	2	1	1	0	0	0
P50548;P50548-2	P50548	ETS domain-containing transcription factor ERF	ERF	5640300	0	6722200	0	0	6883200	0	0	6383100	0	0	5911400	0	0	0	0	0	5411700	5419500	6843400	5750600	0	0	0	0	0	0	0	0	0	0	0	1	1	0	0	0	0	0	0	0	0
Q969X5;Q969X5-2	Q969X5	Endoplasmic reticulum-Golgi intermediate compartment protein 1	ERGIC1	113710000	86646000	80483000	111400000	84989000	135620000	79612000	53541000	55739000	54796000	62439000	39816000	77335000	77595000	61421000	133790000	126270000	93392000	152170000	254120000	115970000	5	2	2	4	4	5	4	3	1	4	4	3	3	7	2	3	6	2	2	5	3
Q96RQ1	Q96RQ1	Endoplasmic reticulum-Golgi intermediate compartment protein 2	ERGIC2	211900000	160480000	199050000	271150000	223460000	284840000	169290000	165990000	179980000	164780000	136090000	101990000	138260000	163460000	121450000	135980000	173220000	180470000	365350000	275120000	424560000	8	5	2	6	11	4	7	4	5	5	6	5	6	10	5	5	3	2	5	3	4
Q9Y282;Q9Y282-3;Q9Y282-2	Q9Y282	Endoplasmic reticulum-Golgi intermediate compartment protein 3	ERGIC3	53276000	46226000	35410000	61873000	24703000	41830000	49498000	25159000	25456000	37635000	24923000	16659000	26706000	18847000	25202000	38552000	38778000	34221000	78917000	83558000	70036000	6	2	1	1	2	0	2	3	2	2	3	0	2	1	1	1	4	2	4	2	3
P84090	P84090	Enhancer of rudimentary homolog	ERH	187830000	278070000	305620000	55376000	155760000	199860000	390060000	745260000	921130000	451840000	936960000	1083900000	574700000	1001400000	1129100000	170560000	481720000	521810000	31644000	258590000	203920000	2	3	6	1	2	5	6	5	13	5	8	10	7	11	11	7	4	7	1	4	2
Q8IV48	Q8IV48	3-5 exoribonuclease 1	ERI1	3648800	5499300	3106700	8474300	0	0	4535800	0	0	0	4124200	3186600	2207800	0	0	4969600	0	7888200	0	0	0	0	0	0	1	0	0	0	0	0	0	0	0	0	0	0	0	0	1	0	0	0
O75477	O75477	Erlin-1	ERLIN1	604080000	480850000	583420000	716660000	672920000	616930000	403280000	572040000	458720000	307900000	499350000	308190000	369460000	373220000	359440000	517450000	535060000	563380000	1175900000	1080500000	1172100000	15	10	18	11	16	14	10	13	13	8	17	8	8	10	12	12	15	14	18	17	14
O94905	O94905	Erlin-2	ERLIN2	1151800000	998320000	1119400000	1346900000	1529500000	1242400000	778990000	975350000	848340000	598860000	927550000	501220000	1048400000	668930000	767540000	968640000	961920000	927980000	2055700000	1657100000	2052500000	24	20	20	20	21	24	16	18	20	10	22	12	14	17	19	17	19	18	28	17	25
Q7Z2K6	Q7Z2K6	Endoplasmic reticulum metallopeptidase 1	ERMP1	4800700	0	3437800	0	4496900	3368600	3483000	3316500	3087400	0	5820100	7380600	3641400	3519800	0	4123000	0	5039200	6070000	12672000	9197000	0	0	0	0	0	0	0	0	0	0	1	0	0	0	0	0	0	0	0	1	1
Q5FWF5;Q5FWF5-2	Q5FWF5	N-acetyltransferase ESCO1	ESCO1	2308900	0	4944600	4129200	3676500	5747500	5534100	0	4686000	6853600	5779100	7061400	6499900	9150600	7483900	3477300	4929200	6133400	3514200	4014200	11590000	0	0	1	0	0	0	1	0	1	1	0	1	0	0	1	0	0	0	0	0	1
Q56NI9;Q56NI9-2	Q56NI9	N-acetyltransferase ESCO2	ESCO2	42466000	21650000	34031000	80408000	12853000	63777000	37908000	18234000	34485000	30883000	28491000	43518000	30079000	16785000	31462000	37649000	29222000	59227000	63214000	65516000	89128000	2	0	1	3	0	2	0	0	1	0	1	2	1	0	1	3	0	2	1	2	3
Q9H501	Q9H501	ESF1 homolog	ESF1	62218000	91087000	67851000	7426800	4070200	4121300	238630000	114910000	115290000	335240000	175550000	315930000	525000000	461210000	848100000	132300000	66678000	68412000	0	1256600	3890200	1	2	2	0	0	0	6	7	9	15	13	24	25	17	29	2	4	3	0	0	0
Q9H6T0;Q9H6T0-2	Q9H6T0	Epithelial splicing regulatory protein 2	ESRP2	95718000	36838000	49093000	94581000	49971000	59452000	48821000	45712000	85084000	27301000	19240000	29806000	24655000	22914000	26282000	31439000	44685000	49926000	54275000	90660000	110850000	1	0	0	1	0	1	1	0	0	0	0	0	0	1	0	0	1	0	0	2	0
Q9BSJ8;Q9BSJ8-2	Q9BSJ8	Extended synaptotagmin-1	ESYT1	591600000	515810000	603850000	679440000	600230000	703520000	1184200000	1105900000	1033400000	1390200000	1851500000	1643700000	2555200000	1913500000	2232000000	1284500000	1051500000	983650000	406220000	493570000	409850000	15	13	12	11	12	11	24	20	27	31	38	41	41	43	50	25	31	24	8	7	6
A0FGR8-2;A0FGR8;A0FGR8-4;A0FGR8-5	A0FGR8	Extended synaptotagmin-2	ESYT2	57800000	46298000	40703000	78649000	66831000	67529000	79414000	54075000	38310000	47853000	59275000	47891000	55805000	54720000	37059000	76614000	55692000	68230000	108000000	82455000	86379000	1	1	1	1	1	1	1	1	1	1	1	1	1	1	1	1	1	1	1	1	1
A0FGR8-6	A0FGR8	Extended synaptotagmin-2	ESYT2	1617000000	1644600000	1730500000	2185800000	2203600000	2196200000	1543000000	1550500000	1456900000	1281100000	1682100000	1455700000	1488300000	1603900000	1219700000	1701600000	1668500000	1887300000	2594600000	3146000000	2991400000	39	39	35	39	46	39	30	39	36	32	42	44	34	38	35	31	47	39	40	41	41
Q9NY74	Q9NY74	Ewings tumor-associated antigen 1	ETAA1	10143000	5867500	7769500	7788900	7678500	5467000	5706800	6709200	6412400	6604400	4799800	5764700	7538100	7997700	6136800	5080300	5946300	5358100	7402200	0	6793900	2	0	1	1	0	0	1	1	0	0	0	0	0	1	1	0	0	0	0	0	0
P62495;P62495-2	P62495	Eukaryotic peptide chain release factor subunit 1	ETF1	64082000	44391000	54964000	104630000	60365000	101900000	81947000	50363000	72363000	161610000	42981000	61101000	25743000	38656000	43510000	87979000	54244000	76866000	82689000	56604000	67499000	3	0	0	6	1	3	3	0	2	7	3	2	2	1	0	3	2	2	1	0	1
P13804;P13804-2	P13804	Electron transfer flavoprotein subunit alpha, mitochondrial	ETFA	170400000	184530000	122200000	248100000	224400000	240850000	150760000	190990000	139130000	170280000	166510000	158860000	275770000	227480000	197620000	176800000	162530000	198350000	138780000	326330000	146280000	7	6	3	8	8	7	6	5	4	7	8	5	10	8	6	7	8	7	5	6	6
P38117;P38117-2	P38117	Electron transfer flavoprotein subunit beta	ETFB	188970000	157500000	141330000	236610000	213000000	225120000	178360000	144090000	158470000	267200000	228350000	242360000	283010000	218610000	238360000	153500000	164050000	173560000	134650000	261520000	99202000	7	6	5	7	11	6	4	7	3	8	10	11	8	4	12	10	5	6	3	7	4
O95571	O95571	Persulfide dioxygenase ETHE1, mitochondrial	ETHE1	8911300	0	4977800	6969000	5968600	4952700	5973000	5323500	0	0	0	0	5865100	0	0	0	5214400	6306500	8982700	17424000	8846700	1	0	0	0	0	0	0	0	0	0	0	0	0	0	0	0	1	0	0	2	0
Q9UI08;Q9UI08-4;Q9UI08-3;Q9UI08-5;Q9UI08-2	Q9UI08	Ena/VASP-like protein	EVL	0	0	0	0	2997000	0	0	3390500	0	8487200	3678200	0	0	0	0	0	8860600	0	0	0	0	0	0	0	0	0	0	0	0	0	1	1	0	0	0	0	0	2	0	0	0	0
Q92817	Q92817	Envoplakin	EVPL	28176000	53228000	57663000	202910000	123130000	362300000	129280000	103980000	155730000	230320000	311070000	420880000	406870000	355300000	280210000	181460000	106710000	163890000	66429000	19447000	71287000	0	0	1	3	2	5	1	0	5	13	15	18	10	13	13	2	2	5	1	0	0
Q01844;Q01844-6;Q01844-3;Q01844-5;Q01844-2	Q01844	RNA-binding protein EWS	EWSR1	38215000	29865000	25251000	36722000	44900000	43429000	34315000	50690000	23992000	21837000	29255000	24913000	31548000	28372000	24643000	21070000	36057000	29898000	53475000	66594000	46876000	2	2	1	2	1	2	2	3	2	0	1	0	0	1	1	1	2	1	1	3	1
Q9UQ84;Q9UQ84-4	Q9UQ84	Exonuclease 1	EXO1	7427400	5373800	5042700	8807300	0	19891000	6256800	3951900	3973600	8526900	4354500	0	11470000	5713900	7189700	6165400	7673800	0	5127100	7505200	0	1	0	0	1	0	1	1	0	1	0	0	0	0	0	0	0	0	0	0	0	0
Q96KP1	Q96KP1	Exocyst complex component 2	EXOC2	10324000	0	5373600	8995600	7888500	0	8136900	0	6136700	5691100	4531800	0	5946600	0	3746800	5816700	5086200	6085900	5727800	0	5542200	0	0	0	0	0	0	0	1	0	1	1	0	0	0	0	0	0	0	0	0	0
O60645;O60645-2;O60645-3	O60645	Exocyst complex component 3	EXOC3	12961000	11328000	22828000	29877000	26280000	30851000	14692000	0	10172000	11225000	10041000	14835000	13389000	14457000	12010000	13120000	11459000	9015200	10070000	10408000	4378800	0	0	0	0	0	2	0	0	0	0	1	2	1	1	1	1	0	0	0	0	1
Q96A65	Q96A65	Exocyst complex component 4	EXOC4	180300000	117050000	193340000	395530000	118310000	262890000	271650000	116540000	251350000	311750000	149420000	278890000	185130000	90477000	164430000	305160000	183690000	221760000	150700000	146970000	129950000	10	3	9	15	4	11	16	3	13	17	13	22	17	3	9	16	11	13	3	2	2
O00471	O00471	Exocyst complex component 5	EXOC5	3775900	3821300	0	4937800	5078400	5818900	4349200	0	6415600	9622700	7046500	6907800	3603100	0	0	5736500	6022700	7230800	4471400	4561400	9908900	0	0	0	0	0	0	0	0	0	2	0	0	0	0	0	0	0	0	0	0	0
Q8TAG9;Q8TAG9-2	Q8TAG9	Exocyst complex component 6	EXOC6	6352200	3403600	0	11794000	4389800	0	6682300	3114200	0	4867700	2960800	0	3635000	2967700	0	4515700	5486800	0	3175200	4988000	0	1	0	0	1	0	0	1	0	0	0	0	0	0	0	0	0	1	0	0	0	0
Q9Y3B2	Q9Y3B2	Exosome complex component CSL4	EXOSC1	37089000	48304000	30510000	30678000	27053000	17783000	81428000	52307000	73672000	147640000	160420000	229410000	377820000	274450000	287090000	69183000	68062000	45394000	0	15488000	0	1	1	0	2	1	0	2	2	2	3	5	8	9	10	12	2	2	1	0	0	0
Q01780;Q01780-2	Q01780	Exosome component 10	EXOSC10	574680000	532480000	625410000	280490000	155490000	178700000	845300000	688470000	859960000	1536600000	1850500000	2030100000	2847100000	2501600000	2461900000	1062700000	745440000	803410000	237540000	165470000	388550000	11	8	9	1	3	0	13	14	19	31	34	38	42	45	42	16	15	13	1	2	4
Q13868;Q13868-3;Q13868-2	Q13868	Exosome complex component RRP4	EXOSC2	58077000	36491000	38350000	35007000	9669500	40168000	93631000	25101000	98078000	71758000	174330000	192840000	307630000	222500000	395180000	115490000	74653000	79881000	4295100	8354200	7424600	3	2	2	2	0	1	4	0	4	2	6	6	5	10	8	3	3	4	0	0	0
Q9NQT5;Q9NQT5-2	Q9NQT5	Exosome complex component RRP40	EXOSC3	58192000	27874000	55157000	38528000	5302500	22762000	96591000	73288000	114650000	322900000	161680000	181310000	338950000	355260000	359420000	153100000	102970000	68792000	0	0	0	3	0	1	0	0	0	2	2	3	7	6	9	11	7	8	4	2	3	0	0	0
Q9NPD3	Q9NPD3	Exosome complex component RRP41	EXOSC4	52615000	87837000	75503000	79811000	33982000	40830000	96715000	179020000	133210000	322390000	331600000	310860000	562530000	376490000	444010000	158750000	127340000	82657000	12243000	5229700	3497000	2	4	3	2	1	1	4	5	5	8	11	6	10	9	9	3	6	4	0	1	0
Q9NQT4	Q9NQT4	Exosome complex component RRP46	EXOSC5	55013000	110080000	109970000	44513000	27331000	70800000	98920000	212750000	176590000	293170000	173550000	221350000	405170000	280870000	285810000	144740000	136580000	127900000	0	58583000	446120000	0	4	2	2	0	1	5	1	5	6	7	5	9	9	10	6	2	2	0	0	0
Q5RKV6	Q5RKV6	Exosome complex component MTR3	EXOSC6	66045000	36964000	59167000	26502000	9524300	4837000	98163000	50959000	93487000	125350000	188840000	218710000	342470000	300210000	333910000	120650000	79683000	101750000	0	0	10111000	2	0	1	1	0	0	5	1	4	5	8	6	10	10	9	4	3	5	0	0	0
Q15024	Q15024	Exosome complex component RRP42	EXOSC7	46088000	89777000	48096000	43023000	6056500	22671000	67721000	100690000	86602000	191630000	246300000	233650000	351320000	363550000	234070000	136710000	94592000	71103000	0	0	0	1	1	1	1	0	0	3	4	3	7	9	9	9	11	10	3	3	1	0	0	0
Q96B26	Q96B26	Exosome complex component RRP43	EXOSC8	57412000	47357000	54953000	19858000	21714000	28111000	75858000	98403000	95416000	184290000	161310000	175900000	262270000	297640000	286850000	86309000	90060000	82534000	6084800	3313700	16783000	3	1	2	0	1	0	3	5	4	9	6	9	6	9	10	3	3	1	0	0	0
Q06265;Q06265-2;Q06265-3;Q06265-4	Q06265	Exosome complex component RRP45	EXOSC9	63375000	58489000	107760000	47760000	27007000	49801000	126990000	117800000	157450000	200640000	192780000	218430000	300220000	260470000	363300000	109750000	90142000	127570000	0	22740000	5672600	3	1	3	1	1	0	3	6	7	4	6	10	8	7	9	3	4	5	0	0	0
Q8NEV8;Q8NEV8-2	Q8NEV8	Exophilin-5	EXPH5	8061400	11379000	13511000	13628000	35871000	11725000	9140000	7161200	11535000	7294500	7890200	0	11594000	9651700	4524300	4528900	10883000	5016200	0	0	3185500	0	0	1	1	3	1	0	0	1	0	0	0	0	0	0	0	0	0	0	0	0
Q99504;Q99504-2;Q99504-4;Q99504-5;Q99504-3	Q99504	Eyes absent homolog 3	EYA3	8801800	0	0	7730100	6032500	7704000	7277800	5751900	6755400	0	5612500	8104900	16444000	8902100	19812000	5903600	5936600	7173400	4825700	0	0	1	0	0	0	0	0	0	0	0	0	0	2	0	1	2	0	0	0	0	0	0
O95677;O95677-5;O95677-2;O95677-4;O95677-3	O95677	Eyes absent homolog 4	EYA4	43953000	54577000	36801000	84904000	44164000	69527000	56383000	44129000	35023000	44478000	44833000	41071000	32826000	41859000	20954000	63368000	37988000	43003000	116040000	58649000	67499000	1	2	0	3	1	1	3	0	2	3	1	1	2	0	0	1	2	2	1	1	1
Q92800;Q92800-5;Q92800-4;Q92800-3;Q92800-2	Q92800	Histone-lysine N-methyltransferase EZH1	EZH1	15707000	15829000	0	6743600	1460100	0	17670000	0	0	18677000	18257000	13093000	11795000	12117000	16093000	21715000	14997000	7249700	153510000	0	31225000	1	0	0	0	0	0	1	0	0	0	0	0	1	0	1	1	1	0	3	0	1
Q15910;Q15910-2;Q15910-3;Q15910-4;Q15910-5	Q15910	Histone-lysine N-methyltransferase EZH2	EZH2	67174000	68872000	74042000	39251000	59405000	52541000	133650000	98412000	93444000	137150000	131530000	188310000	243740000	175000000	184690000	149170000	117420000	110550000	76597000	83589000	88249000	1	1	0	0	0	0	4	3	1	3	2	6	6	2	8	4	2	1	2	1	0
P15311	P15311	Ezrin	EZR	59491000	83380000	53702000	188380000	140460000	93023000	117830000	98201000	72405000	285650000	219640000	199410000	118420000	151150000	135030000	184480000	158710000	126550000	18423000	7256600	33532000	2	3	0	7	6	3	3	2	2	11	7	10	3	6	4	6	8	3	0	0	0
Q6NZ36;Q6NZ36-5;Q6NZ36-4;Q6NZ36-3;Q6NZ36-2	Q6NZ36	Fanconi anemia-associated protein of 20 kDa	FAAP20	0	0	0	5833300	0	0	6353500	0	6656900	6202600	0	7226800	4581800	0	4656000	4626200	0	4618400	0	0	0	0	0	0	0	0	0	0	0	0	0	0	1	0	0	0	0	0	0	0	0	0
Q01469	Q01469	Fatty acid-binding protein, epidermal	FABP5	0	3139900	3903000	0	0	268530000	2968400	0	4406900	0	0	0	1383700	0	0	1250400	2009000	2678000	11639000	5767400	26220000	0	0	0	0	0	8	0	0	0	0	0	0	0	0	0	0	0	0	1	0	2
O60427;O60427-2	O60427	Fatty acid desaturase 1	FADS1	101480000	42956000	73325000	180490000	70843000	92983000	117110000	39070000	57267000	84398000	44672000	33490000	80612000	67611000	68107000	97931000	54905000	58371000	177650000	103270000	142200000	6	1	2	4	3	5	4	0	4	3	2	2	5	6	4	6	3	2	5	6	5
Q9Y5Q0	Q9Y5Q0	Fatty acid desaturase 3	FADS3	16624000	10339000	10774000	0	35753000	13282000	10292000	25816000	7898100	7131900	19482000	11748000	8247400	22310000	17974000	12354000	11919000	9657300	27194000	19128000	26348000	1	0	1	0	0	0	1	0	0	0	0	1	0	0	1	0	0	1	2	1	1
Q96CS3	Q96CS3	FAS-associated factor 2	FAF2	164400000	131570000	174990000	251460000	170940000	192120000	158180000	124580000	108920000	137920000	141190000	105170000	222080000	203040000	165250000	216190000	169240000	145050000	295460000	241360000	313430000	4	4	7	6	11	9	6	5	5	6	6	7	6	10	8	6	8	6	7	7	7
Q6P587;Q6P587-2;Q6P587-3	Q6P587	Acylpyruvase FAHD1, mitochondrial	FAHD1	0	0	0	0	0	0	0	0	0	0	0	0	0	0	0	0	0	0	0	6627500	4528000	0	0	0	0	0	0	0	0	0	0	0	0	0	0	0	0	0	0	0	1	0
Q6P2I3;Q96GK7	Q6P2I3	Fumarylacetoacetate hydrolase domain-containing protein 2B;Fumarylacetoacetate hydrolase domain-containing protein 2A	FAHD2B;FAHD2A	3630800	7469800	7063900	0	4663400	0	5968400	3456800	0	6381000	2955900	0	0	2799900	0	3787100	5640700	6560600	8595800	20662000	3407600	0	0	0	1	1	0	0	0	0	1	0	0	0	0	0	0	1	1	0	2	0
Q5T8I3;Q5T8I3-2	Q5T8I3	Protein FAM102B	FAM102B	10698000	0	0	8902500	10448000	8036800	10098000	4858200	5762200	0	5174400	0	0	5204600	0	0	5160900	8877100	0	24778000	10662000	0	0	0	0	0	1	0	0	1	0	0	0	0	0	0	0	0	0	0	2	1
Q9NUU6	Q9NUU6	Inactive ubiquitin thioesterase FAM105A	FAM105A	7730100	8150500	16312000	10009000	0	14061000	8658400	0	10826000	0	0	15842000	28637000	14888000	29289000	13096000	9804100	6443600	0	10116000	11544000	0	0	0	0	0	0	0	0	0	0	0	1	1	1	3	0	0	0	0	0	0
Q9H098;Q9H098-2	Q9H098	Protein FAM107B	FAM107B	0	0	5607000	9567200	4535800	0	7268800	4379900	6296600	13220000	8670600	10445000	5066900	4944000	5264600	8434700	5918300	0	0	0	0	0	0	0	1	0	0	0	0	0	2	0	1	0	0	0	0	0	0	0	0	0
Q6SJ93;Q6SJ93-2	Q6SJ93	Protein FAM111B	FAM111B	21022000	11695000	14772000	26831000	17542000	16384000	24897000	11031000	15342000	11740000	8561600	9306000	9329200	0	17540000	21092000	13158000	16703000	51792000	30475000	32255000	1	0	0	1	1	0	1	0	1	0	0	0	0	0	0	1	0	0	2	2	1
Q8IWE2;Q8IWE2-2	Q8IWE2	Protein NOXP20	FAM114A1	0	0	0	0	0	0	0	0	0	0	6342700	0	0	0	0	6722700	7529800	0	0	0	0	0	0	0	0	0	0	0	0	0	1	2	0	0	0	0	0	0	0	0	0	0
Q9NRY5	Q9NRY5	Protein FAM114A2	FAM114A2	3529300	0	0	5284400	0	5273200	3202900	0	4164100	5398000	4036000	5829400	4077000	4023600	4266000	4901600	3686500	3803300	0	0	0	0	0	0	1	0	0	0	0	0	1	0	2	0	0	0	0	0	0	0	0	0
Q9NZB2;Q9NZB2-6;Q9NZB2-4;Q9NZB2-5;Q9NZB2-2	Q9NZB2	Constitutive coactivator of PPAR-gamma-like protein 1	FAM120A	1235500000	683630000	997570000	1775000000	602160000	986470000	1289000000	616400000	919760000	859710000	469540000	572100000	855640000	555520000	755280000	1033600000	691690000	941430000	1760400000	1201100000	1255900000	26	20	24	35	13	25	27	19	24	25	19	15	29	18	26	23	21	21	29	21	24
Q9NX05	Q9NX05	Constitutive coactivator of PPAR-gamma-like protein 2	FAM120C	11619000	5832500	5840900	7009400	0	0	8109000	5269600	0	4138600	5388300	0	3937400	0	0	13829000	0	5852400	22129000	0	0	1	0	0	0	0	0	1	0	0	0	0	0	0	0	0	1	0	0	2	0	0
Q96TA1;Q96TA1-2	Q96TA1	Niban-like protein 1	FAM129B	22113000	25314000	20078000	24644000	47219000	21749000	27968000	36020000	36365000	92080000	61331000	91975000	56061000	59704000	47386000	72152000	48475000	50652000	6277300	25487000	0	2	0	0	0	2	0	1	1	2	3	5	4	6	4	3	2	4	2	0	0	0
Q05DH4	Q05DH4	Protein FAM160A1	FAM160A1	15706000	5014200	12394000	66376000	5824300	27050000	367280000	103400000	320690000	22004000	14040000	17533000	15531000	14362000	14200000	11900000	0	1457600	0	0	0	1	0	0	4	0	3	17	5	14	1	1	2	1	1	1	1	1	0	0	0	0
Q8N612;Q8N612-2;Q8N612-3	Q8N612	FTS and Hook-interacting protein	FAM160A2	3855300	0	0	11466000	0	6621800	23615000	16433000	21510000	0	0	0	0	0	0	0	0	0	0	0	0	0	0	0	2	0	1	4	1	3	0	0	0	0	0	0	0	0	0	0	0	0
Q8WUF8;Q8WUF8-3;Q8WUF8-2;Q8WUF8-4	Q8WUF8	Protein FAM172A	FAM172A	0	0	0	4028800	0	0	7206300	0	8752000	5965700	5970200	6761600	97854000	25821000	102990000	7529700	5163900	0	0	0	0	0	0	0	0	0	0	0	0	0	0	0	0	4	3	8	0	0	0	0	0	0
Q6UWZ7;Q6UWZ7-2	Q6UWZ7	BRCA1-A complex subunit Abraxas	FAM175A	9586400	17803000	24126000	37671000	20602000	75326000	34137000	38042000	22348000	71243000	109630000	89724000	157770000	99189000	135850000	34308000	40656000	26100000	71528000	100590000	96470000	0	1	1	0	1	2	1	1	0	2	5	4	8	2	7	1	2	1	0	2	0
Q15018	Q15018	BRISC complex subunit Abro1	FAM175B	16747000	0	19065000	66970000	24804000	80070000	33246000	12660000	34798000	45233000	22970000	40043000	17498000	13746000	14854000	32817000	20064000	17445000	0	12559000	8116500	0	0	0	3	0	3	2	0	2	1	3	1	0	0	1	2	0	0	0	0	0
Q9ULE4	Q9ULE4	Protein FAM184B	FAM184B	20924000	35460000	0	19235000	120630000	0	6610500	28505000	0	14790000	19665000	0	8440600	17112000	0	0	13709000	0	0	0	0	1	0	0	1	2	0	0	0	0	1	1	0	0	0	0	0	0	0	0	0	0
Q9GZU8	Q9GZU8	Protein FAM192A	FAM192A	30541000	18091000	24799000	10118000	11463000	10449000	46329000	62137000	42631000	82730000	35148000	90853000	36434000	55283000	54774000	69996000	35596000	22826000	5551300	0	0	2	1	0	0	0	0	3	1	2	5	1	6	1	4	4	4	2	0	0	0	0
Q9BUT9;Q9BUT9-2	Q9BUT9	Protein FAM195A	FAM195A	10547000	0	0	13394000	0	15701000	14424000	8088700	9391400	16357000	0	11357000	25656000	14949000	0	19899000	9112800	10717000	4539400	0	0	1	0	0	1	0	1	2	1	1	1	1	2	1	1	0	2	1	0	0	0	0
Q9NSI2;Q9NSI2-2	Q9NSI2	Protein FAM207A	FAM207A	7293900	8421000	16789000	0	0	4456800	21400000	7643500	12482000	18012000	32605000	22934000	12615000	39378000	15578000	10585000	9283000	8892800	9310400	15195000	16664000	0	0	1	0	0	0	1	0	0	1	3	3	0	3	0	0	0	0	0	0	0
Q9UK61;Q9UK61-3;Q9UK61-4	Q9UK61	Protein FAM208A	FAM208A	1672300000	1564800000	2184800000	821250000	640240000	905180000	2791300000	2528500000	3416100000	2584800000	2470300000	3504200000	4216800000	3201600000	3973700000	1654300000	1223900000	1389600000	429360000	513020000	526120000	47	40	49	16	13	14	65	66	83	63	68	80	102	83	87	38	33	35	6	6	12
Q5VWN6;Q5VWN6-2	Q5VWN6	Protein FAM208B	FAM208B	361540000	294410000	369370000	106070000	31714000	54449000	634600000	477190000	712610000	493600000	508650000	652950000	1680400000	892430000	1537800000	508710000	324470000	491870000	64725000	37776000	10199000	14	6	8	1	0	0	26	12	31	23	22	32	58	38	75	17	9	15	2	0	0
Q641Q2;Q641Q2-2	Q641Q2	WASH complex subunit FAM21A	FAM21A	102770000	84301000	117400000	186930000	77642000	153570000	216370000	108650000	165180000	238260000	134700000	213920000	172770000	127130000	160710000	196520000	117940000	118400000	90766000	77514000	96141000	5	2	3	8	0	3	9	5	11	15	10	13	11	8	10	7	5	4	0	0	0
Q9Y4E1;Q9Y4E1-3;Q9Y4E1-2;Q9Y4E1-4;Q9Y4E1-5;Q9Y4E1-6	Q9Y4E1	WASH complex subunit FAM21C	FAM21C	0	0	0	4204400	0	4296400	6236500	0	0	7001800	4769300	6767300	4872700	0	5003500	4860000	0	0	0	0	0	0	0	0	0	0	0	0	0	0	2	0	0	0	0	0	0	0	0	0	0	0
Q96IP4;Q96IP4-2;Q96A09	Q96IP4	Protein FAM46A;Protein FAM46B	FAM46A;FAM46B	4182500	0	0	5127400	2144600	0	3184200	0	2503900	3289500	0	0	3997700	2046800	2970700	2227600	2996600	2813600	6004300	2966700	2461300	1	0	0	1	0	0	0	0	0	0	0	0	2	0	1	0	0	0	1	0	0
Q9NUQ9;Q9NUQ9-2	Q9NUQ9	Protein FAM49B	FAM49B	16891000	8380600	9768800	18277000	8166000	8732800	17197000	6118300	9179300	4529900	3020700	5012100	5359700	4669500	4313800	7136300	12008000	11550000	13469000	13961000	12581000	2	0	1	1	1	0	1	0	1	0	0	0	0	0	0	0	1	1	1	1	0
Q14320	Q14320	Protein FAM50A	FAM50A	7964100	3805700	0	3495100	0	0	10228000	0	9180500	15990000	9146500	7147600	8972100	9997200	7014000	17671000	7883200	0	0	0	0	0	0	0	0	0	0	0	0	1	1	0	0	1	1	1	1	0	0	0	0	0
Q8TBR7;Q8TBR7-1	Q8TBR7	Protein FAM57A	FAM57A	46621000	30891000	31528000	82909000	52969000	49727000	39306000	29076000	34180000	23690000	32233000	28723000	32994000	26390000	29187000	45786000	23016000	23835000	71540000	43808000	58541000	0	1	0	1	1	1	0	1	0	1	0	1	1	2	0	1	0	0	1	1	1
Q8N1B3;Q8N1B3-2	Q8N1B3	Cyclin-related protein FAM58A	FAM58A	0	4586800	0	0	0	0	6147000	11014000	5860400	6997400	4731600	0	5595500	6133600	11620000	0	6211700	0	0	0	0	0	0	0	0	0	0	0	1	0	0	0	0	0	0	1	0	0	0	0	0	0
Q9NP50	Q9NP50	Protein FAM60A	FAM60A	42961000	31993000	45193000	9407800	0	0	32842000	41473000	55173000	37869000	46246000	54740000	92264000	61981000	78501000	39479000	38557000	47964000	15801000	14563000	0	2	0	1	0	0	0	1	2	3	1	3	2	4	1	3	2	1	1	0	0	0
Q8NAN2;Q8NAN2-2	Q8NAN2	Protein FAM73A	FAM73A	0	0	0	0	0	1307700	1333100	0	0	0	9581500	9220600	2594300	3678100	1604900	0	3032100	0	0	0	0	0	0	0	0	0	0	0	0	0	0	1	1	0	0	0	0	0	0	0	0	0
Q5HYJ3;Q5HYJ3-2;Q5HYJ3-3	Q5HYJ3	Protein FAM76B	FAM76B	9998000	10177000	11381000	0	0	0	16159000	15116000	13584000	37854000	74745000	43555000	40474000	20293000	58596000	13650000	9161500	12060000	6356200	0	0	0	0	0	0	0	0	0	0	0	1	2	2	1	1	3	0	0	0	0	0	0
Q5T0W9	Q5T0W9	Protein FAM83B	FAM83B	72217000	79140000	61083000	135990000	182250000	131760000	204990000	190120000	181350000	115230000	184130000	186990000	92777000	119830000	65615000	109050000	105530000	58408000	6643200	0	0	4	4	2	5	10	8	9	12	11	10	17	15	5	6	3	5	5	2	0	0	0
A6ND36	A6ND36	Protein FAM83G	FAM83G	6472800	27726000	9569600	11962000	7950300	13552000	11754000	10319000	12936000	19676000	8101200	10151000	7441700	7152100	5720500	14135000	14407000	0	1973500	0	0	0	1	0	0	0	1	2	0	1	2	1	0	0	0	0	1	0	0	0	0	0
Q6ZRV2	Q6ZRV2	Protein FAM83H	FAM83H	240520000	278160000	148670000	244090000	1194100000	120750000	203580000	273990000	177610000	123440000	882910000	80420000	298810000	1331900000	99068000	165630000	234920000	118240000	322540000	165050000	171830000	9	12	7	8	44	4	8	10	10	5	44	3	14	46	4	4	15	5	10	5	4
Q658Y4	Q658Y4	Protein FAM91A1	FAM91A1	159740000	92920000	173420000	546580000	291200000	541870000	451710000	251220000	508340000	500190000	385090000	550530000	757260000	545770000	744650000	645970000	290840000	402220000	0	18091000	0	3	2	2	9	2	10	11	7	11	18	13	22	20	14	19	12	9	8	0	0	0
Q9Y3D0	Q9Y3D0	Mitotic spindle-associated MMXD complex subunit MIP18	FAM96B	3590700	5343200	5848100	20388000	5838400	6757000	5701600	5695500	0	4467100	3987200	5547100	0	4908600	3391900	12453000	12886000	6739400	26405000	9718500	8219600	0	0	0	1	1	0	0	0	0	0	0	0	0	0	0	2	2	1	3	1	0
Q8NCA5;Q8NCA5-2	Q8NCA5	Protein FAM98A	FAM98A	56076000	71330000	51798000	102250000	154750000	91939000	80701000	84232000	57430000	80828000	39966000	83583000	244610000	165670000	129100000	106480000	65733000	78337000	61165000	71361000	247340000	1	2	0	2	2	1	3	2	0	2	1	4	12	7	6	4	3	1	1	1	0
Q52LJ0-2;Q52LJ0	Q52LJ0	Protein FAM98B	FAM98B	46157000	35314000	36378000	56824000	49603000	39715000	44135000	54633000	35986000	60300000	74886000	64135000	144220000	125390000	107730000	73664000	53448000	61747000	20968000	33940000	20200000	2	2	1	2	1	2	2	1	1	4	5	4	3	7	6	3	1	2	1	0	0
Q9BXW9;Q9BXW9-1;Q9BXW9-3	Q9BXW9	Fanconi anemia group D2 protein	FANCD2	18916000	7139200	9530800	31464000	11314000	8119000	12876000	12271000	9075400	16007000	8421200	8597500	6888800	0	5549800	9523900	11294000	15479000	11665000	15513000	18864000	1	0	0	4	1	0	1	0	1	1	0	0	0	0	0	0	1	0	0	2	0
Q9NVI1;Q9NVI1-1;Q9NVI1-2	Q9NVI1	Fanconi anemia group I protein	FANCI	172360000	114600000	100500000	177980000	162440000	140350000	133240000	109710000	111900000	123530000	127140000	104530000	75130000	74792000	64238000	148110000	133780000	116170000	244850000	223800000	131350000	7	3	1	9	5	6	7	8	4	5	11	4	3	3	4	3	8	4	8	3	1
Q8WVX9	Q8WVX9	Fatty acyl-CoA reductase 1	FAR1	422100000	287620000	326220000	575380000	429380000	474550000	311690000	269680000	299570000	235340000	208950000	218350000	261910000	184250000	196570000	331770000	292990000	292980000	553040000	476800000	519430000	12	9	8	13	11	10	14	10	7	10	11	12	10	8	8	9	10	9	14	9	12
Q9Y4F1;Q9Y4F1-2	Q9Y4F1	FERM, RhoGEF and pleckstrin domain-containing protein 1	FARP1	649760000	680490000	843960000	753940000	726340000	847750000	610470000	481380000	579240000	446390000	455180000	481740000	456990000	484160000	455910000	575460000	602980000	720830000	801130000	818280000	1123000000	19	18	19	19	19	21	18	15	16	12	18	16	14	16	17	13	22	19	11	17	15
O94887;O94887-3;O94887-2	O94887	FERM, RhoGEF and pleckstrin domain-containing protein 2	FARP2	67135000	42174000	69901000	103010000	49322000	105770000	60899000	38152000	40318000	43008000	34329000	22201000	35438000	35052000	39053000	60151000	32676000	66960000	87588000	76024000	103590000	2	0	0	3	1	1	3	1	0	4	2	1	2	0	1	1	1	1	4	1	2
O95363	O95363	Phenylalanine--tRNA ligase, mitochondrial	FARS2	5683800	0	3957100	9287600	5483300	5141900	5788200	0	4154200	0	3545100	0	9165600	6485500	4251800	4339700	4192000	0	5872300	6595300	8931400	0	0	0	1	0	0	0	0	0	0	0	0	1	1	0	0	0	0	0	0	1
Q9Y285;Q9Y285-2	Q9Y285	Phenylalanine--tRNA ligase alpha subunit	FARSA	40777000	17797000	23733000	80113000	40382000	33664000	44227000	31203000	27485000	37598000	29733000	24734000	25769000	22755000	18035000	53300000	35360000	27783000	58441000	44580000	15454000	1	2	1	6	3	4	3	2	2	1	0	0	1	1	1	2	3	0	1	2	0
Q9NSD9;Q9NSD9-2	Q9NSD9	Phenylalanine--tRNA ligase beta subunit	FARSB	52073000	12411000	25566000	86053000	12821000	33295000	56582000	0	24738000	63886000	28008000	32194000	33596000	26015000	23659000	104440000	32956000	32941000	30527000	16374000	13194000	4	0	0	6	0	1	3	0	0	8	3	3	3	3	2	10	2	1	0	0	0
P49327	P49327	Fatty acid synthase;[Acyl-carrier-protein] S-acetyltransferase;[Acyl-carrier-protein] S-malonyltransferase;3-oxoacyl-[acyl-carrier-protein] synthase;3-oxoacyl-[acyl-carrier-protein] reductase;3-hydroxyacyl-[acyl-carrier-protein] dehydratase;Enoyl-[acyl-carrier-protein] reductase;Oleoyl-[acyl-carrier-protein] hydrolase	FASN	17377000000	15208000000	18887000000	46575000000	19917000000	35424000000	31835000000	17695000000	27393000000	72163000000	38187000000	57488000000	20371000000	28912000000	23076000000	59247000000	33073000000	35022000000	1940800000	1623200000	1041400000	149	142	154	192	160	187	188	157	188	308	232	314	165	230	183	219	212	198	30	23	17
Q53R41;Q53R41-2	Q53R41	FAST kinase domain-containing protein 1	FASTKD1	10424000	12268000	10601000	0	13143000	14225000	8812800	9684900	13207000	9530300	7696900	5909500	7568300	10904000	6930300	8589900	7216600	0	26431000	0	0	0	0	0	1	0	0	0	0	0	1	0	0	0	0	0	0	0	0	1	0	0
Q9NYY8;Q9NYY8-2	Q9NYY8	FAST kinase domain-containing protein 2	FASTKD2	359020000	257120000	303050000	541860000	368470000	342220000	367350000	277100000	205160000	258890000	241460000	165470000	303340000	262910000	237950000	323690000	273490000	289000000	582690000	537220000	696180000	17	10	13	17	14	15	14	9	10	8	9	9	12	11	14	12	17	11	17	16	17
Q14CZ7	Q14CZ7	FAST kinase domain-containing protein 3	FASTKD3	16314000	8617100	9325300	22414000	16408000	15457000	11303000	14544000	7935700	15051000	8265600	7864700	0	28388000	11702000	11062000	16298000	11197000	31899000	26050000	21418000	1	0	0	1	0	0	0	0	0	0	0	0	0	1	0	0	1	0	1	2	1
Q7L8L6	Q7L8L6	FAST kinase domain-containing protein 5	FASTKD5	361500000	264350000	389340000	417810000	391840000	425490000	218480000	319090000	235620000	179730000	300640000	206590000	199030000	254150000	285250000	320620000	301160000	369020000	535920000	660320000	539580000	15	9	8	8	12	12	6	11	6	4	14	7	4	16	12	4	11	10	8	13	13
P62861	P62861	40S ribosomal protein S30	FAU	59435000	31483000	136110000	87945000	31030000	66721000	37700000	57078000	54749000	29929000	14424000	13184000	22824000	6686700	16597000	49703000	71811000	29793000	53542000	47416000	53453000	1	0	1	1	1	1	1	3	1	1	1	0	1	0	1	1	1	0	1	1	1
P22087	P22087	rRNA 2-O-methyltransferase fibrillarin	FBL	1026700000	929360000	1221000000	1051800000	776000000	1130800000	1070200000	774660000	897400000	728000000	537360000	596380000	852970000	708140000	836040000	943840000	728400000	909350000	1709000000	1238400000	1881300000	16	15	15	11	11	16	11	12	14	15	12	11	8	12	13	12	13	15	13	17	18
A6NHQ2	A6NHQ2	rRNA/tRNA 2-O-methyltransferase fibrillarin-like protein 1	FBLL1	141490000	137110000	113120000	196270000	166050000	133340000	156710000	143950000	100940000	105110000	142230000	83056000	138950000	127710000	156050000	120240000	103520000	105500000	193040000	161550000	203670000	1	1	1	1	0	1	1	1	1	1	1	1	1	0	1	0	1	1	1	1	1
Q9HAH7;Q9HAH7-1	Q9HAH7	Probable fibrosin-1	FBRS	13493000	8097300	14186000	5881300	4802700	7220200	8005800	8509900	5706800	5518100	4706800	6204200	9523900	6471200	6759100	7075800	6695300	8097600	10650000	0	20799000	1	1	1	0	0	0	0	0	0	0	0	0	1	0	0	0	0	0	0	1	2
Q8N531;Q8N531-2	Q8N531	F-box/LRR-repeat protein 6	FBXL6	55317000	50939000	26640000	133690000	55664000	20832000	36976000	26709000	24582000	9472300	27251000	23756000	17580000	10002000	9532100	37773000	32942000	28125000	105090000	65137000	73563000	1	2	0	6	3	1	1	0	1	1	1	1	1	0	0	2	1	1	4	3	3
Q8NEZ5;Q8NEZ5-3	Q8NEZ5	F-box only protein 22	FBXO22	20173000	0	28672000	32533000	8947400	18027000	16736000	5401500	27087000	5538000	0	5270200	4239100	2071200	6018600	18442000	22144000	25826000	66500000	46705000	37165000	2	0	3	2	0	1	1	0	1	0	0	0	0	0	0	2	1	2	5	2	2
Q9NVF7;Q9NVF7-2	Q9NVF7	F-box only protein 28	FBXO28	0	7844900	7602600	23408000	9692100	10192000	5512000	12287000	6446100	0	6036600	8139600	9153900	5522400	9755100	4622400	7489100	6787700	7502100	11114000	18205000	0	0	0	0	1	0	0	1	0	0	0	0	1	0	1	0	0	1	0	0	1
Q8TB52	Q8TB52	F-box only protein 30	FBXO30	0	0	0	0	0	0	0	0	0	695890	0	0	0	0	0	0	0	0	0	0	0	0	0	0	0	0	0	0	0	0	0	0	0	0	0	0	0	0	0	0	0	0
Q6PIJ6;Q6PIJ6-2;Q6PIJ6-3	Q6PIJ6	F-box only protein 38	FBXO38	2334900	1643400	0	0	2753100	0	6032200	2839600	1984500	2702000	3110400	6219700	222580000	83979000	297320000	12012000	2394700	1529400	0	0	0	0	0	0	0	0	0	0	0	0	0	0	0	10	5	14	1	0	0	0	0	0
Q9UKT5;Q9UKT5-2	Q9UKT5	F-box only protein 4	FBXO4	7726600	53698000	42442000	28136000	28418000	45537000	12460000	36456000	24304000	16858000	11051000	7686800	9079800	19739000	34936000	0	17401000	39718000	19736000	67391000	79735000	0	0	1	1	0	1	1	0	1	0	1	0	0	0	0	0	1	1	0	0	0
P0C2W1	P0C2W1	F-box/SPRY domain-containing protein 1	FBXO45	0	0	0	0	4767600	7385000	8653800	0	5491000	5127400	3113600	5410500	6429500	5191900	6414300	0	0	0	3738800	0	3828800	0	0	0	0	0	0	1	0	1	0	0	0	1	1	0	0	0	0	0	0	0
Q9Y3I1;Q9Y3I1-3;Q9Y3I1-2	Q9Y3I1	F-box only protein 7	FBXO7	24673000	16112000	27566000	46920000	9096800	0	23140000	8469900	14422000	24099000	1199900	11344000	4784900	3837700	3971900	31276000	13493000	21075000	34943000	46934000	15459000	3	1	1	2	1	0	2	0	1	1	0	1	0	0	0	2	1	1	1	2	0
Q9Y324	Q9Y324	rRNA-processing protein FCF1 homolog	FCF1	21311000	10799000	19222000	16758000	10588000	13000000	7316600	12023000	16287000	13511000	7521700	5321600	10666000	2132600	9487800	5587300	10100000	25626000	27132000	23879000	40662000	1	1	2	0	0	0	1	0	1	0	0	0	0	0	0	0	1	1	3	0	1
Q0JRZ9;Q0JRZ9-3;Q0JRZ9-2	Q0JRZ9	F-BAR domain only protein 2	FCHO2	22603000	9509400	20234000	114140000	21176000	123440000	28592000	13452000	42381000	79484000	64307000	141950000	168030000	87642000	118280000	124550000	55708000	39004000	0	0	33033000	0	0	0	4	0	4	1	0	1	2	3	5	8	5	5	5	2	1	0	0	0
P22570;P22570-4;P22570-5;P22570-7;P22570-3;P22570-2;P22570-6	P22570	NADPH:adrenodoxin oxidoreductase, mitochondrial	FDXR	58680000	60378000	61817000	103470000	38608000	89727000	75006000	28555000	41354000	29461000	22995000	26308000	47575000	16178000	48061000	49480000	44535000	53667000	127600000	89877000	132380000	4	2	2	3	2	2	3	1	3	1	2	0	1	0	1	2	3	5	3	5	7
P39748;P39748-2	P39748	Flap endonuclease 1	FEN1	107400000	106160000	97217000	110130000	49837000	67245000	119760000	103200000	114700000	191060000	118650000	158070000	92713000	78946000	77015000	149950000	110060000	111180000	82308000	131820000	68865000	5	3	2	4	2	2	6	4	5	8	9	8	5	3	3	3	3	1	3	3	1
Q96AC1;Q96AC1-3;Q96AC1-2	Q96AC1	Fermitin family homolog 2	FERMT2	26591000	27612000	15064000	99216000	39983000	83593000	28184000	35218000	46337000	93745000	52980000	241440000	39904000	101830000	56017000	77434000	39871000	53921000	7832000	8583800	0	0	0	0	1	0	4	0	0	0	4	1	10	1	4	2	2	1	1	0	0	0
P98174	P98174	FYVE, RhoGEF and PH domain-containing protein 1	FGD1	7121100	4865700	6339200	16795000	0	7965000	9931700	0	6329400	8977500	0	5926700	6197300	7987500	6268700	3864600	6526900	3512000	0	0	0	0	0	0	1	0	0	0	0	0	0	0	0	1	0	0	0	0	0	0	0	0
Q6ZV73;Q6ZV73-2	Q6ZV73	FYVE, RhoGEF and PH domain-containing protein 6	FGD6	12328000	10091000	156590000	40936000	0	13705000	35975000	2844900	44604000	0	17251000	4311500	13887000	0	17099000	12306000	0	51127000	38811000	9609800	0	0	0	1	1	0	0	1	0	2	0	0	0	0	0	1	0	0	1	1	1	0
O95684;O95684-2;Q8N103-3	O95684	FGFR1 oncogene partner	FGFR1OP	0	0	0	0	0	0	0	0	0	1564500	0	0	0	0	0	0	0	0	0	0	0	0	0	0	0	0	0	0	0	0	1	0	0	0	0	0	0	0	0	0	0	0
P07954;P07954-2	P07954	Fumarate hydratase, mitochondrial	FH	94212000	43469000	32617000	54927000	32429000	46207000	58206000	21227000	40791000	40623000	11392000	20723000	34089000	16129000	20690000	60900000	34193000	47062000	88960000	104310000	75821000	6	3	1	3	0	5	3	0	2	4	0	2	2	1	0	2	3	3	3	5	4
Q14192	Q14192	Four and a half LIM domains protein 2	FHL2	4673000000	900690000	1747900000	5131100000	937440000	2517400000	3907300000	793010000	1320500000	1889300000	581100000	992290000	1935300000	537080000	660730000	3503500000	928080000	1342300000	6972000000	1891100000	2510600000	41	18	28	39	19	31	41	15	26	38	17	27	40	13	21	31	21	25	40	23	20
Q13643	Q13643	Four and a half LIM domains protein 3	FHL3	176840000	73232000	49346000	273700000	50654000	171110000	151390000	36130000	87057000	92956000	58751000	88620000	18925000	45726000	17664000	141880000	67517000	26183000	377040000	60146000	76894000	6	3	0	10	1	5	7	0	5	1	3	3	0	1	0	3	2	0	7	2	2
Q9Y613	Q9Y613	FH1/FH2 domain-containing protein 1	FHOD1	8470100	8649200	11481000	17562000	10520000	14082000	27163000	10871000	12752000	65453000	11980000	27840000	15410000	3762500	11122000	22604000	11531000	20538000	0	0	0	0	0	0	0	0	0	1	0	0	5	0	1	0	0	0	1	0	0	0	0	0
O43427;O43427-2	O43427	Acidic fibroblast growth factor intracellular-binding protein	FIBP	28153000	0	8565300	117470000	77419000	155670000	34528000	23571000	60149000	52442000	25495000	50276000	269690000	171800000	227760000	74948000	51087000	61206000	10190000	0	12325000	0	0	0	4	2	4	0	0	2	2	1	2	8	10	8	3	3	2	0	0	0
Q6UN15;Q6UN15-5;Q6UN15-4	Q6UN15	Pre-mRNA 3-end-processing factor FIP1	FIP1L1	559330000	521270000	749860000	92017000	111940000	103370000	882980000	1168900000	1147700000	623020000	966160000	1033100000	949530000	929510000	989140000	607200000	572950000	553240000	47546000	89966000	40003000	14	11	15	1	5	2	17	18	20	16	17	18	16	24	21	16	15	13	1	0	0
Q5T1M5;Q5T1M5-2	Q5T1M5	FK506-binding protein 15	FKBP15	138470000	67019000	125420000	350250000	79987000	263610000	184970000	80619000	135910000	226050000	54904000	211600000	117060000	62601000	146710000	271290000	111030000	252430000	12513000	36219000	54740000	2	3	2	9	2	6	5	2	4	9	3	12	3	1	8	8	1	6	0	0	0
Q02790	Q02790	Peptidyl-prolyl cis-trans isomerase FKBP4;Peptidyl-prolyl cis-trans isomerase FKBP4, N-terminally processed	FKBP4	94288000	50920000	36697000	136170000	49305000	80025000	121760000	105780000	103100000	21013000	40845000	15501000	5299800	37826000	9072200	46514000	30157000	13417000	19801000	58802000	11686000	4	2	1	4	2	7	6	9	8	1	2	1	0	3	0	2	1	0	0	3	0
Q13451	Q13451	Peptidyl-prolyl cis-trans isomerase FKBP5;Peptidyl-prolyl cis-trans isomerase FKBP5, N-terminally processed	FKBP5	68801000	26633000	0	37814000	24604000	0	28074000	17579000	33716000	0	0	27510000	16868000	49651000	0	0	0	0	0	0	0	2	0	0	1	1	0	0	1	1	0	0	0	0	1	0	0	0	0	0	0	0
Q14318;Q14318-2;Q14318-3	Q14318	Peptidyl-prolyl cis-trans isomerase FKBP8	FKBP8	39223000	14270000	16688000	23447000	16339000	25535000	19785000	18535000	19347000	20341000	27786000	40728000	50768000	42187000	63831000	55183000	37405000	44279000	15430000	34465000	21745000	2	0	0	1	0	0	0	0	0	1	1	2	4	2	7	3	1	2	0	1	0
Q8NFF5;Q8NFF5-4;Q8NFF5-5;Q8NFF5-3;Q8NFF5-2	Q8NFF5	FAD synthase;Molybdenum cofactor biosynthesis protein-like region;FAD synthase region	FLAD1	0	0	0	0	0	0	0	7910800	0	0	0	0	0	10158000	0	0	13850000	8759200	0	3908000	4715700	0	0	0	0	0	0	0	0	0	0	0	0	0	1	0	0	1	0	0	0	0
Q13045;Q13045-2;Q13045-3	Q13045	Protein flightless-1 homolog	FLII	124580000	228950000	66706000	204100000	322700000	96955000	193610000	212400000	123490000	145560000	119090000	94114000	74157000	104010000	74368000	152820000	118710000	106540000	122960000	93975000	37930000	6	9	0	4	15	5	12	10	9	9	5	8	4	6	8	6	6	3	4	2	0
P21333;P21333-2	P21333	Filamin-A	FLNA	93986000000	88374000000	102020000000	189040000000	88962000000	154370000000	170330000000	122580000000	169450000000	236100000000	137590000000	181220000000	116910000000	86999000000	101550000000	221600000000	168620000000	157450000000	2208200000	3097800000	1157900000	353	374	368	495	404	466	508	456	511	694	588	631	513	486	505	484	514	468	40	58	25
O75369-8;O75369;O75369-2;O75369-9;O75369-6;O75369-3;O75369-7;O75369-5;O75369-4	O75369	Filamin-B	FLNB	2755400000	5773900000	3177200000	5197000000	7714900000	5128900000	6393300000	6418100000	5832300000	8733100000	6680100000	7790100000	6587600000	7093900000	6142400000	7805600000	7189300000	6004400000	424160000	560420000	286490000	69	116	72	88	128	98	118	124	117	161	143	174	108	156	135	130	148	124	6	14	6
O75955;O75955-2	O75955	Flotillin-1	FLOT1	1817900000	793320000	1386200000	1440900000	1043500000	1303600000	1277000000	790160000	939740000	839070000	746020000	623480000	994270000	768860000	634650000	928550000	833730000	1640700000	4114800000	1876000000	2665600000	34	20	27	22	28	25	30	18	22	22	18	23	22	23	19	20	25	29	43	26	37
Q14254	Q14254	Flotillin-2	FLOT2	2696900000	1173600000	2345900000	2211800000	1622400000	1853400000	1769500000	1037800000	1256600000	1233900000	919860000	850700000	1527900000	887740000	933020000	1720100000	1254700000	2309600000	6413500000	2648800000	4233400000	40	20	30	29	28	23	29	26	25	25	27	25	31	21	24	25	25	39	49	31	38
Q9Y5Y0;Q9Y5Y0-2	Q9Y5Y0	Feline leukemia virus subgroup C receptor-related protein 1	FLVCR1	9439200	6583800	8998700	18832000	16314000	8847000	10408000	12090000	8577200	15677000	13345000	7618200	10084000	9703300	9013700	7765500	12324000	9834800	10545000	12559000	0	0	0	0	1	1	0	0	0	0	1	1	1	0	1	1	0	1	0	0	0	0
Q9UPI3;Q9UPI3-2	Q9UPI3	Feline leukemia virus subgroup C receptor-related protein 2	FLVCR2	5765300	6268000	5842000	6620600	4491700	0	5400000	0	4882400	3813600	0	0	4195700	5450100	0	6143900	0	6905500	7557400	17477000	7458100	0	0	0	0	0	0	0	0	0	0	0	0	0	0	0	0	0	0	0	1	0
Q4VC44;Q4VC44-3;Q4VC44-2;Q4VC44-4	Q4VC44	FLYWCH-type zinc finger-containing protein 1	FLYWCH1	80115000	34404000	79416000	137220000	50889000	79697000	116920000	57683000	50141000	101040000	89307000	89787000	147160000	111130000	110750000	93828000	58132000	77815000	195910000	117260000	206450000	3	0	3	4	0	2	3	1	1	3	8	3	10	4	7	1	3	3	2	3	5
Q96CP2	Q96CP2	FLYWCH family member 2	FLYWCH2	19683000	16729000	0	15252000	0	0	20686000	15130000	24209000	36610000	21818000	28094000	13021000	36905000	19199000	29466000	19975000	18834000	0	17545000	0	1	0	0	1	0	0	2	0	2	1	1	2	0	1	1	0	1	0	0	0	0
O95466;O95466-2;O95466-3	O95466	Formin-like protein 1	FMNL1	15369000	0	13410000	22135000	14097000	14217000	26784000	0	13859000	13789000	8053500	20886000	23688000	10490000	19715000	31926000	18405000	25568000	0	0	0	0	0	0	1	1	0	1	0	0	0	0	1	2	1	1	1	0	1	0	0	0
Q96PY5;Q96PY5-3	Q96PY5	Formin-like protein 2	FMNL2	40109000	50747000	4736700	112000000	148240000	10911000	17863000	19585000	7436200	41102000	90715000	7532400	177320000	73714000	16633000	4582800	82564000	6033200	13630000	4191100	9078400	3	2	0	3	9	0	1	0	0	1	5	0	10	4	0	0	5	0	0	0	0
Q06787;Q06787-5;Q06787-3;Q06787-10	Q06787	Fragile X mental retardation protein 1	FMR1	2238400	0	0	0	0	0	0	0	2689300	0	0	2057400	3981400	2970400	7923400	2752800	0	0	0	0	0	0	0	0	0	0	0	0	0	0	0	0	0	0	0	1	0	0	0	0	0	0
Q06787-2;Q06787-11	Q06787	Fragile X mental retardation protein 1	FMR1	3191000	0	0	4794900	3074000	0	5965000	0	3750500	3361900	0	3020000	9993700	0	7633800	4207300	0	0	0	0	0	1	0	0	1	0	0	1	0	0	0	0	0	1	0	0	0	0	0	0	0	0
Q06787-8;Q06787-9	Q06787	Fragile X mental retardation protein 1	FMR1	30578000	32313000	4940300	58538000	37377000	26625000	35931000	40107000	42174000	31398000	21925000	30182000	140600000	114270000	208070000	41029000	45926000	26650000	22954000	9918600	17727000	1	0	0	3	1	2	1	2	3	2	0	2	7	6	10	2	1	0	0	0	0
Q96RU3;Q96RU3-2;Q96RU3-4;Q96RU3-3;Q96RU3-5	Q96RU3	Formin-binding protein 1	FNBP1	0	2438800	0	5088700	0	3927300	3781800	0	3735300	0	0	3571800	0	0	0	4960200	3330700	4874100	0	0	0	0	0	0	0	0	0	0	0	0	0	0	1	0	0	0	0	0	0	0	0	0
Q5T0N5;Q5T0N5-4;Q5T0N5-3;Q5T0N5-2;Q5T0N5-5	Q5T0N5	Formin-binding protein 1-like	FNBP1L	14575000	14361000	15569000	59795000	0	48149000	27608000	18332000	52449000	144660000	54434000	107440000	12531000	14203000	20546000	101190000	46404000	48355000	0	0	0	0	0	0	3	0	2	1	0	3	4	3	7	2	0	2	4	3	3	0	0	0
Q8N3X1;Q8N3X1-2	Q8N3X1	Formin-binding protein 4	FNBP4	46769000	104770000	64146000	4936200	0	0	116360000	134910000	78333000	255060000	256430000	169220000	528560000	363140000	426450000	146670000	162100000	84654000	1053200	2594500	0	2	3	3	0	0	0	4	6	6	9	18	15	18	17	18	7	6	5	0	0	0
Q9Y2H6;Q9Y2H6-2	Q9Y2H6	Fibronectin type-III domain-containing protein 3A	FNDC3A	13182000	12686000	11905000	12558000	19498000	13732000	15373000	16521000	9942200	19534000	38556000	33524000	50672000	37159000	33319000	34839000	15890000	16707000	12856000	0	0	0	0	0	0	0	0	0	0	0	0	3	1	5	4	2	2	0	0	0	0	0
Q53EP0;Q53EP0-2	Q53EP0	Fibronectin type III domain-containing protein 3B	FNDC3B	8807300	9437300	6221300	9996600	12583000	8438200	15883000	11113000	7831800	7871300	14425000	6177300	8877300	17815000	7524000	20671000	13555000	8038400	0	0	0	0	0	0	0	0	0	1	0	0	0	1	0	0	1	0	1	1	0	0	0	0
Q5VW36	Q5VW36	Focadhesin	FOCAD	130940000	1922800000	101970000	182800000	1257000000	78130000	216300000	2347500000	8205700	1074200000	852040000	187440000	123570000	198610000	8821000	125290000	196190000	8991100	182680000	179460000	145090000	0	2	0	1	2	0	2	4	0	2	1	0	1	1	0	1	0	0	0	0	0
P15328	P15328	Folate receptor alpha	FOLR1	47965000	14353000	0	0	58684000	4615000	0	8570500	10834000	15901000	13150000	0	71701000	77906000	0	8553200	8082100	0	0	0	0	2	0	0	0	2	0	0	0	0	0	1	0	3	3	0	0	0	0	0	0	0
Q12948;O43638	Q12948	Forkhead box protein C1;Forkhead box protein S1	FOXC1;FOXS1	7455500	0	0	0	0	0	9790200	11147000	0	9342600	11115000	0	9723700	9540600	7415300	16536000	7584700	0	0	0	0	0	0	0	0	0	0	0	0	0	0	1	0	0	0	0	1	0	0	0	0	0
Q9UPW0;Q9UPW0-2;Q9P0K8;O00409;P32314;P55316;Q96NZ1;O15353;Q92949;Q96NZ1-3;P32314-2;O00409-2;Q9P0K8-2	Q9UPW0	Forkhead box protein J3;Forkhead box protein J2;Forkhead box protein N3;Forkhead box protein N2;Forkhead box protein G1;Forkhead box protein N4;Forkhead box protein N1;Forkhead box protein J1	FOXJ3;FOXJ2;FOXN3;FOXN2;FOXG1;FOXN4;FOXN1;FOXJ1	6913300	4739300	6254100	0	0	0	7446300	5717600	8478100	0	0	8275000	8970600	0	9635200	7150700	8378100	8497800	6921500	20300000	7745100	0	0	0	0	0	0	0	0	1	0	0	0	0	0	1	0	0	0	1	1	1
P85037;P85037-2	P85037	Forkhead box protein K1	FOXK1	61769000	83158000	73478000	66470000	32803000	43534000	73533000	80984000	73468000	95414000	85002000	88059000	103370000	105450000	133860000	68991000	74530000	46855000	42958000	93435000	53227000	2	3	1	3	1	0	3	3	1	3	4	6	6	8	6	2	5	1	0	1	0
Q01167;Q01167-2	Q01167	Forkhead box protein K2	FOXK2	48225000	45364000	43645000	71686000	54983000	38551000	40962000	69322000	33300000	57582000	54571000	42872000	58794000	63232000	39836000	75651000	45799000	42852000	77031000	87344000	84020000	2	1	2	5	1	2	4	3	2	4	3	1	5	2	2	2	4	1	2	3	4
Q9H334;Q9H334-2;Q9H334-3;Q9H334-6;Q9H334-4;Q9H334-7;Q9H334-8	Q9H334	Forkhead box protein P1	FOXP1	0	4492300	0	0	0	0	0	4908200	0	5373900	4104200	4462900	5993500	3907500	0	5244900	0	0	0	0	0	0	0	0	0	0	0	0	0	0	0	0	0	0	1	0	0	0	0	0	0	0
Q8IVH2;Q8IVH2-3;Q8IVH2-2	Q8IVH2	Forkhead box protein P4	FOXP4	7590600	5562400	10959000	9024100	0	4338600	10057000	6072100	9107000	12564000	3781300	6193600	16188000	7054600	16801000	17528000	13967000	8933400	6637900	6682200	6109200	0	0	0	0	0	0	0	0	0	1	0	0	2	0	1	2	1	0	0	0	0
Q96CU9;Q96CU9-3;Q96CU9-2	Q96CU9	FAD-dependent oxidoreductase domain-containing protein 1	FOXRED1	99249000	98391000	87536000	124810000	82256000	87204000	82967000	70746000	62089000	69170000	53363000	64125000	85582000	59960000	67951000	80231000	72518000	96641000	115290000	184990000	124370000	5	4	7	4	5	8	5	4	4	4	1	2	4	4	3	1	3	7	2	7	3
Q8IWF2;Q8IWF2-2	Q8IWF2	FAD-dependent oxidoreductase domain-containing protein 2	FOXRED2	5623600	0	0	6671500	0	0	5499600	0	0	0	0	0	0	0	2151100	6690000	4346600	0	5954700	0	0	1	0	0	0	0	0	0	0	0	0	0	0	0	0	0	0	1	0	0	0	0
Q14331	Q14331	Protein FRG1	FRG1	10054000	9902400	8356100	13369000	9291600	11521000	12511000	10261000	9312600	8768400	7600600	8064900	9053800	7900900	8673300	9939000	12047000	10867000	19230000	16143000	18175000	1	0	0	1	0	0	1	1	0	0	1	0	0	0	1	0	1	0	1	0	0
O94915	O94915	Protein furry homolog-like	FRYL	19739000	16172000	12068000	21409000	11765000	23073000	16363000	10720000	24125000	32241000	15749000	29147000	11405000	7885400	14871000	48796000	18750000	21253000	11219000	22923000	0	1	0	0	0	0	0	0	0	1	3	1	1	0	1	0	2	1	1	0	0	0
Q16658	Q16658	Fascin	FSCN1	100700000	83151000	58817000	147450000	146190000	71307000	94361000	54387000	66868000	56723000	56364000	32745000	40004000	72594000	19488000	79700000	80619000	87710000	160800000	156400000	95752000	4	1	2	8	5	3	5	1	4	3	3	0	1	4	0	2	4	3	8	5	2
Q9UI43	Q9UI43	rRNA methyltransferase 2, mitochondrial	FTSJ2	8021200	0	8758700	14409000	0	17747000	6360800	0	9151300	0	0	4787600	8378300	0	6319900	6401800	0	17306000	13943000	24748000	33292000	0	0	0	1	0	1	0	0	0	0	0	0	1	0	0	0	0	1	0	1	1
Q8IY81	Q8IY81	pre-rRNA processing protein FTSJ3	FTSJ3	549990000	518440000	641220000	540930000	456590000	558900000	725580000	674810000	714700000	640190000	702550000	994980000	1379400000	1008000000	1402000000	626400000	577030000	615690000	800080000	753990000	998980000	22	16	21	14	13	17	24	17	21	20	26	29	29	26	31	16	15	19	19	15	20
Q96AE4;Q96AE4-2	Q96AE4	Far upstream element-binding protein 1	FUBP1	361310000	254560000	264940000	122730000	99085000	87282000	489450000	424810000	469360000	483050000	481820000	506820000	720410000	486790000	508520000	396690000	274710000	316040000	119240000	218400000	96651000	11	9	10	2	1	1	14	17	18	18	18	18	16	16	19	9	13	10	3	3	1
Q96I24;Q96I24-2	Q96I24	Far upstream element-binding protein 3	FUBP3	263090000	166220000	211650000	175670000	149730000	181150000	331980000	294460000	354840000	252830000	148190000	226290000	428330000	277730000	371380000	194720000	163740000	191580000	141770000	168170000	154470000	11	6	5	4	4	4	12	12	15	5	9	8	11	12	15	8	6	5	2	3	4
Q8N0W3;Q8N0W3-2	Q8N0W3	L-fucose kinase	FUK	3406200	6172400	2547600	7711300	4825900	4685400	3251100	6496600	0	4026500	0	0	0	0	0	3431700	2985400	2883300	3609900	9118100	0	0	0	0	1	1	0	1	1	0	0	0	0	0	0	0	0	0	0	0	1	0
P35637;P35637-2	P35637	RNA-binding protein FUS	FUS	101120000	76914000	82837000	35766000	48913000	126810000	104900000	108180000	140590000	77302000	92952000	100380000	105980000	76171000	129930000	75180000	49174000	56415000	59778000	77213000	108420000	3	3	4	1	3	4	2	4	5	3	6	6	3	6	7	2	1	3	2	1	2
P51114;P51114-2;P51114-3	P51114	Fragile X mental retardation syndrome-related protein 1	FXR1	175050000	151430000	128840000	298160000	231720000	194050000	227160000	193580000	177610000	212010000	241080000	156290000	417710000	378800000	350990000	260530000	247220000	207790000	204750000	246140000	121430000	6	4	3	6	7	6	7	7	7	10	7	7	17	15	12	6	9	7	1	4	1
P51116	P51116	Fragile X mental retardation syndrome-related protein 2	FXR2	26394000	9399500	22270000	53183000	36974000	33944000	48540000	24576000	38716000	23434000	21620000	17977000	109210000	32844000	65139000	59474000	29449000	34750000	25265000	33330000	31848000	0	0	1	1	1	1	4	0	2	1	1	0	9	2	7	4	0	2	0	1	0
P06241;P06241-3	P06241	Tyrosine-protein kinase Fyn	FYN	2367800	0	1748000	3084500	5193500	0	1705800	1964200	0	3093300	2651200	0	2913100	0	0	2224300	3237200	2445500	2660500	0	2575500	0	0	0	0	1	0	0	0	0	0	0	0	0	0	0	0	0	0	0	0	0
P06241-2	P06241	Tyrosine-protein kinase Fyn	FYN	319230000	234460000	136550000	249500000	333390000	176630000	204960000	134150000	122290000	164110000	182190000	89636000	242640000	172510000	111540000	127000000	243590000	167150000	206560000	217620000	163530000	8	5	3	8	10	6	4	2	4	5	4	3	10	7	4	4	9	5	3	6	4
Q96QD9;Q96QD9-3	Q96QD9	UAP56-interacting factor	FYTTD1	112200000	80153000	98610000	155370000	109670000	114520000	79903000	74188000	43714000	63117000	67432000	67723000	74114000	94137000	51289000	81641000	82484000	53361000	97293000	158250000	154120000	4	3	3	6	1	5	2	4	1	2	3	3	4	1	0	2	1	1	2	6	3
O60353;O60353-2	O60353	Frizzled-6	FZD6	0	0	0	0	0	0	0	6179400	0	14830000	2038200	2841700	0	7407400	0	0	1664600	0	0	0	0	0	1	0	0	0	0	0	0	0	0	1	1	1	0	1	0	1	0	0	0	0
Q13283	Q13283	Ras GTPase-activating protein-binding protein 1	G3BP1	285030000	200540000	247380000	350940000	188790000	271200000	442400000	283280000	431620000	670740000	463500000	667010000	698610000	743300000	623170000	551320000	342860000	356180000	118160000	107140000	108810000	11	4	6	7	7	7	11	6	8	10	14	15	18	15	20	12	7	9	6	2	2
Q9UN86;Q9UN86-2	Q9UN86	Ras GTPase-activating protein-binding protein 2	G3BP2	68238000	89133000	71558000	167440000	64917000	46458000	112300000	70743000	83701000	181050000	98125000	113130000	176970000	117190000	109090000	200790000	117290000	127670000	56770000	44942000	46896000	2	2	2	5	1	1	3	3	3	4	3	6	5	5	5	3	5	3	2	1	1
Q9BUM1	Q9BUM1	Glucose-6-phosphatase 3	G6PC3	60301000	43959000	79244000	51742000	112000000	69406000	64859000	53251000	60548000	36809000	57783000	55275000	22841000	32053000	39945000	55611000	76696000	55593000	55151000	82689000	68325000	0	2	0	0	3	1	1	2	1	1	2	2	1	1	2	1	2	1	1	0	0
P11413;P11413-2;P11413-3	P11413	Glucose-6-phosphate 1-dehydrogenase	G6PD	254740000	155000000	153850000	473380000	192870000	317320000	264670000	142870000	228000000	248220000	116300000	168570000	97333000	165890000	88330000	334330000	258560000	272990000	489570000	327630000	201080000	6	6	6	9	5	11	8	5	12	10	5	8	1	4	2	7	11	11	10	12	4
Q06546	Q06546	GA-binding protein alpha chain	GABPA	38059000	26639000	23862000	0	0	11413000	56450000	68334000	58971000	100840000	110530000	128060000	965250000	950410000	817750000	142720000	110970000	105440000	0	0	0	0	1	1	0	0	0	1	2	2	2	5	4	14	16	17	2	2	3	0	0	0
Q06547;Q06547-4;Q06547-3;Q06547-2	Q06547	GA-binding protein subunit beta-1	GABPB1	0	0	0	0	0	0	0	0	0	3207600	3205300	2949800	4183000	12362000	2447000	0	0	0	0	4126200	3478500	0	0	0	0	0	0	0	0	0	0	0	0	0	3	0	0	0	0	0	0	0
Q8TAE8	Q8TAE8	Growth arrest and DNA damage-inducible proteins-interacting protein 1	GADD45GIP1	41753000	42553000	49206000	38727000	42313000	55544000	35976000	39861000	45699000	29010000	51124000	39742000	36616000	57912000	54687000	39702000	51101000	54940000	48622000	88796000	61489000	1	1	2	0	1	1	1	2	1	1	2	1	1	5	4	0	4	3	0	4	2
O14976;O14976-2	O14976	Cyclin-G-associated kinase	GAK	0	15840000	17079000	45917000	0	21442000	25016000	15889000	19943000	24597000	13760000	15771000	0	14010000	19442000	33174000	15434000	16848000	0	0	0	0	0	0	1	0	0	2	0	0	0	0	0	0	0	0	1	0	0	0	0	0
P51570;P51570-2	P51570	Galactokinase	GALK1	12479000	14816000	12034000	27352000	0	15459000	10976000	0	0	0	10062000	6971200	0	11259000	0	11481000	12892000	12389000	44233000	18688000	13570000	0	0	0	1	0	0	0	0	0	0	0	0	0	0	0	2	0	0	2	0	0
Q10471;Q10471-2	Q10471	Polypeptide N-acetylgalactosaminyltransferase 2;Polypeptide N-acetylgalactosaminyltransferase 2 soluble form	GALNT2	85874000	8991800	0	39071000	13404000	0	21447000	0	0	0	10786000	0	7781600	7225200	0	25896000	10935000	0	10430000	96303000	0	4	0	0	1	0	0	1	0	0	0	0	0	0	1	0	1	0	0	0	3	0
Q9H2C0	Q9H2C0	Gigaxonin	GAN	0	0	0	0	0	0	0	0	0	0	0	0	0	4149700	0	0	0	0	0	0	0	0	0	0	0	0	0	0	0	0	0	0	0	0	1	0	0	0	0	0	0	0
Q14697	Q14697	Neutral alpha-glucosidase AB	GANAB	627940000	457330000	368140000	604990000	516830000	445150000	448260000	282380000	279180000	312690000	237100000	238300000	345860000	427200000	283780000	376970000	414210000	416080000	676640000	817650000	687310000	16	11	8	14	13	12	15	8	10	12	9	9	10	16	11	16	17	13	19	19	12
Q14697-2	Q14697	Neutral alpha-glucosidase AB	GANAB	12238000	4612300	0	10678000	0	4038400	5598200	0	0	0	0	0	3353600	2288400	4017000	4463000	4373100	2866100	12665000	17990000	14657000	1	0	0	1	0	0	0	0	0	0	0	0	0	0	0	0	0	0	1	1	1
P04406;P04406-2	P04406	Glyceraldehyde-3-phosphate dehydrogenase	GAPDH	972410000	530340000	466970000	737140000	551570000	711290000	513860000	449300000	618070000	296630000	380290000	210950000	206840000	359910000	155770000	373790000	440530000	627080000	609710000	1318100000	953160000	15	9	9	10	13	12	8	10	13	6	10	4	5	8	3	7	10	14	12	18	14
Q14C86;Q14C86-6;Q14C86-5;Q14C86-2;Q14C86-4;Q14C86-3	Q14C86	GTPase-activating protein and VPS9 domain-containing protein 1	GAPVD1	325770000	404680000	384440000	936130000	425250000	544200000	934780000	638460000	822490000	833550000	694250000	694830000	363640000	619480000	414210000	840460000	699030000	555380000	58477000	107500000	36414000	6	9	10	16	9	10	21	16	28	31	25	29	15	17	13	20	20	15	0	2	1
Q9NY12;Q9NY12-2	Q9NY12	H/ACA ribonucleoprotein complex subunit 1	GAR1	77236000	114670000	106650000	45272000	71068000	67593000	78696000	135950000	108730000	98528000	110510000	147590000	192800000	121230000	244920000	92519000	109070000	131340000	96522000	125400000	127670000	3	5	4	1	4	2	3	4	4	4	3	4	5	4	7	3	3	2	3	2	3
P41250	P41250	Glycine--tRNA ligase	GARS	7205600	7168200	4500000	7812100	8059300	7636100	6921400	7092100	0	4729700	6786000	4810800	4198000	6139800	3442700	23120000	6419300	6903200	7597700	35379000	0	0	0	0	0	0	0	0	0	0	0	0	0	0	0	0	1	0	0	0	2	0
P22102	P22102	Trifunctional purine biosynthetic protein adenosine-3;Phosphoribosylamine--glycine ligase;Phosphoribosylformylglycinamidine cyclo-ligase;Phosphoribosylglycinamide formyltransferase	GART	182300000	169760000	136300000	347880000	188370000	150620000	203880000	114560000	147610000	199170000	132260000	127640000	72724000	86655000	85875000	276710000	188340000	175980000	286210000	229450000	120750000	7	9	6	10	12	3	7	2	6	17	8	10	1	5	4	8	9	7	12	10	1
Q86XJ1	Q86XJ1	GAS2-like protein 3	GAS2L3	20333000	51275000	0	16666000	59031000	0	11326000	33709000	0	13177000	23154000	0	19340000	32740000	6846600	0	12003000	0	12122000	0	0	1	2	0	0	3	0	0	1	0	1	1	0	0	1	0	0	0	0	0	0	0
Q8WUU5	Q8WUU5	GATA zinc finger domain-containing protein 1	GATAD1	33149000	43120000	51023000	0	0	11172000	13034000	51695000	51294000	55378000	41170000	84375000	63945000	105270000	62105000	40976000	41788000	50435000	0	0	0	1	2	2	0	0	0	0	2	2	1	1	6	4	6	4	1	2	1	0	0	0
Q86YP4;Q86YP4-3;Q86YP4-2	Q86YP4	Transcriptional repressor p66-alpha	GATAD2A	625450000	508770000	541610000	44029000	59398000	74949000	437820000	352630000	428570000	639900000	637920000	899940000	1164400000	579810000	816220000	419510000	319520000	365620000	40811000	37633000	32560000	19	14	15	1	0	1	11	6	18	15	18	27	22	22	23	11	15	10	1	1	0
Q8WXI9	Q8WXI9	Transcriptional repressor p66-beta	GATAD2B	1272600000	1414500000	1799900000	163140000	166440000	150840000	813070000	821410000	1228800000	1157400000	1248400000	1977200000	1707800000	1598600000	1874900000	813600000	754030000	974990000	99644000	203530000	133360000	27	27	32	2	3	5	18	20	28	23	26	42	25	39	38	17	27	23	1	5	2
O75879	O75879	Glutamyl-tRNA(Gln) amidotransferase subunit B, mitochondrial	GATB	17011000	0	12168000	27488000	22121000	27933000	11129000	10216000	8869800	0	13125000	6703000	13697000	21396000	13106000	16885000	16322000	9452300	15727000	50564000	10506000	0	0	0	1	0	0	0	0	0	0	1	0	0	1	0	0	0	0	0	1	0
O75323;O75323-2	O75323	Protein NipSnap homolog 2	GBAS	14256000	20980000	8690100	32619000	11809000	17563000	53470000	13953000	11616000	15517000	10863000	8233100	47907000	10317000	14094000	7987200	54373000	12670000	23872000	23938000	0	0	0	0	1	0	0	1	1	0	1	0	0	3	0	0	0	1	0	0	0	0
Q92538;Q92538-2;Q92538-3	Q92538	Golgi-specific brefeldin A-resistance guanine nucleotide exchange factor 1	GBF1	78721000	93511000	83041000	140520000	97837000	100620000	80358000	74851000	74860000	93992000	67119000	67398000	42059000	66424000	60183000	109570000	112590000	119160000	104680000	130060000	101320000	6	4	3	10	5	5	6	3	6	6	4	3	3	4	2	7	8	5	2	2	5
O75600;O75600-2	O75600	2-amino-3-ketobutyrate coenzyme A ligase, mitochondrial	GCAT	133130000	116890000	117120000	128270000	113490000	131180000	109150000	78391000	78807000	81184000	63970000	47496000	62249000	57308000	39583000	102020000	111740000	117470000	195990000	235700000	158020000	4	3	3	2	1	3	2	2	3	2	3	5	0	2	0	2	5	4	5	6	4
Q96CN9	Q96CN9	GRIP and coiled-coil domain-containing protein 1	GCC1	0	0	0	0	0	0	0	0	0	0	0	0	0	0	0	3219900	1323300	0	0	0	0	0	0	0	0	0	0	0	0	0	1	0	0	0	0	0	1	0	0	0	0	0
Q8IWJ2	Q8IWJ2	GRIP and coiled-coil domain-containing protein 2	GCC2	130870000	93554000	99324000	146230000	140450000	189060000	116800000	98365000	107090000	146110000	120300000	171760000	127890000	124660000	153140000	248930000	237710000	162950000	4330400	27144000	31909000	4	3	2	5	4	6	2	3	4	9	6	13	10	5	7	8	11	8	0	0	0
Q92947;Q92947-2	Q92947	Glutaryl-CoA dehydrogenase, mitochondrial	GCDH	40329000	38780000	30781000	45089000	41841000	34195000	20749000	33924000	14856000	24185000	24233000	10808000	20415000	32053000	15705000	0	24721000	21764000	37364000	53952000	40251000	2	1	2	0	2	1	0	2	0	1	1	0	0	2	1	0	0	0	1	1	2
P48507;P48507-2	P48507	Glutamate--cysteine ligase regulatory subunit	GCLM	62118000	27942000	29920000	98899000	58548000	42599000	45540000	29155000	29783000	25540000	22352000	17564000	12014000	23134000	12191000	61569000	38348000	39047000	102440000	80050000	37863000	3	0	1	4	4	3	2	1	1	0	1	0	0	1	0	2	2	3	2	2	0
Q92616	Q92616	Translational activator GCN1	GCN1L1	1248200000	1070300000	1178100000	3157900000	1461300000	2215400000	1725100000	1219700000	1665500000	2311000000	1251800000	1803800000	737500000	819750000	756230000	2156900000	1605300000	1955100000	1159800000	1196900000	768100000	41	33	37	63	43	63	51	36	58	77	39	71	27	29	30	57	55	56	25	31	16
O14893;O14893-3;O14893-2	O14893	Gem-associated protein 2	GEMIN2	17818000	37898000	22062000	23000000	29737000	14334000	15379000	28401000	17318000	10700000	17419000	13307000	12442000	14235000	10484000	15999000	18130000	15067000	16195000	20191000	14279000	1	2	1	0	1	0	1	1	0	0	0	0	0	0	0	0	2	0	0	1	1
P57678	P57678	Gem-associated protein 4	GEMIN4	907990000	705400000	910760000	1085800000	539570000	732070000	803650000	580470000	642770000	399520000	358440000	413860000	671440000	328970000	414230000	799690000	540870000	644920000	776020000	684630000	601900000	20	15	20	17	10	13	11	10	13	11	11	14	20	7	11	17	11	15	15	11	13
Q8TEQ6	Q8TEQ6	Gem-associated protein 5	GEMIN5	13027000000	9850700000	13660000000	3693200000	1601300000	2034200000	3821000000	2765600000	3200300000	8694600000	4284800000	5582700000	10241000000	5368900000	5569600000	6009400000	3203700000	3232800000	44095000	61301000	13144000	114	98	113	56	32	35	69	47	57	102	73	99	108	84	101	69	60	52	0	1	0
Q7L5D6	Q7L5D6	Golgi to ER traffic protein 4 homolog	GET4	0	0	0	0	62388000	0	41870000	0	0	29758000	0	0	0	0	0	0	26158000	0	0	0	0	0	0	0	0	0	0	1	0	0	0	0	0	0	0	0	0	1	0	0	0	0
Q96RP9-2;Q96RP9	Q96RP9	Elongation factor G, mitochondrial	GFM1	106940000	114510000	200870000	77748000	200180000	238900000	114630000	188810000	99699000	102710000	91279000	139390000	134820000	116560000	145810000	41123000	148100000	163910000	202670000	156150000	292870000	1	1	0	2	2	1	0	0	0	1	2	1	1	3	1	1	0	1	2	0	0
Q969S9;Q969S9-5;Q969S9-4;Q969S9-2;Q969S9-3	Q969S9	Ribosome-releasing factor 2, mitochondrial	GFM2	3286300	16196000	6862400	5375800	8295200	23161000	4197200	10509000	2082000	5877300	5914800	9146900	4587600	7465100	3275400	3656700	0	6994900	7898000	9292100	6816500	1	1	1	1	1	0	1	0	1	1	0	0	1	1	1	0	0	0	1	0	1
Q06210;Q06210-2	Q06210	Glutamine--fructose-6-phosphate aminotransferase [isomerizing] 1	GFPT1	860980000	1014000000	695410000	1325900000	808640000	682000000	797810000	663150000	553000000	545650000	543050000	392960000	152050000	367270000	176970000	817950000	893760000	713270000	1541200000	1747300000	925500000	22	21	19	26	20	20	19	17	22	19	16	15	7	14	10	16	23	21	24	26	20
O94808	O94808	Glutamine--fructose-6-phosphate aminotransferase [isomerizing] 2	GFPT2	0	0	0	0	0	0	14266000	0	6285600	0	0	0	0	0	9810800	0	0	0	28298000	0	0	0	1	0	0	0	0	0	0	0	0	0	0	0	0	0	0	0	0	1	0	0
Q9NZ52;Q9NZ52-2;Q9NZ52-3;Q9NZ52-4	Q9NZ52	ADP-ribosylation factor-binding protein GGA3	GGA3	12157000	12585000	21659000	35287000	10444000	24685000	22306000	10936000	24657000	22931000	9764000	13121000	24826000	6161900	19405000	21294000	11347000	21080000	0	6681300	0	0	0	1	2	0	2	2	1	2	2	0	1	1	0	1	2	0	1	0	0	0
P38435;P38435-2	P38435	Vitamin K-dependent gamma-carboxylase	GGCX	157560000	115080000	129020000	233310000	133630000	162700000	138640000	82059000	119590000	112030000	93563000	105390000	95769000	107200000	107450000	130910000	161440000	142780000	206840000	245240000	233250000	5	5	2	6	4	5	4	2	2	4	4	5	3	4	4	3	7	5	6	4	4
Q92820	Q92820	Gamma-glutamyl hydrolase	GGH	5180800	0	0	4564100	0	0	8398500	4513800	0	0	6747000	2369500	6052900	4859300	4058800	9346700	0	0	4701000	0	0	0	1	0	0	0	0	1	1	0	0	1	0	1	0	0	0	0	0	0	0	0
Q9NWU2	Q9NWU2	Glucose-induced degradation protein 8 homolog	GID8	6899600	5840000	12867000	0	0	8777300	22577000	10025000	0	6850400	6986200	12145000	10833000	9500400	14214000	15481000	12339000	0	0	0	0	1	0	1	0	0	0	1	0	0	0	0	1	1	2	1	0	1	0	0	0	0
Q6Y7W6;Q6Y7W6-4;Q6Y7W6-5;Q6Y7W6-3	Q6Y7W6	PERQ amino acid-rich with GYF domain-containing protein 2	GIGYF2	5145500000	2413700000	5178000000	8499800000	2303000000	7656700000	9143200000	4666000000	6923700000	8201200000	3846800000	5361000000	8333300000	4156900000	7828500000	6935000000	2474200000	2935300000	2991700	10596000	2662800	68	50	67	68	52	85	83	58	89	110	68	97	85	71	91	78	55	59	0	0	0
Q9Y2X7;Q9Y2X7-3	Q9Y2X7	ARF GTPase-activating protein GIT1	GIT1	42326000	33347000	39341000	85150000	24610000	57573000	139880000	36406000	138210000	71742000	49807000	110890000	38066000	37916000	15179000	123610000	50118000	66869000	13192000	0	0	1	0	1	2	1	1	5	1	9	2	3	6	2	1	0	8	2	3	0	0	0
Q14161;Q14161-11;Q14161-7;Q14161-9;Q14161-6;Q14161-5;Q14161-3;Q14161-10;Q14161-2;Q14161-8;Q14161-4	Q14161	ARF GTPase-activating protein GIT2	GIT2	25328000	0	27490000	0	9841600	28559000	27500000	0	24316000	8908100	11458000	11633000	0	0	10934000	21654000	23724000	23549000	39732000	29328000	40881000	0	0	0	0	0	0	0	0	1	1	0	0	0	0	0	0	0	0	0	0	0
P36383	P36383	Gap junction gamma-1 protein	GJC1	0	0	0	0	0	0	0	11296000	0	0	52667000	0	11709000	29192000	0	0	8685100	0	0	0	0	0	0	0	0	0	0	0	0	0	0	1	0	1	1	0	0	0	0	0	0	0
P32189;P32189-1;P32189-4;P32189-2;Q14409	P32189	Glycerol kinase;Putative glycerol kinase 3	GK;GK3P	9154500	6829200	10826000	9598400	0	7108700	7827800	0	9178600	5096600	0	8307900	17777000	0	10124000	0	6910200	18641000	9825200	10297000	31248000	0	0	0	0	0	0	0	0	0	0	0	0	2	0	0	1	0	1	1	0	2
Q5VSY0;Q5VSY0-2	Q5VSY0	G kinase-anchoring protein 1	GKAP1	0	0	0	0	0	0	0	0	0	2465100	0	2632100	4685400	0	2352100	0	0	1810200	0	0	0	0	0	0	0	0	0	0	0	0	0	0	0	2	0	0	0	0	0	0	0	0
P16278;P16278-3;P16278-2	P16278	Beta-galactosidase	GLB1	23718000	10998000	0	0	27532000	0	0	10220000	0	11424000	12384000	0	7734000	25028000	8541100	0	17473000	0	6638000	0	0	1	0	0	0	2	0	0	0	0	0	0	0	0	3	0	0	1	0	0	0	0
Q53GS7;Q53GS7-2	Q53GS7	Nucleoporin GLE1	GLE1	965670000	317240000	435870000	374140000	321830000	481440000	2169500000	828120000	1109500000	196930000	686900000	399790000	673020000	643870000	748540000	322550000	122760000	201220000	282700000	103000000	69524000	2	1	0	0	0	0	1	4	2	1	4	1	4	3	4	1	1	1	0	0	0
Q92896;Q92896-2;Q92896-3	Q92896	Golgi apparatus protein 1	GLG1	4822300	0	0	0	0	0	2441900	2731600	0	0	0	0	0	0	0	0	0	0	0	0	0	1	0	0	0	0	0	0	0	0	0	0	0	0	0	0	0	0	0	0	0	0
[truncated: 2,974 more rows]

## Sheet: With compressed controls
Majority protein IDs	Lead protein ID	Protein names	Gene names	LFQ intensity AP4B1BirA_01	LFQ intensity AP4B1BirA_02	LFQ intensity AP4B1BirA_03	LFQ intensity AP4E1BirA_01	LFQ intensity AP4E1BirA_02	LFQ intensity AP4E1BirA_03	LFQ intensity AP4M1BirA_01	LFQ intensity AP4M1BirA_02	LFQ intensity AP4M1BirA_03	LFQ intensity AP4S1BirA_01	LFQ intensity AP4S1BirA_02	LFQ intensity AP4S1BirA_03	Largest control LFQ intensity	2nd largest control LFQ intensity	3rd largest control LFQ intensity	MS/MS count AP4B1BirA_01	MS/MS count AP4B1BirA_02	MS/MS count AP4B1BirA_03	MS/MS count AP4E1BirA_01	MS/MS count AP4E1BirA_02	MS/MS count AP4E1BirA_03	MS/MS count AP4M1BirA_01	MS/MS count AP4M1BirA_02	MS/MS count AP4M1BirA_03	MS/MS count AP4S1BirA_01	MS/MS count AP4S1BirA_02	MS/MS count AP4S1BirA_03
[truncated: 4,345 more rows]

[truncated: 4 more sheets: AP4B1 for volcano, AP4E1 for volcano, AP4M1 for volcano, AP4S1 for volcano]
